# Supplementary material for: Suitable Days for Plant Growth Disappear under Projected Climate Change: Potential Human and Biotic Vulnerability
Source: PLoS Biol. 2015 Jun 10;13(6):e1002167. doi: 10.1371/journal.pbio.1002167 (PMC4465630; doi:10.1371/journal.pbio.1002167)
Supplement: S2 Data — (XLS) [file pbio.1002167.s002.xls]

## Sheet: READ_ME
Supporting Information for Figure S5. Subsequent sheets correspond to individual panels in that figure. Columns B-E are number of days for each scenario, F-H are changes compared to historical. Geographic grid square coordinates (columns I,J) are given as x y values (latitude and longitude).

## Sheet: A. Days with suitable temperatu
	historicalYrs10	rcp26Yrs10	rcp45Yrs10	rcp85Yrs10	ABSRCP26	ABSRCP45	ABSRCP85	x	y
1	8.78333	24.42	20.3667	24.3167	15.6367	11.5833	15.5333	-0.5	-68.5
2	4.76667	15.7	13.1667	16.2333	10.9333	8.4	11.4667	-0.5	-69.5
3	0.115385	1.90909	2.66923	5.38462	1.79371	2.55385	5.26923	-0.5	-70.5
4	0.0230769	0.0818182	0.115385	0.923077	0.0587413	0.0923077	0.9	-0.5	-71.5
5	0	0	0	0	0	0	0	-0.5	-72.5
6	0	0	0	0	0	0	0	-0.5	-73.5
7	0	0	0	0	0	0	0	-0.5	-74.5
8	0	0	0	0	0	0	0	-0.5	-75.5
9	0	0	0	0	0	0	0	-0.5	-76.5
10	0	0	0	0	0	0	0	-0.5	-77.5
11	0	0	0	0	0	0	0	-0.5	-78.5
12	0	0	0	0	0	0	0	-0.5	-79.5
13	0	0	0	0	0	0	0	-0.5	-80.5
14	0	0	0	0	0	0	0	-0.5	-81.5
15	0	0	0	0	0	0	0	-0.5	-82.5
16	0	0	0	0	0	0	0	-0.5	-83.5
17	0	0	0	0	0	0	0	-0.5	-84.5
18	0	0	0	0	0	0	0	-0.5	-85.5
19	0	0	0	0	0	0	0	-0.5	-86.5
20	0	0	0	0	0	0	0	-0.5	-87.5
21	0	0	0	0	0	0	0	-0.5	-88.5
22	282.3	188.6	86.7	0.5	-93.7	-195.6	-281.8	-0.5	1.5
23	183.277	135.936	92.6923	24.3923	-47.3406	-90.5846	-158.885	-0.5	10.5
24	156.492	115.818	82.3615	24.0231	-40.6741	-74.1308	-132.469	-0.5	11.5
25	141.754	107.791	83.3615	27.7077	-33.9629	-58.3923	-114.046	-0.5	12.5
26	138.038	108.664	90.1308	35.3846	-29.3748	-47.9077	-102.654	-0.5	13.5
27	141.677	115.864	99.0692	44.9615	-25.8133	-42.6077	-96.7154	-0.5	14.5
28	146.523	122.991	106.385	54.5769	-23.5322	-40.1385	-91.9462	-0.5	15.5
29	149.246	129.436	114.385	65.8692	-19.8098	-34.8615	-83.3769	-0.5	16.5
30	154.792	136.782	122.738	79.0308	-18.0105	-32.0538	-75.7615	-0.5	17.5
31	160.692	142.809	130.792	90.1	-17.8832	-29.9	-70.5923	-0.5	18.5
32	168.862	150.6	138.492	99.5846	-18.2615	-30.3692	-69.2769	-0.5	19.5
33	272.75	177.65	78.1	0.35	-95.1	-194.65	-272.4	-0.5	2.5
34	177.538	157.582	146.169	107.877	-19.9566	-31.3692	-69.6615	-0.5	20.5
35	184.246	163.7	153.123	115.431	-20.5462	-31.1231	-68.8154	-0.5	21.5
36	190.254	169.218	159.838	121.746	-21.0357	-30.4154	-68.5077	-0.5	22.5
37	195.538	173.982	165.723	127.923	-21.5566	-29.8154	-67.6154	-0.5	23.5
38	201.962	180.764	173	134.662	-21.1979	-28.9615	-67.3	-0.5	24.5
39	208.946	188.636	180.269	142.215	-20.3098	-28.6769	-66.7308	-0.5	25.5
40	216.323	197.064	187.685	150.377	-19.2594	-28.6385	-65.9462	-0.5	26.5
41	225.2	206.445	196.769	160.315	-18.7545	-28.4308	-64.8846	-0.5	27.5
42	234.077	216.264	206.392	170.862	-17.8133	-27.6846	-63.2154	-0.5	28.5
43	248.215	230.718	219.769	185.062	-17.4972	-28.4462	-63.1538	-0.5	29.5
44	276.6	183.3	77.9	0.3	-93.3	-198.7	-276.3	-0.5	3.5
45	266.185	247.945	237.346	201.869	-18.2392	-28.8385	-64.3154	-0.5	30.5
46	285.385	265.391	255.285	218.962	-19.9937	-30.1	-66.4231	-0.5	31.5
47	299.123	278.964	269.985	232.277	-20.1594	-29.1385	-66.8462	-0.5	32.5
48	305.069	286.436	277.038	239.662	-18.6329	-28.0308	-65.4077	-0.5	33.5
49	307.515	288.891	278.085	240.277	-18.6245	-29.4308	-67.2385	-0.5	34.5
50	315.969	296.882	284.815	247.1	-19.0874	-31.1538	-68.8692	-0.5	35.5
51	333.531	315.073	302.408	266.077	-18.458	-31.1231	-67.4538	-0.5	36.5
52	349.692	330.591	316.108	278.508	-19.1014	-33.5846	-71.1846	-0.5	37.5
53	354.815	339.109	323.846	283.846	-15.7063	-30.9692	-70.9692	-0.5	38.5
54	354.662	342.618	326.685	286.077	-12.0434	-27.9769	-68.5846	-0.5	39.5
55	264.646	153.491	102.108	12.7615	-111.155	-162.538	-251.885	-0.5	4.5
56	351.808	344.427	328.585	290.662	-7.38042	-23.2231	-61.1462	-0.5	40.5
57	347.977	345.009	331.3	295.692	-2.96783	-16.6769	-52.2846	-0.5	41.5
58	347.508	348.064	337.315	302.685	0.555944	-10.1923	-44.8231	-0.5	42.5
59	351.585	352.618	345	310.085	1.03357	-6.58462	-41.5	-0.5	43.5
60	353.831	355.555	348.062	316.315	1.72378	-5.76923	-37.5154	-0.5	44.5
61	353.077	356.155	348.308	321.823	3.07762	-4.76923	-31.2538	-0.5	45.5
62	350.162	354.309	347.3	325.069	4.14755	-2.86154	-25.0923	-0.5	46.5
63	346.777	352.145	346.685	328.515	5.36853	-0.0923077	-18.2615	-0.5	47.5
64	345.538	352.245	349.323	334.569	6.70699	3.78462	-10.9692	-0.5	48.5
65	346.985	354.109	352.046	340.738	7.12448	5.06154	-6.24615	-0.5	49.5
66	277.815	182.236	123.185	15.9615	-95.579	-154.631	-261.854	-0.5	5.5
67	344.854	352.664	351.823	344.215	7.80979	6.96923	-0.638462	-0.5	50.5
68	339.408	348.873	349.3	345.785	9.46503	9.89231	6.37692	-0.5	51.5
69	337.015	347.364	349.6	351.231	10.3483	12.5846	14.2154	-0.5	52.5
70	339.377	348.536	351.8	357.7	9.15944	12.4231	18.3231	-0.5	53.5
71	349.25	356	360.4	364.8	6.75	11.15	15.55	-0.5	54.5
72	355.95	360.9	363.95	364.9	4.95	8	8.95	-0.5	55.5
73	356.2	360.5	363.75	364.9	4.3	7.55	8.7	-0.5	56.5
74	354.6	359.55	363.45	364.85	4.95	8.85	10.25	-0.5	57.5
75	352	357.95	362.8	364.8	5.95	10.8	12.8	-0.5	58.5
76	347.75	354.35	362.3	364.85	6.6	14.55	17.1	-0.5	59.5
77	275.354	204.845	149.054	24.9538	-70.5084	-126.3	-250.4	-0.5	6.5
78	342.6	350.85	360.75	364.75	8.25	18.15	22.15	-0.5	60.5
79	334.9	345.85	358.65	364.65	10.95	23.75	29.75	-0.5	61.5
80	324.9	336.4	355.4	364.5	11.5	30.5	39.6	-0.5	62.5
81	261.9	200.036	144.031	29.3385	-61.8636	-117.869	-232.562	-0.5	7.5
82	237.846	177.782	126.762	29.9077	-60.0643	-111.085	-207.938	-0.5	8.5
83	212.338	161.773	110.815	27.5231	-50.5657	-101.523	-184.815	-0.5	9.5
84	8.71667	24.62	20.55	24.4833	15.9033	11.8333	15.7667	-1.5	-68.5
85	5.3	16.46	13.9	16.8	11.16	8.6	11.5	-1.5	-69.5
86	0.176923	2.03636	2.73077	5.40769	1.85944	2.55385	5.23077	-1.5	-70.5
87	0.0153846	0.0545455	0.1	0.846154	0.0391608	0.0846154	0.830769	-1.5	-71.5
88	0	0	0	0	0	0	0	-1.5	-72.5
89	0	0	0	0	0	0	0	-1.5	-73.5
90	0	0	0	0	0	0	0	-1.5	-74.5
91	0	0	0	0	0	0	0	-1.5	-75.5
92	0	0	0	0	0	0	0	-1.5	-76.5
93	0	0	0	0	0	0	0	-1.5	-77.5
94	0	0	0	0	0	0	0	-1.5	-78.5
95	0	0	0	0	0	0	0	-1.5	-79.5
96	0	0	0	0	0	0	0	-1.5	-80.5
97	0	0	0	0	0	0	0	-1.5	-81.5
98	0	0	0	0	0	0	0	-1.5	-82.5
99	0	0	0	0	0	0	0	-1.5	-83.5
100	0	0	0	0	0	0	0	-1.5	-84.5
101	0	0	0	0	0	0	0	-1.5	-85.5
102	0	0	0	0	0	0	0	-1.5	-86.5
103	0	0	0	0	0	0	0	-1.5	-87.5
104	0	0	0	0	0	0	0	-1.5	-88.5
105	285.05	194.4	91.75	0.75	-90.65	-193.3	-284.3	-1.5	1.5
106	183.892	141.855	94.6308	25.0538	-42.0378	-89.2615	-158.838	-1.5	10.5
107	157.6	119.7	84.2154	24.3	-37.9	-73.3846	-133.3	-1.5	11.5
108	143.231	110.927	85.2	27.9308	-32.3035	-58.0308	-115.3	-1.5	12.5
109	138.969	112.282	92.9077	36.1077	-26.6874	-46.0615	-102.862	-1.5	13.5
110	142.162	118.318	101.638	44.6769	-23.8434	-40.5231	-97.4846	-1.5	14.5
111	146.546	123.855	107.108	53.4923	-22.6916	-39.4385	-93.0538	-1.5	15.5
112	148.146	128.991	114.331	64.9231	-19.1552	-33.8154	-83.2231	-1.5	16.5
113	153.769	136.391	121.585	77.8538	-17.3783	-32.1846	-75.9154	-1.5	17.5
114	160.185	143.482	129.731	88.4538	-16.7028	-30.4538	-71.7308	-1.5	18.5
115	167.908	150.491	136.923	97.3846	-17.4168	-30.9846	-70.5231	-1.5	19.5
116	277.05	182.1	82.7	0.4	-94.95	-194.35	-276.65	-1.5	2.5
117	175.646	156.445	143.708	105.638	-19.2007	-31.9385	-70.0077	-1.5	20.5
118	182.738	162.564	151.2	113.838	-20.1748	-31.5385	-68.9	-1.5	21.5
119	189.631	168.918	158.969	121.115	-20.7126	-30.6615	-68.5154	-1.5	22.5
120	195.608	174.236	165.738	127.715	-21.3713	-29.8692	-67.8923	-1.5	23.5
121	201.969	181.655	172.862	135.038	-20.3147	-29.1077	-66.9308	-1.5	24.5
122	209.815	190.518	180.715	143.554	-19.2972	-29.1	-66.2615	-1.5	25.5
123	218.538	199.482	189.346	152.746	-19.0566	-29.1923	-65.7923	-1.5	26.5
124	227.162	208.627	198.915	162.731	-18.5343	-28.2462	-64.4308	-1.5	27.5
125	235.7	219.236	208.331	173.131	-16.4636	-27.3692	-62.5692	-1.5	28.5
126	250.246	233.709	221.662	187.192	-16.5371	-28.5846	-63.0538	-1.5	29.5
127	281.5	189.75	86.45	0.45	-91.75	-195.05	-281.05	-1.5	3.5
128	270.223	251.855	240.677	204.862	-18.3685	-29.5462	-65.3615	-1.5	30.5
129	289.977	269.336	259.831	223.015	-20.6406	-30.1462	-66.9615	-1.5	31.5
130	302.423	282.264	273.623	235.777	-20.1594	-28.8	-66.6462	-1.5	32.5
131	307.554	288.755	278.846	241.1	-18.7993	-28.7077	-66.4538	-1.5	33.5
132	307.923	289.7	277.808	240.1	-18.2231	-30.1154	-67.8231	-1.5	34.5
133	313.5	295.236	282.385	245.208	-18.2636	-31.1154	-68.2923	-1.5	35.5
134	325.762	308.309	296.262	261.138	-17.4524	-29.5	-64.6231	-1.5	36.5
135	335.292	316.809	303.731	268.208	-18.4832	-31.5615	-67.0846	-1.5	37.5
136	343.177	326.118	310.646	273.277	-17.0587	-32.5308	-69.9	-1.5	38.5
137	346.138	333.518	316.515	280.708	-12.6203	-29.6231	-65.4308	-1.5	39.5
138	265.454	161.545	103.046	11.6154	-103.908	-162.408	-253.838	-1.5	4.5
139	344.123	337.382	322.546	289.792	-6.74126	-21.5769	-54.3308	-1.5	40.5
140	344.046	342.545	330.669	298.392	-1.5007	-13.3769	-45.6538	-1.5	41.5
141	349.5	351.427	342.792	309.2	1.92727	-6.70769	-40.3	-1.5	42.5
142	357.285	358.918	352.869	321.231	1.63357	-4.41538	-36.0538	-1.5	43.5
143	359.754	361.436	357.269	330.438	1.68252	-2.48462	-29.3154	-1.5	44.5
144	359.923	361.982	358.215	334.777	2.05874	-1.70769	-25.1462	-1.5	45.5
145	358.108	360.664	356.831	336.623	2.55594	-1.27692	-21.4846	-1.5	46.5
146	353.915	357.536	355.131	339.523	3.62098	1.21538	-14.3923	-1.5	47.5
147	353.069	357.927	356.762	345.769	4.85804	3.69231	-7.3	-1.5	48.5
148	353.831	358.873	358.408	351.215	5.04196	4.57692	-2.61538	-1.5	49.5
149	279.031	191.7	123.838	16.7923	-87.3308	-155.192	-262.238	-1.5	5.5
150	349.538	356.009	356.108	350.292	6.47063	6.56923	0.753846	-1.5	50.5
151	339.462	348.836	349.354	346.631	9.37483	9.89231	7.16923	-1.5	51.5
152	333.838	344.709	346.823	349.023	10.8706	12.9846	15.1846	-1.5	52.5
153	331.246	342.145	345.646	352.046	10.8993	14.4	20.8	-1.5	53.5
154	335.031	344.518	349.338	357.746	9.48741	14.3077	22.7154	-1.5	54.5
155	341.092	349.291	353.815	361.362	8.1986	12.7231	20.2692	-1.5	55.5
156	351.5	357.3	362.15	364.8	5.8	10.65	13.3	-1.5	56.5
157	352.25	357.5	362.75	364.8	5.25	10.5	12.55	-1.5	57.5
158	351.25	357.3	362.75	364.85	6.05	11.5	13.6	-1.5	58.5
159	348.75	354.65	362.7	364.8	5.9	13.95	16.05	-1.5	59.5
160	283.938	214.518	155.223	27	-69.4203	-128.715	-256.938	-1.5	6.5
161	343.6	351.45	361.35	364.85	7.85	17.75	21.25	-1.5	60.5
162	335.25	346.25	358.7	364.75	11	23.45	29.5	-1.5	61.5
163	323.65	335.35	354.85	364.45	11.7	31.2	40.8	-1.5	62.5
164	264.323	206.736	148.392	30.3154	-57.5867	-115.931	-234.008	-1.5	7.5
165	237.777	185.909	129.754	30.4154	-51.8678	-108.023	-207.362	-1.5	8.5
166	212.2	169.045	113.023	27.9846	-43.1545	-99.1769	-184.215	-1.5	9.5
167	0.85	39.45	40.5	41.55	38.6	39.65	40.7	-10.5	-68.5
168	0	28.15	32.55	33.95	28.15	32.55	33.95	-10.5	-69.5
169	0	14.3	18.9	24.45	14.3	18.9	24.45	-10.5	-70.5
170	0.0153846	0.472727	0.407692	1.77692	0.457343	0.392308	1.76154	-10.5	-71.5
171	0.00769231	0.0272727	0.0461538	0.315385	0.0195804	0.0384615	0.307692	-10.5	-72.5
172	0	0	0	0.0384615	0	0	0.0384615	-10.5	-73.5
173	0	0	0	0	0	0	0	-10.5	-74.5
174	0	0	0	0	0	0	0	-10.5	-75.5
175	0	0	0	0	0	0	0	-10.5	-76.5
176	0	0	0	0	0	0	0	-10.5	-77.5
177	0	0	0	0	0	0	0	-10.5	-78.5
178	0	0	0	0	0	0	0	-10.5	-79.5
179	0	0	0	0	0	0	0	-10.5	-80.5
180	0	0	0	0	0	0	0	-10.5	-81.5
181	0	0	0	0	0	0	0	-10.5	-82.5
182	0	0	0	0	0	0	0	-10.5	-83.5
183	0	0	0	0	0	0	0	-10.5	-84.5
184	0	0	0	0	0	0	0	-10.5	-85.5
185	0	0	0	0	0	0	0	-10.5	-86.5
186	0	0	0	0	0	0	0	-10.5	-87.5
187	0	0	0	0	0	0	0	-10.5	-88.5
188	308.9	235.45	160.9	18.85	-73.45	-148	-290.05	-10.5	1.5
189	294.354	254.618	209.415	72	-39.7357	-84.9385	-222.354	-10.5	10.5
190	249.592	204.873	154.385	50.0846	-44.7196	-95.2077	-199.508	-10.5	11.5
191	190.4	149.3	110.9	33.6846	-41.1	-79.5	-156.715	-10.5	12.5
192	151.538	114.055	91.0615	28.0231	-37.4839	-60.4769	-123.515	-10.5	13.5
193	134.838	103.555	87.1846	27.1154	-31.2839	-47.6538	-107.723	-10.5	14.5
194	130.662	105.273	87.7923	32.0077	-25.3888	-42.8692	-98.6538	-10.5	15.5
195	139.677	118.245	98.2077	44.8538	-21.4315	-41.4692	-94.8231	-10.5	16.5
196	150.954	133.182	113.015	62.8846	-17.772	-37.9385	-88.0692	-10.5	17.5
197	165.877	146.8	129.538	82.4538	-19.0769	-36.3385	-83.4231	-10.5	18.5
198	177.923	157.736	142.562	98.1385	-20.1867	-35.3615	-79.7846	-10.5	19.5
199	292.6	211.1	124.4	2	-81.5	-168.2	-290.6	-10.5	2.5
200	187.462	165.209	152.877	110.323	-22.2524	-34.5846	-77.1385	-10.5	20.5
201	197.038	173.227	162.277	121.054	-23.8112	-34.7615	-75.9846	-10.5	21.5
202	206.738	181.064	171.8	131.1	-25.6748	-34.9385	-75.6385	-10.5	22.5
203	216.077	189.218	180.831	140.138	-26.8587	-35.2462	-75.9385	-10.5	23.5
204	226.877	198.618	191.454	151.254	-28.2587	-35.4231	-75.6231	-10.5	24.5
205	240.038	210.809	204.631	163.931	-29.2294	-35.4077	-76.1077	-10.5	25.5
206	255.685	225.755	220.231	179.3	-29.9301	-35.4538	-76.3846	-10.5	26.5
207	275.362	245.936	239.946	197.4	-29.4252	-35.4154	-77.9615	-10.5	27.5
208	303.485	273.264	267.438	223.046	-30.221	-36.0462	-80.4385	-10.5	28.5
209	326.823	299.982	294.377	250.446	-26.8413	-32.4462	-76.3769	-10.5	29.5
210	292.55	205.65	112.55	0.9	-86.9	-180	-291.65	-10.5	3.5
211	338.531	317.627	312.546	270.962	-20.9035	-25.9846	-67.5692	-10.5	30.5
212	347.769	332.018	327.608	295.938	-15.751	-20.1615	-51.8308	-10.5	31.5
213	363.75	363.55	359.8	350.6	-0.2	-3.95	-13.15	-10.5	32.5
214	365.05	364.8	363.9	359.8	-0.25	-1.15	-5.25	-10.5	33.5
215	365	364.9	363.7	359.85	-0.1	-1.3	-5.15	-10.5	34.5
216	365.05	364.9	363.3	358.25	-0.15	-1.75	-6.8	-10.5	35.5
217	365.05	364.8	363.1	356.9	-0.25	-1.95	-8.15	-10.5	36.5
218	365.1	364.95	363.7	357.7	-0.15	-1.4	-7.4	-10.5	37.5
219	363.292	360.6	359.285	343.038	-2.69231	-4.00769	-20.2538	-10.5	38.5
220	363.877	362.045	361.177	346.938	-1.83147	-2.7	-16.9385	-10.5	39.5
221	303.2	224.55	124.35	0.95	-78.65	-178.85	-302.25	-10.5	4.5
222	365.15	365.1	365.1	364.3	-0.05	-0.05	-0.85	-10.5	40.5
223	365.15	365.1	365.1	365.05	-0.05	-0.05	-0.1	-10.5	41.5
224	365.15	365.1	365.1	365.1	-0.05	-0.05	-0.05	-10.5	42.5
225	365.15	365.1	365.1	365.1	-0.05	-0.05	-0.05	-10.5	49.5
226	337.9	291.7	227.15	16.1	-46.2	-110.75	-321.8	-10.5	5.5
227	365.15	365.1	365.1	365.1	-0.05	-0.05	-0.05	-10.5	50.5
228	364.85	365.1	365.05	365.1	0.25	0.2	0.25	-10.5	51.5
229	364.55	365	365	365.1	0.45	0.45	0.55	-10.5	52.5
230	364.3	364.9	364.95	365.1	0.6	0.65	0.8	-10.5	53.5
231	363.1	364.3	364.8	365.1	1.2	1.7	2	-10.5	54.5
232	362.55	364.15	364.5	365.1	1.6	1.95	2.55	-10.5	55.5
233	360.35	362.6	364.15	365.1	2.25	3.8	4.75	-10.5	56.5
234	360.8	324.1	303.3	93.75	-36.7	-57.5	-267.05	-10.5	6.5
235	345.946	293.836	250.185	85.8692	-52.1098	-95.7615	-260.077	-10.5	7.5
236	333.538	295.355	255.069	100.138	-38.1839	-78.4692	-233.4	-10.5	8.5
237	4.15	4.2	4.2	30.3	0.05	0.05	26.15	-10.5	81.5
238	2.75	2.3	1.7	21.45	-0.45	-1.05	18.7	-10.5	82.5
239	1.85	1.7	0.65	20.05	-0.15	-1.2	18.2	-10.5	83.5
240	319.254	288.109	245.869	93.8538	-31.1448	-73.3846	-225.4	-10.5	9.5
241	37.8	51.45	71.55	89.45	13.65	33.75	51.65	-100.5	-68.5
242	27	41.85	58.75	73.5	14.85	31.75	46.5	-100.5	-69.5
243	13.1	29.35	42.75	61	16.25	29.65	47.9	-100.5	-70.5
244	15.35	11.58	29.2167	48.9667	-3.77	13.8667	33.6167	-100.5	-71.5
245	5.61667	0.68	10.8667	26.3	-4.93667	5.25	20.6833	-100.5	-72.5
246	1.45385	0.0636364	2.69231	6.8	-1.39021	1.23846	5.34615	-100.5	-73.5
247	0.684615	0	1.26154	2.53846	-0.684615	0.576923	1.85385	-100.5	-74.5
248	0	0	0.0153846	0.0538462	0	0.0153846	0.0538462	-100.5	-75.5
249	0	0	0	0.0153846	0	0	0.0153846	-100.5	-76.5
250	0	0	0	0	0	0	0	-100.5	-77.5
251	0	0	0	0	0	0	0	-100.5	-78.5
252	0	0	0	0	0	0	0	-100.5	-79.5
253	0	0	0	0	0	0	0	-100.5	-80.5
254	0	0	0	0	0	0	0	-100.5	-81.5
255	0	0	0	0	0	0	0	-100.5	-82.5
256	0	0	0	0	0	0	0	-100.5	-83.5
257	0	0	0	0	0	0	0	-100.5	-84.5
258	0	0	0	0	0	0	0	-100.5	-85.5
259	0	0	0	0	0	0	0	-100.5	-86.5
260	0	0	0	0	0	0	0	-100.5	-87.5
261	0	0	0	0	0	0	0	-100.5	-88.5
262	258.25	183.3	125.3	36.35	-74.95	-132.95	-221.9	-100.5	15.5
263	320.7	254.75	177.5	70.35	-65.95	-143.2	-250.35	-100.5	16.5
264	364.85	362.6	329.3	174.15	-2.25	-35.55	-190.7	-100.5	17.5
265	350.446	336.618	329.462	270.569	-13.828	-20.9846	-79.8769	-100.5	18.5
266	354.838	348.009	338.246	309.062	-6.82937	-16.5923	-45.7769	-100.5	19.5
267	356.362	354.009	342.8	321.162	-2.35245	-13.5615	-35.2	-100.5	20.5
268	356.923	354.618	343.946	322.162	-2.3049	-12.9769	-34.7615	-100.5	21.5
269	357.638	353.545	343.277	314.485	-4.09301	-14.3615	-43.1538	-100.5	22.5
270	357.285	349.427	339.731	303.254	-7.85734	-17.5538	-54.0308	-100.5	23.5
271	352.485	337.555	324.262	279.946	-14.9301	-28.2231	-72.5385	-100.5	24.5
272	335.854	310.627	295.185	244.754	-25.2266	-40.6692	-91.1	-100.5	25.5
273	303.715	274.327	259.738	217.362	-29.3881	-43.9769	-86.3538	-100.5	26.5
274	279.2	253.827	244.108	206.623	-25.3727	-35.0923	-72.5769	-100.5	27.5
275	270.669	248.845	241.962	205.946	-21.8238	-28.7077	-64.7231	-100.5	28.5
276	267.069	249.491	242.477	208.431	-17.5783	-24.5923	-58.6385	-100.5	29.5
277	268.269	253.545	247.069	214.377	-14.7238	-21.2	-53.8923	-100.5	30.5
278	267.185	255.882	249.431	219.654	-11.3028	-17.7538	-47.5308	-100.5	31.5
279	265.115	257.827	251.208	223.277	-7.28811	-13.9077	-41.8385	-100.5	32.5
280	264.608	259.9	253.438	228.185	-4.70769	-11.1692	-36.4231	-100.5	33.5
281	264.108	261.955	255.046	232.669	-2.15315	-9.06154	-31.4385	-100.5	34.5
282	263.169	262.655	256.415	237.523	-0.514685	-6.75385	-25.6462	-100.5	35.5
283	261.977	263.173	255.846	239.954	1.1958	-6.13077	-22.0231	-100.5	36.5
284	259.615	262.236	255.046	242.146	2.62098	-4.56923	-17.4692	-100.5	37.5
285	255.846	260.773	253.831	243.262	4.92657	-2.01538	-12.5846	-100.5	38.5
286	251.015	257.709	252.131	243.092	6.69371	1.11538	-7.92308	-100.5	39.5
287	244.738	254.545	248.346	242.215	9.80699	3.60769	-2.52308	-100.5	40.5
288	238.569	248.455	242.677	239	9.88531	4.10769	0.430769	-100.5	41.5
289	232.877	243.027	239.146	235.492	10.1503	6.26923	2.61538	-100.5	42.5
290	226.392	237.4	234.077	230.985	11.0077	7.68462	4.59231	-100.5	43.5
291	221.069	231.309	228.192	225.454	10.2399	7.12308	4.38462	-100.5	44.5
292	216.315	224.427	222.277	220.438	8.11189	5.96154	4.12308	-100.5	45.5
293	211.723	217.027	216.377	215.415	5.3042	4.65385	3.69231	-100.5	46.5
294	206.554	211.245	211.677	211.154	4.69161	5.12308	4.6	-100.5	47.5
295	202.562	205.545	206.585	206.677	2.98392	4.02308	4.11538	-100.5	48.5
296	198.823	201.082	202.538	203.515	2.25874	3.71538	4.69231	-100.5	49.5
297	195.723	198.536	199.708	201.762	2.81329	3.98462	6.03846	-100.5	50.5
298	192.7	196.273	197.423	200.5	3.57273	4.72308	7.8	-100.5	51.5
299	189.431	194.536	196.2	198.577	5.10559	6.76923	9.14615	-100.5	52.5
300	184.762	190.3	192.285	195.862	5.53846	7.52308	11.1	-100.5	53.5
301	179.031	185.145	186.677	190.931	6.11469	7.64615	11.9	-100.5	54.5
302	172.523	179.773	182.608	187.708	7.24965	10.0846	15.1846	-100.5	55.5
303	165.523	174.5	178.338	184.531	8.97692	12.8154	19.0077	-100.5	56.5
304	159.192	168.718	173.9	181.754	9.52587	14.7077	22.5615	-100.5	57.5
305	153.477	163.1	168.954	179.177	9.62308	15.4769	25.7	-100.5	58.5
306	146.623	156.255	162.323	175.554	9.63147	15.7	28.9308	-100.5	59.5
307	140.415	150.427	156.446	171.931	10.0119	16.0308	31.5154	-100.5	60.5
308	133.577	144.282	150.531	167.592	10.7049	16.9538	34.0154	-100.5	61.5
309	126.408	136.636	143.108	161.177	10.2287	16.7	34.7692	-100.5	62.5
310	120.423	131.155	137.662	157.331	10.7315	17.2385	36.9077	-100.5	63.5
311	114.046	125.373	132.131	153.208	11.3266	18.0846	39.1615	-100.5	64.5
312	108.946	120.045	126.615	148.946	11.0993	17.6692	40	-100.5	65.5
313	103.954	115.264	122.462	146.423	11.3098	18.5077	42.4692	-100.5	66.5
314	93.3308	106.927	113.385	141.2	13.5965	20.0538	47.8692	-100.5	67.5
315	77.9462	93.6273	97.9077	127.515	15.6811	19.9615	49.5692	-100.5	68.5
316	67.2692	83.5	87.0385	120.708	16.2308	19.7692	53.4385	-100.5	69.5
317	60.0692	76.5818	79.5308	117.085	16.5126	19.4615	57.0154	-100.5	70.5
318	55.8231	71.2818	75.6154	116.446	15.4587	19.7923	60.6231	-100.5	71.5
319	56.9385	68.2	77.2923	116.2	11.2615	20.3538	59.2615	-100.5	72.5
320	47.4462	58.4636	65.0462	103.069	11.0175	17.6	55.6231	-100.5	73.5
321	42.9	53.2727	58.5769	95.3846	10.3727	15.6769	52.4846	-100.5	74.5
322	44.2833	48.62	57.75	95.7833	4.33667	13.4667	51.5	-100.5	75.5
323	37.85	44.06	51.6167	87.9	6.21	13.7667	50.05	-100.5	76.5
324	27.65	38.06	42.45	79.6	10.41	14.8	51.95	-100.5	77.5
325	21.7167	31.44	37.6167	77.8667	9.72333	15.9	56.15	-100.5	78.5
326	18.75	14.15	19.55	42.25	-4.6	0.8	23.5	-100.5	79.5
327	12.75	8.8	13.2	35.6	-3.95	0.45	22.85	-100.5	80.5
328	9.2	6.2	9.2	30	-3	0	20.8	-100.5	81.5
329	13.55	30.15	44.6	62.35	16.6	31.05	48.8	-101.5	-70.5
330	1.85	11.9	29.1	49.8	10.05	27.25	47.95	-101.5	-71.5
331	0	0.9	4.45	32.4	0.9	4.45	32.4	-101.5	-72.5
332	1.6	0.154545	3.05385	8.8	-1.44545	1.45385	7.2	-101.5	-73.5
333	0.669231	0.00909091	1.40769	3.33846	-0.66014	0.738462	2.66923	-101.5	-74.5
334	0	0	0.0230769	0.0538462	0	0.0230769	0.0538462	-101.5	-75.5
335	0	0	0	0.0153846	0	0	0.0153846	-101.5	-76.5
336	0	0	0	0	0	0	0	-101.5	-77.5
337	0	0	0	0	0	0	0	-101.5	-78.5
338	0	0	0	0	0	0	0	-101.5	-79.5
339	0	0	0	0	0	0	0	-101.5	-80.5
340	0	0	0	0	0	0	0	-101.5	-81.5
341	0	0	0	0	0	0	0	-101.5	-82.5
342	0	0	0	0	0	0	0	-101.5	-83.5
343	0	0	0	0	0	0	0	-101.5	-84.5
344	0	0	0	0	0	0	0	-101.5	-85.5
345	0	0	0	0	0	0	0	-101.5	-86.5
346	0	0	0	0	0	0	0	-101.5	-87.5
347	0	0	0	0	0	0	0	-101.5	-88.5
348	258.2	179.45	124.05	32.15	-78.75	-134.15	-226.05	-101.5	15.5
349	291.15	221.55	152.9	57.2	-69.6	-138.25	-233.95	-101.5	16.5
350	354.05	327.75	239.9	120.9	-26.3	-114.15	-233.15	-101.5	17.5
351	354.908	341.045	326.138	246.346	-13.8622	-28.7692	-108.562	-101.5	18.5
352	356.9	352.164	339.946	302.792	-4.73636	-16.9538	-54.1077	-101.5	19.5
353	357.6	356.036	343.731	323.008	-1.56364	-13.8692	-34.5923	-101.5	20.5
354	358.446	356.973	346.392	328.331	-1.47343	-12.0538	-30.1154	-101.5	21.5
355	359.315	357.318	348.754	326.692	-1.9972	-10.5615	-32.6231	-101.5	22.5
356	359.185	356.682	348.908	321.277	-2.5028	-10.2769	-37.9077	-101.5	23.5
357	356.646	351.673	339.008	302.908	-4.97343	-17.6385	-53.7385	-101.5	24.5
358	347.631	330.945	313.477	269.831	-16.6853	-34.1538	-77.8	-101.5	25.5
359	321.415	295.364	277.585	237.138	-26.0517	-43.8308	-84.2769	-101.5	26.5
360	294.885	269.882	259.423	222.415	-25.0028	-35.4615	-72.4692	-101.5	27.5
361	281.254	260.355	253.7	218.808	-20.8993	-27.5538	-62.4462	-101.5	28.5
362	273.508	256.655	251.354	216.962	-16.8531	-22.1538	-56.5462	-101.5	29.5
363	273.015	259.464	252.877	220.815	-13.5517	-20.1385	-52.2	-101.5	30.5
364	271.3	261.255	254.8	225.262	-10.0455	-16.5	-46.0385	-101.5	31.5
365	270.646	263.691	257.023	229.523	-6.95524	-13.6231	-41.1231	-101.5	32.5
366	270.7	266.318	260.6	234.985	-4.38182	-10.1	-35.7154	-101.5	33.5
367	270.746	268.4	262.315	240.992	-2.34615	-8.43077	-29.7538	-101.5	34.5
368	268.292	268.436	262.977	246.123	0.144056	-5.31538	-22.1692	-101.5	35.5
369	266.508	268.636	262.669	248.246	2.12867	-3.83846	-18.2615	-101.5	36.5
370	262.485	266.782	261.538	249.969	4.2972	-0.946154	-12.5154	-101.5	37.5
371	256.9	264.5	260.831	250.908	7.6	3.93077	-5.99231	-101.5	38.5
372	250.754	261.218	257.769	251.131	10.4643	7.01538	0.376923	-101.5	39.5
373	244.223	256.591	253.785	248.754	12.3678	9.56154	4.53077	-101.5	40.5
374	238.085	250.273	248.592	244.646	12.1881	10.5077	6.56154	-101.5	41.5
375	233.738	245.855	243.731	240.846	12.1161	9.99231	7.10769	-101.5	42.5
376	228.223	240.7	238.6	235.769	12.4769	10.3769	7.54615	-101.5	43.5
377	223.769	235.327	232.923	229.962	11.558	9.15385	6.19231	-101.5	44.5
378	218.715	228.718	226.369	224.662	10.0028	7.65385	5.94615	-101.5	45.5
379	214.1	220.664	220.077	218.869	6.56364	5.97692	4.76923	-101.5	46.5
380	208.985	214.555	214.638	214.323	5.56993	5.65385	5.33846	-101.5	47.5
381	204.523	208.691	209.285	209.608	4.16783	4.76154	5.08462	-101.5	48.5
382	200.038	203.482	204.431	205.962	3.44336	4.39231	5.92308	-101.5	49.5
383	196.038	199.691	201.085	203.377	3.65245	5.04615	7.33846	-101.5	50.5
384	192.654	196.691	197.708	200.808	4.03706	5.05385	8.15385	-101.5	51.5
385	189.077	193.964	195.885	198.246	4.88671	6.80769	9.16923	-101.5	52.5
386	185.2	190.1	191.931	195.269	4.9	6.73077	10.0692	-101.5	53.5
387	179.446	185.336	187.277	190.515	5.89021	7.83077	11.0692	-101.5	54.5
388	173.1	180.864	183.377	188.285	7.76364	10.2769	15.1846	-101.5	55.5
389	166.223	175.164	179.185	185.638	8.94056	12.9615	19.4154	-101.5	56.5
390	159.692	169.291	174.862	182.608	9.5986	15.1692	22.9154	-101.5	57.5
391	154.369	163.9	169.831	180.308	9.53077	15.4615	25.9385	-101.5	58.5
392	147.523	157.155	163.069	176.285	9.63147	15.5462	28.7615	-101.5	59.5
393	141.462	151.473	157.4	172.392	10.0112	15.9385	30.9308	-101.5	60.5
394	134.354	144.882	151.185	167.869	10.528	16.8308	33.5154	-101.5	61.5
395	127.323	137.182	143.985	161.8	9.85874	16.6615	34.4769	-101.5	62.5
396	121.331	131.736	138.069	157.685	10.4056	16.7385	36.3538	-101.5	63.5
397	115.308	126.309	132.669	153.4	11.0014	17.3615	38.0923	-101.5	64.5
398	110.023	120.9	127.592	149.3	10.8769	17.5692	39.2769	-101.5	65.5
399	105.023	116.009	123.185	146.777	10.986	18.1615	41.7538	-101.5	66.5
400	94.8692	108.536	114.685	142.569	13.6671	19.8154	47.7	-101.5	67.5
401	81.4538	96.6455	101.062	130.162	15.1916	19.6077	48.7077	-101.5	68.5
402	70.7077	87.1909	90.0692	122.692	16.4832	19.3615	51.9846	-101.5	69.5
403	61.0538	77.4545	80.0385	116.869	16.4007	18.9846	55.8154	-101.5	70.5
404	51.5846	66.9091	69.6308	111.123	15.3245	18.0462	59.5385	-101.5	71.5
405	48.5692	59.7273	66.4308	106.569	11.158	17.8615	58	-101.5	72.5
406	40.8846	51.9636	58.6077	98.5385	11.079	17.7231	57.6538	-101.5	73.5
407	40.7833	49.08	53.8167	99.6	8.29667	13.0333	58.8167	-101.5	74.5
408	39.15	47.72	51.2667	92.3167	8.57	12.1167	53.1667	-101.5	75.5
409	32.8167	42.32	45.7	84.2833	9.50333	12.8833	51.4667	-101.5	76.5
410	27.5	37.8	41.8167	79.8333	10.3	14.3167	52.3333	-101.5	77.5
411	25.3667	31.8	41.6833	80.4667	6.43333	16.3167	55.1	-101.5	78.5
412	18.75	14.15	19.15	42	-4.6	0.4	23.25	-101.5	79.5
413	11.8	8.2	12.35	35.25	-3.6	0.55	23.45	-101.5	80.5
414	8.45	5.65	8.35	29.7	-2.8	-0.1	21.25	-101.5	81.5
415	13.6	30.7	46.25	64.35	17.1	32.65	50.75	-102.5	-70.5
416	2.5	13.9	32.25	52.5	11.4	29.75	50	-102.5	-71.5
417	0.05	2.4	14.3	39.9	2.35	14.25	39.85	-102.5	-72.5
418	2.09231	0.727273	5.43846	14.6077	-1.36503	3.34615	12.5154	-102.5	-73.5
419	0.7	0.0545455	1.53846	3.90769	-0.645455	0.838462	3.20769	-102.5	-74.5
420	0	0	0.0307692	0.0615385	0	0.0307692	0.0615385	-102.5	-75.5
421	0	0	0	0.0153846	0	0	0.0153846	-102.5	-76.5
422	0	0	0	0	0	0	0	-102.5	-77.5
423	0	0	0	0	0	0	0	-102.5	-78.5
424	0	0	0	0	0	0	0	-102.5	-79.5
425	0	0	0	0	0	0	0	-102.5	-80.5
426	0	0	0	0	0	0	0	-102.5	-81.5
427	0	0	0	0	0	0	0	-102.5	-82.5
428	0	0	0	0	0	0	0	-102.5	-83.5
429	0	0	0	0	0	0	0	-102.5	-84.5
430	0	0	0	0	0	0	0	-102.5	-85.5
431	0	0	0	0	0	0	0	-102.5	-86.5
432	0	0	0	0	0	0	0	-102.5	-87.5
433	0	0	0	0	0	0	0	-102.5	-88.5
434	255.45	176.15	125.05	28.75	-79.3	-130.4	-226.7	-102.5	15.5
435	269.5	196.95	136.4	36.15	-72.55	-133.1	-233.35	-102.5	16.5
436	304.75	250.7	172.7	66.95	-54.05	-132.05	-237.8	-102.5	17.5
437	351.954	324.855	297.685	182.815	-27.0993	-54.2692	-169.138	-102.5	18.5
438	355.654	348.218	330.562	271.2	-7.43566	-25.0923	-84.4538	-102.5	19.5
439	357.577	354.918	341.631	304.938	-2.65874	-15.9462	-52.6385	-102.5	20.5
440	359.485	357.091	346.677	319.531	-2.39371	-12.8077	-39.9538	-102.5	21.5
441	361.323	358.682	350.015	324.862	-2.64126	-11.3077	-36.4615	-102.5	22.5
442	360.854	359.318	352.1	326.192	-1.53566	-8.75385	-34.6615	-102.5	23.5
443	359.038	356.564	345.992	314.877	-2.47483	-13.0462	-44.1615	-102.5	24.5
444	353.592	347.182	329.923	289.077	-6.41049	-23.6692	-64.5154	-102.5	25.5
445	339.346	321	301.162	258.577	-18.3462	-38.1846	-80.7692	-102.5	26.5
446	314.7	291.409	277.277	240.392	-23.2909	-37.4231	-74.3077	-102.5	27.5
447	297.208	277.373	267.869	231.9	-19.835	-29.3385	-65.3077	-102.5	28.5
448	285.185	269.527	261.054	227.4	-15.6573	-24.1308	-57.7846	-102.5	29.5
449	281.231	269.345	261.177	229.062	-11.8853	-20.0538	-52.1692	-102.5	30.5
450	278.2	268.973	262.192	232.831	-9.22727	-16.0077	-45.3692	-102.5	31.5
451	277.062	270.691	264.631	237.3	-6.37063	-12.4308	-39.7615	-102.5	32.5
452	278.654	274.536	268.554	243.877	-4.11748	-10.1	-34.7769	-102.5	33.5
453	277.738	276.491	270.454	250.992	-1.24755	-7.28462	-26.7462	-102.5	34.5
454	274.223	275.955	270.638	256.108	1.73147	-3.58462	-18.1154	-102.5	35.5
455	269.669	274.5	270.231	259.015	4.83077	0.561538	-10.6538	-102.5	36.5
456	262.723	271.209	268.508	260.908	8.48601	5.78462	-1.81538	-102.5	37.5
457	255.269	266.636	265.862	260.508	11.3671	10.5923	5.23846	-102.5	38.5
458	248.308	261.236	261.369	259.015	12.9287	13.0615	10.7077	-102.5	39.5
459	241.423	255.427	257.046	256.185	14.0042	15.6231	14.7615	-102.5	40.5
460	236.508	250.809	252.092	250.808	14.3014	15.5846	14.3	-102.5	41.5
461	232.285	246.982	247.3	245.962	14.6972	15.0154	13.6769	-102.5	42.5
462	228.285	242.518	242.692	239.992	14.2336	14.4077	11.7077	-102.5	43.5
463	225.192	237.8	236.654	233.9	12.6077	11.4615	8.70769	-102.5	44.5
464	219.815	231.055	229.677	228.215	11.2392	9.86154	8.4	-102.5	45.5
465	215.385	224.109	223.269	222.208	8.72448	7.88462	6.82308	-102.5	46.5
466	210.392	218.027	216.892	216.915	7.63497	6.5	6.52308	-102.5	47.5
467	206.638	212.1	212.177	212.738	5.46154	5.53846	6.1	-102.5	48.5
468	201.454	207	206.708	208.954	5.54615	5.25385	7.5	-102.5	49.5
469	197.331	202.309	202.792	205.308	4.97832	5.46154	7.97692	-102.5	50.5
470	193.092	197.527	199.6	202.123	4.43497	6.50769	9.03077	-102.5	51.5
471	189.615	194.8	197.123	199.185	5.18462	7.50769	9.56923	-102.5	52.5
472	185.777	191.609	193.923	195.854	5.83217	8.14615	10.0769	-102.5	53.5
473	180.669	186.909	189.523	191.946	6.23986	8.85385	11.2769	-102.5	54.5
474	174.292	182.145	185.162	189.692	7.85315	10.8692	15.4	-102.5	55.5
475	167.392	176.627	181.315	187.285	9.23497	13.9231	19.8923	-102.5	56.5
476	160.808	170.645	176.577	184.808	9.83776	15.7692	24	-102.5	57.5
477	155.485	165.227	171.377	181.638	9.74266	15.8923	26.1538	-102.5	58.5
478	148.954	158.573	164.323	177.138	9.61888	15.3692	28.1846	-102.5	59.5
479	142.946	152.9	158.777	173.738	9.95385	15.8308	30.7923	-102.5	60.5
480	135.908	146.136	152.146	168.808	10.2287	16.2385	32.9	-102.5	61.5
481	128.892	138.836	145.415	162.862	9.94406	16.5231	33.9692	-102.5	62.5
482	122.585	132.655	139.185	158.177	10.0699	16.6	35.5923	-102.5	63.5
483	116.462	127.255	133.554	153.685	10.793	17.0923	37.2231	-102.5	64.5
484	110.992	121.673	128.1	149.946	10.6804	17.1077	38.9538	-102.5	65.5
485	106.538	117.064	124.231	147.392	10.5252	17.6923	40.8538	-102.5	66.5
486	97.8769	110.627	116.946	144.069	12.7503	19.0692	46.1923	-102.5	67.5
487	87.4308	101.773	106.738	136.146	14.342	19.3077	48.7154	-102.5	68.5
488	78.5538	93.6182	97.2769	128.823	15.0643	18.7231	50.2692	-102.5	69.5
489	67.4538	83.3091	85.6308	120.331	15.8552	18.1769	52.8769	-102.5	70.5
490	54.3538	69.7091	71.0154	110.308	15.3552	16.6615	55.9538	-102.5	71.5
491	48.9231	60.4545	65.4769	105.292	11.5315	16.5538	56.3692	-102.5	72.5
492	39.5692	51.2818	56.4769	97.4231	11.7126	16.9077	57.8538	-102.5	73.5
493	37.0167	48.52	49.1333	94.6833	11.5033	12.1167	57.6667	-102.5	74.5
494	35.8833	47.28	47.3167	87.95	11.3967	11.4333	52.0667	-102.5	75.5
495	31.2167	41.7	44.0333	81.8667	10.4833	12.8167	50.65	-102.5	76.5
496	26.5667	36.38	40.6	79.1167	9.81333	14.0333	52.55	-102.5	77.5
497	25.2167	30.96	41.0667	79.6	5.74333	15.85	54.3833	-102.5	78.5
498	18.85	14.1	18.65	42.25	-4.75	-0.2	23.4	-102.5	79.5
499	11.1	7.4	11.7	34.9	-3.7	0.6	23.8	-102.5	80.5
500	8.15	5.1	7.85	29.45	-3.05	-0.3	21.3	-102.5	81.5
501	2.5	14.65	35.35	54.5	12.15	32.85	52	-103.5	-71.5
502	0.05	2.8	18.5	43.3	2.75	18.45	43.25	-103.5	-72.5
503	0.1	0.3	3.2	26.15	0.2	3.1	26.05	-103.5	-73.5
504	0.715385	0.0909091	1.60769	4.43077	-0.624476	0.892308	3.71538	-103.5	-74.5
505	0	0	0.0384615	0.0769231	0	0.0384615	0.0769231	-103.5	-75.5
506	0	0	0	0.0153846	0	0	0.0153846	-103.5	-76.5
507	0	0	0	0	0	0	0	-103.5	-77.5
508	0	0	0	0	0	0	0	-103.5	-78.5
509	0	0	0	0	0	0	0	-103.5	-79.5
510	0	0	0	0	0	0	0	-103.5	-80.5
511	0	0	0	0	0	0	0	-103.5	-81.5
512	0	0	0	0	0	0	0	-103.5	-82.5
513	0	0	0	0	0	0	0	-103.5	-83.5
514	0	0	0	0	0	0	0	-103.5	-84.5
515	0	0	0	0	0	0	0	-103.5	-85.5
516	0	0	0	0	0	0	0	-103.5	-86.5
517	0	0	0	0	0	0	0	-103.5	-87.5
518	0	0	0	0	0	0	0	-103.5	-88.5
519	254.5	178.95	130.4	32.15	-75.55	-124.1	-222.35	-103.5	15.5
520	264.95	191	137.45	37.65	-73.95	-127.5	-227.3	-103.5	16.5
521	292.2	222	152	48.65	-70.2	-140.2	-243.55	-103.5	17.5
522	328.546	273.245	235.554	131.554	-55.3007	-92.9923	-196.992	-103.5	18.5
523	352.123	330.1	305.392	223.215	-22.0231	-46.7308	-128.908	-103.5	19.5
524	357.262	348.891	329.685	277.354	-8.37063	-27.5769	-79.9077	-103.5	20.5
525	359.362	355.336	342.3	302.123	-4.02517	-17.0615	-57.2385	-103.5	21.5
526	362.285	358.382	348.938	318.623	-3.9028	-13.3462	-43.6615	-103.5	22.5
527	362.008	359.673	352.223	326.608	-2.33497	-9.78462	-35.4	-103.5	23.5
528	360.115	358.309	348.2	321.931	-1.80629	-11.9154	-38.1846	-103.5	24.5
529	355.954	352.4	338.069	303.438	-3.55385	-17.8846	-52.5154	-103.5	25.5
530	347.385	339.118	319.646	279.231	-8.26643	-27.7385	-68.1538	-103.5	26.5
531	332.285	314.055	297.746	258.331	-18.2301	-34.5385	-73.9538	-103.5	27.5
532	313.7	294.091	282.823	245.815	-19.6091	-30.8769	-67.8846	-103.5	28.5
533	298.562	281.945	273.446	238.131	-16.6161	-25.1154	-60.4308	-103.5	29.5
534	290.815	279.036	270.977	237.792	-11.779	-19.8385	-53.0231	-103.5	30.5
535	284.685	275.655	269.931	240.085	-9.03007	-14.7538	-44.6	-103.5	31.5
536	282.569	276.9	271.9	245.385	-5.66923	-10.6692	-37.1846	-103.5	32.5
537	283.962	281.364	276.185	252.077	-2.5979	-7.77692	-31.8846	-103.5	33.5
538	281.915	282.6	278.754	259.377	0.684615	-3.16154	-22.5385	-103.5	34.5
539	276.277	281.691	279.777	265.362	5.41399	3.5	-10.9154	-103.5	35.5
540	268.423	278.682	278.823	268.377	10.2587	10.4	-0.0461538	-103.5	36.5
541	259.631	271.436	275.585	269.023	11.8056	15.9538	9.39231	-103.5	37.5
542	251.885	264.6	269.8	266.862	12.7154	17.9154	14.9769	-103.5	38.5
543	244.285	256.982	263.792	264.092	12.6972	19.5077	19.8077	-103.5	39.5
544	237.508	250.245	256.915	260.646	12.7378	19.4077	23.1385	-103.5	40.5
545	232.369	246.218	251.777	255.108	13.849	19.4077	22.7385	-103.5	41.5
546	229.408	243.373	247.485	249.708	13.965	18.0769	20.3	-103.5	42.5
547	226.692	241.127	244.1	243.531	14.435	17.4077	16.8385	-103.5	43.5
548	223.715	238.327	239.254	237.877	14.6119	15.5385	14.1615	-103.5	44.5
549	220.169	233.518	233.423	231.508	13.349	13.2538	11.3385	-103.5	45.5
550	216.208	227.209	226.169	225.715	11.0014	9.96154	9.50769	-103.5	46.5
551	211.877	221.009	219.808	220.308	9.13217	7.93077	8.43077	-103.5	47.5
552	208.469	216.618	215.1	216.2	8.14895	6.63077	7.73077	-103.5	48.5
553	202.892	210.064	209.408	211.2	7.17133	6.51538	8.30769	-103.5	49.5
554	198.215	204.264	204.885	207.631	6.04825	6.66923	9.41538	-103.5	50.5
555	194.015	199.609	201.462	204.115	5.59371	7.44615	10.1	-103.5	51.5
556	190.238	196.055	198.631	201.377	5.81608	8.39231	11.1385	-103.5	52.5
557	186.731	192.664	195.385	197.562	5.93287	8.65385	10.8308	-103.5	53.5
558	181.823	188.427	191.508	193.492	6.6042	9.68462	11.6692	-103.5	54.5
559	175.192	183.627	187.008	190.854	8.43497	11.8154	15.6615	-103.5	55.5
560	168.5	177.873	182.446	188.477	9.37273	13.9462	19.9769	-103.5	56.5
561	162.115	171.864	177.431	185.692	9.74825	15.3154	23.5769	-103.5	57.5
562	156.531	166.427	172.038	182.315	9.8965	15.5077	25.7846	-103.5	58.5
563	150.246	159.9	165.938	178.592	9.65385	15.6923	28.3462	-103.5	59.5
564	144.554	154.5	160.031	174.692	9.94615	15.4769	30.1385	-103.5	60.5
565	137.523	147.555	153.2	169.708	10.0315	15.6769	32.1846	-103.5	61.5
566	130.238	140.182	146.438	163.892	9.94336	16.2	33.6538	-103.5	62.5
567	123.708	133.536	140.115	158.892	9.82867	16.4077	35.1846	-103.5	63.5
568	117.315	127.982	134.177	154.438	10.6664	16.8615	37.1231	-103.5	64.5
569	111.731	122.227	128.862	150.531	10.4965	17.1308	38.8	-103.5	65.5
570	107.554	117.882	124.862	147.892	10.328	17.3077	40.3385	-103.5	66.5
571	100.838	112.336	118.931	145.208	11.4979	18.0923	44.3692	-103.5	67.5
572	92.3692	105.255	111.692	140.423	12.8853	19.3231	48.0538	-103.5	68.5
573	85.1077	98.5	104.615	135.6	13.3923	19.5077	50.4923	-103.5	69.5
574	74.7462	88.7364	93.7	127.092	13.9902	18.9538	52.3462	-103.5	70.5
575	58.9462	75.3091	76	112.846	16.3629	17.0538	53.9	-103.5	71.5
576	49.0692	63.5273	65.7	105.523	14.458	16.6308	56.4538	-103.5	72.5
577	38.1769	51.8273	55.1308	96.2308	13.6503	16.9538	58.0538	-103.5	73.5
578	37.45	48.9	49.8167	95.0167	11.45	12.3667	57.5667	-103.5	74.5
579	36	47.06	47.3333	88.0167	11.06	11.3333	52.0167	-103.5	75.5
580	31.1833	41.62	43.6167	81.6833	10.4367	12.4333	50.5	-103.5	76.5
581	26.1833	35.6	39.6167	77.25	9.41667	13.4333	51.0667	-103.5	77.5
582	21.55	30.54	36.3667	74.2667	8.99	14.8167	52.7167	-103.5	78.5
583	17.5	13	17.4	41.35	-4.5	-0.1	23.85	-103.5	79.5
584	10.55	6.9	11.1	34.75	-3.65	0.55	24.2	-103.5	80.5
585	7.6	4.95	7.25	29.25	-2.65	-0.35	21.65	-103.5	81.5
586	2.45	14.85	36.95	56.05	12.4	34.5	53.6	-104.5	-71.5
587	0.15	2.75	19.85	44.25	2.6	19.7	44.1	-104.5	-72.5
588	0.1	0.35	2.6	24.5	0.25	2.5	24.4	-104.5	-73.5
589	0.684615	0.109091	1.7	4.54615	-0.575524	1.01538	3.86154	-104.5	-74.5
590	0	0	0.0461538	0.0769231	0	0.0461538	0.0769231	-104.5	-75.5
591	0	0	0	0.0153846	0	0	0.0153846	-104.5	-76.5
592	0	0	0	0	0	0	0	-104.5	-77.5
593	0	0	0	0	0	0	0	-104.5	-78.5
594	0	0	0	0	0	0	0	-104.5	-79.5
595	0	0	0	0	0	0	0	-104.5	-80.5
596	0	0	0	0	0	0	0	-104.5	-81.5
597	0	0	0	0	0	0	0	-104.5	-82.5
598	0	0	0	0	0	0	0	-104.5	-83.5
599	0	0	0	0	0	0	0	-104.5	-84.5
600	0	0	0	0	0	0	0	-104.5	-85.5
601	0	0	0	0	0	0	0	-104.5	-86.5
602	0	0	0	0	0	0	0	-104.5	-87.5
603	0	0	0	0	0	0	0	-104.5	-88.5
604	263.2	192.3	142.05	44.15	-70.9	-121.15	-219.05	-104.5	17.5
605	296.6	241.6	174.95	68.1	-55	-121.65	-228.5	-104.5	18.5
606	365	362.6	338.5	176.9	-2.4	-26.5	-188.1	-104.5	19.5
607	349.862	328.3	305.577	218.508	-21.5615	-44.2846	-131.354	-104.5	20.5
608	357.008	344	325.677	263.915	-13.0077	-31.3308	-93.0923	-104.5	21.5
609	361.138	354.473	341.846	294.792	-6.66573	-19.2923	-66.3462	-104.5	22.5
610	362.308	356.973	348.815	314.277	-5.33497	-13.4923	-48.0308	-104.5	23.5
611	360.923	357.4	346.369	316.962	-3.52308	-14.5538	-43.9615	-104.5	24.5
612	357.785	354.582	341.015	309.715	-3.2028	-16.7692	-48.0692	-104.5	25.5
613	351.769	346.855	330.762	294.4	-4.91469	-21.0077	-57.3692	-104.5	26.5
614	342.577	329.709	313.562	275.669	-12.8678	-29.0154	-66.9077	-104.5	27.5
615	326.646	308.691	298.385	260.015	-17.9552	-28.2615	-66.6308	-104.5	28.5
616	311.269	294.064	285.777	250.354	-17.2056	-25.4923	-60.9154	-104.5	29.5
617	300.208	287.564	280.262	247.615	-12.6441	-19.9462	-52.5923	-104.5	30.5
618	291.046	282.573	276.7	248.077	-8.47343	-14.3462	-42.9692	-104.5	31.5
619	288.985	283.709	278.369	252.631	-5.27552	-10.6154	-36.3538	-104.5	32.5
620	287.615	286.364	282.508	259.546	-1.25175	-5.10769	-28.0692	-104.5	33.5
621	281.515	285.527	284.346	267.846	4.01189	2.83077	-13.6692	-104.5	34.5
622	271.377	280.409	282.754	272.485	9.03217	11.3769	1.10769	-104.5	35.5
623	257.477	270.436	278.331	274.108	12.9594	20.8538	16.6308	-104.5	36.5
624	246.331	261.273	271.685	274.592	14.942	25.3538	28.2615	-104.5	37.5
625	238.754	253.236	264.792	271.038	14.4825	26.0385	32.2846	-104.5	38.5
626	231.323	245.073	256.954	264.808	13.7497	25.6308	33.4846	-104.5	39.5
627	224.546	237.836	249.815	258.923	13.2902	25.2692	34.3769	-104.5	40.5
628	221.731	235.055	244.777	253.362	13.3238	23.0462	31.6308	-104.5	41.5
629	221.154	234.573	241.946	249.292	13.4189	20.7923	28.1385	-104.5	42.5
630	221.469	235.245	240.731	245.062	13.7762	19.2615	23.5923	-104.5	43.5
631	222.208	236.818	239.462	240.523	14.6105	17.2538	18.3154	-104.5	44.5
632	221.162	235.564	235.646	235.592	14.4021	14.4846	14.4308	-104.5	45.5
633	217.369	230.655	229.746	229.346	13.2853	12.3769	11.9769	-104.5	46.5
634	213.169	224.218	223.215	224.531	11.049	10.0462	11.3615	-104.5	47.5
635	210.085	219.391	217.892	219.338	9.30629	7.80769	9.25385	-104.5	48.5
636	204.877	213.064	212.169	214.262	8.18671	7.29231	9.38462	-104.5	49.5
637	200.062	207.527	208.123	210.562	7.46573	8.06154	10.5	-104.5	50.5
638	195.108	202.218	203.885	206.131	7.11049	8.77692	11.0231	-104.5	51.5
639	191.369	197.964	200.746	203.154	6.59441	9.37692	11.7846	-104.5	52.5
640	187.646	194.282	197.285	199.585	6.63566	9.63846	11.9385	-104.5	53.5
641	182.854	190.227	193.823	195.438	7.37343	10.9692	12.5846	-104.5	54.5
642	176.454	185.1	189.192	192.777	8.64615	12.7385	16.3231	-104.5	55.5
643	170.1	179.373	183.831	189.915	9.27273	13.7308	19.8154	-104.5	56.5
644	163.623	173.527	178.223	186.715	9.9042	14.6	23.0923	-104.5	57.5
645	158.208	167.845	173.115	183.646	9.63776	14.9077	25.4385	-104.5	58.5
646	152.108	161.636	167.215	179.738	9.52867	15.1077	27.6308	-104.5	59.5
647	145.846	156.091	161.415	175.831	10.2448	15.5692	29.9846	-104.5	60.5
648	139.077	149.2	154.577	170.408	10.1231	15.5	31.3308	-104.5	61.5
649	131.738	141.491	147.6	164.592	9.75245	15.8615	32.8538	-104.5	62.5
650	124.938	134.527	141.085	159.754	9.58881	16.1462	34.8154	-104.5	63.5
651	118.585	128.718	134.854	155.031	10.1336	16.2692	36.4462	-104.5	64.5
652	112.654	122.982	129.292	150.769	10.328	16.6385	38.1154	-104.5	65.5
653	108.446	118.764	125.223	148.115	10.3175	16.7769	39.6692	-104.5	66.5
654	102.769	113.827	120.831	145.577	11.058	18.0615	42.8077	-104.5	67.5
655	96.4692	108.209	115.369	141.746	11.7399	18.9	45.2769	-104.5	68.5
656	90.0154	102	109.977	137.677	11.9846	19.9615	47.6615	-104.5	69.5
657	81.1538	93.8182	101.638	131.754	12.6643	20.4846	50.6	-104.5	70.5
658	68.2154	82.6273	86.4154	121.1	14.4119	18.2	52.8846	-104.5	71.5
659	54.0077	69.6	70.8923	107.715	15.5923	16.8846	53.7077	-104.5	72.5
660	40.6077	55.3091	56.7154	96.5231	14.7014	16.1077	55.9154	-104.5	73.5
661	38.4833	49.68	51.15	95.85	11.1967	12.6667	57.3667	-104.5	74.5
662	35.4833	46.32	47.1667	88.4	10.8367	11.6833	52.9167	-104.5	75.5
663	31.1	40.72	43.2167	81.7333	9.62	12.1167	50.6333	-104.5	76.5
664	26.1333	35.42	39.6167	76.35	9.28667	13.4833	50.2167	-104.5	77.5
665	20.25	30.08	35.3333	71.4833	9.83	15.0833	51.2333	-104.5	78.5
666	15.55	11.4	16.05	40.6	-4.15	0.5	25.05	-104.5	79.5
667	9.6	6.3	9.95	34.4	-3.3	0.35	24.8	-104.5	80.5
668	7.3	4.5	6.8	28.8	-2.8	-0.5	21.5	-104.5	81.5
669	2.55	14.5	38.35	56.75	11.95	35.8	54.2	-105.5	-71.5
670	0.15	2.65	21.6	45.35	2.5	21.45	45.2	-105.5	-72.5
671	0.1	0.3	2.5	23.65	0.2	2.4	23.55	-105.5	-73.5
672	0.7	0.127273	1.78462	4.68462	-0.572727	1.08462	3.98462	-105.5	-74.5
673	0	0	0.0538462	0.0769231	0	0.0538462	0.0769231	-105.5	-75.5
674	0	0	0	0.0153846	0	0	0.0153846	-105.5	-76.5
675	0	0	0	0	0	0	0	-105.5	-77.5
676	0	0	0	0	0	0	0	-105.5	-78.5
677	0	0	0	0	0	0	0	-105.5	-79.5
678	0	0	0	0	0	0	0	-105.5	-80.5
679	0	0	0	0	0	0	0	-105.5	-81.5
680	0	0	0	0	0	0	0	-105.5	-82.5
681	0	0	0	0	0	0	0	-105.5	-83.5
682	0	0	0	0	0	0	0	-105.5	-84.5
683	0	0	0	0	0	0	0	-105.5	-85.5
684	0	0	0	0	0	0	0	-105.5	-86.5
685	0	0	0	0	0	0	0	-105.5	-87.5
686	0	0	0	0	0	0	0	-105.5	-88.5
687	275.65	213.35	171.7	60.5	-62.3	-103.95	-215.15	-105.5	18.5
688	339.15	279.4	217.95	101.45	-59.75	-121.2	-237.7	-105.5	19.5
689	358.85	318.35	280.75	145.65	-40.5	-78.1	-213.2	-105.5	20.5
690	345.062	311.009	283.454	181.485	-34.0524	-61.6077	-163.577	-105.5	21.5
691	357.246	336.809	317.138	234.631	-20.4371	-40.1077	-122.615	-105.5	22.5
692	360.1	347.655	332.731	281.177	-12.4455	-27.3692	-78.9231	-105.5	23.5
693	359.792	348.927	335.254	295.977	-10.865	-24.5385	-63.8154	-105.5	24.5
694	356.408	347.509	334.915	300.408	-8.8986	-21.4923	-56	-105.5	25.5
695	351.754	343.664	331.046	298.385	-8.09021	-20.7077	-53.3692	-105.5	26.5
696	345.8	334.091	321.246	286.392	-11.7091	-24.5538	-59.4077	-105.5	27.5
697	334.585	318.882	307.862	272.9	-15.7028	-26.7231	-61.6846	-105.5	28.5
698	321.177	304.809	295.038	261.323	-16.3678	-26.1385	-59.8538	-105.5	29.5
699	309.562	295.5	286.354	255.677	-14.0615	-23.2077	-53.8846	-105.5	30.5
700	298.469	288.327	281.569	254.677	-10.142	-16.9	-43.7923	-105.5	31.5
701	293.392	287.582	281.623	259.292	-5.81049	-11.7692	-34.1	-105.5	32.5
702	287.962	287.718	283.946	266.5	-0.243357	-4.01538	-21.4615	-105.5	33.5
703	276.3	282.345	283.215	272.362	6.04545	6.91538	-3.93846	-105.5	34.5
704	260.4	270.991	278.169	274.508	10.5909	17.7692	14.1077	-105.5	35.5
705	243.154	258.191	268.308	271.431	15.0371	25.1538	28.2769	-105.5	36.5
706	228.331	245.3	257.877	268.762	16.9692	29.5462	40.4308	-105.5	37.5
707	219.285	236.182	248.792	263.515	16.8972	29.5077	44.2308	-105.5	38.5
708	212.3	228.6	241.177	256.715	16.3	28.8769	44.4154	-105.5	39.5
709	207.654	222.5	235.308	250.469	14.8462	27.6538	42.8154	-105.5	40.5
710	207.969	221.209	233.238	244.969	13.2399	25.2692	37	-105.5	41.5
711	210.785	223.809	233.569	242.654	13.0245	22.7846	31.8692	-105.5	42.5
712	213.954	228.782	235.623	242.031	14.828	21.6692	28.0769	-105.5	43.5
713	217.846	233.773	238.146	242.085	15.9266	20.3	24.2385	-105.5	44.5
714	220.208	235.9	237.454	239.269	15.6923	17.2462	19.0615	-105.5	45.5
715	217.831	233.1	233.046	233.585	15.2692	15.2154	15.7538	-105.5	46.5
716	214.431	227.9	227.238	228.285	13.4692	12.8077	13.8538	-105.5	47.5
717	211.854	223.009	221.362	223.431	11.1552	9.50769	11.5769	-105.5	48.5
718	207.131	216.3	215.885	217.785	9.16923	8.75385	10.6538	-105.5	49.5
719	201.808	210.755	210.985	213.085	8.94685	9.17692	11.2769	-105.5	50.5
720	196.938	205.291	206.477	208.669	8.35245	9.53846	11.7308	-105.5	51.5
721	192.885	201	203.138	205.562	8.11538	10.2538	12.6769	-105.5	52.5
722	189.077	196.355	199.377	202.215	7.27762	10.3	13.1385	-105.5	53.5
723	183.831	192.309	196.008	198.269	8.47832	12.1769	14.4385	-105.5	54.5
724	178.069	187.045	191.223	195.123	8.97622	13.1538	17.0538	-105.5	55.5
725	171.562	180.864	185.5	191.915	9.3021	13.9385	20.3538	-105.5	56.5
726	165.215	175.027	179.438	188.269	9.81189	14.2231	23.0538	-105.5	57.5
727	159.392	169.455	174.692	185.362	10.0622	15.3	25.9692	-105.5	58.5
728	153.8	163.591	168.954	181.292	9.79091	15.1538	27.4923	-105.5	59.5
729	147.715	157.955	162.754	177.115	10.2392	15.0385	29.4	-105.5	60.5
730	140.615	151.3	155.831	171.831	10.6846	15.2154	31.2154	-105.5	61.5
731	133.146	143.345	148.8	165.562	10.1993	15.6538	32.4154	-105.5	62.5
732	126.262	136.182	142.292	160.638	9.92028	16.0308	34.3769	-105.5	63.5
733	119.523	129.7	135.492	155.631	10.1769	15.9692	36.1077	-105.5	64.5
734	113.4	123.909	129.8	151.277	10.5091	16.4	37.8769	-105.5	65.5
735	109.023	119.309	125.854	148.515	10.286	16.8308	39.4923	-105.5	66.5
736	104	114.6	121.823	145.769	10.6	17.8231	41.7692	-105.5	67.5
737	98.0538	109.445	116.646	141.708	11.3916	18.5923	43.6538	-105.5	68.5
738	92.4385	103.564	111.569	137.7	11.1252	19.1308	45.2615	-105.5	69.5
739	84.7077	95.9364	104.638	132.654	11.2287	19.9308	47.9462	-105.5	70.5
740	75.0846	87.1636	94.9	125.985	12.079	19.8154	50.9	-105.5	71.5
741	61.9692	75.9727	79.6923	115.331	14.0035	17.7231	53.3615	-105.5	72.5
742	45.1923	59.2182	60.9615	100.131	14.0259	15.7692	54.9385	-105.5	73.5
743	38.5846	51.6818	53.0077	91.2846	13.0972	14.4231	52.7	-105.5	74.5
744	36.4167	47.14	47.8333	88.7333	10.7233	11.4167	52.3167	-105.5	75.5
745	31.1833	40.94	43.3333	81.6167	9.75667	12.15	50.4333	-105.5	76.5
746	25.7833	35.04	39.2167	75.75	9.25667	13.4333	49.9667	-105.5	77.5
747	19.9167	29.66	35	70.7333	9.74333	15.0833	50.8167	-105.5	78.5
748	13.6	10.05	14.6	39.6	-3.55	1	26	-105.5	79.5
749	9.1	5.75	9.35	33.55	-3.35	0.25	24.45	-105.5	80.5
750	6.85	4.1	6.3	28.85	-2.75	-0.55	22	-105.5	81.5
751	2.4	14.4	38.95	57.8	12	36.55	55.4	-106.5	-71.5
752	0.15	2.7	22.75	46.25	2.55	22.6	46.1	-106.5	-72.5
753	0.1	0.45	2.4	22.45	0.35	2.3	22.35	-106.5	-73.5
754	0.607692	0.136364	1.70769	4.56154	-0.471329	1.1	3.95385	-106.5	-74.5
755	0	0	0.0538462	0.0769231	0	0.0538462	0.0769231	-106.5	-75.5
756	0	0	0	0.00769231	0	0	0.00769231	-106.5	-76.5
757	0	0	0	0	0	0	0	-106.5	-77.5
758	0	0	0	0	0	0	0	-106.5	-78.5
759	0	0	0	0	0	0	0	-106.5	-79.5
760	0	0	0	0	0	0	0	-106.5	-80.5
761	0	0	0	0	0	0	0	-106.5	-81.5
762	0	0	0	0	0	0	0	-106.5	-82.5
763	0	0	0	0	0	0	0	-106.5	-83.5
764	0	0	0	0	0	0	0	-106.5	-84.5
765	0	0	0	0	0	0	0	-106.5	-85.5
766	0	0	0	0	0	0	0	-106.5	-86.5
767	0	0	0	0	0	0	0	-106.5	-87.5
768	0	0	0	0	0	0	0	-106.5	-88.5
769	266.9	216.35	186.7	80.2	-50.55	-80.2	-186.7	-106.5	18.5
770	296.15	243.3	205.8	98.4	-52.85	-90.35	-197.75	-106.5	19.5
771	316	280.2	239.2	132.35	-35.8	-76.8	-183.65	-106.5	20.5
772	287.831	243.4	217.3	133.377	-44.4308	-70.5308	-154.454	-106.5	21.5
773	327.338	281.855	250.638	175.446	-45.4839	-76.7	-151.892	-106.5	22.5
774	347.508	319.718	293.838	214.085	-27.7895	-53.6692	-133.423	-106.5	23.5
775	350.646	330.636	314.577	257.654	-20.0098	-36.0692	-92.9923	-106.5	24.5
776	351.231	335.336	321.946	280.785	-15.8944	-29.2846	-70.4462	-106.5	25.5
777	349.023	335.236	324.877	289.969	-13.7867	-24.1462	-59.0538	-106.5	26.5
778	344.546	331.355	320	289.746	-13.1916	-24.5462	-54.8	-106.5	27.5
779	337.323	325.191	313.031	283.154	-12.1322	-24.2923	-54.1692	-106.5	28.5
780	326.923	314.618	302.846	273	-12.3049	-24.0769	-53.9231	-106.5	29.5
781	317.177	304.2	293.723	264.569	-12.9769	-23.4538	-52.6077	-106.5	30.5
782	305.446	294.682	286.669	263.046	-10.7643	-18.7769	-42.4	-106.5	31.5
783	296.146	291.173	285	266.808	-4.97343	-11.1462	-29.3385	-106.5	32.5
784	286.008	287.309	284.438	271.123	1.3014	-1.56923	-14.8846	-106.5	33.5
785	268.292	276.245	279.985	272.854	7.95315	11.6923	4.56154	-106.5	34.5
786	250.869	263.309	272.108	272.931	12.4399	21.2385	22.0615	-106.5	35.5
787	232.077	249.591	260.785	267.285	17.514	28.7077	35.2077	-106.5	36.5
788	215.246	233.209	245.577	263.138	17.9629	30.3308	47.8923	-106.5	37.5
789	206.069	224.036	236.415	257.031	17.9671	30.3462	50.9615	-106.5	38.5
790	200.269	217.273	229.385	249.385	17.0035	29.1154	49.1154	-106.5	39.5
791	196.715	211.982	223.946	242.923	15.2664	27.2308	46.2077	-106.5	40.5
792	197.592	212.127	222.646	237.177	14.535	25.0538	39.5846	-106.5	41.5
793	201.762	215.409	225.562	236.546	13.6476	23.8	34.7846	-106.5	42.5
794	205.9	221.155	230.462	238.208	15.2545	24.5615	32.3077	-106.5	43.5
795	211.531	228.364	234.862	241.546	16.8329	23.3308	30.0154	-106.5	44.5
796	217.769	234.309	238.277	242.577	16.5399	20.5077	24.8077	-106.5	45.5
797	217.869	233.518	235.562	238.515	15.649	17.6923	20.6462	-106.5	46.5
798	215.4	230.445	231.131	232.623	15.0455	15.7308	17.2231	-106.5	47.5
799	213.638	226.6	224.969	227.546	12.9615	11.3308	13.9077	-106.5	48.5
800	208.938	219.882	218.785	221.262	10.9434	9.84615	12.3231	-106.5	49.5
801	203.569	214.082	213.446	215.923	10.5126	9.87692	12.3538	-106.5	50.5
802	199.008	208.5	209.054	211.046	9.49231	10.0462	12.0385	-106.5	51.5
803	194.762	203.673	205.462	208.008	8.91119	10.7	13.2462	-106.5	52.5
804	190.023	199.082	201.954	204.831	9.05874	11.9308	14.8077	-106.5	53.5
805	185.154	194.482	198.3	201.238	9.32797	13.1462	16.0846	-106.5	54.5
806	179.231	189.282	193.746	198.208	10.051	14.5154	18.9769	-106.5	55.5
807	173.2	183.036	187.423	194.208	9.83636	14.2231	21.0077	-106.5	56.5
808	166.985	176.627	181.238	190.177	9.64266	14.2538	23.1923	-106.5	57.5
809	160.969	171.145	176.308	187.285	10.1762	15.3385	26.3154	-106.5	58.5
810	155.5	165.373	170.846	182.808	9.87273	15.3462	27.3077	-106.5	59.5
811	149.477	159.618	164.308	178.608	10.1413	14.8308	29.1308	-106.5	60.5
812	142.254	153.291	157.269	172.992	11.0371	15.0154	30.7385	-106.5	61.5
813	134.992	144.973	149.962	166.908	9.98042	14.9692	31.9154	-106.5	62.5
814	127.608	137.673	143.208	161.7	10.065	15.6	34.0923	-106.5	63.5
815	120.5	130.927	136.215	156.308	10.4273	15.7154	35.8077	-106.5	64.5
816	114.115	124.809	130.185	151.792	10.6937	16.0692	37.6769	-106.5	65.5
817	109.6	119.973	126.169	148.838	10.3727	16.5692	39.2385	-106.5	66.5
818	104.823	115.373	122.146	145.877	10.5497	17.3231	41.0538	-106.5	67.5
819	98.8462	109.918	117.031	141.762	11.072	18.1846	42.9154	-106.5	68.5
820	93.5923	104.273	111.877	137.738	10.6804	18.2846	44.1462	-106.5	69.5
821	86.5769	97.3364	105.931	132.738	10.7594	19.3538	46.1615	-106.5	70.5
822	79.1231	89.9909	98.7	127.631	10.8678	19.5769	48.5077	-106.5	71.5
823	67.0077	79.7364	86.6154	120.592	12.7287	19.6077	53.5846	-106.5	72.5
824	49.7462	62.6273	66.2308	106.331	12.8811	16.4846	56.5846	-106.5	73.5
825	42.7385	55.6545	57.4308	95.7231	12.9161	14.6923	52.9846	-106.5	74.5
826	39.6538	51.9909	53.6923	89.6	12.3371	14.0385	49.9462	-106.5	75.5
827	32.8	41.74	44.7667	83.5667	8.94	11.9667	50.7667	-106.5	76.5
828	25.6333	35.14	39.2667	75.1333	9.50667	13.6333	49.5	-106.5	77.5
829	19.9833	29.16	34.8667	70.3	9.17667	14.8833	50.3167	-106.5	78.5
830	12.1	8.95	13.6	38.9	-3.15	1.5	26.8	-106.5	79.5
831	8.35	5.55	8.8	33.1	-2.8	0.45	24.75	-106.5	80.5
832	6.45	3.85	6.05	28.85	-2.6	-0.4	22.4	-106.5	81.5
833	2.25	14.5	39.95	58.35	12.25	37.7	56.1	-107.5	-71.5
834	0.2	3	23.5	46.8	2.8	23.3	46.6	-107.5	-72.5
835	0.1	0.65	2.4	21.3	0.55	2.3	21.2	-107.5	-73.5
836	0.576923	0.1	1.56154	4.35385	-0.476923	0.984615	3.77692	-107.5	-74.5
837	0	0	0.0538462	0.0769231	0	0.0538462	0.0769231	-107.5	-75.5
838	0	0	0	0.00769231	0	0	0.00769231	-107.5	-76.5
839	0	0	0	0	0	0	0	-107.5	-77.5
840	0	0	0	0	0	0	0	-107.5	-78.5
841	0	0	0	0	0	0	0	-107.5	-79.5
842	0	0	0	0	0	0	0	-107.5	-80.5
843	0	0	0	0	0	0	0	-107.5	-81.5
844	0	0	0	0	0	0	0	-107.5	-82.5
845	0	0	0	0	0	0	0	-107.5	-83.5
846	0	0	0	0	0	0	0	-107.5	-84.5
847	0	0	0	0	0	0	0	-107.5	-85.5
848	0	0	0	0	0	0	0	-107.5	-86.5
849	0	0	0	0	0	0	0	-107.5	-87.5
850	0	0	0	0	0	0	0	-107.5	-88.5
851	286.9	243.4	216.8	122.45	-43.5	-70.1	-164.45	-107.5	20.5
852	304.45	266.05	234.55	142.6	-38.4	-69.9	-161.85	-107.5	21.5
853	311.1	279	248	156.9	-32.1	-63.1	-154.2	-107.5	22.5
854	318.5	288.05	259.55	169.75	-30.45	-58.95	-148.75	-107.5	23.5
855	354.1	327.05	315.45	219.15	-27.05	-38.65	-134.95	-107.5	24.5
856	343.054	317.445	305.123	242.354	-25.6084	-37.9308	-100.7	-107.5	25.5
857	344.115	322.118	311.246	266.615	-21.9972	-32.8692	-77.5	-107.5	26.5
858	340.638	321.591	310.785	276.592	-19.0476	-29.8538	-64.0462	-107.5	27.5
859	333.462	318.027	306.569	275.438	-15.4343	-26.8923	-58.0231	-107.5	28.5
860	324.338	311.182	299.946	270.6	-13.1566	-24.3923	-53.7385	-107.5	29.5
861	317.469	304.664	293.862	266.369	-12.8056	-23.6077	-51.1	-107.5	30.5
862	306.792	296.891	289.046	266.115	-9.9014	-17.7462	-40.6769	-107.5	31.5
863	297.915	293.218	287.223	269.608	-4.6972	-10.6923	-28.3077	-107.5	32.5
864	284.138	286.845	284.531	272.754	2.70699	0.392308	-11.3846	-107.5	33.5
865	264.062	272.673	276.823	272.123	8.61119	12.7615	8.06154	-107.5	34.5
866	246.546	260.127	268.208	269.654	13.5811	21.6615	23.1077	-107.5	35.5
867	229.638	247.391	257.923	263.692	17.7524	28.2846	34.0538	-107.5	36.5
868	212.362	230.745	243.092	256.738	18.3839	30.7308	44.3769	-107.5	37.5
869	203.085	221.227	233.462	250.277	18.1427	30.3769	47.1923	-107.5	38.5
870	197.215	214.782	226.308	243.892	17.5664	29.0923	46.6769	-107.5	39.5
871	193.308	209.309	220.285	237.377	16.0014	26.9769	44.0692	-107.5	40.5
872	193.338	208.264	218.454	233.154	14.9252	25.1154	39.8154	-107.5	41.5
873	195.808	210.136	220.377	232.777	14.3287	24.5692	36.9692	-107.5	42.5
874	198.631	214.355	224.131	235.862	15.7238	25.5	37.2308	-107.5	43.5
875	203.885	221.691	229.9	240.215	17.8063	26.0154	36.3308	-107.5	44.5
876	212.685	230.609	236.623	244.754	17.9245	23.9385	32.0692	-107.5	45.5
877	216.385	232.9	236.254	241.677	16.5154	19.8692	25.2923	-107.5	46.5
878	215.869	231.873	233.385	236.392	16.0035	17.5154	20.5231	-107.5	47.5
879	214.731	228.573	228.669	231.008	13.842	13.9385	16.2769	-107.5	48.5
880	210.077	223.518	222.808	225.562	13.4413	12.7308	15.4846	-107.5	49.5
881	205.346	217.582	217.346	219.923	12.2357	12	14.5769	-107.5	50.5
882	200.615	211.718	212.562	214.831	11.1028	11.9462	14.2154	-107.5	51.5
883	196.031	206.6	208.523	211.308	10.5692	12.4923	15.2769	-107.5	52.5
884	191.5	201.882	204.731	208.192	10.3818	13.2308	16.6923	-107.5	53.5
885	186.569	197.118	201.038	204.692	10.549	14.4692	18.1231	-107.5	54.5
886	180.815	191.618	196.331	201.746	10.8028	15.5154	20.9308	-107.5	55.5
887	174.854	185.482	189.892	197.508	10.628	15.0385	22.6538	-107.5	56.5
888	169.215	178.809	183.554	192.7	9.59371	14.3385	23.4846	-107.5	57.5
889	163.146	172.827	178.485	189.454	9.68112	15.3385	26.3077	-107.5	58.5
890	157.369	167.327	172.977	184.838	9.95804	15.6077	27.4692	-107.5	59.5
891	151.338	161.327	165.985	180.015	9.98881	14.6462	28.6769	-107.5	60.5
892	144.131	154.855	159.023	174.469	10.7238	14.8923	30.3385	-107.5	61.5
893	136.862	147.109	151.7	167.977	10.2476	14.8385	31.1154	-107.5	62.5
894	129.085	139.664	144.508	162.431	10.579	15.4231	33.3462	-107.5	63.5
895	121.923	132.655	137.485	157.262	10.7315	15.5615	35.3385	-107.5	64.5
896	114.954	125.618	130.631	152.038	10.6643	15.6769	37.0846	-107.5	65.5
897	110.415	120.655	126.485	149.269	10.2392	16.0692	38.8538	-107.5	66.5
898	105.569	115.955	122.562	146.2	10.3853	16.9923	40.6308	-107.5	67.5
899	99.7308	110.5	117.5	142.031	10.7692	17.7692	42.3	-107.5	68.5
900	94.3154	104.836	112.315	137.685	10.521	18	43.3692	-107.5	69.5
901	87.9308	98.2727	106.469	132.931	10.342	18.5385	45	-107.5	70.5
902	80.8846	90.7091	100.138	127.885	9.82448	19.2538	47	-107.5	71.5
903	69.4385	81.1364	88.2615	121.046	11.6979	18.8231	51.6077	-107.5	72.5
904	52.3462	64.8273	70.9769	110.823	12.4811	18.6308	58.4769	-107.5	73.5
905	46.8923	59.2364	63.8154	104.685	12.3441	16.9231	57.7923	-107.5	74.5
906	44.9077	54.7	59.7462	96.6077	9.79231	14.8385	51.7	-107.5	75.5
907	36.9833	42.48	49.15	87.4667	5.49667	12.1667	50.4833	-107.5	76.5
908	25.9167	35.3	39.45	75.15	9.38333	13.5333	49.2333	-107.5	77.5
909	19.6	29.04	34.5667	69.8833	9.44	14.9667	50.2833	-107.5	78.5
910	11	8.6	12.75	38.1	-2.4	1.75	27.1	-107.5	79.5
911	7.95	4.95	8.25	32.5	-3	0.3	24.55	-107.5	80.5
912	6.1	3.75	5.85	28.8	-2.35	-0.25	22.7	-107.5	81.5
913	2.3	14.5	40.7	59.05	12.2	38.4	56.75	-108.5	-71.5
914	0.25	2.95	23.7	46.5	2.7	23.45	46.25	-108.5	-72.5
915	8.5	5.9	13.0667	28.25	-2.6	4.56667	19.75	-108.5	-73.5
916	0.5	0.0636364	1.41538	3.92308	-0.436364	0.915385	3.42308	-108.5	-74.5
917	0	0	0.0538462	0.0846154	0	0.0538462	0.0846154	-108.5	-75.5
918	0	0	0	0.00769231	0	0	0.00769231	-108.5	-76.5
919	0	0	0	0	0	0	0	-108.5	-77.5
920	0	0	0	0	0	0	0	-108.5	-78.5
921	0	0	0	0	0	0	0	-108.5	-79.5
922	0	0	0	0	0	0	0	-108.5	-80.5
923	0	0	0	0	0	0	0	-108.5	-81.5
924	0	0	0	0	0	0	0	-108.5	-82.5
925	0	0	0	0	0	0	0	-108.5	-83.5
926	0	0	0	0	0	0	0	-108.5	-84.5
927	0	0	0	0	0	0	0	-108.5	-85.5
928	0	0	0	0	0	0	0	-108.5	-86.5
929	0	0	0	0	0	0	0	-108.5	-87.5
930	0	0	0	0	0	0	0	-108.5	-88.5
931	295.85	256.1	230.25	143.95	-39.75	-65.6	-151.9	-108.5	21.5
932	299	260.4	233.9	152.1	-38.6	-65.1	-146.9	-108.5	22.5
933	296.55	258.15	232.45	155.6	-38.4	-64.1	-140.95	-108.5	23.5
934	311.9	282.05	256.55	182.9	-29.85	-55.35	-129	-108.5	24.5
935	331.45	307.95	296.15	217.5	-23.5	-35.3	-113.95	-108.5	25.5
936	326.138	298.427	285.315	228.569	-27.7112	-40.8231	-97.5692	-108.5	26.5
937	326.377	303.573	293.938	248.354	-22.8042	-32.4385	-78.0231	-108.5	27.5
938	321.2	303.3	294.092	255.085	-17.9	-27.1077	-66.1154	-108.5	28.5
939	313.731	298.255	289.531	257.146	-15.4762	-24.2	-56.5846	-108.5	29.5
940	311.023	296.3	288.315	259.485	-14.7231	-22.7077	-51.5385	-108.5	30.5
941	304.708	294.545	288.054	263.2	-10.1622	-16.6538	-41.5077	-108.5	31.5
942	297.408	292.673	288.138	268.692	-4.73497	-9.26923	-28.7154	-108.5	32.5
943	282.569	285.118	284.515	271.854	2.54895	1.94615	-10.7154	-108.5	33.5
944	261.631	270.255	274.592	270.108	8.62378	12.9615	8.47692	-108.5	34.5
945	244.915	258.6	265.454	266.377	13.6846	20.5385	21.4615	-108.5	35.5
946	229.977	246.555	255.377	260.015	16.5776	25.4	30.0385	-108.5	36.5
947	214.869	233.091	243.669	251.462	18.2217	28.8	36.5923	-108.5	37.5
948	206.015	223.045	234.308	244.185	17.0301	28.2923	38.1692	-108.5	38.5
949	198.792	215.536	226.085	238.138	16.7441	27.2923	39.3462	-108.5	39.5
950	193.046	208.727	218.662	232.677	15.6811	25.6154	39.6308	-108.5	40.5
951	190.492	205.427	215.7	229.408	14.935	25.2077	38.9154	-108.5	41.5
952	189.877	205.936	215.792	229.7	16.0594	25.9154	39.8231	-108.5	42.5
953	190.962	207.555	217.777	232.192	16.593	26.8154	41.2308	-108.5	43.5
954	196.162	214.255	223.238	237.546	18.093	27.0769	41.3846	-108.5	44.5
955	205.892	224.2	232.4	244.831	18.3077	26.5077	38.9385	-108.5	45.5
956	212.477	230.118	235.938	244.431	17.6413	23.4615	31.9538	-108.5	46.5
957	214.723	231.782	234.577	239.438	17.0587	19.8538	24.7154	-108.5	47.5
958	214.954	229.982	231.777	234.408	15.028	16.8231	19.4538	-108.5	48.5
959	211.338	225.464	226.485	229.323	14.1252	15.1462	17.9846	-108.5	49.5
960	206.646	220.645	221.431	224.254	13.9993	14.7846	17.6077	-108.5	50.5
961	202.231	214.945	216.285	219.054	12.7147	14.0538	16.8231	-108.5	51.5
962	197.231	209.791	211.8	215.5	12.5601	14.5692	18.2692	-108.5	52.5
963	192.669	205.009	208.069	212.008	12.3399	15.4	19.3385	-108.5	53.5
964	188.262	199.909	204.338	208.338	11.6476	16.0769	20.0769	-108.5	54.5
965	182.546	194.227	199.3	205.331	11.6811	16.7538	22.7846	-108.5	55.5
966	176.631	187.882	192.485	201.062	11.251	15.8538	24.4308	-108.5	56.5
967	171	181.227	186.162	195.923	10.2273	15.1615	24.9231	-108.5	57.5
968	165.138	175.118	180.554	191.446	9.97972	15.4154	26.3077	-108.5	58.5
969	159.385	168.964	174.862	186.592	9.57902	15.4769	27.2077	-108.5	59.5
970	153.046	163.073	168.069	181.308	10.0266	15.0231	28.2615	-108.5	60.5
971	146.177	156.755	161.131	175.692	10.5776	14.9538	29.5154	-108.5	61.5
972	138.754	149	153.923	169.546	10.2462	15.1692	30.7923	-108.5	62.5
973	130.954	141.664	146.131	163.762	10.7098	15.1769	32.8077	-108.5	63.5
974	123.308	134.536	138.977	158.569	11.2287	15.6692	35.2615	-108.5	64.5
975	115.685	126.818	131.285	152.454	11.1336	15.6	36.7692	-108.5	65.5
976	111.046	121.436	127.123	149.569	10.3902	16.0769	38.5231	-108.5	66.5
977	106.315	116.418	123.023	146.369	10.1028	16.7077	40.0538	-108.5	67.5
978	100.131	110.945	117.708	142.1	10.8147	17.5769	41.9692	-108.5	68.5
979	94.7308	105.273	112.777	137.738	10.542	18.0462	43.0077	-108.5	69.5
980	88.8846	98.5727	106.9	132.754	9.68811	18.0154	43.8692	-108.5	70.5
981	81.9385	90.9909	100.823	127.931	9.05245	18.8846	45.9923	-108.5	71.5
982	70.2154	81.1636	88.9692	121.515	10.9483	18.7538	51.3	-108.5	72.5
983	54.1769	65.4273	73.1692	112.662	11.2503	18.9923	58.4846	-108.5	73.5
984	50.5692	61.4091	69.3462	109.815	10.8399	18.7769	59.2462	-108.5	74.5
985	49.5154	57.7818	66.2385	105.085	8.26643	16.7231	55.5692	-108.5	75.5
986	34.7231	43.5818	48.7	85.2154	8.85874	13.9769	50.4923	-108.5	76.5
987	26.7	35.8	39.9833	75.35	9.1	13.2833	48.65	-108.5	77.5
988	19.7167	29.02	34.5333	69.5833	9.30333	14.8167	49.8667	-108.5	78.5
989	10.5	8	12.1	37.95	-2.5	1.6	27.45	-108.5	79.5
990	7.45	4.65	7.75	32.4	-2.8	0.3	24.95	-108.5	80.5
991	5.8	3.55	5.65	28.65	-2.25	-0.15	22.85	-108.5	81.5
992	2.25	14.3	41.15	59.55	12.05	38.9	57.3	-109.5	-71.5
993	0.25	3	24.3	46.4	2.75	24.05	46.15	-109.5	-72.5
994	8.16667	6.12	12.9	27.6667	-2.04667	4.73333	19.5	-109.5	-73.5
995	0.438462	0.0545455	1.2	3.33846	-0.383916	0.761538	2.9	-109.5	-74.5
996	0	0	0.0538462	0.0846154	0	0.0538462	0.0846154	-109.5	-75.5
997	0	0	0	0	0	0	0	-109.5	-76.5
998	0	0	0	0	0	0	0	-109.5	-77.5
999	0	0	0	0	0	0	0	-109.5	-78.5
1000	0	0	0	0	0	0	0	-109.5	-79.5
1001	0	0	0	0	0	0	0	-109.5	-80.5
1002	0	0	0	0	0	0	0	-109.5	-81.5
1003	0	0	0	0	0	0	0	-109.5	-82.5
1004	0	0	0	0	0	0	0	-109.5	-83.5
1005	0	0	0	0	0	0	0	-109.5	-84.5
1006	0	0	0	0	0	0	0	-109.5	-85.5
1007	0	0	0	0	0	0	0	-109.5	-86.5
1008	0	0	0	0	0	0	0	-109.5	-87.5
1009	0	0	0	0	0	0	0	-109.5	-88.5
1010	287.45	250.9	229.25	145.7	-36.55	-58.2	-141.75	-109.5	21.5
1011	279.4	240.9	221.45	141.4	-38.5	-57.95	-138	-109.5	22.5
1012	266.65	231.35	212.25	141.45	-35.3	-54.4	-125.2	-109.5	23.5
1013	274.55	241.7	225.35	159.65	-32.85	-49.2	-114.9	-109.5	24.5
1014	285.2	254.7	237.45	179.2	-30.5	-47.75	-106	-109.5	25.5
1015	293.223	261.5	247.492	196.262	-31.7231	-45.7308	-96.9615	-109.5	26.5
1016	296.469	269.318	259.131	210.315	-27.151	-37.3385	-86.1538	-109.5	27.5
1017	297.885	274.636	267.315	222.654	-23.2483	-30.5692	-75.2308	-109.5	28.5
1018	297.646	278.164	271.769	233.362	-19.4825	-25.8769	-64.2846	-109.5	29.5
1019	300.577	284.255	277.746	243.377	-16.3224	-22.8308	-57.2	-109.5	30.5
1020	300.262	288.636	282.723	251.746	-11.6252	-17.5385	-48.5154	-109.5	31.5
1021	296.592	290.536	286.431	260.869	-6.05594	-10.1615	-35.7231	-109.5	32.5
1022	284.723	285.518	285.238	268.777	0.795105	0.515385	-15.9462	-109.5	33.5
1023	265.385	272.673	275.715	268.346	7.28811	10.3308	2.96154	-109.5	34.5
1024	247.4	260.045	266.6	265.215	12.6455	19.2	17.8154	-109.5	35.5
1025	233.969	248.318	255.677	258.692	14.349	21.7077	24.7231	-109.5	36.5
1026	221.315	236.218	243.985	249.969	14.9028	22.6692	28.6538	-109.5	37.5
1027	212.008	227.073	235.746	242.438	15.065	23.7385	30.4308	-109.5	38.5
1028	203.008	218.245	226.4	235.185	15.2378	23.3923	32.1769	-109.5	39.5
1029	194.823	209.064	217.585	228.592	14.2406	22.7615	33.7692	-109.5	40.5
1030	189.985	204.236	213.269	226.346	14.2517	23.2846	36.3615	-109.5	41.5
1031	186.508	202.264	211.585	226.646	15.7559	25.0769	40.1385	-109.5	42.5
1032	185.008	201.145	211.923	228.792	16.1378	26.9154	43.7846	-109.5	43.5
1033	187.831	205.336	215.854	232.438	17.5056	28.0231	44.6077	-109.5	44.5
1034	195.785	215.082	224.615	239.223	19.2972	28.8308	43.4385	-109.5	45.5
1035	205.5	224.036	231.6	243.685	18.5364	26.1	38.1846	-109.5	46.5
1036	211.577	229.145	234.523	241.577	17.5685	22.9462	30	-109.5	47.5
1037	213.8	230.273	234.023	237.854	16.4727	20.2231	24.0538	-109.5	48.5
1038	211.908	226.927	229.938	233.008	15.0196	18.0308	21.1	-109.5	49.5
1039	207.754	222.718	224.992	227.954	14.9643	17.2385	20.2	-109.5	50.5
1040	203.631	218.2	220.123	223.462	14.5692	16.4923	19.8308	-109.5	51.5
1041	198.962	212.664	215.377	219.423	13.7021	16.4154	20.4615	-109.5	52.5
1042	194.723	207.991	211.8	216.492	13.2678	17.0769	21.7692	-109.5	53.5
1043	189.738	202.573	207.585	212.215	12.8343	17.8462	22.4769	-109.5	54.5
1044	183.815	196.836	201.692	208.615	13.021	17.8769	24.8	-109.5	55.5
1045	178.385	190.218	195.008	203.946	11.8336	16.6231	25.5615	-109.5	56.5
1046	172.885	183.918	188.562	199.154	11.0336	15.6769	26.2692	-109.5	57.5
1047	167.246	177.573	182.962	193.685	10.3266	15.7154	26.4385	-109.5	58.5
1048	161.508	171.045	177.246	189.085	9.53776	15.7385	27.5769	-109.5	59.5
1049	155.438	165.373	170.523	182.808	9.93427	15.0846	27.3692	-109.5	60.5
1050	148.638	159.318	163.8	177.908	10.6797	15.1615	29.2692	-109.5	61.5
1051	141.054	151.3	156.523	171.985	10.2462	15.4692	30.9308	-109.5	62.5
1052	132.708	143.373	148.231	165.269	10.665	15.5231	32.5615	-109.5	63.5
1053	124.654	136.027	140.154	159.392	11.3734	15.5	34.7385	-109.5	64.5
1054	116.685	128.009	132.308	152.8	11.3245	15.6231	36.1154	-109.5	65.5
1055	111.646	122.364	127.792	149.977	10.7175	16.1462	38.3308	-109.5	66.5
1056	106.823	117.109	123.569	146.5	10.286	16.7462	39.6769	-109.5	67.5
1057	100.877	111.655	117.938	142.085	10.7776	17.0615	41.2077	-109.5	68.5
1058	95.2538	105.773	113.131	138.038	10.5189	17.8769	42.7846	-109.5	69.5
1059	89.4462	98.8	107.362	132.846	9.35385	17.9154	43.4	-109.5	70.5
1060	82.6846	91.5182	101.292	128.315	8.83357	18.6077	45.6308	-109.5	71.5
1061	70.5308	81.3636	89.2538	121.738	10.8329	18.7231	51.2077	-109.5	72.5
1062	54.3385	65.0091	73.7	112.9	10.6706	19.3615	58.5615	-109.5	73.5
1063	51.1462	61.1909	70.6154	110.662	10.0448	19.4692	59.5154	-109.5	74.5
1064	51.3385	59.1818	69.1462	107.185	7.84336	17.8077	55.8462	-109.5	75.5
1065	37.3154	46.0182	52.2923	90.9154	8.7028	14.9769	53.6	-109.5	76.5
1066	21.1154	30.4545	34.4846	66.3692	9.33916	13.3692	45.2538	-109.5	77.5
1067	14.1923	22.3636	27.9308	59.9615	8.17133	13.7385	45.7692	-109.5	78.5
1068	10.4	8.15	12.15	38.05	-2.25	1.75	27.65	-109.5	79.5
1069	6.8	4.45	7.35	32.05	-2.35	0.55	25.25	-109.5	80.5
1070	5.65	3.55	5.55	28.45	-2.1	-0.1	22.8	-109.5	81.5
1071	0	18.6	23.45	27.4	18.6	23.45	27.4	-11.5	-70.5
1072	0.246154	1.47273	1.9	4	1.22657	1.65385	3.75385	-11.5	-71.5
1073	0.0153846	0.263636	0.407692	1.60769	0.248252	0.392308	1.59231	-11.5	-72.5
1074	0	0	0.00769231	0.1	0	0.00769231	0.1	-11.5	-73.5
1075	0	0	0	0.00769231	0	0	0.00769231	-11.5	-74.5
1076	0	0	0	0	0	0	0	-11.5	-75.5
1077	0	0	0	0	0	0	0	-11.5	-76.5
1078	0	0	0	0	0	0	0	-11.5	-77.5
1079	0	0	0	0	0	0	0	-11.5	-78.5
1080	0	0	0	0	0	0	0	-11.5	-79.5
1081	0	0	0	0	0	0	0	-11.5	-80.5
1082	0	0	0	0	0	0	0	-11.5	-81.5
1083	0	0	0	0	0	0	0	-11.5	-82.5
1084	0	0	0	0	0	0	0	-11.5	-83.5
1085	0	0	0	0	0	0	0	-11.5	-84.5
1086	0	0	0	0	0	0	0	-11.5	-85.5
1087	0	0	0	0	0	0	0	-11.5	-86.5
1088	0	0	0	0	0	0	0	-11.5	-87.5
1089	0	0	0	0	0	0	0	-11.5	-88.5
1090	287.415	248.736	199.346	67.1231	-38.679	-88.0692	-220.292	-11.5	10.5
1091	245.8	200.191	148.746	45.7077	-45.6091	-97.0538	-200.092	-11.5	11.5
1092	184.708	143.218	103.546	30.3769	-41.4895	-81.1615	-154.331	-11.5	12.5
1093	146.354	106.782	84.8077	24.9769	-39.572	-61.5462	-121.377	-11.5	13.5
1094	130.685	96.6909	80.8692	24.1077	-33.9937	-49.8154	-106.577	-11.5	14.5
1095	126.669	98.1091	81.2	27.3692	-28.5601	-45.4692	-99.3	-11.5	15.5
1096	134.954	111.836	91.8385	38.8154	-23.1175	-43.1154	-96.1385	-11.5	16.5
1097	146.062	126.145	106.531	56.2077	-19.9161	-39.5308	-89.8538	-11.5	17.5
1098	161.308	141.809	124.638	76.4846	-19.4986	-36.6692	-84.8231	-11.5	18.5
1099	174.669	153.836	139.338	93.9692	-20.8329	-35.3308	-80.7	-11.5	19.5
1100	186.831	163.555	151.708	108.1	-23.2762	-35.1231	-78.7308	-11.5	20.5
1101	198.362	173.045	162.992	120.485	-25.3161	-35.3692	-77.8769	-11.5	21.5
1102	210.708	183.073	174.585	132.569	-27.635	-36.1231	-78.1385	-11.5	22.5
1103	221.523	192.736	185.223	143.792	-28.7867	-36.3	-77.7308	-11.5	23.5
1104	234.269	204.109	196.769	155.777	-30.1601	-37.5	-78.4923	-11.5	24.5
1105	249.585	219.118	212.238	170.946	-30.4664	-37.3462	-78.6385	-11.5	25.5
1106	269.238	238.9	232.862	190.369	-30.3385	-36.3769	-78.8692	-11.5	26.5
1107	296.223	266.927	261.685	217.323	-29.2958	-34.5385	-78.9	-11.5	27.5
1108	328.9	316.25	306.65	275.8	-12.65	-22.25	-53.1	-11.5	28.5
1109	356.3	349.05	339.45	319.15	-7.25	-16.85	-37.15	-11.5	29.5
1110	288.2	201.3	108.25	0.7	-86.9	-179.95	-287.5	-11.5	3.5
1111	363.3	361	354.65	340.35	-2.3	-8.65	-22.95	-11.5	30.5
1112	364.7	363.85	361.95	353.65	-0.85	-2.75	-11.05	-11.5	31.5
1113	365.15	365	364.6	361.55	-0.15	-0.55	-3.6	-11.5	32.5
1114	295	208.7	109.2	0.5	-86.3	-185.8	-294.5	-11.5	4.5
1115	316	256.15	155.7	2.85	-59.85	-160.3	-313.15	-11.5	5.5
1116	365.15	365.1	365.1	365.1	-0.05	-0.05	-0.05	-11.5	50.5
1117	365	365.05	365	365.1	0.05	0	0.1	-11.5	51.5
1118	364.8	365.05	365	365.1	0.25	0.2	0.3	-11.5	52.5
1119	364.6	364.95	364.95	365.1	0.35	0.35	0.5	-11.5	53.5
1120	363.5	364.55	364.7	365.1	1.05	1.2	1.6	-11.5	54.5
1121	362.3	363.7	364.1	365.1	1.4	1.8	2.8	-11.5	55.5
1122	327.15	288.3	232.1	25.15	-38.85	-95.05	-302	-11.5	6.5
1123	283.2	297	325.25	350.8	13.8	42.05	67.6	-11.5	63.5
1124	237.7	253	293.3	322.45	15.3	55.6	84.75	-11.5	64.5
1125	189.8	206.8	247.45	290.35	17	57.65	100.55	-11.5	65.5
1126	338.6	303.2	294.05	90.45	-35.4	-44.55	-248.15	-11.5	7.5
1127	8.25	11.7	18.5	45.1	3.45	10.25	36.85	-11.5	79.5
1128	327.254	280.309	230.169	76.5385	-46.9448	-97.0846	-250.715	-11.5	8.5
1129	6.9	8	11.3	39.25	1.1	4.4	32.35	-11.5	80.5
1130	5	5.35	4.9	30.15	0.35	-0.1	25.15	-11.5	81.5
1131	3.45	2.95	2.1	21.3	-0.5	-1.35	17.85	-11.5	82.5
1132	2	1.9	1	19.3	-0.1	-1	17.3	-11.5	83.5
1133	1.5	1.5	0.7	19.85	0	-0.8	18.35	-11.5	84.5
1134	312.592	278.145	227.423	79.2923	-34.4469	-85.1692	-233.3	-11.5	9.5
1135	24.2833	21.6	43.7667	62.45	-2.68333	19.4833	38.1667	-110.5	-71.5
1136	16.3167	11.98	31.0333	48.4833	-4.33667	14.7167	32.1667	-110.5	-72.5
1137	6.65	5.7	11.4333	25.6833	-0.95	4.78333	19.0333	-110.5	-73.5
1138	0.146154	0.0636364	0.576923	2.12308	-0.0825175	0.430769	1.97692	-110.5	-74.5
1139	0	0	0.0384615	0.0846154	0	0.0384615	0.0846154	-110.5	-75.5
1140	0	0	0	0	0	0	0	-110.5	-76.5
1141	0	0	0	0	0	0	0	-110.5	-77.5
1142	0	0	0	0	0	0	0	-110.5	-78.5
1143	0	0	0	0	0	0	0	-110.5	-79.5
1144	0	0	0	0	0	0	0	-110.5	-80.5
1145	0	0	0	0	0	0	0	-110.5	-81.5
1146	0	0	0	0	0	0	0	-110.5	-82.5
1147	0	0	0	0	0	0	0	-110.5	-83.5
1148	0	0	0	0	0	0	0	-110.5	-84.5
1149	0	0	0	0	0	0	0	-110.5	-85.5
1150	0	0	0	0	0	0	0	-110.5	-86.5
1151	0	0	0	0	0	0	0	-110.5	-87.5
1152	0	0	0	0	0	0	0	-110.5	-88.5
1153	298	259.45	238.4	162.45	-38.55	-59.6	-135.55	-110.5	21.5
1154	283.3	245.8	227.2	150.75	-37.5	-56.1	-132.55	-110.5	22.5
1155	265.15	229.85	212.35	141.45	-35.3	-52.8	-123.7	-110.5	23.5
1156	263.1	231.05	217.8	152.2	-32.05	-45.3	-110.9	-110.5	24.5
1157	267.35	239.3	225.15	167.35	-28.05	-42.2	-100	-110.5	25.5
1158	264.45	240.2	229.8	180	-24.25	-34.65	-84.45	-110.5	26.5
1159	267.45	246.8	238.65	193.2	-20.65	-28.8	-74.25	-110.5	27.5
1160	271.131	250.045	241.523	200.646	-21.0853	-29.6077	-70.4846	-110.5	28.5
1161	277.354	258.491	251.423	213.915	-18.8629	-25.9308	-63.4385	-110.5	29.5
1162	285.962	269.036	261.338	226.438	-16.9252	-24.6231	-59.5231	-110.5	30.5
1163	289.477	276	268.923	235.631	-13.4769	-20.5538	-53.8462	-110.5	31.5
1164	290.423	281.264	275.162	245.154	-9.15944	-15.2615	-45.2692	-110.5	32.5
1165	285.738	283.627	279.931	256.762	-2.11119	-5.80769	-28.9769	-110.5	33.5
1166	270.631	275.982	276.754	263.877	5.35105	6.12308	-6.75385	-110.5	34.5
1167	253.969	264.855	268.685	263.254	10.8853	14.7154	9.28462	-110.5	35.5
1168	239.631	252.055	256.885	258.708	12.4238	17.2538	19.0769	-110.5	36.5
1169	225.7	239.536	244.1	248.946	13.8364	18.4	23.2462	-110.5	37.5
1170	215.569	229.436	235.315	241.238	13.8671	19.7462	25.6692	-110.5	38.5
1171	206.177	220.1	226.662	233.462	13.9231	20.4846	27.2846	-110.5	39.5
1172	197.623	210.791	217.577	226.731	13.1678	19.9538	29.1077	-110.5	40.5
1173	192.277	206.182	213.315	224.777	13.9049	21.0385	32.5	-110.5	41.5
1174	186.623	202.064	210.438	223.946	15.4406	23.8154	37.3231	-110.5	42.5
1175	182.662	199.109	209.308	225.254	16.4476	26.6462	42.5923	-110.5	43.5
1176	182.577	200.273	211.569	227.108	17.6958	28.9923	44.5308	-110.5	44.5
1177	187.577	207.464	218.169	233.762	19.8867	30.5923	46.1846	-110.5	45.5
1178	198.008	218.055	227.5	241.038	20.0469	29.4923	43.0308	-110.5	46.5
1179	207.585	225.445	232.946	241.977	17.8608	25.3615	34.3923	-110.5	47.5
1180	211.954	229.109	234.954	240.069	17.1552	23	28.1154	-110.5	48.5
1181	211.169	227.591	232.415	236	16.4217	21.2462	24.8308	-110.5	49.5
1182	207.431	224.036	227.908	231.569	16.6056	20.4769	24.1385	-110.5	50.5
1183	203.862	219.864	223.154	226.923	16.0021	19.2923	23.0615	-110.5	51.5
1184	199.592	214.709	218.477	223.492	15.1168	18.8846	23.9	-110.5	52.5
1185	195.392	210.8	215.131	220.692	15.4077	19.7385	25.3	-110.5	53.5
1186	191.038	205.709	211.031	216.638	14.6706	19.9923	25.6	-110.5	54.5
1187	185.546	199.218	204.869	212.469	13.672	19.3231	26.9231	-110.5	55.5
1188	180.485	192.818	198.4	207.569	12.3336	17.9154	27.0846	-110.5	56.5
1189	175.338	186.482	191.631	202.562	11.1434	16.2923	27.2231	-110.5	57.5
1190	169.523	180.073	185.377	196.908	10.5497	15.8538	27.3846	-110.5	58.5
1191	163.7	173.409	179.5	190.623	9.70909	15.8	26.9231	-110.5	59.5
1192	157.715	167.609	172.638	184.554	9.89371	14.9231	26.8385	-110.5	60.5
1193	150.792	161.7	166.262	179.208	10.9077	15.4692	28.4154	-110.5	61.5
1194	143.369	153.864	158.138	173.577	10.4944	14.7692	30.2077	-110.5	62.5
1195	134.315	144.936	149.962	166.385	10.621	15.6462	32.0692	-110.5	63.5
1196	126.223	137.736	141.615	160.338	11.5133	15.3923	34.1154	-110.5	64.5
1197	118.146	129.409	133.654	154.215	11.2629	15.5077	36.0692	-110.5	65.5
1198	112.523	123.527	128.823	150.554	11.0042	16.3	38.0308	-110.5	66.5
1199	107.685	117.909	124.223	146.9	10.2245	16.5385	39.2154	-110.5	67.5
1200	101.585	112.382	118.685	142.585	10.7972	17.1	41	-110.5	68.5
1201	96.1154	106.555	113.8	138.269	10.4392	17.6846	42.1538	-110.5	69.5
1202	90.0385	99.1636	107.885	133.231	9.12517	17.8462	43.1923	-110.5	70.5
1203	83.3846	91.8182	101.685	128.423	8.43357	18.3	45.0385	-110.5	71.5
1204	70.9308	81.9727	89.8923	122.331	11.042	18.9615	51.4	-110.5	72.5
1205	54.4538	64.8091	74.0154	113.238	10.3552	19.5615	58.7846	-110.5	73.5
1206	51.6462	61.3273	71.3	110.769	9.68112	19.6538	59.1231	-110.5	74.5
1207	52.2846	59.3909	70.4308	107.946	7.10629	18.1462	55.6615	-110.5	75.5
1208	39.4308	47.4	55.7692	95.0923	7.96923	16.3385	55.6615	-110.5	76.5
1209	23.4154	32.4545	37	71.4	9.03916	13.5846	47.9846	-110.5	77.5
1210	15.1231	23.3545	28.5154	60.8462	8.23147	13.3923	45.7231	-110.5	78.5
1211	10.7	8.6	12.3	38.05	-2.1	1.6	27.35	-110.5	79.5
1212	6.35	4.15	7.05	31.9	-2.2	0.7	25.55	-110.5	80.5
1213	5.55	3.6	5.25	28.7	-1.95	-0.3	23.15	-110.5	81.5
1214	24.2833	21.58	43.9	62.6667	-2.70333	19.6167	38.3833	-111.5	-71.5
1215	16.0167	11.64	30.7333	48.05	-4.37667	14.7167	32.0333	-111.5	-72.5
1216	4.66667	5.38	8.18333	22.05	0.713333	3.51667	17.3833	-111.5	-73.5
1217	0.0846154	0.109091	0.353846	1.30769	0.0244755	0.269231	1.22308	-111.5	-74.5
1218	0	0	0.0384615	0.0692308	0	0.0384615	0.0692308	-111.5	-75.5
1219	0	0	0	0	0	0	0	-111.5	-76.5
1220	0	0	0	0	0	0	0	-111.5	-77.5
1221	0	0	0	0	0	0	0	-111.5	-78.5
1222	0	0	0	0	0	0	0	-111.5	-79.5
1223	0	0	0	0	0	0	0	-111.5	-80.5
1224	0	0	0	0	0	0	0	-111.5	-81.5
1225	0	0	0	0	0	0	0	-111.5	-82.5
1226	0	0	0	0	0	0	0	-111.5	-83.5
1227	0	0	0	0	0	0	0	-111.5	-84.5
1228	0	0	0	0	0	0	0	-111.5	-85.5
1229	0	0	0	0	0	0	0	-111.5	-86.5
1230	0	0	0	0	0	0	0	-111.5	-87.5
1231	0	0	0	0	0	0	0	-111.5	-88.5
1232	323.2	285.85	263.1	199.55	-37.35	-60.1	-123.65	-111.5	21.5
1233	315.05	278.95	257.1	194	-36.1	-57.95	-121.05	-111.5	22.5
1234	298.4	261.15	243.05	178.6	-37.25	-55.35	-119.8	-111.5	23.5
1235	282.05	248.6	233.55	172.1	-33.45	-48.5	-109.95	-111.5	24.5
1236	271.85	241.3	231.35	174	-30.55	-40.5	-97.85	-111.5	25.5
1237	264.6	240.15	229.4	181.1	-24.45	-35.2	-83.5	-111.5	26.5
1238	263.8	243.4	231.85	189.3	-20.4	-31.95	-74.5	-111.5	27.5
1239	265.35	247.35	240.5	202.85	-18	-24.85	-62.5	-111.5	28.5
1240	265.423	246.236	236.238	200.792	-19.1867	-29.1846	-64.6308	-111.5	29.5
1241	273.069	255.327	246.054	213.115	-17.742	-27.0154	-59.9538	-111.5	30.5
1242	277.562	261.436	252.577	221.469	-16.1252	-24.9846	-56.0923	-111.5	31.5
1243	280.692	268.418	260.5	230.269	-12.2741	-20.1923	-50.4231	-111.5	32.5
1244	282.808	275.655	269.523	242.362	-7.15315	-13.2846	-40.4462	-111.5	33.5
1245	276.092	276.082	273.069	254.115	-0.0104895	-3.02308	-21.9769	-111.5	34.5
1246	259.115	268.264	269.585	260.192	9.14825	10.4692	1.07692	-111.5	35.5
1247	243.354	256.473	259.554	257.277	13.1189	16.2	13.9231	-111.5	36.5
1248	228.054	242.318	245.946	248.623	14.2643	17.8923	20.5692	-111.5	37.5
1249	217.031	231.736	235.631	240.523	14.7056	18.6	23.4923	-111.5	38.5
1250	208.462	223.264	228.038	233.438	14.8021	19.5769	24.9769	-111.5	39.5
1251	201.546	215.073	221.062	229.046	13.5266	19.5154	27.5	-111.5	40.5
1252	197.054	211.182	217.785	227.177	14.128	20.7308	30.1231	-111.5	41.5
1253	190.6	206.009	213.177	224.638	15.4091	22.5769	34.0385	-111.5	42.5
1254	184.062	201.464	210.215	222.992	17.4021	26.1538	38.9308	-111.5	43.5
1255	180.715	199.727	209.931	224.308	19.0119	29.2154	43.5923	-111.5	44.5
1256	182.777	203.155	213.662	229.338	20.3776	30.8846	46.5615	-111.5	45.5
1257	190.915	211.864	221.846	237.285	20.9483	30.9308	46.3692	-111.5	46.5
1258	201.415	220.691	229.792	240.992	19.2755	28.3769	39.5769	-111.5	47.5
1259	208.008	226.245	234.269	241.392	18.2378	26.2615	33.3846	-111.5	48.5
1260	208.254	226.755	233.077	238.477	18.5007	24.8231	30.2231	-111.5	49.5
1261	205.631	223.891	229.108	234.454	18.2601	23.4769	28.8231	-111.5	50.5
1262	203.038	220.336	225.185	230.985	17.2979	22.1462	27.9462	-111.5	51.5
1263	199.038	215.782	221.608	226.923	16.7434	22.5692	27.8846	-111.5	52.5
1264	195.431	212.218	218.523	225.023	16.7874	23.0923	29.5923	-111.5	53.5
1265	191.638	207.509	214.469	221.154	15.8706	22.8308	29.5154	-111.5	54.5
1266	187.085	202.1	208.292	216.815	15.0154	21.2077	29.7308	-111.5	55.5
1267	182.677	196.264	202.031	211.731	13.5867	19.3538	29.0538	-111.5	56.5
1268	177.885	189.836	195.046	206.431	11.9517	17.1615	28.5462	-111.5	57.5
1269	171.669	182.518	188.046	199.469	10.849	16.3769	27.8	-111.5	58.5
1270	165.715	175.518	181.131	192.492	9.8028	15.4154	26.7769	-111.5	59.5
1271	159.723	169.873	174.792	186.038	10.1497	15.0692	26.3154	-111.5	60.5
1272	153.108	163.655	168.4	180.608	10.5469	15.2923	27.5	-111.5	61.5
1273	145.2	155.9	160.062	174.762	10.7	14.8615	29.5615	-111.5	62.5
1274	136.177	146.818	151.269	167.523	10.6413	15.0923	31.3462	-111.5	63.5
1275	127.985	139.327	143.538	161.615	11.3427	15.5538	33.6308	-111.5	64.5
1276	120.069	131.773	135.615	156.131	11.7035	15.5462	36.0615	-111.5	65.5
1277	114.023	125.173	130.192	151.715	11.1497	16.1692	37.6923	-111.5	66.5
1278	108.646	118.909	125.254	147.585	10.2629	16.6077	38.9385	-111.5	67.5
1279	102.754	113.155	119.915	143.315	10.4007	17.1615	40.5615	-111.5	68.5
1280	97.0231	107.382	114.315	138.623	10.3587	17.2923	41.6	-111.5	69.5
1281	90.6692	99.8273	108.723	133.585	9.15804	18.0538	42.9154	-111.5	70.5
1282	84.2538	92.6636	102.462	129.008	8.40979	18.2077	44.7538	-111.5	71.5
1283	72.0846	82.6818	90.9462	122.892	10.5972	18.8615	50.8077	-111.5	72.5
1284	54.7154	65.1455	74.6385	113.523	10.4301	19.9231	58.8077	-111.5	73.5
1285	51.7692	61.4818	71.5538	110.869	9.71259	19.7846	59.1	-111.5	74.5
1286	52.1385	59.1545	70.5154	108.192	7.01608	18.3769	56.0538	-111.5	75.5
1287	40.4692	47.7273	57.3231	96.1615	7.25804	16.8538	55.6923	-111.5	76.5
1288	24.8692	33.5182	39.7538	75.7923	8.64895	14.8846	50.9231	-111.5	77.5
1289	15.3615	23.2545	28.5538	61.6538	7.89301	13.1923	46.2923	-111.5	78.5
1290	8.9	7.3	10.9	37.25	-1.6	2	28.35	-111.5	79.5
1291	5.9	4.15	6.6	31.65	-1.75	0.7	25.75	-111.5	80.5
1292	5.3	3.35	5.2	28.45	-1.95	-0.1	23.15	-111.5	81.5
1293	24.3333	21.46	44.4333	62.6833	-2.87333	20.1	38.35	-112.5	-71.5
1294	15.3167	11.48	30.25	46.8333	-3.83667	14.9333	31.5167	-112.5	-72.5
1295	4.05	4.84	6.73333	17.95	0.79	2.68333	13.9	-112.5	-73.5
1296	0.0461538	0.0636364	0.284615	0.838462	0.0174825	0.238462	0.792308	-112.5	-74.5
1297	0	0	0.0230769	0.0615385	0	0.0230769	0.0615385	-112.5	-75.5
1298	0	0	0	0	0	0	0	-112.5	-76.5
1299	0	0	0	0	0	0	0	-112.5	-77.5
1300	0	0	0	0	0	0	0	-112.5	-78.5
1301	0	0	0	0	0	0	0	-112.5	-79.5
1302	0	0	0	0	0	0	0	-112.5	-80.5
1303	0	0	0	0	0	0	0	-112.5	-81.5
1304	0	0	0	0	0	0	0	-112.5	-82.5
1305	0	0	0	0	0	0	0	-112.5	-83.5
1306	0	0	0	0	0	0	0	-112.5	-84.5
1307	0	0	0	0	0	0	0	-112.5	-85.5
1308	0	0	0	0	0	0	0	-112.5	-86.5
1309	0	0	0	0	0	0	0	-112.5	-87.5
1310	0	0	0	0	0	0	0	-112.5	-88.5
1311	339.55	308.9	289.85	229.4	-30.65	-49.7	-110.15	-112.5	22.5
1312	335.95	306.7	288.2	227.05	-29.25	-47.75	-108.9	-112.5	23.5
1313	324.05	291.25	272.4	214.1	-32.8	-51.65	-109.95	-112.5	24.5
1314	296.35	261	250	199.3	-35.35	-46.35	-97.05	-112.5	25.5
1315	268.85	245.15	234.2	186.15	-23.7	-34.65	-82.7	-112.5	26.5
1316	265.15	245.7	234.1	192.25	-19.45	-31.05	-72.9	-112.5	27.5
1317	269.9	251.85	240.95	203.15	-18.05	-28.95	-66.75	-112.5	28.5
1318	264.846	244.836	231.377	196.454	-20.0098	-33.4692	-68.3923	-112.5	29.5
1319	265.808	247.3	236.338	204.646	-18.5077	-29.4692	-61.1615	-112.5	30.5
1320	267.508	249.745	240.231	210.6	-17.7622	-27.2769	-56.9077	-112.5	31.5
1321	271.062	256.827	247.185	219.054	-14.2343	-23.8769	-52.0077	-112.5	32.5
1322	276.769	267.509	258.992	231.992	-9.26014	-17.7769	-44.7769	-112.5	33.5
1323	277.454	273.7	267.885	245.685	-3.75385	-9.56923	-31.7692	-112.5	34.5
1324	264.954	270	269.208	255.646	5.04615	4.25385	-9.30769	-112.5	35.5
1325	247.462	259.473	261.677	256.615	12.0112	14.2154	9.15385	-112.5	36.5
1326	230.908	245.227	247.454	248.931	14.3196	16.5462	18.0231	-112.5	37.5
1327	219.738	235.4	237.338	240.615	15.6615	17.6	20.8769	-112.5	38.5
1328	212.685	228.291	232.238	235.762	15.6063	19.5538	23.0769	-112.5	39.5
1329	206.946	221.327	227.408	232.985	14.3811	20.4615	26.0385	-112.5	40.5
1330	203.462	217.364	224.331	232.946	13.9021	20.8692	29.4846	-112.5	41.5
1331	195.654	210.336	217.208	227.892	14.6825	21.5538	32.2385	-112.5	42.5
1332	186.423	203.236	211.185	222.254	16.8133	24.7615	35.8308	-112.5	43.5
1333	179.969	198.927	208.923	221.323	18.958	28.9538	41.3538	-112.5	44.5
1334	179.477	200.036	209.962	226.031	20.5594	30.4846	46.5538	-112.5	45.5
1335	186.638	208.491	218.077	235.369	21.8524	31.4385	48.7308	-112.5	46.5
1336	195.038	215.155	225.669	239.346	20.1161	30.6308	44.3077	-112.5	47.5
1337	202.554	221.191	231.508	241.854	18.6371	28.9538	39.3	-112.5	48.5
1338	204.062	223.645	232.369	239.877	19.5839	28.3077	35.8154	-112.5	49.5
1339	201.823	221.9	229.431	237.154	20.0769	27.6077	35.3308	-112.5	50.5
1340	199.885	218.909	226.469	234.077	19.0245	26.5846	34.1923	-112.5	51.5
1341	197.446	215.755	223.715	231.623	18.3084	26.2692	34.1769	-112.5	52.5
1342	194.954	213.045	221.254	229.569	18.0916	26.3	34.6154	-112.5	53.5
1343	192.785	209.473	217.977	226.446	16.6881	25.1923	33.6615	-112.5	54.5
1344	188.292	203.755	211.062	221.115	15.4622	22.7692	32.8231	-112.5	55.5
1345	184.508	198.709	204.785	215.592	14.2014	20.2769	31.0846	-112.5	56.5
1346	179.508	192.073	197.892	209.208	12.565	18.3846	29.7	-112.5	57.5
1347	173.2	184.691	190.285	201.777	11.4909	17.0846	28.5769	-112.5	58.5
1348	167.708	177.845	183.077	193.862	10.1378	15.3692	26.1538	-112.5	59.5
1349	161.354	172.127	176.7	187.608	10.7734	15.3462	26.2538	-112.5	60.5
1350	154.631	165.527	170.2	181.977	10.8965	15.5692	27.3462	-112.5	61.5
1351	146.708	157.255	161.477	175.331	10.5469	14.7692	28.6231	-112.5	62.5
1352	138.023	148.9	153.169	168.477	10.8769	15.1462	30.4538	-112.5	63.5
1353	130.146	141.309	145.723	163.3	11.1629	15.5769	33.1538	-112.5	64.5
1354	122.085	133.436	137.592	157.677	11.3517	15.5077	35.5923	-112.5	65.5
1355	115.638	126.945	131.777	152.892	11.307	16.1385	37.2538	-112.5	66.5
1356	109.892	119.955	126.185	148.085	10.0622	16.2923	38.1923	-112.5	67.5
1357	103.569	113.973	120.708	144.031	10.4035	17.1385	40.4615	-112.5	68.5
1358	97.8	107.891	115.038	139.238	10.0909	17.2385	41.4385	-112.5	69.5
1359	91.4923	100.436	109.162	133.946	8.94406	17.6692	42.4538	-112.5	70.5
1360	85.0538	93.2727	103	129.315	8.21888	17.9462	44.2615	-112.5	71.5
1361	74.4077	83.5909	93.7385	124.615	9.18322	19.3308	50.2077	-112.5	72.5
1362	56.8154	66.8273	76.9462	115.408	10.0119	20.1308	58.5923	-112.5	73.5
1363	52.2385	62.1545	71.9154	111.385	9.91608	19.6769	59.1462	-112.5	74.5
1364	52.3923	59.4	70.7846	108.4	7.00769	18.3923	56.0077	-112.5	75.5
1365	41.1231	47.5818	58.1077	96.5692	6.45874	16.9846	55.4462	-112.5	76.5
1366	25.4	33.7909	40.9462	77.2231	8.39091	15.5462	51.8231	-112.5	77.5
1367	15.0769	22.6091	28.5231	62.4538	7.53217	13.4462	47.3769	-112.5	78.5
1368	8.15	6.65	10.1	36.9	-1.5	1.95	28.75	-112.5	79.5
1369	5.55	4.15	6.45	31.7	-1.4	0.9	26.15	-112.5	80.5
1370	24.6	21.1	44.8667	62.55	-3.5	20.2667	37.95	-113.5	-71.5
1371	14.9833	11.16	29.8667	46.0667	-3.82333	14.8833	31.0833	-113.5	-72.5
1372	3.56667	4.08	6.25	16.6167	0.513333	2.68333	13.05	-113.5	-73.5
1373	0.0461538	0.0545455	0.276923	0.638462	0.00839161	0.230769	0.592308	-113.5	-74.5
1374	0	0	0.0230769	0.0230769	0	0.0230769	0.0230769	-113.5	-75.5
1375	0	0	0	0	0	0	0	-113.5	-76.5
1376	0	0	0	0	0	0	0	-113.5	-77.5
1377	0	0	0	0	0	0	0	-113.5	-78.5
1378	0	0	0	0	0	0	0	-113.5	-79.5
1379	0	0	0	0	0	0	0	-113.5	-80.5
1380	0	0	0	0	0	0	0	-113.5	-81.5
1381	0	0	0	0	0	0	0	-113.5	-82.5
1382	0	0	0	0	0	0	0	-113.5	-83.5
1383	0	0	0	0	0	0	0	-113.5	-84.5
1384	0	0	0	0	0	0	0	-113.5	-85.5
1385	0	0	0	0	0	0	0	-113.5	-86.5
1386	0	0	0	0	0	0	0	-113.5	-87.5
1387	0	0	0	0	0	0	0	-113.5	-88.5
1388	355	330.55	315.8	262.15	-24.45	-39.2	-92.85	-113.5	22.5
1389	355.25	334.1	321.85	270.35	-21.15	-33.4	-84.9	-113.5	23.5
1390	352.55	333.2	322.3	267.9	-19.35	-30.25	-84.65	-113.5	24.5
1391	345.85	320.85	309.25	252.4	-25	-36.6	-93.45	-113.5	25.5
1392	324.15	295.4	284.35	234.95	-28.75	-39.8	-89.2	-113.5	26.5
1393	305.05	279.35	269.75	224.9	-25.7	-35.3	-80.15	-113.5	27.5
1394	293.1	268.7	259.65	222.35	-24.4	-33.45	-70.75	-113.5	28.5
1395	277.5	255.909	240.262	205.615	-21.5909	-37.2385	-71.8846	-113.5	29.5
1396	271.769	251.955	238.531	206.708	-19.8147	-33.2385	-65.0615	-113.5	30.5
1397	268.608	249.673	238.062	208.385	-18.935	-30.5462	-60.2231	-113.5	31.5
1398	270.131	253.518	243.792	215.177	-16.6126	-26.3385	-54.9538	-113.5	32.5
1399	275.785	263.782	254.738	227.385	-12.0028	-21.0462	-48.4	-113.5	33.5
1400	280.131	272.791	264.562	240.323	-7.33986	-15.5692	-39.8077	-113.5	34.5
1401	274.685	274.336	270.669	251.754	-0.348252	-4.01538	-22.9308	-113.5	35.5
1402	259.223	267.582	267.346	256.969	8.35874	8.12308	-2.25385	-113.5	36.5
1403	239.423	253.618	254.7	254.031	14.1951	15.2769	14.6077	-113.5	37.5
1404	226.869	242.336	242.923	245.877	15.4671	16.0538	19.0077	-113.5	38.5
1405	219.277	235.227	238.062	239.677	15.9503	18.7846	20.4	-113.5	39.5
1406	212.008	227.418	232.577	236.608	15.4105	20.5692	24.6	-113.5	40.5
1407	208.038	223.082	229	236.938	15.0434	20.9615	28.9	-113.5	41.5
1408	200.285	215.3	222.262	233.054	15.0154	21.9769	32.7692	-113.5	42.5
1409	190.077	206.191	213.923	226.338	16.114	23.8462	36.2615	-113.5	43.5
1410	182.485	201.318	210.362	223	18.8336	27.8769	40.5154	-113.5	44.5
1411	181.008	201.8	211.254	226.254	20.7923	30.2462	45.2462	-113.5	45.5
1412	186.846	209.482	218.008	235.777	22.6357	31.1615	48.9308	-113.5	46.5
1413	192.946	213.745	223.723	240.115	20.7993	30.7769	47.1692	-113.5	47.5
1414	198.323	217.636	228.369	241.854	19.3133	30.0462	43.5308	-113.5	48.5
1415	198.415	218.091	228.954	239.854	19.6755	30.5385	41.4385	-113.5	49.5
1416	194.954	215.527	225.715	236.877	20.5734	30.7615	41.9231	-113.5	50.5
1417	193.562	214.109	224.154	235.069	20.5476	30.5923	41.5077	-113.5	51.5
1418	193.154	212.773	223.085	234.623	19.6189	29.9308	41.4692	-113.5	52.5
1419	193.054	211.309	221.954	233.108	18.2552	28.9	40.0538	-113.5	53.5
1420	192.231	209.464	219.346	231.323	17.2329	27.1154	39.0923	-113.5	54.5
1421	189.123	205.6	213.7	225.638	16.4769	24.5769	36.5154	-113.5	55.5
1422	185.046	200.091	207	218.269	15.0448	21.9538	33.2231	-113.5	56.5
1423	180.285	193.945	200.031	212.177	13.6608	19.7462	31.8923	-113.5	57.5
1424	173.962	186.809	191.946	204.423	12.8476	17.9846	30.4615	-113.5	58.5
1425	168.454	179.645	185.031	196.177	11.1916	16.5769	27.7231	-113.5	59.5
1426	162.1	174.118	178.946	190.392	12.0182	16.8462	28.2923	-113.5	60.5
1427	155.508	167.318	172.138	184.008	11.8105	16.6308	28.5	-113.5	61.5
1428	148.077	158.764	163.531	176.854	10.6867	15.4538	28.7769	-113.5	62.5
1429	140.046	151.045	155.154	169.938	10.9993	15.1077	29.8923	-113.5	63.5
1430	132.015	143.391	147.577	164.446	11.3755	15.5615	32.4308	-113.5	64.5
1431	124.108	135.382	139.408	158.831	11.2741	15.3	34.7231	-113.5	65.5
1432	117.477	128.736	133.192	154.046	11.2594	15.7154	36.5692	-113.5	66.5
1433	111.085	121.545	127.538	149.523	10.4608	16.4538	38.4385	-113.5	67.5
1434	104.577	115.145	122.008	144.754	10.5685	17.4308	40.1769	-113.5	68.5
1435	98.6692	108.873	116.192	140.154	10.2035	17.5231	41.4846	-113.5	69.5
1436	92.1154	101.291	109.985	134.8	9.17552	17.8692	42.6846	-113.5	70.5
1437	85.8615	93.9727	103.746	130.069	8.11119	17.8846	44.2077	-113.5	71.5
1438	76.8615	84.6636	95.9462	125.731	7.8021	19.0846	48.8692	-113.5	72.5
1439	60.4077	68.7727	80.2923	117.408	8.36503	19.8846	57	-113.5	73.5
1440	53.3692	63.2273	72.7077	111.677	9.85804	19.3385	58.3077	-113.5	74.5
1441	52.0462	59.3182	70.4846	108.292	7.27203	18.4385	56.2462	-113.5	75.5
1442	38.7846	45.9909	56.0077	94.0231	7.20629	17.2231	55.2385	-113.5	76.5
1443	21.8077	30.6091	35.8769	68.1	8.8014	14.0692	46.2923	-113.5	77.5
1444	13.5923	21.2091	26.6231	58.6692	7.61678	13.0308	45.0769	-113.5	78.5
1445	7.75	6.3	9.7	36.7	-1.45	1.95	28.95	-113.5	79.5
1446	5.45	4.1	6.2	31.8	-1.35	0.75	26.35	-113.5	80.5
1447	24.9833	20.98	45.15	62.4333	-4.00333	20.1667	37.45	-114.5	-71.5
1448	14.4833	11.1	29.4333	45.2	-3.38333	14.95	30.7167	-114.5	-72.5
1449	3.1	3.64	5.81667	15.4667	0.54	2.71667	12.3667	-114.5	-73.5
1450	0.0461538	0.0272727	0.153846	0.276923	-0.0188811	0.107692	0.230769	-114.5	-74.5
1451	0	0	0.0153846	0.0230769	0	0.0153846	0.0230769	-114.5	-75.5
1452	0	0	0	0	0	0	0	-114.5	-76.5
1453	0	0	0	0	0	0	0	-114.5	-77.5
1454	0	0	0	0	0	0	0	-114.5	-78.5
1455	0	0	0	0	0	0	0	-114.5	-79.5
1456	0	0	0	0	0	0	0	-114.5	-80.5
1457	0	0	0	0	0	0	0	-114.5	-81.5
1458	0	0	0	0	0	0	0	-114.5	-82.5
1459	0	0	0	0	0	0	0	-114.5	-83.5
1460	0	0	0	0	0	0	0	-114.5	-84.5
1461	0	0	0	0	0	0	0	-114.5	-85.5
1462	0	0	0	0	0	0	0	-114.5	-86.5
1463	0	0	0	0	0	0	0	-114.5	-87.5
1464	0	0	0	0	0	0	0	-114.5	-88.5
1465	363.65	354.85	347.9	307.8	-8.8	-15.75	-55.85	-114.5	24.5
1466	362.6	355.1	348.7	311	-7.5	-13.9	-51.6	-114.5	25.5
1467	360.55	348.25	339.2	300.75	-12.3	-21.35	-59.8	-114.5	26.5
1468	347.25	328.55	318.15	281.75	-18.7	-29.1	-65.5	-114.5	27.5
1469	327.15	307.2	297.65	256.6	-19.95	-29.5	-70.55	-114.5	28.5
1470	301.454	276.518	260.2	223.031	-24.9357	-41.2538	-78.4231	-114.5	29.5
1471	284.815	263.036	248.9	215.092	-21.779	-35.9154	-69.7231	-114.5	30.5
1472	275.746	254.964	243.262	211.4	-20.7825	-32.4846	-64.3462	-114.5	31.5
1473	273.885	255.482	245.523	215.315	-18.4028	-28.3615	-58.5692	-114.5	32.5
1474	277.015	263.545	253.815	225.562	-13.4699	-23.2	-51.4538	-114.5	33.5
1475	281.269	272.373	262.769	237.477	-8.8965	-18.5	-43.7923	-114.5	34.5
1476	279.346	276.509	270.485	248.777	-2.83706	-8.86154	-30.5692	-114.5	35.5
1477	266.746	272.6	270.362	257.323	5.85385	3.61538	-9.42308	-114.5	36.5
1478	245.985	259.4	261.177	257.569	13.4154	15.1923	11.5846	-114.5	37.5
1479	230.838	246.818	248.269	250.046	15.9797	17.4308	19.2077	-114.5	38.5
1480	222.246	239.836	240.862	243.269	17.5902	18.6154	21.0231	-114.5	39.5
1481	213.815	231.255	234.954	239.654	17.4392	21.1385	25.8385	-114.5	40.5
1482	209.646	226.845	231.854	239.669	17.1993	22.2077	30.0231	-114.5	41.5
1483	204.723	221.109	227.4	238.215	16.386	22.6769	33.4923	-114.5	42.5
1484	195.285	212.964	220.838	233.785	17.679	25.5538	38.5	-114.5	43.5
1485	188.523	208.345	216.046	230.785	19.8224	27.5231	42.2615	-114.5	44.5
1486	186.385	208.882	216.746	233.885	22.4972	30.3615	47.5	-114.5	45.5
1487	190.854	213.745	221.892	241.046	22.8916	31.0385	50.1923	-114.5	46.5
1488	194.692	215.564	225.8	243.954	20.8713	31.1077	49.2615	-114.5	47.5
1489	195.985	215.336	226.838	242.723	19.3517	30.8538	46.7385	-114.5	48.5
1490	192.762	212.709	224.492	239.262	19.9476	31.7308	46.5	-114.5	49.5
1491	187.392	207.864	219.7	234.915	20.4713	32.3077	47.5231	-114.5	50.5
1492	184.154	204.982	216.623	232.615	20.828	32.4692	48.4615	-114.5	51.5
1493	184.723	205.6	217.092	233.3	20.8769	32.3692	48.5769	-114.5	52.5
1494	188.085	207.473	218.985	234.008	19.3881	30.9	45.9231	-114.5	53.5
1495	189.869	207.864	218.746	233.577	17.9944	28.8769	43.7077	-114.5	54.5
1496	188.977	205.973	215.131	228.915	16.9958	26.1538	39.9385	-114.5	55.5
1497	185.931	201.682	209.338	221.669	15.751	23.4077	35.7385	-114.5	56.5
1498	181.554	195.764	202.208	214.408	14.2098	20.6538	32.8538	-114.5	57.5
1499	174.931	188.609	194.238	206.3	13.6783	19.3077	31.3692	-114.5	58.5
1500	169.069	181.355	186.854	197.938	12.2853	17.7846	28.8692	-114.5	59.5
1501	163.015	175.582	180.438	192.362	12.5664	17.4231	29.3462	-114.5	60.5
1502	156.346	168.564	173.592	185.562	12.2175	17.2462	29.2154	-114.5	61.5
1503	149.246	160.064	165.092	178.2	10.8175	15.8462	28.9538	-114.5	62.5
1504	141.731	152.709	157.008	171.123	10.9783	15.2769	29.3923	-114.5	63.5
1505	133.854	145.164	149.785	165.508	11.3098	15.9308	31.6538	-114.5	64.5
1506	126.031	137.336	141.562	159.9	11.3056	15.5308	33.8692	-114.5	65.5
1507	118.977	130.509	134.708	155.385	11.5322	15.7308	36.4077	-114.5	66.5
1508	112.323	123.182	128.6	150.423	10.8587	16.2769	38.1	-114.5	67.5
1509	105.377	116.264	122.669	145.431	10.8867	17.2923	40.0538	-114.5	68.5
1510	99.3385	109.591	116.846	141.062	10.2524	17.5077	41.7231	-114.5	69.5
1511	92.6615	102.291	110.669	135.792	9.62937	18.0077	43.1308	-114.5	70.5
1512	86.3231	95.0182	104.415	130.938	8.6951	18.0923	44.6154	-114.5	71.5
1513	78.0462	85.9636	97.2154	126.438	7.91748	19.1692	48.3923	-114.5	72.5
1514	63.0462	71.3545	82.9077	119.362	8.30839	19.8615	56.3154	-114.5	73.5
1515	54.0846	63.9455	73.0308	112.254	9.86084	18.9462	58.1692	-114.5	74.5
1516	51.2692	58.7455	69.8	107.723	7.47622	18.5308	56.4538	-114.5	75.5
1517	37.5615	45.0909	54.1385	91.1846	7.52937	16.5769	53.6231	-114.5	76.5
1518	19.9385	28.9273	33.5538	62.5385	8.98881	13.6154	42.6	-114.5	77.5
1519	12.7077	20.4909	25.7462	57.6077	7.78322	13.0385	44.9	-114.5	78.5
1520	25.1167	20.94	45.4167	62.1667	-4.17667	20.3	37.05	-115.5	-71.5
1521	13.85	10.76	29.1333	44.4	-3.09	15.2833	30.55	-115.5	-72.5
1522	2.78333	3.24	5.38333	14.8167	0.456667	2.6	12.0333	-115.5	-73.5
1523	0.0153846	0.0181818	0.115385	0.215385	0.0027972	0.1	0.2	-115.5	-74.5
1524	0	0	0.00769231	0.00769231	0	0.00769231	0.00769231	-115.5	-75.5
1525	0	0	0	0	0	0	0	-115.5	-76.5
1526	0	0	0	0	0	0	0	-115.5	-77.5
1527	0	0	0	0	0	0	0	-115.5	-78.5
1528	0	0	0	0	0	0	0	-115.5	-79.5
1529	0	0	0	0	0	0	0	-115.5	-80.5
1530	0	0	0	0	0	0	0	-115.5	-81.5
1531	0	0	0	0	0	0	0	-115.5	-82.5
1532	0	0	0	0	0	0	0	-115.5	-83.5
1533	0	0	0	0	0	0	0	-115.5	-84.5
1534	0	0	0	0	0	0	0	-115.5	-85.5
1535	0	0	0	0	0	0	0	-115.5	-86.5
1536	0	0	0	0	0	0	0	-115.5	-87.5
1537	0	0	0	0	0	0	0	-115.5	-88.5
1538	364.95	363.05	360.6	340.35	-1.9	-4.35	-24.6	-115.5	25.5
1539	365.15	363.55	360.15	341.8	-1.6	-5	-23.35	-115.5	26.5
1540	365.05	362.35	356.55	337.5	-2.7	-8.5	-27.55	-115.5	27.5
1541	361.45	353.45	343.4	315.3	-8	-18.05	-46.15	-115.5	28.5
1542	347.5	333.35	322.75	287.65	-14.15	-24.75	-59.85	-115.5	29.5
1543	328.5	314.75	303.6	268.3	-13.75	-24.9	-60.2	-115.5	30.5
1544	296.1	272.555	260.254	226.769	-23.5455	-35.8462	-69.3308	-115.5	31.5
1545	286.908	266.845	255.877	223.908	-20.0622	-31.0308	-63	-115.5	32.5
1546	285.454	269.936	259.931	229.762	-15.5175	-25.5231	-55.6923	-115.5	33.5
1547	285.946	275.064	265.7	239.177	-10.8825	-20.2462	-46.7692	-115.5	34.5
1548	284.069	279.255	272.4	249.269	-4.81469	-11.6692	-34.8	-115.5	35.5
1549	274.177	278.609	274.223	259.231	4.43217	0.0461538	-14.9462	-115.5	36.5
1550	252.577	264.818	266.562	261.477	12.2413	13.9846	8.9	-115.5	37.5
1551	234.7	250.164	252.777	254.062	15.4636	18.0769	19.3615	-115.5	38.5
1552	223.785	242.4	243.631	246.531	18.6154	19.8462	22.7462	-115.5	39.5
1553	215.262	234.627	237.846	242.585	19.3657	22.5846	27.3231	-115.5	40.5
1554	212.262	231.718	235.385	243.154	19.4566	23.1231	30.8923	-115.5	41.5
1555	210.377	228.555	235.062	244.938	18.1776	24.6846	34.5615	-115.5	42.5
1556	204.815	223.691	232.354	245.385	18.8755	27.5385	40.5692	-115.5	43.5
1557	198.285	219.636	229.369	244.9	21.3517	31.0846	46.6154	-115.5	44.5
1558	196.669	219.836	228.869	247.954	23.1671	32.2	51.2846	-115.5	45.5
1559	200.415	222.955	233.169	252.731	22.5392	32.7538	52.3154	-115.5	46.5
1560	200.338	221.173	232.546	251.715	20.8343	32.2077	51.3769	-115.5	47.5
1561	196.8	216.045	228.662	246.077	19.2455	31.8615	49.2769	-115.5	48.5
1562	189.346	209.455	221.715	238.469	20.1084	32.3692	49.1231	-115.5	49.5
1563	181.031	201.709	213.892	231.185	20.6783	32.8615	50.1538	-115.5	50.5
1564	175.562	196.836	207.369	227.146	21.2748	31.8077	51.5846	-115.5	51.5
1565	175.792	196.764	207.831	228.285	20.9713	32.0385	52.4923	-115.5	52.5
1566	180.792	200.636	212.554	231.569	19.8441	31.7615	50.7769	-115.5	53.5
1567	185.762	203.918	216.008	233.354	18.1566	30.2462	47.5923	-115.5	54.5
1568	188.354	205.3	215.662	231.154	16.9462	27.3077	42.8	-115.5	55.5
1569	186.769	202.736	211.477	224.577	15.9671	24.7077	37.8077	-115.5	56.5
1570	182.7	197.591	204.608	216.992	14.8909	21.9077	34.2923	-115.5	57.5
1571	175.777	190.091	196.446	208.692	14.314	20.6692	32.9154	-115.5	58.5
1572	169.962	182.9	188.731	199.762	12.9385	18.7692	29.8	-115.5	59.5
1573	164.046	176.7	181.808	193.862	12.6538	17.7615	29.8154	-115.5	60.5
1574	157.431	169.409	174.769	186.923	11.9783	17.3385	29.4923	-115.5	61.5
1575	150.215	161	166.215	178.831	10.7846	16	28.6154	-115.5	62.5
1576	142.985	153.864	158.323	172.169	10.879	15.3385	29.1846	-115.5	63.5
1577	135.369	146.682	151.338	166.531	11.3126	15.9692	31.1615	-115.5	64.5
1578	127.846	139.164	143.592	161.154	11.3175	15.7462	33.3077	-115.5	65.5
1579	120.808	131.982	136.223	156.308	11.1741	15.4154	35.5	-115.5	66.5
1580	113.323	124.645	129.746	151.508	11.3224	16.4231	38.1846	-115.5	67.5
1581	105.985	117.527	123.446	146.746	11.5427	17.4615	40.7615	-115.5	68.5
1582	99.4231	110.4	117.446	142.362	10.9769	18.0231	42.9385	-115.5	69.5
1583	93.0308	103.145	111.162	137.146	10.1147	18.1308	44.1154	-115.5	70.5
1584	86.5769	95.9636	105.108	131.892	9.38671	18.5308	45.3154	-115.5	71.5
1585	79.1308	87.4818	97.9231	127.069	8.35105	18.7923	47.9385	-115.5	72.5
1586	66.5385	75.4818	86.6769	121.108	8.94336	20.1385	54.5692	-115.5	73.5
1587	55.4769	66.0182	74.4385	113.238	10.5413	18.9615	57.7615	-115.5	74.5
1588	51.2154	58.6818	69.3077	107.608	7.46643	18.0923	56.3923	-115.5	75.5
1589	38.5462	46.1455	55.1385	92.9231	7.5993	16.5923	54.3769	-115.5	76.5
1590	21.4231	31.5273	35.6615	65.3385	10.1042	14.2385	43.9154	-115.5	77.5
1591	12.8538	20.5545	25.9308	58.9	7.7007	13.0769	46.0462	-115.5	78.5
1592	25.3833	20.82	45.7333	62.0833	-4.56333	20.35	36.7	-116.5	-71.5
1593	13.6167	10.44	29.2333	44	-3.17667	15.6167	30.3833	-116.5	-72.5
1594	2.25	2.72	4.65	14.1833	0.47	2.4	11.9333	-116.5	-73.5
1595	0.0153846	0.0181818	0.107692	0.2	0.0027972	0.0923077	0.184615	-116.5	-74.5
1596	0	0	0.00769231	0.00769231	0	0.00769231	0.00769231	-116.5	-75.5
1597	0	0	0	0	0	0	0	-116.5	-76.5
1598	0	0	0	0	0	0	0	-116.5	-77.5
1599	0	0	0	0	0	0	0	-116.5	-78.5
1600	0	0	0	0	0	0	0	-116.5	-79.5
1601	0	0	0	0	0	0	0	-116.5	-80.5
1602	0	0	0	0	0	0	0	-116.5	-81.5
1603	0	0	0	0.00769231	0	0	0.00769231	-116.5	-82.5
1604	0	0	0	0	0	0	0	-116.5	-83.5
1605	0	0	0	0	0	0	0	-116.5	-84.5
1606	0	0	0	0	0	0	0	-116.5	-85.5
1607	0	0	0	0	0	0	0	-116.5	-86.5
1608	0	0	0	0	0	0	0	-116.5	-87.5
1609	0	0	0	0	0	0	0	-116.5	-88.5
1610	365.15	364.6	364.2	353.05	-0.55	-0.95	-12.1	-116.5	25.5
1611	365.15	364.75	364.5	356.95	-0.4	-0.65	-8.2	-116.5	26.5
1612	365.15	364.75	364.75	359.95	-0.4	-0.4	-5.2	-116.5	27.5
1613	365.15	364.35	364	356.35	-0.8	-1.15	-8.8	-116.5	28.5
1614	364.6	362.55	359.1	342.1	-2.05	-5.5	-22.5	-116.5	29.5
1615	360.75	355.95	348.7	322.2	-4.8	-12.05	-38.55	-116.5	30.5
1616	330.154	308.055	295.2	258.038	-22.0993	-34.9538	-72.1154	-116.5	31.5
1617	314.408	292.064	279.9	245.646	-22.3441	-34.5077	-68.7615	-116.5	32.5
1618	303.438	285.827	274.308	241.538	-17.6112	-29.1308	-61.9	-116.5	33.5
1619	296.223	284.127	273.062	244.169	-12.0958	-23.1615	-52.0538	-116.5	34.5
1620	290.869	285.455	276.385	251.877	-5.41469	-14.4846	-38.9923	-116.5	35.5
1621	282.138	284.645	279.792	262.638	2.50699	-2.34615	-19.5	-116.5	36.5
1622	259.585	270.436	271.762	265.115	10.8517	12.1769	5.53077	-116.5	37.5
1623	239.623	255.464	258.592	259.115	15.8406	18.9692	19.4923	-116.5	38.5
1624	229.015	248.636	250.669	252.885	19.621	21.6538	23.8692	-116.5	39.5
1625	220.246	242.491	244.938	248.608	22.2448	24.6923	28.3615	-116.5	40.5
1626	217.808	239.436	242.838	248.962	21.6287	25.0308	31.1538	-116.5	41.5
1627	218.338	238.355	244.185	252.738	20.0161	25.8462	34.4	-116.5	42.5
1628	216.462	237.073	245.177	256.215	20.6112	28.7154	39.7538	-116.5	43.5
1629	212.115	234.627	244.915	257.485	22.5119	32.8	45.3692	-116.5	44.5
1630	212.108	234.882	246.623	261.877	22.7741	34.5154	49.7692	-116.5	45.5
1631	214.569	237.545	248.8	265.846	22.9762	34.2308	51.2769	-116.5	46.5
1632	209.792	230.845	243.392	261.123	21.0531	33.6	51.3308	-116.5	47.5
1633	200.638	221.164	234.369	251.723	20.5252	33.7308	51.0846	-116.5	48.5
1634	189.292	209.827	222.815	239.977	20.535	33.5231	50.6846	-116.5	49.5
1635	178.415	198.673	211.108	229.446	20.2573	32.6923	51.0308	-116.5	50.5
1636	169.615	190.691	201.392	222.3	21.0755	31.7769	52.6846	-116.5	51.5
1637	168.623	189.409	200.215	222.346	20.786	31.5923	53.7231	-116.5	52.5
1638	173.262	193.073	204.708	226.762	19.8112	31.4462	53.5	-116.5	53.5
1639	181.223	199.1	212.292	231.708	17.8769	31.0692	50.4846	-116.5	54.5
1640	186.123	203.091	214.662	231.638	16.9678	28.5385	45.5154	-116.5	55.5
1641	186.1	202.036	211.954	226.738	15.9364	25.8538	40.6385	-116.5	56.5
1642	183.454	198.636	206.331	220.108	15.1825	22.8769	36.6538	-116.5	57.5
1643	176.508	191.136	197.8	210.954	14.6287	21.2923	34.4462	-116.5	58.5
1644	170.485	184.018	190.1	201.923	13.5336	19.6154	31.4385	-116.5	59.5
1645	164.662	177.309	182.869	194.885	12.6476	18.2077	30.2231	-116.5	60.5
1646	157.992	169.655	175.585	187.477	11.6622	17.5923	29.4846	-116.5	61.5
1647	150.777	161.545	167.131	179.254	10.7685	16.3538	28.4769	-116.5	62.5
1648	143.785	154.809	159.654	172.969	11.0245	15.8692	29.1846	-116.5	63.5
1649	136.592	147.545	152.762	167.715	10.9531	16.1692	31.1231	-116.5	64.5
1650	129.485	140.7	145.338	162.585	11.2154	15.8538	33.1	-116.5	65.5
1651	122.169	133.655	137.915	157.477	11.4853	15.7462	35.3077	-116.5	66.5
1652	114.331	126.055	130.908	152.492	11.7238	16.5769	38.1615	-116.5	67.5
1653	106.654	118.555	124.323	147.9	11.9007	17.6692	41.2462	-116.5	68.5
1654	99.3615	111.082	118.008	144.085	11.7203	18.6462	44.7231	-116.5	69.5
1655	92.9615	103.882	111.854	138.562	10.9203	18.8923	45.6	-116.5	70.5
1656	86.4462	96.6727	105.415	132.985	10.2266	18.9692	46.5385	-116.5	71.5
1657	79.7692	88.6455	98.8769	127.992	8.87622	19.1077	48.2231	-116.5	72.5
1658	68.6538	77.5636	88.5462	121.946	8.90979	19.8923	53.2923	-116.5	73.5
1659	57.1692	66.8727	76.2462	114.577	9.7035	19.0769	57.4077	-116.5	74.5
1660	49.5615	58.0364	68.0615	106.969	8.47483	18.5	57.4077	-116.5	75.5
1661	38.6154	46.5273	55.3692	94.2462	7.91189	16.7538	55.6308	-116.5	76.5
1662	23.8769	33.2	37.7615	69.0923	9.32308	13.8846	45.2154	-116.5	77.5
1663	12.8	20.8455	26.0615	60.0538	8.04545	13.2615	47.2538	-116.5	78.5
1664	25.5833	20.96	46.0833	62.3833	-4.62333	20.5	36.8	-117.5	-71.5
1665	13.6667	10.08	29.2833	43.9667	-3.58667	15.6167	30.3	-117.5	-72.5
1666	1.93333	2.18	4.23333	13.7667	0.246667	2.3	11.8333	-117.5	-73.5
1667	0.00769231	0.0181818	0.1	0.207692	0.0104895	0.0923077	0.2	-117.5	-74.5
1668	0	0	0.00769231	0	0	0.00769231	0	-117.5	-75.5
1669	0	0	0	0	0	0	0	-117.5	-76.5
1670	0	0	0	0	0	0	0	-117.5	-77.5
1671	0	0	0	0	0	0	0	-117.5	-78.5
1672	0	0	0	0	0	0	0	-117.5	-79.5
1673	0	0	0	0	0	0	0	-117.5	-80.5
1674	0	0	0	0	0	0	0	-117.5	-81.5
1675	0	0	0	0.00769231	0	0	0.00769231	-117.5	-82.5
1676	0	0	0	0	0	0	0	-117.5	-83.5
1677	0	0	0	0	0	0	0	-117.5	-84.5
1678	0	0	0	0	0	0	0	-117.5	-85.5
1679	0	0	0	0	0	0	0	-117.5	-86.5
1680	0	0	0	0	0	0	0	-117.5	-87.5
1681	0	0	0	0	0	0	0	-117.5	-88.5
1682	365.15	365.1	365	361.5	-0.05	-0.15	-3.65	-117.5	26.5
1683	365.15	365.05	365.1	363.65	-0.1	-0.05	-1.5	-117.5	27.5
1684	365.15	365.05	365.1	364.25	-0.1	-0.05	-0.9	-117.5	28.5
1685	365.15	365.05	364.95	363.55	-0.1	-0.2	-1.6	-117.5	29.5
1686	365.15	364.65	364.5	361.25	-0.5	-0.65	-3.9	-117.5	30.5
1687	364.65	363	360.85	351.95	-1.65	-3.8	-12.7	-117.5	31.5
1688	345.146	328.609	319.369	284.954	-16.5371	-25.7769	-60.1923	-117.5	32.5
1689	329.815	310.573	299.338	263.223	-19.2427	-30.4769	-66.5923	-117.5	33.5
1690	310.615	296.255	284.5	252.931	-14.3608	-26.1154	-57.6846	-117.5	34.5
1691	300.662	293.491	282.738	256.638	-7.17063	-17.9231	-44.0231	-117.5	35.5
1692	291.738	291.827	285.631	266.846	0.0888112	-6.10769	-24.8923	-117.5	36.5
1693	267.862	276.745	276.6	269.215	8.88392	8.73846	1.35385	-117.5	37.5
1694	247.654	262.8	265.562	265.169	15.1462	17.9077	17.5154	-117.5	38.5
1695	236.808	256.345	258.262	260.623	19.5378	21.4538	23.8154	-117.5	39.5
1696	228.931	251.255	253.577	256.777	22.3238	24.6462	27.8462	-117.5	40.5
1697	225.892	248.709	251.569	256.431	22.8168	25.6769	30.5385	-117.5	41.5
1698	227.408	248.982	254.362	261.423	21.5741	26.9538	34.0154	-117.5	42.5
1699	229.008	250.555	257.708	266.485	21.5469	28.7	37.4769	-117.5	43.5
1700	228.554	251.027	260.369	270.1	22.4734	31.8154	41.5462	-117.5	44.5
1701	231.392	253.082	265.077	275.592	21.6895	33.6846	44.2	-117.5	45.5
1702	231.769	253.809	265.038	276.869	22.0399	33.2692	45.1	-117.5	46.5
1703	221.746	243.009	256.469	270.692	21.2629	34.7231	48.9462	-117.5	47.5
1704	206.977	227.273	241.354	258.392	20.2958	34.3769	51.4154	-117.5	48.5
1705	192.038	212.118	226.823	244.054	20.0797	34.7846	52.0154	-117.5	49.5
1706	178.431	198.355	211.538	231.162	19.9238	33.1077	52.7308	-117.5	50.5
1707	166.738	187.655	198.631	220.485	20.9161	31.8923	53.7462	-117.5	51.5
1708	163.938	184.982	195.438	218.731	21.0434	31.5	54.7923	-117.5	52.5
1709	167.885	187.864	198.777	222.554	19.979	30.8923	54.6692	-117.5	53.5
1710	177.4	195.418	208.008	230.277	18.0182	30.6077	52.8769	-117.5	54.5
1711	183.946	200.791	212.946	232.462	16.8448	29	48.5154	-117.5	55.5
1712	185.077	200.955	211.885	228.508	15.8776	26.8077	43.4308	-117.5	56.5
1713	183.2	198.855	206.992	222.346	15.6545	23.7923	39.1462	-117.5	57.5
1714	176.562	191.627	198.992	213.346	15.0657	22.4308	36.7846	-117.5	58.5
1715	170.7	184.882	191.123	204.223	14.1818	20.4231	33.5231	-117.5	59.5
1716	165.046	177.991	183.7	196.231	12.9448	18.6538	31.1846	-117.5	60.5
1717	158.492	170.345	176.431	188.323	11.8531	17.9385	29.8308	-117.5	61.5
1718	151.377	162.309	168.023	180.1	10.9322	16.6462	28.7231	-117.5	62.5
1719	144.077	155.164	160.685	173.892	11.0867	16.6077	29.8154	-117.5	63.5
1720	137.485	148.5	153.954	169	11.0154	16.4692	31.5154	-117.5	64.5
1721	130.408	141.982	146.392	163.731	11.5741	15.9846	33.3231	-117.5	65.5
1722	123.346	134.836	139.177	158.977	11.4902	15.8308	35.6308	-117.5	66.5
1723	115.169	126.991	131.723	153.146	11.8217	16.5538	37.9769	-117.5	67.5
1724	107.054	119.282	124.908	148.685	12.228	17.8538	41.6308	-117.5	68.5
1725	98.4692	111.373	117.946	145.085	12.9035	19.4769	46.6154	-117.5	69.5
1726	90.9769	103.836	111.108	139.5	12.8594	20.1308	48.5231	-117.5	70.5
1727	85.3462	96.8545	104.708	133.762	11.5084	19.3615	48.4154	-117.5	71.5
1728	79.3462	89.1455	99.0538	128.469	9.7993	19.7077	49.1231	-117.5	72.5
1729	69.5769	78.4364	89.6615	122.577	8.85944	20.0846	53	-117.5	73.5
1730	57.9385	66.2727	77.4308	115.3	8.33427	19.4923	57.3615	-117.5	74.5
1731	45.8	54.7909	63.9	104.2	8.99091	18.1	58.4	-117.5	75.5
1732	37.2	45.0727	54.0077	93.9077	7.87273	16.8077	56.7077	-117.5	76.5
1733	25.6769	33.3545	39.9923	75.3	7.67762	14.3154	49.6231	-117.5	77.5
1734	12.9538	20.4182	25.7077	61.6308	7.46434	12.7538	48.6769	-117.5	78.5
1735	26.05	21.16	46.7	62.7333	-4.89	20.65	36.6833	-118.5	-71.5
1736	13.65	9.8	29.5833	43.7167	-3.85	15.9333	30.0667	-118.5	-72.5
1737	1.78333	1.82	4.06667	13.45	0.0366667	2.28333	11.6667	-118.5	-73.5
1738	0.00769231	0.0181818	0.1	0.184615	0.0104895	0.0923077	0.176923	-118.5	-74.5
1739	0	0	0	0	0	0	0	-118.5	-75.5
1740	0	0	0	0	0	0	0	-118.5	-76.5
1741	0	0	0	0	0	0	0	-118.5	-77.5
1742	0	0	0	0	0	0	0	-118.5	-78.5
1743	0	0	0	0	0	0	0	-118.5	-79.5
1744	0	0	0	0	0	0	0	-118.5	-80.5
1745	0	0	0	0	0	0	0	-118.5	-81.5
1746	0	0	0	0.00769231	0	0	0.00769231	-118.5	-82.5
1747	0	0	0	0	0	0	0	-118.5	-83.5
1748	0	0	0	0	0	0	0	-118.5	-84.5
1749	0	0	0	0	0	0	0	-118.5	-85.5
1750	0	0	0	0	0	0	0	-118.5	-86.5
1751	0	0	0	0	0	0	0	-118.5	-87.5
1752	0	0	0	0	0	0	0	-118.5	-88.5
1753	365.15	365.1	364.95	363.4	-0.05	-0.2	-1.75	-118.5	31.5
1754	364.9	363.8	362.3	354.45	-1.1	-2.6	-10.45	-118.5	32.5
1755	349.469	336.336	328.2	295.523	-13.1329	-21.2692	-53.9462	-118.5	33.5
1756	331.262	314.391	303.854	268.808	-16.8706	-27.4077	-62.4538	-118.5	34.5
1757	315.323	304.536	293.3	264.538	-10.7867	-22.0231	-50.7846	-118.5	35.5
1758	305.123	302.327	293.815	272.6	-2.7958	-11.3077	-32.5231	-118.5	36.5
1759	282.3	287.636	284.946	273.515	5.33636	2.64615	-8.78462	-118.5	37.5
1760	261.5	273.873	275.369	272.438	12.3727	13.8692	10.9385	-118.5	38.5
1761	247.715	266.336	268.923	269.331	18.621	21.2077	21.6154	-118.5	39.5
1762	238.4	260.773	263.615	265.608	22.3727	25.2154	27.2077	-118.5	40.5
1763	234.746	258.027	260.992	264.523	23.2811	26.2462	29.7769	-118.5	41.5
1764	237.015	259.945	264.238	269.5	22.9301	27.2231	32.4846	-118.5	42.5
1765	241.015	263.9	270.092	275.269	22.8846	29.0769	34.2538	-118.5	43.5
1766	243.638	267.155	275.131	280.692	23.5161	31.4923	37.0538	-118.5	44.5
1767	248.915	271.973	280.8	285.638	23.0573	31.8846	36.7231	-118.5	45.5
1768	246.315	268.591	278.985	285.523	22.2755	32.6692	39.2077	-118.5	46.5
1769	233.285	255.345	267.977	278.523	22.0608	34.6923	45.2385	-118.5	47.5
1770	214.269	235.791	249.438	265.038	21.5217	35.1692	50.7692	-118.5	48.5
1771	196.331	216.573	231.815	249.138	20.242	35.4846	52.8077	-118.5	49.5
1772	180.377	200.327	214.769	235.023	19.9503	34.3923	54.6462	-118.5	50.5
1773	166.385	187.145	198.677	222.254	20.7608	32.2923	55.8692	-118.5	51.5
1774	161.992	182.636	193.569	218.015	20.6441	31.5769	56.0231	-118.5	52.5
1775	164.192	183.982	194.8	220.338	19.7895	30.6077	56.1462	-118.5	53.5
1776	173.362	191.436	203.908	228.508	18.0748	30.5462	55.1462	-118.5	54.5
1777	181.208	198.309	210.8	232.1	17.1014	29.5923	50.8923	-118.5	55.5
1778	183.331	199.627	210.885	229.1	16.2965	27.5538	45.7692	-118.5	56.5
1779	181.962	197.709	206.515	223.254	15.7476	24.5538	41.2923	-118.5	57.5
1780	176.015	191.318	198.838	214.731	15.3028	22.8231	38.7154	-118.5	58.5
1781	170.592	184.936	191.769	206.138	14.3441	21.1769	35.5462	-118.5	59.5
1782	164.831	178.227	184.362	197.623	13.3965	19.5308	32.7923	-118.5	60.5
1783	158.408	170.718	177.269	189.708	12.3105	18.8615	31.3	-118.5	61.5
1784	151.569	163.136	169.008	181.254	11.5671	17.4385	29.6846	-118.5	62.5
1785	144.292	155.555	161.854	175.008	11.2622	17.5615	30.7154	-118.5	63.5
1786	138.046	149.191	154.931	170.246	11.1448	16.8846	32.2	-118.5	64.5
1787	131.015	142.536	147.577	164.977	11.521	16.5615	33.9615	-118.5	65.5
1788	124.192	135.645	140.015	160.331	11.4531	15.8231	36.1385	-118.5	66.5
1789	115.946	127.618	132.369	153.915	11.672	16.4231	37.9692	-118.5	67.5
1790	107.515	119.682	125.215	149.146	12.1664	17.7	41.6308	-118.5	68.5
1791	97.3231	111.673	117.9	145.646	14.3497	20.5769	48.3231	-118.5	69.5
1792	88.1154	103.336	109.946	139.731	15.221	21.8308	51.6154	-118.5	70.5
1793	83.4615	96.6091	103.954	134.323	13.1476	20.4923	50.8615	-118.5	71.5
1794	78.9154	89.0545	98.8462	128.677	10.1392	19.9308	49.7615	-118.5	72.5
1795	69.9462	78.8545	90.1077	123.015	8.90839	20.1615	53.0692	-118.5	73.5
1796	57.0154	65.2	76.7615	115.269	8.18462	19.7462	58.2538	-118.5	74.5
1797	41.0692	50.3636	58.1692	100.085	9.29441	17.1	59.0154	-118.5	75.5
1798	34.6462	42.2455	50.9692	91.5769	7.5993	16.3231	56.9308	-118.5	76.5
1799	25.2769	32.3545	39.3923	77.0615	7.07762	14.1154	51.7846	-118.5	77.5
1800	12.4154	19.5818	25.0462	62.1462	7.16643	12.6308	49.7308	-118.5	78.5
1801	26.7167	21.08	47	62.9333	-5.63667	20.2833	36.2167	-119.5	-71.5
1802	13.7667	9.7	29.6	43.5333	-4.06667	15.8333	29.7667	-119.5	-72.5
1803	1.65	1.58	3.86667	12.75	-0.07	2.21667	11.1	-119.5	-73.5
1804	0.00769231	0.00909091	0.1	0.138462	0.0013986	0.0923077	0.130769	-119.5	-74.5
1805	0	0	0	0	0	0	0	-119.5	-75.5
1806	0	0	0	0	0	0	0	-119.5	-76.5
1807	0	0	0	0	0	0	0	-119.5	-77.5
1808	0	0	0	0	0	0	0	-119.5	-78.5
1809	0	0	0	0	0	0	0	-119.5	-79.5
1810	0	0	0	0	0	0	0	-119.5	-80.5
1811	0	0	0	0.00769231	0	0	0.00769231	-119.5	-81.5
1812	0	0	0	0.00769231	0	0	0.00769231	-119.5	-82.5
1813	0	0	0	0	0	0	0	-119.5	-83.5
1814	0	0	0	0	0	0	0	-119.5	-84.5
1815	0	0	0	0	0	0	0	-119.5	-85.5
1816	0	0	0	0	0	0	0	-119.5	-86.5
1817	0	0	0	0	0	0	0	-119.5	-87.5
1818	0	0	0	0	0	0	0	-119.5	-88.5
1819	365.15	365.1	365.1	364.9	-0.05	-0.05	-0.25	-119.5	31.5
1820	365.15	365.1	365.1	363.75	-0.05	-0.05	-1.4	-119.5	32.5
1821	358.946	352.827	347.662	322.969	-6.11888	-11.2846	-35.9769	-119.5	33.5
1822	351.338	340.291	332.592	298.938	-11.0476	-18.7462	-52.4	-119.5	34.5
1823	339.277	327.509	315.531	281.8	-11.7678	-23.7462	-57.4769	-119.5	35.5
1824	327.2	320.409	308.723	281.215	-6.79091	-18.4769	-45.9846	-119.5	36.5
1825	309.154	310.464	301.908	283.331	1.30979	-7.24615	-25.8231	-119.5	37.5
1826	286.662	297.791	292.954	282	11.1294	6.29231	-4.66154	-119.5	38.5
1827	267.838	285.182	285.646	280.646	17.3434	17.8077	12.8077	-119.5	39.5
1828	252.131	274.518	277.031	276.869	22.3874	24.9	24.7385	-119.5	40.5
1829	245.769	269.982	272.438	274.438	24.2126	26.6692	28.6692	-119.5	41.5
1830	247.469	272.4	275.608	277.269	24.9308	28.1385	29.8	-119.5	42.5
1831	252.8	277.773	282.508	283.938	24.9727	29.7077	31.1385	-119.5	43.5
1832	259.192	283.255	289.446	289.869	24.0622	30.2538	30.6769	-119.5	44.5
1833	265.877	288.473	295.154	294.008	22.5958	29.2769	28.1308	-119.5	45.5
1834	260.938	283.482	292.292	293.323	22.5434	31.3538	32.3846	-119.5	46.5
1835	244.523	266.936	279.562	286.062	22.4133	35.0385	41.5385	-119.5	47.5
1836	222.769	245.964	259.754	272.854	23.1944	36.9846	50.0846	-119.5	48.5
1837	202.338	223.891	239.1	256.869	21.5524	36.7615	54.5308	-119.5	49.5
1838	185.038	204.873	220.785	241.808	19.8343	35.7462	56.7692	-119.5	50.5
1839	169.254	189	202.754	227.108	19.7462	33.5	57.8538	-119.5	51.5
1840	163.038	182.982	194.8	220.438	19.9434	31.7615	57.4	-119.5	52.5
1841	163.2	182.482	193.838	220.285	19.2818	30.6385	57.0846	-119.5	53.5
1842	170.085	188.245	200.515	226.454	18.1608	30.4308	56.3692	-119.5	54.5
1843	177.2	194.064	206.762	229.769	16.8636	29.5615	52.5692	-119.5	55.5
1844	179.292	195.991	207.446	227.746	16.6986	28.1538	48.4538	-119.5	56.5
1845	178.962	195.027	204.223	222.808	16.0657	25.2615	43.8462	-119.5	57.5
1846	174.185	189.609	197.738	215.777	15.4245	23.5538	41.5923	-119.5	58.5
1847	169.585	184.191	191.608	207.215	14.6063	22.0231	37.6308	-119.5	59.5
1848	164	177.991	184.477	199.115	13.9909	20.4769	35.1154	-119.5	60.5
1849	158.062	170.518	177.485	191.115	12.4566	19.4231	33.0538	-119.5	61.5
1850	151.208	163.382	169.385	182.5	12.1741	18.1769	31.2923	-119.5	62.5
1851	144.015	155.636	162.346	176.1	11.621	18.3308	32.0846	-119.5	63.5
1852	138	149.473	155.569	171.485	11.4727	17.5692	33.4846	-119.5	64.5
1853	131.1	142.682	148.469	166.077	11.5818	17.3692	34.9769	-119.5	65.5
1854	124.485	136.273	140.615	161.108	11.7881	16.1308	36.6231	-119.5	66.5
1855	116.554	128.227	133.046	154.438	11.6734	16.4923	37.8846	-119.5	67.5
1856	108.238	120.6	126.077	149.792	12.3615	17.8385	41.5538	-119.5	68.5
1857	97.4231	112.6	118.977	146.646	15.1769	21.5538	49.2231	-119.5	69.5
1858	87.1462	103.009	110.331	140.769	15.8629	23.1846	53.6231	-119.5	70.5
1859	81.9385	94.8545	102.731	134.292	12.9161	20.7923	52.3538	-119.5	71.5
1860	77.8077	88.0727	98.0462	128.662	10.265	20.2385	50.8538	-119.5	72.5
1861	69.2846	78.8	89.8077	123.208	9.51538	20.5231	53.9231	-119.5	73.5
1862	54.6846	63.7909	74.5538	113.646	9.10629	19.8692	58.9615	-119.5	74.5
1863	36.4385	46.2273	53.5308	95.2308	9.78881	17.0923	58.7923	-119.5	75.5
1864	29.5	37.6545	45.9462	85.7385	8.15455	16.4462	56.2385	-119.5	76.5
1865	21.7846	28.4273	36.0077	74.2923	6.64266	14.2231	52.5077	-119.5	77.5
1866	10.7615	17.5818	23.1692	61.7692	6.82028	12.4077	51.0077	-119.5	78.5
1867	0	21.25	26.15	29.4	21.25	26.15	29.4	-12.5	-70.5
1868	1.02308	2.50909	2.93846	6.47692	1.48601	1.91538	5.45385	-12.5	-71.5
1869	0.0692308	0.654545	1.11538	2.84615	0.585315	1.04615	2.77692	-12.5	-72.5
1870	0	0.0181818	0.0461538	0.307692	0.0181818	0.0461538	0.307692	-12.5	-73.5
1871	0	0	0	0.0384615	0	0	0.0384615	-12.5	-74.5
1872	0	0	0	0	0	0	0	-12.5	-75.5
1873	0	0	0	0	0	0	0	-12.5	-76.5
1874	0	0	0	0	0	0	0	-12.5	-77.5
1875	0	0	0	0	0	0	0	-12.5	-78.5
1876	0	0	0	0	0	0	0	-12.5	-79.5
1877	0	0	0	0	0	0	0	-12.5	-80.5
1878	0	0	0	0	0	0	0	-12.5	-81.5
1879	0	0	0	0	0	0	0	-12.5	-82.5
1880	0	0	0	0	0	0	0	-12.5	-83.5
1881	0	0	0	0	0	0	0	-12.5	-84.5
1882	0	0	0	0	0	0	0	-12.5	-85.5
1883	0	0	0	0	0	0	0	-12.5	-86.5
1884	0	0	0	0	0	0	0	-12.5	-87.5
1885	0	0	0	0	0	0	0	-12.5	-88.5
1886	267.715	221.936	162.346	49.8308	-45.779	-105.369	-217.885	-12.5	10.5
1887	223.715	176.909	123.854	34.8846	-46.8063	-99.8615	-188.831	-12.5	11.5
1888	171.615	128.882	88.0615	24.5154	-42.7336	-83.5538	-147.1	-12.5	12.5
1889	135.592	96.3364	73.1538	21.5846	-39.2559	-62.4385	-114.008	-12.5	13.5
1890	124.077	88.5182	70.6846	21.4769	-35.5587	-53.3923	-102.6	-12.5	14.5
1891	122.877	90.1091	73.1	24.2769	-32.7678	-49.7769	-98.6	-12.5	15.5
1892	131.338	105.309	85.0538	33.9769	-26.0294	-46.2846	-97.3615	-12.5	16.5
1893	141.838	120.864	100	48.5692	-20.9748	-41.8385	-93.2692	-12.5	17.5
1894	156.531	135.891	118.9	68.9538	-20.6399	-37.6308	-87.5769	-12.5	18.5
1895	170.954	149.182	135.023	87.7692	-21.772	-35.9308	-83.1846	-12.5	19.5
1896	184.477	160.7	148.485	103.508	-23.7769	-35.9923	-80.9692	-12.5	20.5
1897	198.092	171.845	161.823	117.577	-26.2469	-36.2692	-80.5154	-12.5	21.5
1898	212.631	183.8	175.362	131.992	-28.8308	-37.2692	-80.6385	-12.5	22.5
1899	226.5	196.273	187.869	145.408	-30.2273	-38.6308	-81.0923	-12.5	23.5
1900	243.423	212.191	204.285	161.523	-31.2322	-39.1385	-81.9	-12.5	24.5
1901	265.723	234.136	226.538	182.469	-31.5867	-39.1846	-83.2538	-12.5	25.5
1902	293.162	263.355	256.231	210.438	-29.807	-36.9308	-82.7231	-12.5	26.5
1903	320	295.064	291.931	249.038	-24.9364	-28.0692	-70.9615	-12.5	27.5
1904	351.95	345.1	335.9	317.25	-6.85	-16.05	-34.7	-12.5	28.5
1905	364.5	363.05	360.1	351.4	-1.45	-4.4	-13.1	-12.5	29.5
1906	284.7	195.7	105.9	0.7	-89	-178.8	-284	-12.5	3.5
1907	365.15	364.8	363.7	358.6	-0.35	-1.45	-6.55	-12.5	30.5
1908	365.15	365.1	364.65	362.65	-0.05	-0.5	-2.5	-12.5	31.5
1909	365.15	365.1	365.1	364.3	-0.05	-0.05	-0.85	-12.5	32.5
1910	283.65	193.65	95.95	0.3	-90	-187.7	-283.35	-12.5	4.5
1911	303	217.25	106.7	0.65	-85.75	-196.3	-302.35	-12.5	5.5
1912	365.15	365.05	365.05	365.1	-0.1	-0.1	-0.05	-12.5	50.5
1913	365.05	365.05	364.9	365.1	0	-0.15	0.05	-12.5	51.5
1914	364.85	364.95	364.85	365.1	0.1	0	0.25	-12.5	52.5
1915	364.4	364.75	364.65	365.1	0.35	0.25	0.7	-12.5	53.5
1916	363.15	364.15	363.8	365.1	1	0.65	1.95	-12.5	54.5
1917	361.25	363.15	363.6	365.1	1.9	2.35	3.85	-12.5	55.5
1918	311.65	249.4	142.5	4	-62.25	-169.15	-307.65	-12.5	6.5
1919	281.25	295.15	322.35	349.2	13.9	41.1	67.95	-12.5	63.5
1920	233.5	248.1	284.75	318.25	14.6	51.25	84.75	-12.5	64.5
1921	187.05	204.1	238.7	280.6	17.05	51.65	93.55	-12.5	65.5
1922	313.55	274.6	231.2	36.2	-38.95	-82.35	-277.35	-12.5	7.5
1923	9.35	13.1	19.3	45.55	3.75	9.95	36.2	-12.5	79.5
1924	314.362	241.673	179.438	48.6923	-72.6888	-134.923	-265.669	-12.5	8.5
1925	8.5	9.05	12.35	39.4	0.55	3.85	30.9	-12.5	80.5
1926	6.5	6.45	5.45	30.85	-0.05	-1.05	24.35	-12.5	81.5
1927	4.05	3.1	2.5	21.25	-0.95	-1.55	17.2	-12.5	82.5
1928	2.2	2.2	1.45	19.15	0	-0.75	16.95	-12.5	83.5
1929	1.6	1.65	0.8	19.8	0.05	-0.8	18.2	-12.5	84.5
1930	299.638	246.373	185.377	50.3154	-53.2657	-114.262	-249.323	-12.5	9.5
1931	27.5333	21.3	47.6167	63.05	-6.23333	20.0833	35.5167	-120.5	-71.5
1932	14.15	9.86	29.3167	43.4333	-4.29	15.1667	29.2833	-120.5	-72.5
1933	1.43333	1.38	3.65	12	-0.0533333	2.21667	10.5667	-120.5	-73.5
1934	0	0	0.1	0.138462	0	0.1	0.138462	-120.5	-74.5
1935	0	0	0.00769231	0	0	0.00769231	0	-120.5	-75.5
1936	0	0	0	0	0	0	0	-120.5	-76.5
1937	0	0	0	0	0	0	0	-120.5	-77.5
1938	0	0	0	0	0	0	0	-120.5	-78.5
1939	0	0	0	0	0	0	0	-120.5	-79.5
1940	0	0	0	0	0	0	0	-120.5	-80.5
1941	0	0	0	0.00769231	0	0	0.00769231	-120.5	-81.5
1942	0	0	0	0.00769231	0	0	0.00769231	-120.5	-82.5
1943	0	0	0	0.0307692	0	0	0.0307692	-120.5	-83.5
1944	0	0	0	0	0	0	0	-120.5	-84.5
1945	0	0	0	0	0	0	0	-120.5	-85.5
1946	0	0	0	0	0	0	0	-120.5	-86.5
1947	0	0	0	0	0	0	0	-120.5	-87.5
1948	0	0	0	0	0	0	0	-120.5	-88.5
1949	365.15	365.1	365.1	364.95	-0.05	-0.05	-0.2	-120.5	32.5
1950	365.15	365.05	364.85	363.15	-0.1	-0.3	-2	-120.5	33.5
1951	363.05	361.85	357.8	347.5	-1.2	-5.25	-15.55	-120.5	34.5
1952	354.846	349.782	343.792	311.746	-5.06434	-11.0538	-43.1	-120.5	35.5
1953	346.538	340.691	330.615	295.908	-5.84755	-15.9231	-50.6308	-120.5	36.5
1954	334.5	331.473	320.862	292.008	-3.02727	-13.6385	-42.4923	-120.5	37.5
1955	317.938	323.991	314.562	293.385	6.05245	-3.37692	-24.5538	-120.5	38.5
1956	295.385	309.555	305.808	292.477	14.1699	10.4231	-2.90769	-120.5	39.5
1957	273.062	293.091	293.677	289.346	20.0294	20.6154	16.2846	-120.5	40.5
1958	262.377	284.591	286.338	284.5	22.214	23.9615	22.1231	-120.5	41.5
1959	262.954	286.4	288.508	287.238	23.4462	25.5538	24.2846	-120.5	42.5
1960	268.738	291.327	295.723	293.231	22.5888	26.9846	24.4923	-120.5	43.5
1961	275.323	296.573	302.662	299.292	21.2497	27.3385	23.9692	-120.5	44.5
1962	280.054	300.036	306.631	302.231	19.9825	26.5769	22.1769	-120.5	45.5
1963	273.146	294.082	302.292	300.562	20.9357	29.1462	27.4154	-120.5	46.5
1964	255.292	278.291	289.977	293.546	22.9986	34.6846	38.2538	-120.5	47.5
1965	233.069	256.982	270.715	281.777	23.9126	37.6462	48.7077	-120.5	48.5
1966	209.515	231.809	247.969	265.477	22.2937	38.4538	55.9615	-120.5	49.5
1967	189.654	209.791	226.738	248.231	20.1371	37.0846	58.5769	-120.5	50.5
1968	172.808	191.782	207.1	232.208	18.9741	34.2923	59.4	-120.5	51.5
1969	165.069	184.809	197.608	225.008	19.7399	32.5385	59.9385	-120.5	52.5
1970	163.5	182.945	194.615	222.277	19.4455	31.1154	58.7769	-120.5	53.5
1971	167.654	186.527	198.069	225.446	18.8734	30.4154	57.7923	-120.5	54.5
1972	172.669	190.673	202.869	227.523	18.0035	30.2	54.8538	-120.5	55.5
1973	173.762	191.073	202.692	225.008	17.3112	28.9308	51.2462	-120.5	56.5
1974	174.108	190.245	200.662	221.292	16.1378	26.5538	47.1846	-120.5	57.5
1975	171.415	186.745	195.431	215.385	15.3301	24.0154	43.9692	-120.5	58.5
1976	167.977	182.545	190.262	208.346	14.5685	22.2846	40.3692	-120.5	59.5
1977	162.954	176.964	183.985	200.854	14.0098	21.0308	37.9	-120.5	60.5
1978	157.354	170.218	177.485	192.777	12.8643	20.1308	35.4231	-120.5	61.5
1979	150.931	163.255	169.677	184.554	12.3238	18.7462	33.6231	-120.5	62.5
1980	143.946	155.809	162.569	177.623	11.8629	18.6231	33.6769	-120.5	63.5
1981	137.992	149.955	156.108	172.723	11.9622	18.1154	34.7308	-120.5	64.5
1982	131.338	142.9	148.754	167.262	11.5615	17.4154	35.9231	-120.5	65.5
1983	124.492	136.318	141.169	161.546	11.8259	16.6769	37.0538	-120.5	66.5
1984	116.908	128.773	133.523	154.923	11.865	16.6154	38.0154	-120.5	67.5
1985	109.269	121.609	126.962	150.208	12.3399	17.6923	40.9385	-120.5	68.5
1986	99.2	113.809	120.254	148.108	14.6091	21.0538	48.9077	-120.5	69.5
1987	88.4846	104.464	112.131	142.931	15.979	23.6462	54.4462	-120.5	70.5
1988	81.7	95.2273	103.192	135.408	13.5273	21.4923	53.7077	-120.5	71.5
1989	77.4385	87.8727	98.1615	129.077	10.4343	20.7231	51.6385	-120.5	72.5
1990	68.6	78.2545	89.4846	123.377	9.65455	20.8846	54.7769	-120.5	73.5
1991	51.9846	61.8091	72.1769	111.3	9.82448	20.1923	59.3154	-120.5	74.5
1992	32.5385	43.0636	49.7462	90.1385	10.5252	17.2077	57.6	-120.5	75.5
1993	24.5615	33.0455	40.4154	80.7462	8.48392	15.8538	56.1846	-120.5	76.5
1994	17.6308	24.5909	31.9538	71.2	6.96014	14.3231	53.5692	-120.5	77.5
1995	13.55	20.98	27.1667	71.3	7.43	13.6167	57.75	-120.5	78.5
1996	28.35	21.44	48.2167	63.3833	-6.91	19.8667	35.0333	-121.5	-71.5
1997	14.55	9.96	29.1333	43.0667	-4.59	14.5833	28.5167	-121.5	-72.5
1998	0.7	0.745455	1.70769	7.49231	0.0454545	1.00769	6.79231	-121.5	-73.5
1999	0	0	0.107692	0.138462	0	0.107692	0.138462	-121.5	-74.5
[truncated: 28,158 more rows]

## Sheet: B. Days with suitable soil radi
	historicalYrs10	rcp26Yrs10	rcp45Yrs10	rcp85Yrs10	ABSRCP26	ABSRCP45	ABSRCP85	x	y
1	126.1	123.32	122.967	117.267	-2.78	-3.13333	-8.83333	-0.5	-68.5
2	131.467	129.4	130.733	128.233	-2.06667	-0.733333	-3.23333	-0.5	-69.5
3	121.354	122.891	121.977	123.792	1.53706	0.623077	2.43846	-0.5	-70.5
4	114.531	115.445	115.685	118.731	0.914685	1.15385	4.2	-0.5	-71.5
5	110.385	111.418	111.862	115.469	1.03357	1.47692	5.08462	-0.5	-72.5
6	106.831	107.791	108.062	111.008	0.96014	1.23077	4.17692	-0.5	-73.5
7	102.623	103.827	103.562	106.985	1.2042	0.938462	4.36154	-0.5	-74.5
8	98.2231	99.6182	99.2846	102.285	1.3951	1.06154	4.06154	-0.5	-75.5
9	94.6231	96.5273	95.4	99.1462	1.9042	0.776923	4.52308	-0.5	-76.5
10	91.3308	93.3909	92.1769	96.4154	2.06014	0.846154	5.08462	-0.5	-77.5
11	87.8923	90.1182	88.9308	93.4231	2.22587	1.03846	5.53077	-0.5	-78.5
12	85.0385	87.1636	85.8154	89.9385	2.12517	0.776923	4.9	-0.5	-79.5
13	82.6077	85.0636	84.1923	87.7154	2.45594	1.58462	5.10769	-0.5	-80.5
14	80.6231	82.8636	81.9231	85.3538	2.24056	1.3	4.73077	-0.5	-81.5
15	78.9385	81.5455	80.8462	83.9	2.60699	1.90769	4.96154	-0.5	-82.5
16	78.2231	80.9909	80.1615	82.9846	2.76783	1.93846	4.76154	-0.5	-83.5
17	77.4615	80.8636	79.7769	83.0462	3.4021	2.31538	5.58462	-0.5	-84.5
18	77.2	79.9364	79.7615	82.7462	2.73636	2.56154	5.54615	-0.5	-85.5
19	76.8308	79.3364	79.9308	82.4077	2.50559	3.1	5.57692	-0.5	-86.5
20	77.1538	78.6091	79.6692	81.7692	1.45524	2.51538	4.61538	-0.5	-87.5
21	77.0231	78.2636	78.8923	81.5077	1.24056	1.86923	4.48462	-0.5	-88.5
22	325.35	325	325.85	325.35	-0.35	0.5	0	-0.5	1.5
23	343.677	342.164	345.9	345.731	-1.51329	2.22308	2.05385	-0.5	10.5
24	348.823	347.091	349.631	349.838	-1.73217	0.807692	1.01538	-0.5	11.5
25	351.746	349.455	351.6	351.031	-2.29161	-0.146154	-0.715385	-0.5	12.5
26	355.662	353.827	355.277	354.754	-1.83427	-0.384615	-0.907692	-0.5	13.5
27	358.215	356.727	357.792	357.238	-1.48811	-0.423077	-0.976923	-0.5	14.5
28	359.062	358.091	358.638	357.723	-0.970629	-0.423077	-1.33846	-0.5	15.5
29	360.669	359.955	360.185	359.738	-0.714685	-0.484615	-0.930769	-0.5	16.5
30	360.362	359.936	360.208	359.892	-0.425175	-0.153846	-0.469231	-0.5	17.5
31	360.323	360.064	360.238	360.246	-0.259441	-0.0846154	-0.0769231	-0.5	18.5
32	360.262	360.118	360.623	360.777	-0.143357	0.361538	0.515385	-0.5	19.5
33	322.65	319.4	321.1	321.8	-3.25	-1.55	-0.85	-0.5	2.5
34	359.808	359.727	360.423	360.331	-0.0804196	0.615385	0.523077	-0.5	20.5
35	359.046	359.445	359.846	359.769	0.399301	0.8	0.723077	-0.5	21.5
36	358.462	359.245	359.538	360.038	0.783916	1.07692	1.57692	-0.5	22.5
37	357.046	357.836	358.577	358.985	0.79021	1.53077	1.93846	-0.5	23.5
38	356.354	357.609	358.223	359.054	1.25524	1.86923	2.7	-0.5	24.5
39	355.146	356.327	357.654	358.5	1.18112	2.50769	3.35385	-0.5	25.5
40	352.438	353.918	355.823	357.238	1.47972	3.38462	4.8	-0.5	26.5
41	350.608	352.4	354.585	356.431	1.79231	3.97692	5.82308	-0.5	27.5
42	348.546	350.764	352.754	355.308	2.21748	4.20769	6.76154	-0.5	28.5
43	345.231	347.764	348.977	352.615	2.53287	3.74615	7.38462	-0.5	29.5
44	323.25	321.1	322.25	323.55	-2.15	-1	0.3	-0.5	3.5
45	340.777	343.055	344.046	348.969	2.27762	3.26923	8.19231	-0.5	30.5
46	331.7	333.755	334.654	341.531	2.05455	2.95385	9.83077	-0.5	31.5
47	319.685	322.136	323.538	331.538	2.45175	3.85385	11.8538	-0.5	32.5
48	305.308	307.991	310.577	319.369	2.68322	5.26923	14.0615	-0.5	33.5
49	290.269	293.055	295.346	304.923	2.78531	5.07692	14.6538	-0.5	34.5
50	274.1	278.973	280.446	287.015	4.87273	6.34615	12.9154	-0.5	35.5
51	264.423	269.082	269.046	274.8	4.65874	4.62308	10.3769	-0.5	36.5
52	256.346	261.236	261.554	265.508	4.89021	5.20769	9.16154	-0.5	37.5
53	249.377	252.355	254.477	257.715	2.97762	5.1	8.33846	-0.5	38.5
54	239.869	242.945	245.408	248.954	3.07622	5.53846	9.08462	-0.5	39.5
55	339.4	338.709	341.815	341.023	-0.690909	2.41538	1.62308	-0.5	4.5
56	228.046	231.236	234.246	238.246	3.19021	6.2	10.2	-0.5	40.5
57	215.885	220.255	223.508	227.677	4.36993	7.62308	11.7923	-0.5	41.5
58	202.477	208.073	211.231	217.169	5.5958	8.75385	14.6923	-0.5	42.5
59	191.223	197.891	200.962	206.738	6.66783	9.73846	15.5154	-0.5	43.5
60	186.192	190.864	194.438	198.923	4.67133	8.24615	12.7308	-0.5	44.5
61	180.777	183.536	188.423	191.985	2.75944	7.64615	11.2077	-0.5	45.5
62	176.323	179.382	182.954	187.038	3.05874	6.63077	10.7154	-0.5	46.5
63	171.262	174.009	177.438	182.2	2.74755	6.17692	10.9385	-0.5	47.5
64	164.569	167.418	172.085	175.892	2.84895	7.51538	11.3231	-0.5	48.5
65	160.085	163.236	167.8	171.131	3.15175	7.71538	11.0462	-0.5	49.5
66	341.054	339.591	342.108	341.092	-1.46294	1.05385	0.0384615	-0.5	5.5
67	155.531	160.9	163.515	167.577	5.36923	7.98462	12.0462	-0.5	50.5
68	149.954	155.536	158.085	162.608	5.58252	8.13077	12.6538	-0.5	51.5
69	147.631	153.664	155.569	159.415	6.03287	7.93846	11.7846	-0.5	52.5
70	144.869	150.909	152.646	155.8	6.03986	7.77692	10.9308	-0.5	53.5
71	154.2	158.85	161.9	159.25	4.65	7.7	5.05	-0.5	54.5
72	148.6	154.2	155.4	153.2	5.6	6.8	4.6	-0.5	55.5
73	145.3	150.85	150.3	147.9	5.55	5	2.6	-0.5	56.5
74	138.05	145.15	145.2	142.35	7.1	7.15	4.3	-0.5	57.5
75	132.95	138.05	139.3	133.95	5.1	6.35	1	-0.5	58.5
76	127.15	129.25	131.1	125.75	2.1	3.95	-1.4	-0.5	59.5
77	335.446	333.109	337.223	335.192	-2.33706	1.77692	-0.253846	-0.5	6.5
78	121.9	123.85	127.05	119.3	1.95	5.15	-2.6	-0.5	60.5
79	116.05	117.75	122.25	113.2	1.7	6.2	-2.85	-0.5	61.5
80	110.8	112.95	116.3	108.7	2.15	5.5	-2.1	-0.5	62.5
81	335.538	333.418	337.446	335.908	-2.12028	1.90769	0.369231	-0.5	7.5
82	336.992	335.118	339.169	338.754	-1.87413	2.17692	1.76154	-0.5	8.5
83	339.162	337.373	341.146	341.192	-1.78881	1.98462	2.03077	-0.5	9.5
84	125.667	123.46	122.7	116.517	-2.20667	-2.96667	-9.15	-1.5	-68.5
85	130.933	128.78	130.467	127.8	-2.15333	-0.466667	-3.13333	-1.5	-69.5
86	121.231	123.018	122.4	123.946	1.78741	1.16923	2.71538	-1.5	-70.5
87	115.062	115.882	115.931	118.731	0.82028	0.869231	3.66923	-1.5	-71.5
88	110.569	111.518	112.238	115.4	0.948951	1.66923	4.83077	-1.5	-72.5
89	107.023	107.891	108.054	111.315	0.867832	1.03077	4.29231	-1.5	-73.5
90	102.569	103.955	103.885	106.877	1.38531	1.31538	4.30769	-1.5	-74.5
91	98.3385	100.091	99.2846	102.1	1.75245	0.946154	3.76154	-1.5	-75.5
92	94.3462	96.5909	95.3077	99.2769	2.24476	0.961538	4.93077	-1.5	-76.5
93	91.4231	93.3909	92.5308	96.5769	1.96783	1.10769	5.15385	-1.5	-77.5
94	87.7692	89.9364	88.9308	93.4385	2.16713	1.16154	5.66923	-1.5	-78.5
95	84.9	87.1	86.1538	89.9385	2.2	1.25385	5.03846	-1.5	-79.5
96	82.8231	85.1	84.1923	87.6692	2.27692	1.36923	4.84615	-1.5	-80.5
97	80.6769	82.8636	81.9769	85.3692	2.18671	1.3	4.69231	-1.5	-81.5
98	78.9538	81.5727	80.9846	83.7154	2.61888	2.03077	4.76154	-1.5	-82.5
99	78.1923	81	80.1692	82.9769	2.80769	1.97692	4.78462	-1.5	-83.5
100	77.5385	80.7091	79.7923	83.0231	3.17063	2.25385	5.48462	-1.5	-84.5
101	77.2769	80.0545	79.9077	82.8231	2.77762	2.63077	5.54615	-1.5	-85.5
102	76.8615	79.4818	79.9077	82.4692	2.62028	3.04615	5.60769	-1.5	-86.5
103	77.0769	78.6273	79.6692	81.8	1.55035	2.59231	4.72308	-1.5	-87.5
104	77.0308	78.2	78.9154	81.5538	1.16923	1.88462	4.52308	-1.5	-88.5
105	326.75	324.4	326.6	325.15	-2.35	-0.15	-1.6	-1.5	1.5
106	343.531	341.809	345.008	345.562	-1.72168	1.47692	2.03077	-1.5	10.5
107	348.085	347.136	348.915	349.531	-0.948252	0.830769	1.44615	-1.5	11.5
108	351.546	349.536	351.285	351.246	-2.00979	-0.261538	-0.3	-1.5	12.5
109	354.923	353.573	354.846	354.677	-1.35035	-0.0769231	-0.246154	-1.5	13.5
110	357.746	356.282	357.462	357.085	-1.46434	-0.284615	-0.661538	-1.5	14.5
111	358.762	357.736	358.362	357.838	-1.02517	-0.4	-0.923077	-1.5	15.5
112	360.085	359.555	359.938	359.746	-0.53007	-0.146154	-0.338462	-1.5	16.5
113	359.785	359.836	359.992	360.015	0.0517483	0.207692	0.230769	-1.5	17.5
114	359.969	360.036	360.231	360.377	0.0671329	0.261538	0.407692	-1.5	18.5
115	360.031	359.709	360.408	360.685	-0.321678	0.376923	0.653846	-1.5	19.5
116	322.75	319.75	321.1	322.15	-3	-1.65	-0.6	-1.5	2.5
117	359.446	359.5	360.108	360.169	0.0538462	0.661538	0.723077	-1.5	20.5
118	358.677	359.355	359.423	359.754	0.677622	0.746154	1.07692	-1.5	21.5
119	357.938	358.873	359.446	359.677	0.934266	1.50769	1.73846	-1.5	22.5
120	356.638	357.855	358.331	358.846	1.21608	1.69231	2.20769	-1.5	23.5
121	355.754	357.236	357.862	358.685	1.48252	2.10769	2.93077	-1.5	24.5
122	354.3	355.936	357.046	357.9	1.63636	2.74615	3.6	-1.5	25.5
123	351.692	353.682	355.131	356.654	1.98951	3.43846	4.96154	-1.5	26.5
124	349.838	352.427	353.885	355.715	2.58881	4.04615	5.87692	-1.5	27.5
125	347.754	350.345	351.854	354.385	2.59161	4.1	6.63077	-1.5	28.5
126	344.546	346.718	347.708	351.669	2.17203	3.16154	7.12308	-1.5	29.5
127	323.5	321.25	322.8	323.55	-2.25	-0.7	0.05	-1.5	3.5
128	339.838	341.745	342.838	347.854	1.90699	3	8.01538	-1.5	30.5
129	330.177	332.255	333.162	340.731	2.07762	2.98462	10.5538	-1.5	31.5
130	317.769	319.927	321.931	329.977	2.15804	4.16154	12.2077	-1.5	32.5
131	304.046	307.191	309.446	319.492	3.14476	5.4	15.4462	-1.5	33.5
132	289.608	293.236	296.308	305.908	3.62867	6.7	16.3	-1.5	34.5
133	274.692	279.909	281.554	288.169	5.21678	6.86154	13.4769	-1.5	35.5
134	264.569	269.264	270.069	275.162	4.69441	5.5	10.5923	-1.5	36.5
135	256.8	260.591	262.162	266.592	3.79091	5.36154	9.79231	-1.5	37.5
136	249.208	250.536	254.785	258.746	1.32867	5.57692	9.53846	-1.5	38.5
137	238.692	240.518	244.431	248.9	1.82587	5.73846	10.2077	-1.5	39.5
138	339.562	338.436	341.546	341.123	-1.12517	1.98462	1.56154	-1.5	4.5
139	225.446	228.436	232.2	237.769	2.99021	6.75385	12.3231	-1.5	40.5
140	212.585	217.473	220.892	226.069	4.88811	8.30769	13.4846	-1.5	41.5
141	199.892	207.027	209.331	215.892	7.13497	9.43846	16	-1.5	42.5
142	190.315	197.573	200.492	206.315	7.25734	10.1769	16	-1.5	43.5
143	186.477	192.236	194.4	199.254	5.75944	7.92308	12.7769	-1.5	44.5
144	182.285	186.127	189.277	192.723	3.84266	6.99231	10.4385	-1.5	45.5
145	177.392	181.036	183.654	188.069	3.64406	6.26154	10.6769	-1.5	46.5
146	171.192	174.855	177.977	181.985	3.66224	6.78462	10.7923	-1.5	47.5
147	164.308	168.055	171.469	175.031	3.74685	7.16154	10.7231	-1.5	48.5
148	159.8	163.582	166.631	170.577	3.78182	6.83077	10.7769	-1.5	49.5
149	340.285	339.182	341.208	340.008	-1.1028	0.923077	-0.276923	-1.5	5.5
150	155.138	160.518	162.638	167.2	5.37972	7.5	12.0615	-1.5	50.5
151	149.146	155.009	156.723	161.962	5.86294	7.57692	12.8154	-1.5	51.5
152	144.654	151.355	152.708	157.077	6.7007	8.05385	12.4231	-1.5	52.5
153	140.223	147.218	148.654	152.269	6.9951	8.43077	12.0462	-1.5	53.5
154	136.615	141.964	143.338	146.308	5.34825	6.72308	9.69231	-1.5	54.5
155	132.915	138.064	138.938	140.962	5.14825	6.02308	8.04615	-1.5	55.5
156	139.95	146.25	145.25	143.55	6.3	5.3	3.6	-1.5	56.5
157	135.15	142.8	140.9	137.9	7.65	5.75	2.75	-1.5	57.5
158	131.4	137.6	135.9	131.2	6.2	4.5	-0.2	-1.5	58.5
159	126.35	128.75	130.6	123.3	2.4	4.25	-3.05	-1.5	59.5
160	334.931	332.182	335.646	333.577	-2.74895	0.715385	-1.35385	-1.5	6.5
161	120.45	124.2	125.55	117.25	3.75	5.1	-3.2	-1.5	60.5
162	114.8	117.3	119.7	111.65	2.5	4.9	-3.15	-1.5	61.5
163	109.8	111.35	114.75	108.9	1.55	4.95	-0.9	-1.5	62.5
164	335.5	332.782	336.408	334.746	-2.71818	0.907692	-0.753846	-1.5	7.5
165	336.662	334.273	338.015	337.962	-2.38881	1.35385	1.3	-1.5	8.5
166	339.015	336.991	340.469	341.008	-2.02448	1.45385	1.99231	-1.5	9.5
167	120.35	117.15	113.6	108.25	-3.2	-6.75	-12.1	-10.5	-68.5
168	121.05	117.2	113.05	110.9	-3.85	-8	-10.15	-10.5	-69.5
169	119.95	117	112.9	115.45	-2.95	-7.05	-4.5	-10.5	-70.5
170	118.762	120.109	119.862	120.169	1.34755	1.1	1.40769	-10.5	-71.5
171	115.223	117.227	117.331	119.708	2.0042	2.10769	4.48462	-10.5	-72.5
172	107.969	110.309	110.923	113.769	2.33986	2.95385	5.8	-10.5	-73.5
173	102.408	104.382	104.885	108.685	1.97413	2.47692	6.27692	-10.5	-74.5
174	98.0538	100.691	100.938	104.846	2.63706	2.88462	6.79231	-10.5	-75.5
175	94.6308	97.2364	97.7154	100.723	2.60559	3.08462	6.09231	-10.5	-76.5
176	91.8308	94.6091	94.5615	98.0385	2.77832	2.73077	6.20769	-10.5	-77.5
177	87.9846	90.9364	90.6385	94.3462	2.95175	2.65385	6.36154	-10.5	-78.5
178	85.1385	87.6636	87.4231	91.7154	2.52517	2.28462	6.57692	-10.5	-79.5
179	83.4231	85.1818	85.2846	89.1615	1.75874	1.86154	5.73846	-10.5	-80.5
180	80.8308	83.0818	83.4769	86.3385	2.25105	2.64615	5.50769	-10.5	-81.5
181	79.5154	81.3364	81.6846	84.5385	1.82098	2.16923	5.02308	-10.5	-82.5
182	78.3077	81.0182	80.4846	83.4308	2.71049	2.17692	5.12308	-10.5	-83.5
183	77.6923	81.0455	80.3615	83.2231	3.35315	2.66923	5.53077	-10.5	-84.5
184	77.4538	80.6455	80.5308	83.4923	3.19161	3.07692	6.03846	-10.5	-85.5
185	77.1538	79.6455	80.1154	83.1154	2.49161	2.96154	5.96154	-10.5	-86.5
186	77.1692	79.1091	79.6846	82.3	1.93986	2.51538	5.13077	-10.5	-87.5
187	77.1538	78.3091	78.7308	81.6846	1.15524	1.57692	4.53077	-10.5	-88.5
188	339.45	336.65	337.35	332.9	-2.8	-2.1	-6.55	-10.5	1.5
189	331.469	328.882	334.054	336.177	-2.58741	2.58462	4.70769	-10.5	10.5
190	341.246	338.736	342.762	343.223	-2.50979	1.51538	1.97692	-10.5	11.5
191	346.554	343.245	346.938	346.962	-3.30839	0.384615	0.407692	-10.5	12.5
192	351.438	349.2	351.5	351.208	-2.23846	0.0615385	-0.230769	-10.5	13.5
193	355.038	352.964	354.277	354.138	-2.07483	-0.761538	-0.9	-10.5	14.5
194	356.362	354.709	355.438	355.131	-1.65245	-0.923077	-1.23077	-10.5	15.5
195	358.523	357.582	357.869	357.531	-0.941259	-0.653846	-0.992308	-10.5	16.5
196	358.392	357.791	358.215	358.092	-0.601399	-0.176923	-0.3	-10.5	17.5
197	358.885	358.555	358.838	358.962	-0.33007	-0.0461538	0.0769231	-10.5	18.5
198	359.315	358.882	359.223	359.108	-0.433566	-0.0923077	-0.207692	-10.5	19.5
199	332.45	330.65	328.55	325.9	-1.8	-3.9	-6.55	-10.5	2.5
200	358.738	358.873	359.015	359.023	0.134266	0.276923	0.284615	-10.5	20.5
201	358.085	358.8	358.877	358.592	0.715385	0.792308	0.507692	-10.5	21.5
202	358.285	358.909	359.077	359.031	0.624476	0.792308	0.746154	-10.5	22.5
203	357.369	357.882	358.538	358.346	0.512587	1.16923	0.976923	-10.5	23.5
204	356.623	357.618	358.346	358.2	0.995105	1.72308	1.57692	-10.5	24.5
205	355.423	356.718	357.608	357.585	1.2951	2.18462	2.16154	-10.5	25.5
206	353.677	354.973	356.069	356.062	1.2958	2.39231	2.38462	-10.5	26.5
207	352.177	353.318	354.608	354.846	1.14126	2.43077	2.66923	-10.5	27.5
208	347.931	348.9	351.5	352.031	0.969231	3.56923	4.1	-10.5	28.5
209	341.585	343.127	346.085	347.6	1.54266	4.5	6.01538	-10.5	29.5
210	326.15	321.2	319	317.75	-4.95	-7.15	-8.4	-10.5	3.5
211	334.708	336.309	339.515	342.592	1.6014	4.80769	7.88462	-10.5	30.5
212	324.938	326.773	329.585	334.385	1.83427	4.64615	9.44615	-10.5	31.5
213	317.85	312.85	315.7	317.65	-5	-2.15	-0.2	-10.5	32.5
214	303.1	300.05	300.6	302.35	-3.05	-2.5	-0.75	-10.5	33.5
215	288.45	285.35	287.2	286.85	-3.1	-1.25	-1.6	-10.5	34.5
216	274.5	272.85	274.55	274.6	-1.65	0.05	0.1	-10.5	35.5
217	264.15	262.45	264.45	267.3	-1.7	0.3	3.15	-10.5	36.5
218	253.45	251.05	253.4	256.9	-2.4	-0.05	3.45	-10.5	37.5
219	238.569	240.945	244.454	249.485	2.37622	5.88462	10.9154	-10.5	38.5
220	229.377	231.509	235.177	240.523	2.13217	5.8	11.1462	-10.5	39.5
221	314.5	313.35	312.85	311.95	-1.15	-1.65	-2.55	-10.5	4.5
222	225.75	227.05	225.35	234.5	1.3	-0.4	8.75	-10.5	40.5
223	215.35	220	219.1	226	4.65	3.75	10.65	-10.5	41.5
224	205.85	211.85	210.5	216.2	6	4.65	10.35	-10.5	42.5
225	159.4	167.4	166.35	162.9	8	6.95	3.5	-10.5	49.5
226	313.1	313.7	314.3	309.5	0.6	1.2	-3.6	-10.5	5.5
227	155.1	161.9	159.1	156.25	6.8	4	1.15	-10.5	50.5
228	151.55	157.55	154.4	150.15	6	2.85	-1.4	-10.5	51.5
229	148.3	153.3	150.45	145.55	5	2.15	-2.75	-10.5	52.5
230	144.2	148.5	145.8	141.9	4.3	1.6	-2.3	-10.5	53.5
231	140	144.45	141.2	135.6	4.45	1.2	-4.4	-10.5	54.5
232	136.75	140.9	136.4	130.65	4.15	-0.35	-6.1	-10.5	55.5
233	133.85	137.35	134.35	125.2	3.5	0.5	-8.65	-10.5	56.5
234	306.4	309.9	308.55	300.65	3.5	2.15	-5.75	-10.5	6.5
235	311.654	305.982	314.038	310.685	-5.67203	2.38462	-0.969231	-10.5	7.5
236	314.215	309.845	317.277	317.969	-4.36993	3.06154	3.75385	-10.5	8.5
237	108.75	104.95	99.95	86.9	-3.8	-8.8	-21.85	-10.5	81.5
238	107	105.6	100.35	88.15	-1.4	-6.65	-18.85	-10.5	82.5
239	106.25	104.9	99.1	86.25	-1.35	-7.15	-20	-10.5	83.5
240	319.123	316.627	323.277	325.731	-2.4958	4.15385	6.60769	-10.5	9.5
241	109.4	98.75	97.5	81.75	-10.65	-11.9	-27.65	-100.5	-68.5
242	110.4	102	100.75	82.1	-8.4	-9.65	-28.3	-100.5	-69.5
243	111.6	105.35	106.4	86.35	-6.25	-5.2	-25.25	-100.5	-70.5
244	117.55	116.4	113.833	104.1	-1.15	-3.71667	-13.45	-100.5	-71.5
245	121.883	123.84	121.8	114.8	1.95667	-0.0833333	-7.08333	-100.5	-72.5
246	113.931	114.927	115.923	113.538	0.996503	1.99231	-0.392308	-100.5	-73.5
247	110.569	112.736	113.077	111.9	2.16713	2.50769	1.33077	-100.5	-74.5
248	105.562	108.491	109.085	108.831	2.92937	3.52308	3.26923	-100.5	-75.5
249	100.592	103.427	104.738	105.092	2.83497	4.14615	4.5	-100.5	-76.5
250	97.6769	99.8545	101.623	102.385	2.17762	3.94615	4.70769	-100.5	-77.5
251	95.5308	96.9636	99.2231	100.623	1.43287	3.69231	5.09231	-100.5	-78.5
252	93.7923	94.9545	97.2231	98.2846	1.16224	3.43077	4.49231	-100.5	-79.5
253	92.4538	93.6091	95.3692	96.5846	1.15524	2.91538	4.13077	-100.5	-80.5
254	91.2231	92.4364	93.5846	94.8231	1.21329	2.36154	3.6	-100.5	-81.5
255	88.7385	89.8636	90.7	92.4615	1.12517	1.96154	3.72308	-100.5	-82.5
256	86.6231	86.8727	88.2538	90.0923	0.24965	1.63077	3.46923	-100.5	-83.5
257	83.9385	84.2818	85.8385	87.5538	0.343357	1.9	3.61538	-100.5	-84.5
258	81.8385	82.4364	83.4692	85.5231	0.597902	1.63077	3.68462	-100.5	-85.5
259	80.8692	81.4636	82.8154	84.5615	0.594406	1.94615	3.69231	-100.5	-86.5
260	79.6923	80.6091	81.8769	83.5077	0.916783	2.18462	3.81538	-100.5	-87.5
261	78.3385	79.7091	80.6769	83.0385	1.37063	2.33846	4.7	-100.5	-88.5
262	334.9	337.9	342.8	345.65	3	7.9	10.75	-100.5	15.5
263	334.65	337.1	342.2	342.65	2.45	7.55	8	-100.5	16.5
264	333.4	336.25	340.65	341.75	2.85	7.25	8.35	-100.5	17.5
265	334.523	333.191	338.077	341.2	-1.33217	3.55385	6.67692	-100.5	18.5
266	321.846	321.318	328.208	333.969	-0.527972	6.36154	12.1231	-100.5	19.5
267	307.254	307.782	316.754	322.762	0.527972	9.5	15.5077	-100.5	20.5
268	298.885	300.209	309.954	316.477	1.32448	11.0692	17.5923	-100.5	21.5
269	298.577	299.627	308.738	314.508	1.05035	10.1615	15.9308	-100.5	22.5
270	297.685	297.827	307.108	312.515	0.142657	9.42308	14.8308	-100.5	23.5
271	299.546	300.391	308.969	313.723	0.844755	9.42308	14.1769	-100.5	24.5
272	301.762	304.109	309.438	314.131	2.34755	7.67692	12.3692	-100.5	25.5
273	301.923	306.982	309.423	313.946	5.05874	7.5	12.0231	-100.5	26.5
274	300.885	307.855	308.531	312.4	6.96993	7.64615	11.5154	-100.5	27.5
275	301.631	309.073	308.3	312.892	7.44196	6.66923	11.2615	-100.5	28.5
276	302.2	309.273	308.892	312.869	7.07273	6.69231	10.6692	-100.5	29.5
277	303.077	309.991	309.277	313.438	6.91399	6.2	10.3615	-100.5	30.5
278	302.7	310.009	308.777	312	7.30909	6.07692	9.3	-100.5	31.5
279	301.669	308.773	307.238	310.115	7.1035	5.56923	8.44615	-100.5	32.5
280	299.977	306.455	304.831	306.185	6.47762	4.85385	6.20769	-100.5	33.5
281	295.6	301.2	299.138	299.731	5.6	3.53846	4.13077	-100.5	34.5
282	288.231	293.764	291.108	290.308	5.53287	2.87692	2.07692	-100.5	35.5
283	277.654	281.082	279.246	278.1	3.42797	1.59231	0.446154	-100.5	36.5
284	265.554	268.564	267.323	267.238	3.00979	1.76923	1.68462	-100.5	37.5
285	255.492	257.973	258.023	257.931	2.48042	2.53077	2.43846	-100.5	38.5
286	247.962	250.118	250.6	249.654	2.15664	2.63846	1.69231	-100.5	39.5
287	240.246	242.027	241.385	241.408	1.78112	1.13846	1.16154	-100.5	40.5
288	234.792	236.291	235.223	234.754	1.4986	0.430769	-0.0384615	-100.5	41.5
289	228.938	229.727	228.654	228.538	0.788811	-0.284615	-0.4	-100.5	42.5
290	222.985	224.009	222.162	222.792	1.02448	-0.823077	-0.192308	-100.5	43.5
291	218.446	219.209	217.231	217.285	0.762937	-1.21538	-1.16154	-100.5	44.5
292	212.969	214.055	212.554	212	1.08531	-0.415385	-0.969231	-100.5	45.5
293	208.923	209.873	209.708	207.785	0.94965	0.784615	-1.13846	-100.5	46.5
294	206.269	207.364	205.792	204.254	1.09441	-0.476923	-2.01538	-100.5	47.5
295	202.846	203.782	202.292	199.746	0.935664	-0.553846	-3.1	-100.5	48.5
296	198.8	199.836	198.238	196.015	1.03636	-0.561538	-2.78462	-100.5	49.5
297	195.231	196.8	194.085	191.938	1.56923	-1.14615	-3.29231	-100.5	50.5
298	189.023	191.173	188.608	186.946	2.14965	-0.415385	-2.07692	-100.5	51.5
299	184.031	186.818	183.669	181.608	2.78741	-0.361538	-2.42308	-100.5	52.5
300	178.785	181.609	178.646	176.346	2.82448	-0.138462	-2.43846	-100.5	53.5
301	173.438	176.164	173.523	170.946	2.72517	0.0846154	-2.49231	-100.5	54.5
302	168.838	171.245	168.715	165.3	2.40699	-0.123077	-3.53846	-100.5	55.5
303	162.892	164.627	161.877	160.046	1.73497	-1.01538	-2.84615	-100.5	56.5
304	157.477	158.718	156.285	155.238	1.24126	-1.19231	-2.23846	-100.5	57.5
305	154.385	155.618	153.323	151.762	1.23357	-1.06154	-2.62308	-100.5	58.5
306	150.492	151.364	149.108	147.131	0.871329	-1.38462	-3.36154	-100.5	59.5
307	147.523	148.427	145.954	143.992	0.904196	-1.56923	-3.53077	-100.5	60.5
308	144.269	144.373	142.323	140.223	0.103497	-1.94615	-4.04615	-100.5	61.5
309	140.538	139.645	137.515	135.238	-0.893007	-3.02308	-5.3	-100.5	62.5
310	138.208	137.364	134.738	132.692	-0.844056	-3.46923	-5.51538	-100.5	63.5
311	136.131	135.2	132.777	129.762	-0.930769	-3.35385	-6.36923	-100.5	64.5
312	133.323	131.836	129.823	126.462	-1.48671	-3.5	-6.86154	-100.5	65.5
313	131.854	130.936	128.462	125.031	-0.917483	-3.39231	-6.82308	-100.5	66.5
314	131.423	129.418	127.969	123.215	-2.0049	-3.45385	-8.20769	-100.5	67.5
315	130.846	127.636	125.823	120.823	-3.20979	-5.02308	-10.0231	-100.5	68.5
316	129.377	125.573	123.746	117.585	-3.8042	-5.63077	-11.7923	-100.5	69.5
317	128.223	123.718	121.623	114.631	-4.5049	-6.6	-13.5923	-100.5	70.5
318	125.308	120.473	118.392	112.215	-4.83497	-6.91538	-13.0923	-100.5	71.5
319	122.908	117.873	115.954	109.9	-5.03497	-6.95385	-13.0077	-100.5	72.5
320	119.823	114.709	113.077	105.808	-5.11399	-6.74615	-14.0154	-100.5	73.5
321	117.531	112.745	110.554	102.262	-4.78531	-6.97692	-15.2692	-100.5	74.5
322	114.883	111.42	109	102.9	-3.46333	-5.88333	-11.9833	-100.5	75.5
323	111.65	108.2	106.183	99.25	-3.45	-5.46667	-12.4	-100.5	76.5
324	111.767	107.54	104.917	96.3167	-4.22667	-6.85	-15.45	-100.5	77.5
325	112.05	107.86	103.917	92.5833	-4.19	-8.13333	-19.4667	-100.5	78.5
326	106.5	105.8	103	92.2	-0.7	-3.5	-14.3	-100.5	79.5
327	104.05	103.8	99.2	87.75	-0.25	-4.85	-16.3	-100.5	80.5
328	105.3	103.2	99.15	87.1	-2.1	-6.15	-18.2	-100.5	81.5
329	111.85	105.4	106.05	85.6	-6.45	-5.8	-26.25	-101.5	-70.5
330	112.5	109.35	110.8	93.95	-3.15	-1.7	-18.55	-101.5	-71.5
331	113.2	112	116.8	103.45	-1.2	3.6	-9.75	-101.5	-72.5
332	113.646	114.573	115.369	112.669	0.926573	1.72308	-0.976923	-101.5	-73.5
333	110.685	112.645	113.154	111.523	1.96084	2.46923	0.838462	-101.5	-74.5
334	105.769	108.4	109.215	108.731	2.63077	3.44615	2.96154	-101.5	-75.5
335	100.531	103.291	104.592	105.1	2.76014	4.06154	4.56923	-101.5	-76.5
336	97.7692	99.7182	101.562	102.246	1.94895	3.79231	4.47692	-101.5	-77.5
337	95.8692	97.0091	99.3077	100.646	1.13986	3.43846	4.77692	-101.5	-78.5
338	93.9462	94.8182	97.2231	98.0692	0.872028	3.27692	4.12308	-101.5	-79.5
339	92.5077	93.8818	95.6077	96.7615	1.37413	3.1	4.25385	-101.5	-80.5
340	91.2385	92.4182	93.5692	94.6231	1.17972	2.33077	3.38462	-101.5	-81.5
341	88.9077	90.0273	90.9154	92.6923	1.11958	2.00769	3.78462	-101.5	-82.5
342	86.6923	87.4182	88.6154	90.4154	0.725874	1.92308	3.72308	-101.5	-83.5
343	84.3	84.4455	86.0462	87.7923	0.145455	1.74615	3.49231	-101.5	-84.5
344	81.9769	82.5636	83.7231	85.7231	0.586713	1.74615	3.74615	-101.5	-85.5
345	80.9923	81.6091	82.9538	84.7615	0.616783	1.96154	3.76923	-101.5	-86.5
346	79.7308	80.6545	82.0077	83.5538	0.923776	2.27692	3.82308	-101.5	-87.5
347	78.5	79.7273	80.6231	83	1.22727	2.12308	4.5	-101.5	-88.5
348	336.25	337.65	343.1	345.8	1.4	6.85	9.55	-101.5	15.5
349	335.75	337.65	342.75	344.15	1.9	7	8.4	-101.5	16.5
350	334.15	337.9	342	343.6	3.75	7.85	9.45	-101.5	17.5
351	334.462	333.536	337.638	340.723	-0.925175	3.17692	6.26154	-101.5	18.5
352	324.746	324.3	330.515	335.623	-0.446154	5.76923	10.8769	-101.5	19.5
353	312.054	311.818	320.938	326.823	-0.235664	8.88462	14.7692	-101.5	20.5
354	304.977	305.555	315.131	321.1	0.577622	10.1538	16.1231	-101.5	21.5
355	304.146	304.282	313.623	319.585	0.135664	9.47692	15.4385	-101.5	22.5
356	301.177	300.082	310.215	315.477	-1.0951	9.03846	14.3	-101.5	23.5
357	303.046	302.473	311.562	316.431	-0.573427	8.51538	13.3846	-101.5	24.5
358	304.308	304.718	311.646	316.5	0.41049	7.33846	12.1923	-101.5	25.5
359	304.392	307.3	311.408	316.292	2.90769	7.01538	11.9	-101.5	26.5
360	303.338	307.864	309.6	314.515	4.52517	6.26154	11.1769	-101.5	27.5
361	303.792	309.709	310.115	314.2	5.91678	6.32308	10.4077	-101.5	28.5
362	304.1	309.918	310.262	314.392	5.81818	6.16154	10.2923	-101.5	29.5
363	304.885	311.273	310.877	314.562	6.38811	5.99231	9.67692	-101.5	30.5
364	304.346	310.718	310.123	313.6	6.37203	5.77692	9.25385	-101.5	31.5
365	302.677	308.918	308.615	311.423	6.24126	5.93846	8.74615	-101.5	32.5
366	300.331	306.364	305.323	307.554	6.03287	4.99231	7.22308	-101.5	33.5
367	296.369	301.191	299.785	300.669	4.82168	3.41538	4.3	-101.5	34.5
368	289.754	294.109	292.354	292.162	4.35524	2.6	2.40769	-101.5	35.5
369	279.938	282.164	280.6	280.008	2.22517	0.661538	0.0692308	-101.5	36.5
370	267.115	268.982	267.992	268.462	1.86643	0.876923	1.34615	-101.5	37.5
371	257.162	258.155	259	258.608	0.993007	1.83846	1.44615	-101.5	38.5
372	248.569	250.273	250.362	250.023	1.7035	1.79231	1.45385	-101.5	39.5
373	240.762	242.091	241.615	242.115	1.32937	0.853846	1.35385	-101.5	40.5
374	234.738	237.064	235.154	235.408	2.32517	0.415385	0.669231	-101.5	41.5
375	229.577	229.755	229.331	228.723	0.177622	-0.246154	-0.853846	-101.5	42.5
376	223.515	223.473	222.7	222.462	-0.0426573	-0.815385	-1.05385	-101.5	43.5
377	218.531	219.236	217.531	217.023	0.705594	-1	-1.50769	-101.5	44.5
378	212.823	213.518	212.269	211.715	0.695105	-0.553846	-1.10769	-101.5	45.5
379	208.792	209.8	209.123	207.315	1.00769	0.330769	-1.47692	-101.5	46.5
380	205.923	207.245	205.431	203.885	1.32238	-0.492308	-2.03846	-101.5	47.5
381	202.477	203.4	202.338	199.369	0.923077	-0.138462	-3.10769	-101.5	48.5
382	199.054	200.318	198.369	196.054	1.26434	-0.684615	-3	-101.5	49.5
383	195.715	197.109	194.538	192.085	1.39371	-1.17692	-3.63077	-101.5	50.5
384	189.531	191.291	188.754	187.346	1.76014	-0.776923	-2.18462	-101.5	51.5
385	184.269	186.7	183.769	182.215	2.43077	-0.5	-2.05385	-101.5	52.5
386	178.4	182.082	178.285	176.508	3.68182	-0.115385	-1.89231	-101.5	53.5
387	173.254	176.418	173.892	171.238	3.16434	0.638462	-2.01538	-101.5	54.5
388	168.592	171.245	168.654	165.908	2.65315	0.0615385	-2.68462	-101.5	55.5
389	163.146	164.745	161.908	160.246	1.5993	-1.23846	-2.9	-101.5	56.5
390	157.531	158.573	156.477	155.669	1.04196	-1.05385	-1.86154	-101.5	57.5
391	154.054	155.6	153.369	151.315	1.54615	-0.684615	-2.73846	-101.5	58.5
392	150.108	151.209	149.069	146.862	1.1014	-1.03846	-3.24615	-101.5	59.5
393	147.115	148.745	145.638	143.754	1.63007	-1.47692	-3.36154	-101.5	60.5
394	144.131	144.345	142.169	140.069	0.214685	-1.96154	-4.06154	-101.5	61.5
395	140.362	139.464	137.738	135.469	-0.897902	-2.62308	-4.89231	-101.5	62.5
396	138.246	137.082	134.9	132.508	-1.16434	-3.34615	-5.73846	-101.5	63.5
397	135.315	134.782	132.115	129.685	-0.533566	-3.2	-5.63077	-101.5	64.5
398	132.931	131.791	129.346	125.823	-1.13986	-3.58462	-7.10769	-101.5	65.5
399	131.877	130.464	128.669	124.569	-1.41329	-3.20769	-7.30769	-101.5	66.5
400	131.331	129.282	127.923	123.085	-2.04895	-3.40769	-8.24615	-101.5	67.5
401	130.862	127.082	125.692	120.5	-3.77972	-5.16923	-10.3615	-101.5	68.5
402	129.331	125.655	123.708	117.5	-3.67622	-5.62308	-11.8308	-101.5	69.5
403	128.169	124.018	121.692	115.054	-4.15105	-6.47692	-13.1154	-101.5	70.5
404	126.308	120.991	118.785	112.208	-5.31678	-7.52308	-14.1	-101.5	71.5
405	124.692	118.836	117.046	110.277	-5.85594	-7.64615	-14.4154	-101.5	72.5
406	120.831	115.664	113.8	106.315	-5.16713	-7.03077	-14.5154	-101.5	73.5
407	117.983	114.08	111.167	104.35	-3.90333	-6.81667	-13.6333	-101.5	74.5
408	114.817	111.6	109.217	101.967	-3.21667	-5.6	-12.85	-101.5	75.5
409	111.5	108.52	106.5	99.1167	-2.98	-5	-12.3833	-101.5	76.5
410	112.133	107.66	105.45	96.2	-4.47333	-6.68333	-15.9333	-101.5	77.5
411	111.95	107.74	103.95	92.85	-4.21	-8	-19.1	-101.5	78.5
412	107.05	106.3	103.4	92.25	-0.75	-3.65	-14.8	-101.5	79.5
413	104.45	104.1	99.65	87.75	-0.35	-4.8	-16.7	-101.5	80.5
414	105.15	103.6	99.05	86.95	-1.55	-6.1	-18.2	-101.5	81.5
415	111.55	105.05	105.5	85.75	-6.5	-6.05	-25.8	-102.5	-70.5
416	111.7	107.3	108.6	91.55	-4.4	-3.1	-20.15	-102.5	-71.5
417	111.25	107.8	112	96.2	-3.45	0.75	-15.05	-102.5	-72.5
418	113.046	113.864	113.662	109.569	0.817483	0.615385	-3.47692	-102.5	-73.5
419	110.669	112.636	112.723	110.831	1.96713	2.05385	0.161538	-102.5	-74.5
420	105.915	108.355	109.277	108.315	2.43916	3.36154	2.4	-102.5	-75.5
421	100.423	103.373	104.977	105.108	2.94965	4.55385	4.68462	-102.5	-76.5
422	97.7769	99.9636	101.515	102.492	2.18671	3.73846	4.71538	-102.5	-77.5
423	96.0308	97.1909	99.4385	100.454	1.16014	3.40769	4.42308	-102.5	-78.5
424	94.1308	94.6636	97.2077	98.3	0.532867	3.07692	4.16923	-102.5	-79.5
425	92.7308	93.9545	95.7538	96.8692	1.22378	3.02308	4.13846	-102.5	-80.5
426	91.3231	92.5364	93.8846	94.9538	1.21329	2.56154	3.63077	-102.5	-81.5
427	89.4077	90.2	91.4077	93.0308	0.792308	2	3.62308	-102.5	-82.5
428	87.1462	87.6909	88.6	90.6308	0.544755	1.45385	3.48462	-102.5	-83.5
429	84.4	84.9455	86.2462	87.8385	0.545455	1.84615	3.43846	-102.5	-84.5
430	82.2077	82.6909	83.7462	85.7769	0.483217	1.53846	3.56923	-102.5	-85.5
431	81.1923	81.7091	83.1462	84.7538	0.516783	1.95385	3.56154	-102.5	-86.5
432	79.9846	80.8182	82.1154	83.4769	0.833566	2.13077	3.49231	-102.5	-87.5
433	78.6538	79.7909	80.5846	82.9692	1.13706	1.93077	4.31538	-102.5	-88.5
434	331.05	332.2	337.8	343.1	1.15	6.75	12.05	-102.5	15.5
435	331.5	332.75	336.75	340.65	1.25	5.25	9.15	-102.5	16.5
436	331	333	336.75	341.1	2	5.75	10.1	-102.5	17.5
437	337.162	336.364	339.5	342.608	-0.797902	2.33846	5.44615	-102.5	18.5
438	329.762	329.245	334.146	339.038	-0.516084	4.38462	9.27692	-102.5	19.5
439	320.254	319.873	327.885	332.808	-0.381119	7.63077	12.5538	-102.5	20.5
440	315.046	314.618	323.215	328.562	-0.427972	8.16923	13.5154	-102.5	21.5
441	313.5	313.018	321.546	326.954	-0.481818	8.04615	13.4538	-102.5	22.5
442	309.823	309.027	317.254	323.015	-0.795804	7.43077	13.1923	-102.5	23.5
443	310.192	310.2	317.569	322.962	0.00769231	7.37692	12.7692	-102.5	24.5
444	310.631	310.573	316.585	322.077	-0.058042	5.95385	11.4462	-102.5	25.5
445	308.769	310.773	315.408	321.108	2.0035	6.63846	12.3385	-102.5	26.5
446	307.362	310.473	314.069	318.885	3.11119	6.70769	11.5231	-102.5	27.5
447	307.354	311.055	313.392	317.746	3.7007	6.03846	10.3923	-102.5	28.5
448	306.462	311.536	313.431	316.854	5.07483	6.96923	10.3923	-102.5	29.5
449	307.046	311.936	312.746	316.269	4.89021	5.7	9.22308	-102.5	30.5
450	305.585	311.145	311.808	315.269	5.56084	6.22308	9.68462	-102.5	31.5
451	303.769	309.282	309.315	313.208	5.51259	5.54615	9.43846	-102.5	32.5
452	300.877	306.355	306.231	308.915	5.47762	5.35385	8.03846	-102.5	33.5
453	296.485	300.455	300.792	302.408	3.96993	4.30769	5.92308	-102.5	34.5
454	290.908	294.482	293.315	293.5	3.57413	2.40769	2.59231	-102.5	35.5
455	280.838	282.8	282.085	281.4	1.96154	1.24615	0.561538	-102.5	36.5
456	268.131	269.127	269.631	269.854	0.996503	1.5	1.72308	-102.5	37.5
457	258.592	259.055	259.8	260.485	0.462238	1.20769	1.89231	-102.5	38.5
458	249.931	251	250.854	250.954	1.06923	0.923077	1.02308	-102.5	39.5
459	241.631	242.255	241.777	242.792	0.623776	0.146154	1.16154	-102.5	40.5
460	235.992	236.573	235.931	235.838	0.58042	-0.0615385	-0.153846	-102.5	41.5
461	230.377	229.945	229.692	228.885	-0.431469	-0.684615	-1.49231	-102.5	42.5
462	224.662	223.618	223.562	222.462	-1.04336	-1.1	-2.2	-102.5	43.5
463	218.992	219.364	218.285	217.146	0.371329	-0.707692	-1.84615	-102.5	44.5
464	213.785	213.464	212.215	211.162	-0.320979	-1.56923	-2.62308	-102.5	45.5
465	209.562	209.745	208.969	207.146	0.183916	-0.592308	-2.41538	-102.5	46.5
466	206.477	206.855	205.515	203.231	0.377622	-0.961538	-3.24615	-102.5	47.5
467	202.869	203.436	202.423	199.846	0.567133	-0.446154	-3.02308	-102.5	48.5
468	199.431	200.091	198.577	196.008	0.66014	-0.853846	-3.42308	-102.5	49.5
469	195.962	197.455	195.015	192.823	1.49301	-0.946154	-3.13846	-102.5	50.5
470	190.869	192.018	189.885	188.077	1.14895	-0.984615	-2.79231	-102.5	51.5
471	185.008	187.664	184.623	182.854	2.65594	-0.384615	-2.15385	-102.5	52.5
472	178.562	182.464	178.477	177.392	3.9021	-0.0846154	-1.16923	-102.5	53.5
473	174.115	176.918	173.854	171.7	2.8028	-0.261538	-2.41538	-102.5	54.5
474	168.669	170.864	169.177	166.431	2.19441	0.507692	-2.23846	-102.5	55.5
475	163.238	165.218	162.662	161.1	1.97972	-0.576923	-2.13846	-102.5	56.5
476	158.308	159.364	157.185	156.185	1.05594	-1.12308	-2.12308	-102.5	57.5
477	154.885	155.618	153.162	152.123	0.733566	-1.72308	-2.76154	-102.5	58.5
478	150.454	151.291	149.138	147.462	0.837063	-1.31538	-2.99231	-102.5	59.5
479	147.123	148.445	146.308	144.254	1.32238	-0.815385	-2.86923	-102.5	60.5
480	144.038	143.991	142.062	140.162	-0.0475524	-1.97692	-3.87692	-102.5	61.5
481	140.623	139.664	137.992	135.485	-0.959441	-2.63077	-5.13846	-102.5	62.5
482	138.215	137.173	134.862	132.585	-1.04266	-3.35385	-5.63077	-102.5	63.5
483	135.008	134.727	132.154	129.554	-0.28042	-2.85385	-5.45385	-102.5	64.5
484	132.892	131.582	129.123	125.285	-1.31049	-3.76923	-7.60769	-102.5	65.5
485	131.462	130.173	127.985	124.108	-1.28881	-3.47692	-7.35385	-102.5	66.5
486	130.877	128.118	127.292	122.662	-2.75874	-3.58462	-8.21538	-102.5	67.5
487	129.862	126.4	124.885	120.015	-3.46154	-4.97692	-9.84615	-102.5	68.5
488	128.1	124.609	122.908	117.385	-3.49091	-5.19231	-10.7154	-102.5	69.5
489	127.585	123.245	121.331	114.623	-4.33916	-6.25385	-12.9615	-102.5	70.5
490	126.315	121.045	118.762	111.954	-5.26993	-7.55385	-14.3615	-102.5	71.5
491	124.815	118.891	116.977	109.977	-5.92448	-7.83846	-14.8385	-102.5	72.5
492	120.892	115.782	113.754	105.746	-5.11049	-7.13846	-15.1462	-102.5	73.5
493	118.033	114.32	111.05	104.217	-3.71333	-6.98333	-13.8167	-102.5	74.5
494	114.967	111.42	109.117	101.2	-3.54667	-5.85	-13.7667	-102.5	75.5
495	111.7	108.38	106.483	98.4	-3.32	-5.21667	-13.3	-102.5	76.5
496	112.117	107.6	105.65	96.0667	-4.51667	-6.46667	-16.05	-102.5	77.5
497	111.917	107.2	104.233	92.65	-4.71667	-7.68333	-19.2667	-102.5	78.5
498	107.4	106	103.7	91.95	-1.4	-3.7	-15.45	-102.5	79.5
499	104.9	103.8	99.95	87.15	-1.1	-4.95	-17.75	-102.5	80.5
500	105.2	103.55	99.1	86.2	-1.65	-6.1	-19	-102.5	81.5
501	112	106.3	108.3	89.5	-5.7	-3.7	-22.5	-103.5	-71.5
502	111.6	106.6	110.85	94.1	-5	-0.75	-17.5	-103.5	-72.5
503	110.15	108.65	111.65	99.45	-1.5	1.5	-10.7	-103.5	-73.5
504	110.331	111.691	111.931	109.108	1.36014	1.6	-1.22308	-103.5	-74.5
505	106.031	108.327	109.315	108.023	2.2965	3.28462	1.99231	-103.5	-75.5
506	100.577	103.373	105.069	104.977	2.7958	4.49231	4.4	-103.5	-76.5
507	97.8077	99.9455	101.638	102.369	2.13776	3.83077	4.56154	-103.5	-77.5
508	95.8615	97.1727	99.3769	100.531	1.31119	3.51538	4.66923	-103.5	-78.5
509	94.2385	94.6273	97.1385	97.9692	0.388811	2.9	3.73077	-103.5	-79.5
510	92.8615	94.0909	95.8	96.8846	1.22937	2.93846	4.02308	-103.5	-80.5
511	91.4846	92.7455	93.8	95.0692	1.26084	2.31538	3.58462	-103.5	-81.5
512	89.6	90.3818	91.6154	92.8154	0.781818	2.01538	3.21538	-103.5	-82.5
513	87.3538	87.8091	88.9692	90.7077	0.455245	1.61538	3.35385	-103.5	-83.5
514	84.5846	85.0091	86.2308	87.8462	0.424476	1.64615	3.26154	-103.5	-84.5
515	82.4462	82.8182	83.7154	85.9846	0.372028	1.26923	3.53846	-103.5	-85.5
516	81.4615	81.8273	83.0538	85.0154	0.365734	1.59231	3.55385	-103.5	-86.5
517	80.0077	80.8818	82.0231	83.5769	0.874126	2.01538	3.56923	-103.5	-87.5
518	78.7	79.8636	80.5077	83.1231	1.16364	1.80769	4.42308	-103.5	-88.5
519	331.75	333.05	337.75	342.95	1.3	6	11.2	-103.5	15.5
520	330.95	333.2	337.35	340.65	2.25	6.4	9.7	-103.5	16.5
521	329.95	332.8	336.3	341.4	2.85	6.35	11.45	-103.5	17.5
522	335.969	334.427	338.208	341.192	-1.54196	2.23846	5.22308	-103.5	18.5
523	331.169	330.582	335.608	340.008	-0.587413	4.43846	8.83846	-103.5	19.5
524	324.738	324.382	330.546	335.108	-0.356643	5.80769	10.3692	-103.5	20.5
525	320.269	319.182	326.8	332.246	-1.08741	6.53077	11.9769	-103.5	21.5
526	317.731	317.582	324.115	330.331	-0.148951	6.38462	12.6	-103.5	22.5
527	312.169	311.845	319.923	325.4	-0.323776	7.75385	13.2308	-103.5	23.5
528	311.985	312.3	319.592	324.969	0.315385	7.60769	12.9846	-103.5	24.5
529	311.569	311.973	318.262	324.315	0.403497	6.69231	12.7462	-103.5	25.5
530	309.992	310.627	316.354	322.015	0.634965	6.36154	12.0231	-103.5	26.5
531	308.623	310.164	314.477	321.031	1.54056	5.85385	12.4077	-103.5	27.5
532	308.208	310.527	314.292	319.838	2.31958	6.08462	11.6308	-103.5	28.5
533	306.746	309.391	312.846	317.923	2.64476	6.1	11.1769	-103.5	29.5
534	306.308	309.9	312.362	316.938	3.59231	6.05385	10.6308	-103.5	30.5
535	304.769	308.973	310.777	315.992	4.2035	6.00769	11.2231	-103.5	31.5
536	302.223	306.973	308.685	313.369	4.74965	6.46154	11.1462	-103.5	32.5
537	299.677	304.409	305.138	308.569	4.73217	5.46154	8.89231	-103.5	33.5
538	294.554	298.5	299.231	302.762	3.94615	4.67692	8.20769	-103.5	34.5
539	289.292	292.3	292.923	293.692	3.00769	3.63077	4.4	-103.5	35.5
540	280.215	282.109	281.838	282.285	1.89371	1.62308	2.06923	-103.5	36.5
541	268.223	268.236	269.331	269.962	0.0132867	1.10769	1.73846	-103.5	37.5
542	259.285	258.382	259.423	260.562	-0.902797	0.138462	1.27692	-103.5	38.5
543	250.577	249.909	250.585	251.146	-0.667832	0.00769231	0.569231	-103.5	39.5
544	241.662	240.718	241.223	242.215	-0.943357	-0.438462	0.553846	-103.5	40.5
545	236.454	235.673	235	235.454	-0.781119	-1.45385	-1	-103.5	41.5
546	230.723	229.591	229.431	228.785	-1.13217	-1.29231	-1.93846	-103.5	42.5
547	224.638	223.355	223.885	222.238	-1.28392	-0.753846	-2.4	-103.5	43.5
548	219.492	219.482	218.738	217.062	-0.0104895	-0.753846	-2.43077	-103.5	44.5
549	213.754	213.027	212.438	210.985	-0.726573	-1.31538	-2.76923	-103.5	45.5
550	209.685	209.409	208.931	206.823	-0.275524	-0.753846	-2.86154	-103.5	46.5
551	206.646	206.255	205.085	202.977	-0.391608	-1.56154	-3.66923	-103.5	47.5
552	202.585	203.136	202.177	199.515	0.551748	-0.407692	-3.06923	-103.5	48.5
553	199.192	199.818	198.346	196.223	0.625874	-0.846154	-2.96923	-103.5	49.5
554	195.946	197.136	194.731	192.892	1.19021	-1.21538	-3.05385	-103.5	50.5
555	190.892	192.327	190.346	188.569	1.43497	-0.546154	-2.32308	-103.5	51.5
556	185.838	188.2	185.054	183.592	2.36154	-0.784615	-2.24615	-103.5	52.5
557	179.2	182.291	178.854	177.677	3.09091	-0.346154	-1.52308	-103.5	53.5
558	173.938	177.036	174.369	171.877	3.0979	0.430769	-2.06154	-103.5	54.5
559	168.815	170.991	168.962	166.7	2.17552	0.146154	-2.11538	-103.5	55.5
560	163.185	165.545	162.369	161.323	2.36084	-0.815385	-1.86154	-103.5	56.5
561	158.046	159.427	157.046	155.723	1.38112	-1	-2.32308	-103.5	57.5
562	155.069	155.255	152.738	151.685	0.185315	-2.33077	-3.38462	-103.5	58.5
563	150.338	150.955	148.815	147	0.616084	-1.52308	-3.33846	-103.5	59.5
564	147.4	147.636	146.231	144.031	0.236364	-1.16923	-3.36923	-103.5	60.5
565	144	143.936	142.377	140.131	-0.0636364	-1.62308	-3.86923	-103.5	61.5
566	140.415	139.673	137.977	135.692	-0.742657	-2.43846	-4.72308	-103.5	62.5
567	138.215	136.909	134.8	132.746	-1.30629	-3.41538	-5.46923	-103.5	63.5
568	135.2	134.618	131.954	129.738	-0.581818	-3.24615	-5.46154	-103.5	64.5
569	132.631	131.591	128.731	125.223	-1.03986	-3.9	-7.40769	-103.5	65.5
570	131.062	129.736	127.408	123.815	-1.32517	-3.65385	-7.24615	-103.5	66.5
571	129.308	127.109	126.162	121.569	-2.1986	-3.14615	-7.73846	-103.5	67.5
572	127.969	124.727	123.569	118.685	-3.24196	-4.4	-9.28462	-103.5	68.5
573	126.554	122.782	121.762	116.631	-3.77203	-4.79231	-9.92308	-103.5	69.5
574	126.385	122.155	120.5	114.162	-4.23007	-5.88462	-12.2231	-103.5	70.5
575	125.523	120.573	118.331	111.554	-4.95035	-7.19231	-13.9692	-103.5	71.5
576	124.092	118.964	116.554	109.292	-5.12867	-7.53846	-14.8	-103.5	72.5
577	120.685	115.464	113.538	105.623	-5.22098	-7.14615	-15.0615	-103.5	73.5
578	118.383	114.32	111.233	104.55	-4.06333	-7.15	-13.8333	-103.5	74.5
579	115.183	111.42	109.183	101.25	-3.76333	-6	-13.9333	-103.5	75.5
580	111.85	108.06	106.517	98.55	-3.79	-5.33333	-13.3	-103.5	76.5
581	112.3	107.82	105.7	95.9667	-4.48	-6.6	-16.3333	-103.5	77.5
582	112.333	107.18	104.317	92.25	-5.15333	-8.01667	-20.0833	-103.5	78.5
583	107.05	105.6	103	90.7	-1.45	-4.05	-16.35	-103.5	79.5
584	105.2	103.9	100.35	86.95	-1.3	-4.85	-18.25	-103.5	80.5
585	105.35	103.35	99.25	85.8	-2	-6.1	-19.55	-103.5	81.5
586	110.9	104.15	107.8	88.3	-6.75	-3.1	-22.6	-104.5	-71.5
587	110.85	105.1	108.5	91.8	-5.75	-2.35	-19.05	-104.5	-72.5
588	110.6	107.65	109.8	95.8	-2.95	-0.8	-14.8	-104.5	-73.5
589	109.838	110.818	111.131	107.785	0.97972	1.29231	-2.05385	-104.5	-74.5
590	105.969	108.136	109.385	107.662	2.16713	3.41538	1.69231	-104.5	-75.5
591	100.792	103.245	105.046	105.038	2.45315	4.25385	4.24615	-104.5	-76.5
592	97.9923	100.009	101.469	102.308	2.01678	3.47692	4.31538	-104.5	-77.5
593	96.0308	97.2	99.2077	100.462	1.16923	3.17692	4.43077	-104.5	-78.5
594	94.2	94.6727	97.0538	98.0154	0.472727	2.85385	3.81538	-104.5	-79.5
595	92.9154	94.1909	95.6154	96.9462	1.27552	2.7	4.03077	-104.5	-80.5
596	91.6615	92.8545	93.9	95.1615	1.19301	2.23846	3.5	-104.5	-81.5
597	89.7615	90.5	91.6846	92.6385	0.738462	1.92308	2.87692	-104.5	-82.5
598	87.5	88.1818	89.1308	90.7462	0.681818	1.63077	3.24615	-104.5	-83.5
599	84.6846	85.2364	86.3385	88.0231	0.551748	1.65385	3.33846	-104.5	-84.5
600	82.5462	83.0636	83.7846	86.1077	0.517483	1.23846	3.56154	-104.5	-85.5
601	81.4615	81.9545	83.0923	85.1538	0.493007	1.63077	3.69231	-104.5	-86.5
602	79.9846	81.0545	82.0462	83.7077	1.06993	2.06154	3.72308	-104.5	-87.5
603	78.7462	79.9	80.5615	83.1154	1.15385	1.81538	4.36923	-104.5	-88.5
604	329.4	330.4	335.15	341.15	1	5.75	11.75	-104.5	17.5
605	326.1	327.6	332.45	340.2	1.5	6.35	14.1	-104.5	18.5
606	322.3	324.65	329.8	340.6	2.35	7.5	18.3	-104.5	19.5
607	327.9	327.591	332.346	337.8	-0.309091	4.44615	9.9	-104.5	20.5
608	323.7	323.345	329.315	334.508	-0.354545	5.61538	10.8077	-104.5	21.5
609	321.623	321.091	327.085	333.008	-0.532168	5.46154	11.3846	-104.5	22.5
610	315.792	315.518	322.292	327.954	-0.274126	6.5	12.1615	-104.5	23.5
611	314.154	314.245	320.715	327.108	0.0916084	6.56154	12.9538	-104.5	24.5
612	312.5	313.764	319.662	326.192	1.26364	7.16154	13.6923	-104.5	25.5
613	309.854	311.309	317.031	323.1	1.45524	7.17692	13.2462	-104.5	26.5
614	309.446	310.427	315.977	321.954	0.981119	6.53077	12.5077	-104.5	27.5
615	308.477	310.527	314.569	321.308	2.05035	6.09231	12.8308	-104.5	28.5
616	305.685	308.673	312.2	319.162	2.98811	6.51538	13.4769	-104.5	29.5
617	305.154	308.255	310.962	317.877	3.1007	5.80769	12.7231	-104.5	30.5
618	302.677	306.445	309.2	315.492	3.76853	6.52308	12.8154	-104.5	31.5
619	299.738	304.482	306.131	313.015	4.74336	6.39231	13.2769	-104.5	32.5
620	296.215	300.936	302.531	307.523	4.72098	6.31538	11.3077	-104.5	33.5
621	291.108	294.582	296.854	300.423	3.47413	5.74615	9.31538	-104.5	34.5
622	286.192	288.473	290.5	292.069	2.28042	4.30769	5.87692	-104.5	35.5
623	278.085	279.945	280.254	280.754	1.86084	2.16923	2.66923	-104.5	36.5
624	267.331	267.145	268.323	269.769	-0.185315	0.992308	2.43846	-104.5	37.5
625	259.746	257.282	258.846	259.938	-2.46434	-0.9	0.192308	-104.5	38.5
626	251.077	248.718	250.046	250.723	-2.35874	-1.03077	-0.353846	-104.5	39.5
627	242.092	239.5	239.985	241.038	-2.59231	-2.10769	-1.05385	-104.5	40.5
628	236.785	234.427	234.585	234.815	-2.35734	-2.2	-1.96923	-104.5	41.5
629	231.092	229.745	229.446	228.892	-1.34685	-1.64615	-2.2	-104.5	42.5
630	225.138	223.955	223.892	222.208	-1.18392	-1.24615	-2.93077	-104.5	43.5
631	220.277	219.873	219.046	217.046	-0.404196	-1.23077	-3.23077	-104.5	44.5
632	213.9	213.536	212.708	210.923	-0.363636	-1.19231	-2.97692	-104.5	45.5
633	209.908	209.391	208.9	206.569	-0.516783	-1.00769	-3.33846	-104.5	46.5
634	206.792	206.573	205.031	203.038	-0.21958	-1.76154	-3.75385	-104.5	47.5
635	202.685	203.427	201.754	199.746	0.742657	-0.930769	-2.93846	-104.5	48.5
636	199.115	199.973	198.623	196.092	0.857343	-0.492308	-3.02308	-104.5	49.5
637	195.938	196.909	195	193.069	0.970629	-0.938462	-2.86923	-104.5	50.5
638	191.246	192.527	189.954	188.815	1.28112	-1.29231	-2.43077	-104.5	51.5
639	186.938	188.773	185.838	184.315	1.83427	-1.1	-2.62308	-104.5	52.5
640	180.177	182.118	179.169	178.431	1.94126	-1.00769	-1.74615	-104.5	53.5
641	174.269	176.664	173.954	172.377	2.39441	-0.315385	-1.89231	-104.5	54.5
642	169.362	171.591	169.231	167.085	2.22937	-0.130769	-2.27692	-104.5	55.5
643	163.031	165.064	162.4	161.554	2.03287	-0.630769	-1.47692	-104.5	56.5
644	157.9	159.445	156.862	155.892	1.54545	-1.03846	-2.00769	-104.5	57.5
645	155.431	155.209	152.962	151.631	-0.221678	-2.46923	-3.8	-104.5	58.5
646	150.677	150.627	148.815	147.454	-0.0496503	-1.86154	-3.22308	-104.5	59.5
647	147.638	147.609	145.723	144.192	-0.0293706	-1.91538	-3.44615	-104.5	60.5
648	144.4	144.1	142.254	140.315	-0.3	-2.14615	-4.08462	-104.5	61.5
649	140.5	140.318	138.346	136.154	-0.181818	-2.15385	-4.34615	-104.5	62.5
650	138.069	137.018	134.685	132.992	-1.05105	-3.38462	-5.07692	-104.5	63.5
651	135.3	134.482	131.862	130.054	-0.818182	-3.43846	-5.24615	-104.5	64.5
652	132.523	131.573	128.615	125.408	-0.95035	-3.90769	-7.11538	-104.5	65.5
653	130.685	129.045	127.146	123.262	-1.63916	-3.53846	-7.42308	-104.5	66.5
654	128.577	126.327	125.215	120.715	-2.24965	-3.36154	-7.86154	-104.5	67.5
655	126.962	123.736	122.6	117.962	-3.22517	-4.36154	-9	-104.5	68.5
656	125.646	122.136	120.915	116.1	-3.50979	-4.73077	-9.54615	-104.5	69.5
657	124.785	120.527	119.469	113.354	-4.25734	-5.31538	-11.4308	-104.5	70.5
658	123.054	118.6	117.277	110.338	-4.45385	-5.77692	-12.7154	-104.5	71.5
659	123.023	117.791	115.546	108.323	-5.23217	-7.47692	-14.7	-104.5	72.5
660	120.685	115.382	113.169	104.838	-5.3028	-7.51538	-15.8462	-104.5	73.5
661	118.567	114.1	111.417	104.217	-4.46667	-7.15	-14.35	-104.5	74.5
662	115.567	111.56	109.533	101.15	-4.00667	-6.03333	-14.4167	-104.5	75.5
663	112.083	108.28	106.717	98.35	-3.80333	-5.36667	-13.7333	-104.5	76.5
664	112.367	107.16	105.867	95.5333	-5.20667	-6.5	-16.8333	-104.5	77.5
665	112.217	106.66	104.517	91.1167	-5.55667	-7.7	-21.1	-104.5	78.5
666	106.6	104.55	102.1	89	-2.05	-4.5	-17.6	-104.5	79.5
667	105.4	104.8	100.85	86.85	-0.6	-4.55	-18.55	-104.5	80.5
668	105.2	103.4	98.9	84.85	-1.8	-6.3	-20.35	-104.5	81.5
669	110	103.1	107	85.95	-6.9	-3	-24.05	-105.5	-71.5
670	110.05	104.15	107.05	90.05	-5.9	-3	-20	-105.5	-72.5
671	110.3	106.85	108.7	95.5	-3.45	-1.6	-14.8	-105.5	-73.5
672	109.877	110.555	111.077	107.185	0.677622	1.2	-2.69231	-105.5	-74.5
673	106.123	107.755	109.169	107.623	1.63147	3.04615	1.5	-105.5	-75.5
674	100.823	103.464	105.069	104.738	2.64056	4.24615	3.91538	-105.5	-76.5
675	97.9769	100.155	101.538	102.208	2.17762	3.56154	4.23077	-105.5	-77.5
676	96.2308	97.2091	99.1308	100.4	0.978322	2.9	4.16923	-105.5	-78.5
677	94.5308	94.7636	96.8692	97.7615	0.232867	2.33846	3.23077	-105.5	-79.5
678	93.0308	94.0727	95.6538	96.8	1.04196	2.62308	3.76923	-105.5	-80.5
679	91.8	92.9	93.7769	95.0538	1.1	1.97692	3.25385	-105.5	-81.5
680	89.7308	90.9182	91.6846	92.6692	1.18741	1.95385	2.93846	-105.5	-82.5
681	87.6538	88.4364	89.3154	91.0692	0.782517	1.66154	3.41538	-105.5	-83.5
682	84.8769	85.3273	86.4615	88.1462	0.45035	1.58462	3.26923	-105.5	-84.5
683	82.7	83.3182	84	86.2538	0.618182	1.3	3.55385	-105.5	-85.5
684	81.4923	82.2545	83.1385	85.2	0.762238	1.64615	3.70769	-105.5	-86.5
685	80.1923	81.1545	82.1846	83.9615	0.962238	1.99231	3.76923	-105.5	-87.5
686	78.7923	79.8909	80.7077	83.1462	1.0986	1.91538	4.35385	-105.5	-88.5
687	324.2	324.4	330	339.1	0.2	5.8	14.9	-105.5	18.5
688	321.6	322.95	328.95	340.05	1.35	7.35	18.45	-105.5	19.5
689	316.3	320.15	325.6	336.95	3.85	9.3	20.65	-105.5	20.5
690	328.554	329.209	333.077	337.685	0.655245	4.52308	9.13077	-105.5	21.5
691	326.038	326.627	330.654	335.831	0.588811	4.61538	9.79231	-105.5	22.5
692	320.392	320.409	326.054	331.131	0.0167832	5.66154	10.7385	-105.5	23.5
693	317.454	318.209	323.954	329.262	0.755245	6.5	11.8077	-105.5	24.5
694	314.777	316.609	321.554	327.954	1.83217	6.77692	13.1769	-105.5	25.5
695	311.315	313.118	318.277	324.5	1.8028	6.96154	13.1846	-105.5	26.5
696	309.323	311.555	316.492	322.9	2.23147	7.16923	13.5769	-105.5	27.5
697	307.685	311.136	315.2	322	3.45175	7.51538	14.3154	-105.5	28.5
698	304.831	308.491	312.108	320.208	3.66014	7.27692	15.3769	-105.5	29.5
699	303.854	307.673	310.692	318.177	3.81888	6.83846	14.3231	-105.5	30.5
700	300.838	304.655	307.823	315.662	3.81608	6.98462	14.8231	-105.5	31.5
701	297.038	301.164	304.2	311.9	4.12517	7.16154	14.8615	-105.5	32.5
702	293.592	297.5	300.215	306	3.90769	6.62308	12.4077	-105.5	33.5
703	287.492	290.891	294.092	298.162	3.3986	6.6	10.6692	-105.5	34.5
704	282.415	285.518	288.115	289.869	3.1028	5.7	7.45385	-105.5	35.5
705	275.754	275.673	278.123	278.069	-0.0811189	2.36923	2.31538	-105.5	36.5
706	266.077	264.427	266.346	267	-1.64965	0.269231	0.923077	-105.5	37.5
707	258.108	254.4	257.338	257.854	-3.70769	-0.769231	-0.253846	-105.5	38.5
708	250.269	246.409	248.854	248.585	-3.86014	-1.41538	-1.68462	-105.5	39.5
709	241.623	237.9	238.954	239.238	-3.72308	-2.66923	-2.38462	-105.5	40.5
710	236.769	233.336	233.569	233.923	-3.43287	-3.2	-2.84615	-105.5	41.5
711	231.323	228.864	229.131	228.638	-2.45944	-2.19231	-2.68462	-105.5	42.5
712	226.038	223.982	224.377	222.415	-2.05664	-1.66154	-3.62308	-105.5	43.5
713	221.085	219.927	219.277	216.223	-1.15734	-1.80769	-4.86154	-105.5	44.5
714	214.062	213.518	213.015	210.331	-0.543357	-1.04615	-3.73077	-105.5	45.5
715	209.946	209.027	209.108	206.208	-0.918881	-0.838462	-3.73846	-105.5	46.5
716	206.485	206.436	205.054	203.477	-0.0482517	-1.43077	-3.00769	-105.5	47.5
717	202.9	203.036	202.108	199.754	0.136364	-0.792308	-3.14615	-105.5	48.5
718	199.292	199.927	198.538	196.169	0.634965	-0.753846	-3.12308	-105.5	49.5
719	196.338	196.709	194.969	192.923	0.370629	-1.36923	-3.41538	-105.5	50.5
720	191.454	192.564	189.992	189.508	1.10979	-1.46154	-1.94615	-105.5	51.5
721	187.515	188.845	185.462	184.638	1.33007	-2.05385	-2.87692	-105.5	52.5
722	180.877	182.1	179.077	178.692	1.22308	-1.8	-2.18462	-105.5	53.5
723	174.954	176.691	174.046	172.538	1.73706	-0.907692	-2.41538	-105.5	54.5
724	169.577	171.609	168.985	167.938	2.03217	-0.592308	-1.63846	-105.5	55.5
725	163.446	165.309	162.638	162.3	1.86294	-0.807692	-1.14615	-105.5	56.5
726	158.523	159.573	157.285	156.131	1.04965	-1.23846	-2.39231	-105.5	57.5
727	155.254	155.636	153.354	151.792	0.382517	-1.9	-3.46154	-105.5	58.5
728	150.9	150.945	148.715	148.077	0.0454545	-2.18462	-2.82308	-105.5	59.5
729	147.985	147.918	145.938	144.838	-0.0664336	-2.04615	-3.14615	-105.5	60.5
730	144.908	144.455	142.8	141.008	-0.453147	-2.10769	-3.9	-105.5	61.5
731	141.2	140.764	138.715	136.454	-0.436364	-2.48462	-4.74615	-105.5	62.5
732	138.131	137.218	134.969	133.1	-0.912587	-3.16154	-5.03077	-105.5	63.5
733	135.292	134.709	131.662	130.3	-0.583217	-3.63077	-4.99231	-105.5	64.5
734	132.731	131.318	129	125.608	-1.41259	-3.73077	-7.12308	-105.5	65.5
735	130.623	128.773	126.946	122.969	-1.85035	-3.67692	-7.65385	-105.5	66.5
736	128.331	125.845	124.477	119.954	-2.48531	-3.85385	-8.37692	-105.5	67.5
737	126.254	123.273	121.977	117.162	-2.98112	-4.27692	-9.09231	-105.5	68.5
738	124.608	121.573	119.985	115.6	-3.03497	-4.62308	-9.00769	-105.5	69.5
739	122.9	118.936	118.231	112.315	-3.96364	-4.66923	-10.5846	-105.5	70.5
740	121.154	116.591	115.646	109.023	-4.56294	-5.50769	-12.1308	-105.5	71.5
741	121.315	116.227	114.385	107.1	-5.08811	-6.93077	-14.2154	-105.5	72.5
742	119.838	114.718	112.723	104.377	-5.12028	-7.11538	-15.4615	-105.5	73.5
743	117.969	113.464	110.415	101.738	-4.50559	-7.55385	-16.2308	-105.5	74.5
744	115.233	111.78	109.317	100.783	-3.45333	-5.91667	-14.45	-105.5	75.5
745	112.117	108.5	106.817	98.1667	-3.61667	-5.3	-13.95	-105.5	76.5
746	112.267	107.22	105.767	95.2167	-5.04667	-6.5	-17.05	-105.5	77.5
747	112.35	106.44	104.367	90.6333	-5.91	-7.98333	-21.7167	-105.5	78.5
748	106.15	103.85	101.55	88.2	-2.3	-4.6	-17.95	-105.5	79.5
749	105.6	105	100.7	86.15	-0.6	-4.9	-19.45	-105.5	80.5
750	104.85	103.35	98.8	84.5	-1.5	-6.05	-20.35	-105.5	81.5
751	109.2	102.6	105.65	87.55	-6.6	-3.55	-21.65	-106.5	-71.5
752	109.85	103.8	107.15	91.2	-6.05	-2.7	-18.65	-106.5	-72.5
753	109.8	106.75	109.35	95.9	-3.05	-0.45	-13.9	-106.5	-73.5
754	109.908	110.345	110.954	106.631	0.437762	1.04615	-3.27692	-106.5	-74.5
755	106.046	107.664	108.992	107.238	1.61748	2.94615	1.19231	-106.5	-75.5
756	100.977	103.355	104.908	104.692	2.37762	3.93077	3.71538	-106.5	-76.5
757	98.0538	100.164	101.654	102.4	2.10979	3.6	4.34615	-106.5	-77.5
758	96.4231	97.4	99.2923	100.231	0.976923	2.86923	3.80769	-106.5	-78.5
759	94.9231	94.8818	96.9154	97.6154	-0.0412587	1.99231	2.69231	-106.5	-79.5
760	93.2077	94.2545	95.7154	96.5615	1.04685	2.50769	3.35385	-106.5	-80.5
761	91.9231	93	93.9692	94.8769	1.07692	2.04615	2.95385	-106.5	-81.5
762	90	90.9909	91.7	92.6385	0.990909	1.7	2.63846	-106.5	-82.5
763	87.9	88.6091	89.3615	91.0923	0.709091	1.46154	3.19231	-106.5	-83.5
764	85.2846	85.5545	86.5154	88.5077	0.26993	1.23077	3.22308	-106.5	-84.5
765	83.0231	83.5273	84.2077	86.4154	0.504196	1.18462	3.39231	-106.5	-85.5
766	81.6385	82.4273	83.2154	85.2692	0.788811	1.57692	3.63077	-106.5	-86.5
767	80.3	81.1182	82.1	84.0692	0.818182	1.8	3.76923	-106.5	-87.5
768	78.9077	79.8364	80.8154	83.1308	0.928671	1.90769	4.22308	-106.5	-88.5
769	325.9	327.9	332.75	341.75	2	6.85	15.85	-106.5	18.5
770	324.5	326.65	331.2	341.35	2.15	6.7	16.85	-106.5	19.5
771	323.6	324.65	329.1	341.25	1.05	5.5	17.65	-106.5	20.5
772	331.262	331.391	334.6	338.954	0.129371	3.33846	7.69231	-106.5	21.5
773	328.792	329.045	332.831	336.885	0.253147	4.03846	8.09231	-106.5	22.5
774	324.692	325.036	329	333.015	0.344056	4.30769	8.32308	-106.5	23.5
775	321.862	323.436	327.623	331.715	1.57483	5.76154	9.85385	-106.5	24.5
776	318.646	320.391	324.969	330.438	1.74476	6.32308	11.7923	-106.5	25.5
777	313.892	315.491	319.523	326.415	1.5986	5.63077	12.5231	-106.5	26.5
778	310.092	312.473	316.854	323.062	2.38042	6.76154	12.9692	-106.5	27.5
779	307.3	311.055	314.931	320.923	3.75455	7.63077	13.6231	-106.5	28.5
780	304.338	306.891	311.723	318.738	2.55245	7.38462	14.4	-106.5	29.5
781	302.654	305.691	309.554	317.454	3.03706	6.9	14.8	-106.5	30.5
782	298.208	301.591	306.154	313.885	3.38322	7.94615	15.6769	-106.5	31.5
783	294.131	297.873	301.938	309.469	3.74196	7.80769	15.3385	-106.5	32.5
784	290.346	293.027	296.731	302.992	2.68112	6.38462	12.6462	-106.5	33.5
785	283.746	286.218	290.208	294.908	2.47203	6.46154	11.1615	-106.5	34.5
786	278.946	280.409	284.5	286.123	1.46294	5.55385	7.17692	-106.5	35.5
787	271.808	271.618	274.638	274.4	-0.18951	2.83077	2.59231	-106.5	36.5
788	261.992	259.791	263.362	262.938	-2.2014	1.36923	0.946154	-106.5	37.5
789	254.238	250.1	254.492	254.077	-4.13846	0.253846	-0.161538	-106.5	38.5
790	246.8	242.218	246.585	245.231	-4.58182	-0.215385	-1.56923	-106.5	39.5
791	239.254	235.209	237.585	237.177	-4.04476	-1.66923	-2.07692	-106.5	40.5
792	235.446	231.764	233.362	232.1	-3.68252	-2.08462	-3.34615	-106.5	41.5
793	231.331	228.173	228.585	227.7	-3.15804	-2.74615	-3.63077	-106.5	42.5
794	225.962	223.164	223.392	221.377	-2.7979	-2.56923	-4.58462	-106.5	43.5
795	220.931	219.673	219.015	215.123	-1.25804	-1.91538	-5.80769	-106.5	44.5
796	214.346	212.609	212.477	208.823	-1.73706	-1.86923	-5.52308	-106.5	45.5
797	209.385	208.455	208.1	205.208	-0.93007	-1.28462	-4.17692	-106.5	46.5
798	206.123	205.582	205.123	202.769	-0.541259	-1	-3.35385	-106.5	47.5
799	202.469	202.545	202.369	199.554	0.0762238	-0.1	-2.91538	-106.5	48.5
800	199.754	199.327	198.469	196.654	-0.426573	-1.28462	-3.1	-106.5	49.5
801	196.685	197.273	194.992	193.469	0.588112	-1.69231	-3.21538	-106.5	50.5
802	191.623	192.264	190.031	189.469	0.640559	-1.59231	-2.15385	-106.5	51.5
803	187.608	188.709	185.438	184.854	1.1014	-2.16923	-2.75385	-106.5	52.5
804	181.385	182.5	179.446	178.585	1.11538	-1.93846	-2.8	-106.5	53.5
805	175.046	176.609	174.015	172.785	1.56294	-1.03077	-2.26154	-106.5	54.5
806	169.923	171.482	168.308	168.238	1.55874	-1.61538	-1.68462	-106.5	55.5
807	163.938	165.282	162.746	162.6	1.34336	-1.19231	-1.33846	-106.5	56.5
808	158.7	159.627	157.538	157.023	0.927273	-1.16154	-1.67692	-106.5	57.5
809	155.138	156.209	153.7	152.931	1.07063	-1.43846	-2.20769	-106.5	58.5
810	150.746	151.318	149.131	148.323	0.572028	-1.61538	-2.42308	-106.5	59.5
811	148.615	148.064	145.769	145.077	-0.551748	-2.84615	-3.53846	-106.5	60.5
812	145.254	144.609	142.915	141.331	-0.644755	-2.33846	-3.92308	-106.5	61.5
813	141.823	140.291	138.869	137.492	-1.53217	-2.95385	-4.33077	-106.5	62.5
814	138.331	137.064	135.585	133.562	-1.26713	-2.74615	-4.76923	-106.5	63.5
815	135.146	134.691	131.823	129.977	-0.455245	-3.32308	-5.16923	-106.5	64.5
816	132.846	130.982	128.669	125.485	-1.86434	-4.17692	-7.36154	-106.5	65.5
817	130.608	128.709	126.685	122.377	-1.8986	-3.92308	-8.23077	-106.5	66.5
818	128.115	125.609	123.938	119.477	-2.50629	-4.17692	-8.63846	-106.5	67.5
819	126.015	123.173	121.577	116.515	-2.84266	-4.43846	-9.5	-106.5	68.5
820	123.754	120.664	119.8	114.792	-3.09021	-3.95385	-8.96154	-106.5	69.5
821	121.962	117.6	117.362	111.462	-4.36154	-4.6	-10.5	-106.5	70.5
822	119.569	114.791	114.285	107.8	-4.77832	-5.28462	-11.7692	-106.5	71.5
823	119.508	115.136	112.892	106.115	-4.37133	-6.61538	-13.3923	-106.5	72.5
824	118.369	113.573	111.685	103.777	-4.7965	-6.68462	-14.5923	-106.5	73.5
825	116.862	112.445	109.8	101.2	-4.41608	-7.06154	-15.6615	-106.5	74.5
826	113.185	108.909	106.4	97.6923	-4.27552	-6.78462	-15.4923	-106.5	75.5
827	112.5	108.62	106.933	98.05	-3.88	-5.56667	-14.45	-106.5	76.5
828	112.467	107.6	106.017	95.0333	-4.86667	-6.45	-17.4333	-106.5	77.5
829	112.483	106.32	104.433	90.5	-6.16333	-8.05	-21.9833	-106.5	78.5
830	106.55	103.35	101.1	88	-3.2	-5.45	-18.55	-106.5	79.5
831	105.45	104.3	100.2	86.05	-1.15	-5.25	-19.4	-106.5	80.5
832	105.15	103.3	98.9	84.5	-1.85	-6.25	-20.65	-106.5	81.5
833	107.2	101.25	104.7	87.3	-5.95	-2.5	-19.9	-107.5	-71.5
834	108.85	102.9	106.2	90.4	-5.95	-2.65	-18.45	-107.5	-72.5
835	109.6	106.05	108.45	95.55	-3.55	-1.15	-14.05	-107.5	-73.5
836	109.915	110.136	110.8	107.185	0.220979	0.884615	-2.73077	-107.5	-74.5
837	106.169	107.745	108.923	107.362	1.57622	2.75385	1.19231	-107.5	-75.5
838	101.054	103.536	104.846	105.277	2.48252	3.79231	4.22308	-107.5	-76.5
839	98.3538	100.336	101.785	102.677	1.98252	3.43077	4.32308	-107.5	-77.5
840	96.5308	97.6545	99.5231	100.185	1.12378	2.99231	3.65385	-107.5	-78.5
841	94.7538	94.8364	97.0154	97.4538	0.0825175	2.26154	2.7	-107.5	-79.5
842	93.3846	94.2364	95.5308	96.2846	0.851748	2.14615	2.9	-107.5	-80.5
843	91.9231	92.8455	94.0538	94.9769	0.922378	2.13077	3.05385	-107.5	-81.5
844	90.1077	90.9364	91.7769	92.8462	0.828671	1.66923	2.73846	-107.5	-82.5
845	87.9385	88.4545	89.2	90.9615	0.516084	1.26154	3.02308	-107.5	-83.5
846	85.6154	85.6818	86.6077	88.2923	0.0664336	0.992308	2.67692	-107.5	-84.5
847	83.1846	83.5818	84.4692	86.3846	0.397203	1.28462	3.2	-107.5	-85.5
848	81.7462	82.5818	83.1615	85.3308	0.835664	1.41538	3.58462	-107.5	-86.5
849	80.5538	81.0818	82.2615	84.1077	0.527972	1.70769	3.55385	-107.5	-87.5
850	78.9846	79.8	80.8769	83.3462	0.815385	1.89231	4.36154	-107.5	-88.5
851	321	320.95	326	338.2	-0.05	5	17.2	-107.5	20.5
852	318.6	320.1	324.45	337	1.5	5.85	18.4	-107.5	21.5
853	318.75	322.05	325.75	337.85	3.3	7	19.1	-107.5	22.5
854	316.2	322.05	324.85	335.25	5.85	8.65	19.05	-107.5	23.5
855	315.1	322.45	322.75	334.7	7.35	7.65	19.6	-107.5	24.5
856	323.285	325.245	328.869	333.346	1.96084	5.58462	10.0615	-107.5	25.5
857	317.569	320.136	323.815	329.1	2.56713	6.24615	11.5308	-107.5	26.5
858	313.485	316.164	319.662	325.623	2.67902	6.17692	12.1385	-107.5	27.5
859	309.723	312.8	316.562	322.485	3.07692	6.83846	12.7615	-107.5	28.5
860	305.862	307.718	313.215	319.538	1.85664	7.35385	13.6769	-107.5	29.5
861	302.6	305.209	310.469	317.923	2.60909	7.86923	15.3231	-107.5	30.5
862	297.785	300.718	305.969	313.4	2.93357	8.18462	15.6154	-107.5	31.5
863	292.962	296.064	300.615	308.246	3.1021	7.65385	15.2846	-107.5	32.5
864	288.423	290.727	295.038	301.454	2.3042	6.61538	13.0308	-107.5	33.5
865	281.585	283.336	287.938	292.038	1.75175	6.35385	10.4538	-107.5	34.5
866	275.823	277.982	281.615	283.077	2.15874	5.79231	7.25385	-107.5	35.5
867	268.492	268.727	271.662	271.2	0.234965	3.16923	2.70769	-107.5	36.5
868	258.877	257.409	260.185	259.638	-1.46783	1.30769	0.761538	-107.5	37.5
869	251.408	248.509	252.323	251.015	-2.8986	0.915385	-0.392308	-107.5	38.5
870	244.569	240.891	244.954	243.531	-3.67832	0.384615	-1.03846	-107.5	39.5
871	238.338	233.636	237.208	236.185	-4.7021	-1.13077	-2.15385	-107.5	40.5
872	234.508	231.155	232.785	231.323	-3.35315	-1.72308	-3.18462	-107.5	41.5
873	231.023	227.636	228.654	226.862	-3.38671	-2.36923	-4.16154	-107.5	42.5
874	226.138	223.482	223.731	221.477	-2.65664	-2.40769	-4.66154	-107.5	43.5
875	221.408	219.6	218.8	214.931	-1.80769	-2.60769	-6.47692	-107.5	44.5
876	214.108	212.7	211.977	208.508	-1.40769	-2.13077	-5.6	-107.5	45.5
877	209.462	207.936	207.615	204.769	-1.52517	-1.84615	-4.69231	-107.5	46.5
878	206.023	204.682	204.577	201.823	-1.34126	-1.44615	-4.2	-107.5	47.5
879	202.431	201.909	202.238	199.054	-0.521678	-0.192308	-3.37692	-107.5	48.5
880	199.369	198.982	198.438	196.377	-0.387413	-0.930769	-2.99231	-107.5	49.5
881	196.4	197.109	194.731	193.438	0.709091	-1.66923	-2.96154	-107.5	50.5
882	191.731	192.1	189.854	188.954	0.369231	-1.87692	-2.77692	-107.5	51.5
883	187.331	188.464	185.069	184.569	1.13287	-2.26154	-2.76154	-107.5	52.5
884	181.431	182.382	179.569	178.954	0.951049	-1.86154	-2.47692	-107.5	53.5
885	175.277	176.455	173.854	172.923	1.17762	-1.42308	-2.35385	-107.5	54.5
886	170.008	171.136	168.531	168.408	1.12867	-1.47692	-1.6	-107.5	55.5
887	164.631	165.591	163.385	162.815	0.96014	-1.24615	-1.81538	-107.5	56.5
888	159.408	160.482	158.315	157.5	1.07413	-1.09231	-1.90769	-107.5	57.5
889	155.862	156.736	154.477	153.231	0.874825	-1.38462	-2.63077	-107.5	58.5
890	151.369	152.255	149.592	148.869	0.885315	-1.77692	-2.5	-107.5	59.5
891	148.685	148.8	146.215	145.308	0.115385	-2.46923	-3.37692	-107.5	60.5
892	145.577	145.091	143.269	141.823	-0.486014	-2.30769	-3.75385	-107.5	61.5
893	142.031	140.609	139.362	137.238	-1.42168	-2.66923	-4.79231	-107.5	62.5
894	138.838	137.491	135.708	133.862	-1.34755	-3.13077	-4.97692	-107.5	63.5
895	136.146	134.618	132.215	129.754	-1.52797	-3.93077	-6.39231	-107.5	64.5
896	132.969	130.645	128.931	125.7	-2.32378	-4.03846	-7.26923	-107.5	65.5
897	130.831	128.836	126.731	122.646	-1.99441	-4.1	-8.18462	-107.5	66.5
898	128.262	125.745	123.931	119.515	-2.51608	-4.33077	-8.74615	-107.5	67.5
899	125.6	123.282	121.569	116.823	-2.31818	-4.03077	-8.77692	-107.5	68.5
900	123.577	120.591	119.523	115.146	-2.98601	-4.05385	-8.43077	-107.5	69.5
901	121.715	117.5	117.1	111.277	-4.21538	-4.61538	-10.4385	-107.5	70.5
902	119.092	114.545	113.992	107.7	-4.54685	-5.1	-11.3923	-107.5	71.5
903	118.9	114.955	112.962	105.723	-3.94545	-5.93846	-13.1769	-107.5	72.5
904	117.738	113.673	111.054	103.454	-4.06573	-6.68462	-14.2846	-107.5	73.5
905	115.938	112.227	109.208	100.677	-3.71119	-6.73077	-15.2615	-107.5	74.5
906	111.808	107.855	105.546	96.8769	-3.95315	-6.26154	-14.9308	-107.5	75.5
907	112.2	108.66	107.117	98.2333	-3.54	-5.08333	-13.9667	-107.5	76.5
908	112.567	107.18	105.9	94.5	-5.38667	-6.66667	-18.0667	-107.5	77.5
909	112.3	106.2	104.55	89.9667	-6.1	-7.75	-22.3333	-107.5	78.5
910	106.65	102.95	101	86.9	-3.7	-5.65	-19.75	-107.5	79.5
911	105.25	103.7	99.4	85.9	-1.55	-5.85	-19.35	-107.5	80.5
912	105.05	103.85	98.75	84.4	-1.2	-6.3	-20.65	-107.5	81.5
913	107.7	102.15	104.25	87.55	-5.55	-3.45	-20.15	-108.5	-71.5
914	108.7	102.95	105.95	91.1	-5.75	-2.75	-17.6	-108.5	-72.5
915	117.3	118.26	116.9	110.117	0.96	-0.4	-7.18333	-108.5	-73.5
916	109.938	110.355	110.946	107.923	0.416084	1.00769	-2.01538	-108.5	-74.5
917	106.062	107.691	108.746	107.554	1.62937	2.68462	1.49231	-108.5	-75.5
918	101.092	103.945	105.069	105.385	2.85315	3.97692	4.29231	-108.5	-76.5
919	98.6231	100.518	102.108	102.546	1.8951	3.48462	3.92308	-108.5	-77.5
920	96.7923	97.9273	99.4385	100.546	1.13497	2.64615	3.75385	-108.5	-78.5
921	94.9615	95.0273	96.9154	97.5846	0.0657343	1.95385	2.62308	-108.5	-79.5
922	93.3923	94.3455	95.5154	96.4308	0.953147	2.12308	3.03846	-108.5	-80.5
923	91.9923	92.8273	93.7615	95	0.834965	1.76923	3.00769	-108.5	-81.5
924	90.3154	90.7364	91.9923	93.0385	0.420979	1.67692	2.72308	-108.5	-82.5
925	88.0154	88.6091	89.2462	91.1	0.593706	1.23077	3.08462	-108.5	-83.5
926	85.8385	85.8636	86.8385	88.4615	0.0251748	1	2.62308	-108.5	-84.5
927	83.3692	83.7273	84.7692	86.5462	0.358042	1.4	3.17692	-108.5	-85.5
928	81.9615	82.6545	83.2846	85.3385	0.693007	1.32308	3.37692	-108.5	-86.5
929	80.7077	81.1364	82.4615	84.2077	0.428671	1.75385	3.5	-108.5	-87.5
930	79	79.9364	80.9462	83.3231	0.936364	1.94615	4.32308	-108.5	-88.5
931	323.65	327.45	329.6	340.7	3.8	5.95	17.05	-108.5	21.5
932	323.7	327.3	330.45	340.7	3.6	6.75	17	-108.5	22.5
933	320.95	328	329.55	339	7.05	8.6	18.05	-108.5	23.5
934	319.8	327.05	328.45	338.25	7.25	8.65	18.45	-108.5	24.5
935	314.75	324.85	325.15	335.45	10.1	10.4	20.7	-108.5	25.5
936	323	326.982	329.138	333.662	3.98182	6.13846	10.6615	-108.5	26.5
937	319.115	322.436	325.1	330.331	3.32098	5.98462	11.2154	-108.5	27.5
938	313.354	317.236	320.854	326.177	3.88252	7.5	12.8231	-108.5	28.5
939	308.408	309.955	315.523	321.631	1.54685	7.11538	13.2231	-108.5	29.5
940	304.5	306.336	311.992	318.931	1.83636	7.49231	14.4308	-108.5	30.5
941	297.969	300.573	306.354	313.815	2.6035	8.38462	15.8462	-108.5	31.5
942	292.546	294.7	300.362	307.523	2.15385	7.81538	14.9769	-108.5	32.5
943	286.523	288.582	293.477	299.346	2.05874	6.95385	12.8231	-108.5	33.5
944	279.615	281.091	285.762	289.908	1.47552	6.14615	10.2923	-108.5	34.5
945	273.877	275.091	278.392	280.754	1.21399	4.51538	6.87692	-108.5	35.5
946	266.262	266.691	268.631	268.669	0.429371	2.36923	2.40769	-108.5	36.5
947	255.846	255.673	257.177	256.554	-0.173427	1.33077	0.707692	-108.5	37.5
948	248.831	247.145	249.238	248.438	-1.68531	0.407692	-0.392308	-108.5	38.5
949	241.731	239.691	242.854	241.685	-2.03986	1.12308	-0.0461538	-108.5	39.5
950	236.192	233.191	236.369	235.223	-3.0014	0.176923	-0.969231	-108.5	40.5
951	233.146	230.509	231.8	230.392	-2.63706	-1.34615	-2.75385	-108.5	41.5
952	229.015	226.8	227.5	225.562	-2.21538	-1.51538	-3.45385	-108.5	42.5
953	224.923	222.936	222.992	220.754	-1.98671	-1.93077	-4.16923	-108.5	43.5
954	221.285	219.518	218.831	214.738	-1.76643	-2.45385	-6.54615	-108.5	44.5
955	214.385	212.609	211.692	207.808	-1.77552	-2.69231	-6.57692	-108.5	45.5
956	209.023	207.491	207.2	203.869	-1.53217	-1.82308	-5.15385	-108.5	46.5
957	205.508	203.8	204.031	200.746	-1.70769	-1.47692	-4.76154	-108.5	47.5
958	202.038	201.036	201.331	198.392	-1.0021	-0.707692	-3.64615	-108.5	48.5
959	198.915	198.409	197.762	196.515	-0.506294	-1.15385	-2.4	-108.5	49.5
960	196.262	196.309	194.323	193.715	0.0475524	-1.93846	-2.54615	-108.5	50.5
961	191.154	191.964	189.592	188.408	0.80979	-1.56154	-2.74615	-108.5	51.5
962	187.331	187.745	184.869	184.485	0.414685	-2.46154	-2.84615	-108.5	52.5
963	181.231	182.118	179.162	178.631	0.887413	-2.06923	-2.6	-108.5	53.5
964	175.285	176.364	173.577	173.262	1.07902	-1.70769	-2.02308	-108.5	54.5
965	169.592	170.673	168.415	168.454	1.08042	-1.17692	-1.13846	-108.5	55.5
966	164.4	165.718	163.208	163.292	1.31818	-1.19231	-1.10769	-108.5	56.5
967	159.862	161.173	158.738	157.8	1.31119	-1.12308	-2.06154	-108.5	57.5
968	156.385	157.373	155.146	153.615	0.988112	-1.23846	-2.76923	-108.5	58.5
969	152.085	153.391	150.538	149.3	1.30629	-1.54615	-2.78462	-108.5	59.5
970	149.046	149.6	146.731	145.654	0.553846	-2.31538	-3.39231	-108.5	60.5
971	145.838	145.155	143.008	142	-0.683916	-2.83077	-3.83846	-108.5	61.5
972	142.315	140.745	139.562	137.354	-1.56993	-2.75385	-4.96154	-108.5	62.5
973	139.192	137.491	135.746	133.669	-1.7014	-3.44615	-5.52308	-108.5	63.5
974	136.177	134.482	132.223	129.885	-1.6951	-3.95385	-6.29231	-108.5	64.5
975	133.062	131	128.685	126.185	-2.06154	-4.37692	-6.87692	-108.5	65.5
976	130.792	128.364	126.631	122.831	-2.42867	-4.16154	-7.96154	-108.5	66.5
977	128.254	125.909	123.908	119.331	-2.34476	-4.34615	-8.92308	-108.5	67.5
978	126.085	123.509	121.462	116.931	-2.57552	-4.62308	-9.15385	-108.5	68.5
979	123.631	120.527	119.238	115.085	-3.1035	-4.39231	-8.54615	-108.5	69.5
980	121.269	117.145	116.838	111.654	-4.12378	-4.43077	-9.61538	-108.5	70.5
981	118.731	114.145	113.854	107.623	-4.58531	-4.87692	-11.1077	-108.5	71.5
982	118.854	115.082	113.385	106	-3.77203	-5.46923	-12.8538	-108.5	72.5
983	117.292	113.773	110.685	102.777	-3.51958	-6.60769	-14.5154	-108.5	73.5
984	115.115	112.164	108.277	99.1846	-2.95175	-6.83846	-15.9308	-108.5	74.5
985	110.654	107.418	104.377	96.1231	-3.23566	-6.27692	-14.5308	-108.5	75.5
986	111.246	107.382	104.862	95.6846	-3.86434	-6.38462	-15.5615	-108.5	76.5
987	112.667	107.44	105.8	94.0833	-5.22667	-6.86667	-18.5833	-108.5	77.5
988	112.7	106.7	104.917	90.4667	-6	-7.78333	-22.2333	-108.5	78.5
989	106.9	103.8	101.35	87.6	-3.1	-5.55	-19.3	-108.5	79.5
990	105.1	103.85	99	85.55	-1.25	-6.1	-19.55	-108.5	80.5
991	104.9	103.7	98.65	84.25	-1.2	-6.25	-20.65	-108.5	81.5
992	106.8	102	103.3	86.6	-4.8	-3.5	-20.2	-109.5	-71.5
993	108.2	102.9	105.25	91.15	-5.3	-2.95	-17.05	-109.5	-72.5
994	116.933	118.74	116.883	111.267	1.80667	-0.05	-5.66667	-109.5	-73.5
995	109.669	110.364	111.023	108.423	0.694406	1.35385	-1.24615	-109.5	-74.5
996	105.623	107.355	108.354	107.769	1.73147	2.73077	2.14615	-109.5	-75.5
997	101.169	103.6	105.385	105.177	2.43077	4.21538	4.00769	-109.5	-76.5
998	98.9385	100.736	102.185	102.938	1.7979	3.24615	4	-109.5	-77.5
999	97.0615	97.8091	99.4538	100.708	0.747552	2.39231	3.64615	-109.5	-78.5
1000	95.0923	95.1909	96.9615	97.3077	0.0986014	1.86923	2.21538	-109.5	-79.5
1001	93.4231	94.1182	95.1538	96.2462	0.695105	1.73077	2.82308	-109.5	-80.5
1002	92.0615	92.9182	93.5692	94.7462	0.856643	1.50769	2.68462	-109.5	-81.5
1003	90.4615	90.6455	92.0538	93.2615	0.183916	1.59231	2.8	-109.5	-82.5
1004	88.2077	88.7273	89.6231	91.0846	0.51958	1.41538	2.87692	-109.5	-83.5
1005	85.9154	85.9909	87.0462	88.7308	0.0755245	1.13077	2.81538	-109.5	-84.5
1006	83.6923	83.7727	84.8231	86.8308	0.0804196	1.13077	3.13846	-109.5	-85.5
1007	82.1231	82.7636	83.3385	85.4538	0.640559	1.21538	3.33077	-109.5	-86.5
1008	80.7615	81.2818	82.6692	84.2923	0.52028	1.90769	3.53077	-109.5	-87.5
1009	79.1	80.0545	80.9692	83.5538	0.954545	1.86923	4.45385	-109.5	-88.5
1010	324.45	328.55	330.05	340.7	4.1	5.6	16.25	-109.5	21.5
1011	324.2	330.2	331.25	340.25	6	7.05	16.05	-109.5	22.5
1012	322	329.05	330.4	339.2	7.05	8.4	17.2	-109.5	23.5
1013	322	329.65	330.2	339	7.65	8.2	17	-109.5	24.5
1014	319.55	328.95	328.75	337.2	9.4	9.2	17.65	-109.5	25.5
1015	328.423	331.873	333.715	336.6	3.44965	5.29231	8.17692	-109.5	26.5
1016	325.146	328.555	331.185	334.962	3.40839	6.03846	9.81538	-109.5	27.5
1017	319.092	322.882	326.6	331.154	3.78951	7.50769	12.0615	-109.5	28.5
1018	312.246	314	320.3	325.085	1.75385	8.05385	12.8385	-109.5	29.5
1019	306.862	309.164	315.408	321.469	2.3021	8.54615	14.6077	-109.5	30.5
1020	300.123	302.082	308.4	315.515	1.95874	8.27692	15.3923	-109.5	31.5
1021	293.685	294.9	301.354	308.646	1.21538	7.66923	14.9615	-109.5	32.5
1022	286.162	287.373	293.723	300.162	1.21119	7.56154	14	-109.5	33.5
1023	277.715	279.345	284.262	289.7	1.63007	6.54615	11.9846	-109.5	34.5
1024	271.346	272.564	275.892	279.823	1.21748	4.54615	8.47692	-109.5	35.5
1025	263.246	263.4	265.685	266.985	0.153846	2.43846	3.73846	-109.5	36.5
1026	252.231	251.436	253.838	254	-0.794406	1.60769	1.76923	-109.5	37.5
1027	245.677	243.845	246.508	246.385	-1.83147	0.830769	0.707692	-109.5	38.5
1028	239.2	236.882	239.685	238.985	-2.31818	0.484615	-0.215385	-109.5	39.5
1029	233.092	230.655	233.931	233	-2.43776	0.838462	-0.0923077	-109.5	40.5
1030	230.569	228.945	230.185	228.646	-1.62378	-0.384615	-1.92308	-109.5	41.5
1031	226.462	224.945	225.431	223.538	-1.51608	-1.03077	-2.92308	-109.5	42.5
1032	222.954	221.436	220.585	218.423	-1.51748	-2.36923	-4.53077	-109.5	43.5
1033	219.608	218.655	217.769	213.131	-0.953147	-1.83846	-6.47692	-109.5	44.5
1034	212.823	211.373	210.531	206.962	-1.45035	-2.29231	-5.86154	-109.5	45.5
1035	208.254	206.5	205.954	202.692	-1.75385	-2.3	-5.56154	-109.5	46.5
1036	204.731	203.009	202.738	199.508	-1.72168	-1.99231	-5.22308	-109.5	47.5
1037	201.023	199.945	200.523	197.554	-1.07762	-0.5	-3.46923	-109.5	48.5
1038	197.854	196.9	197.146	195.508	-0.953846	-0.707692	-2.34615	-109.5	49.5
1039	195.492	195.236	193.538	192.815	-0.255944	-1.95385	-2.67692	-109.5	50.5
1040	190.262	191.027	189.008	188.108	0.765734	-1.25385	-2.15385	-109.5	51.5
1041	186.931	187.509	184.823	183.638	0.578322	-2.10769	-3.29231	-109.5	52.5
1042	181.115	181.545	178.931	178.762	0.43007	-2.18462	-2.35385	-109.5	53.5
1043	174.792	175.827	173.415	173.231	1.03497	-1.37692	-1.56154	-109.5	54.5
1044	168.946	170.255	167.992	167.808	1.30839	-0.953846	-1.13846	-109.5	55.5
1045	163.938	165.527	163.138	163.238	1.58881	-0.8	-0.7	-109.5	56.5
1046	159.5	161.036	158.831	158.123	1.53636	-0.669231	-1.37692	-109.5	57.5
1047	157.085	158.055	155.569	154.462	0.96993	-1.51538	-2.62308	-109.5	58.5
1048	152.992	153.8	151.377	150.115	0.807692	-1.61538	-2.87692	-109.5	59.5
1049	149.954	149.673	147.408	146.415	-0.281119	-2.54615	-3.53846	-109.5	60.5
1050	146.492	145.509	143.769	142.831	-0.983217	-2.72308	-3.66154	-109.5	61.5
1051	142.292	140.973	139.846	137.585	-1.31958	-2.44615	-4.70769	-109.5	62.5
1052	139.392	137.7	136.023	133.485	-1.69231	-3.36923	-5.90769	-109.5	63.5
1053	136.138	134.164	132.3	129.985	-1.97483	-3.83846	-6.15385	-109.5	64.5
1054	132.692	130.891	128.385	125.869	-1.8014	-4.30769	-6.82308	-109.5	65.5
1055	130.569	128.273	126.423	122.685	-2.2965	-4.14615	-7.88462	-109.5	66.5
1056	128.115	125.9	123.523	119.115	-2.21538	-4.59231	-9	-109.5	67.5
1057	125.823	123.064	120.931	116.669	-2.75944	-4.89231	-9.15385	-109.5	68.5
1058	123.7	120.427	119.169	114.738	-3.27273	-4.53077	-8.96154	-109.5	69.5
1059	120.746	116.864	116.415	111.392	-3.88252	-4.33077	-9.35385	-109.5	70.5
1060	118	113.673	113.092	107.177	-4.32727	-4.90769	-10.8231	-109.5	71.5
1061	118.792	115.227	113.362	106.069	-3.56503	-5.43077	-12.7231	-109.5	72.5
1062	117.415	113.764	110.377	102.169	-3.65175	-7.03846	-15.2462	-109.5	73.5
1063	115.223	112.091	108.208	98.8308	-3.13217	-7.01538	-16.3923	-109.5	74.5
1064	110.554	107.245	104.292	95.5385	-3.30839	-6.26154	-15.0154	-109.5	75.5
1065	110.823	107.345	104.277	95.0077	-3.47762	-6.54615	-15.8154	-109.5	76.5
1066	111.338	107.245	104.377	93.6846	-4.09301	-6.96154	-17.6538	-109.5	77.5
1067	112.038	107.055	104.315	91.8538	-4.98392	-7.72308	-20.1846	-109.5	78.5
1068	107.1	103.65	101.5	88.15	-3.45	-5.6	-18.95	-109.5	79.5
1069	104.4	103	97.85	85.35	-1.4	-6.55	-19.05	-109.5	80.5
1070	104.8	102.2	97.65	84.1	-2.6	-7.15	-20.7	-109.5	81.5
1071	120	116.8	113.25	115.3	-3.2	-6.75	-4.7	-11.5	-70.5
1072	118.446	119.945	118.677	118.808	1.4993	0.230769	0.361538	-11.5	-71.5
1073	116.162	117.918	118.346	120.177	1.75664	2.18462	4.01538	-11.5	-72.5
1074	109.015	111.127	111.623	114.923	2.11189	2.60769	5.90769	-11.5	-73.5
1075	102.838	104.782	105.723	109.508	1.94336	2.88462	6.66923	-11.5	-74.5
1076	98.6308	101	101.531	105.554	2.36923	2.9	6.92308	-11.5	-75.5
1077	94.9154	97.5364	97.9462	101.323	2.62098	3.03077	6.40769	-11.5	-76.5
1078	91.8	94.7091	94.8615	98.5538	2.90909	3.06154	6.75385	-11.5	-77.5
1079	88.1692	91.0364	91.1615	94.5615	2.86713	2.99231	6.39231	-11.5	-78.5
1080	85.2	87.9273	87.8923	92.0154	2.72727	2.69231	6.81538	-11.5	-79.5
1081	83.5846	85.4364	85.7	89.5154	1.85175	2.11538	5.93077	-11.5	-80.5
1082	80.9	83.1364	83.6538	86.6692	2.23636	2.75385	5.76923	-11.5	-81.5
1083	79.5538	81.3545	81.8385	84.7	1.8007	2.28462	5.14615	-11.5	-82.5
1084	78.4077	80.9818	80.6538	83.4077	2.57413	2.24615	5	-11.5	-83.5
1085	77.7077	81.1545	80.2385	83.2077	3.44685	2.53077	5.5	-11.5	-84.5
1086	77.5462	80.6818	80.5769	83.4769	3.13566	3.03077	5.93077	-11.5	-85.5
1087	77.2154	79.6182	80.2462	83.3077	2.4028	3.03077	6.09231	-11.5	-86.5
1088	77.2769	79.0182	79.6846	82.2846	1.74126	2.40769	5.00769	-11.5	-87.5
1089	77.0769	78.1818	78.7846	81.6231	1.1049	1.70769	4.54615	-11.5	-88.5
1090	329.092	326.5	332.877	334.3	-2.59231	3.78462	5.20769	-11.5	10.5
1091	340.631	337.591	341.6	342.769	-3.03986	0.969231	2.13846	-11.5	11.5
1092	345.238	342.109	346.162	346.531	-3.12937	0.923077	1.29231	-11.5	12.5
1093	350.738	348.573	351.138	350.977	-2.16573	0.4	0.238462	-11.5	13.5
1094	354.369	352.427	354.269	353.392	-1.94196	-0.1	-0.976923	-11.5	14.5
1095	355.746	353.818	355.092	354.423	-1.92797	-0.653846	-1.32308	-11.5	15.5
1096	358.069	356.964	357.708	357.138	-1.10559	-0.361538	-0.930769	-11.5	16.5
1097	357.815	357.273	357.646	357.585	-0.542657	-0.169231	-0.230769	-11.5	17.5
1098	358.477	357.927	358.254	358.362	-0.54965	-0.223077	-0.115385	-11.5	18.5
1099	358.677	358.564	358.9	358.846	-0.113287	0.223077	0.169231	-11.5	19.5
1100	358.223	358.4	358.7	358.608	0.176923	0.476923	0.384615	-11.5	20.5
1101	357.731	358.455	358.6	358.354	0.723776	0.869231	0.623077	-11.5	21.5
1102	358.177	358.745	359.023	358.892	0.568531	0.846154	0.715385	-11.5	22.5
1103	356.938	357.518	358.215	357.785	0.57972	1.27692	0.846154	-11.5	23.5
1104	356.685	357.355	358.338	358	0.66993	1.65385	1.31538	-11.5	24.5
1105	355.869	356.755	357.462	357.392	0.885315	1.59231	1.52308	-11.5	25.5
1106	354.085	355.145	356.046	355.631	1.06084	1.96154	1.54615	-11.5	26.5
1107	352.408	353.191	354.485	354.308	0.783217	2.07692	1.9	-11.5	27.5
1108	344.65	346.5	351.4	348.2	1.85	6.75	3.55	-11.5	28.5
1109	339.4	339.85	344.4	340.25	0.45	5	0.85	-11.5	29.5
1110	326.65	324.3	320.15	319.35	-2.35	-6.5	-7.3	-11.5	3.5
1111	333.5	332.75	335.8	334.1	-0.75	2.3	0.6	-11.5	30.5
1112	326.9	321.8	325.9	325.85	-5.1	-1	-1.05	-11.5	31.5
1113	313.9	310	312.7	313.95	-3.9	-1.2	0.05	-11.5	32.5
1114	316.4	315.1	313.65	313.7	-1.3	-2.75	-2.7	-11.5	4.5
1115	316.15	316.05	316.4	312.4	-0.1	0.25	-3.75	-11.5	5.5
1116	153.65	160.35	159.05	155.05	6.7	5.4	1.4	-11.5	50.5
1117	149.75	155.7	153.25	148.75	5.95	3.5	-1	-11.5	51.5
1118	146.75	153.25	148.8	143.8	6.5	2.05	-2.95	-11.5	52.5
1119	143.5	148.8	145.45	138.85	5.3	1.95	-4.65	-11.5	53.5
1120	139.95	144.9	140.95	133.65	4.95	1	-6.3	-11.5	54.5
1121	136.75	140.65	136.55	129.15	3.9	-0.2	-7.6	-11.5	55.5
1122	312.85	315.4	314.05	307.4	2.55	1.2	-5.45	-11.5	6.5
1123	95.9	100.75	104.15	97.35	4.85	8.25	1.45	-11.5	63.5
1124	91.65	97.3	97.9	93.65	5.65	6.25	2	-11.5	64.5
1125	92.35	95.95	94.35	87.55	3.6	2	-4.8	-11.5	65.5
1126	317.2	321.85	318.15	311.6	4.65	0.95	-5.6	-11.5	7.5
1127	109.6	104.35	98.35	86.8	-5.25	-11.25	-22.8	-11.5	79.5
1128	313.992	309.382	317.423	316.715	-4.61049	3.43077	2.72308	-11.5	8.5
1129	108.55	105.1	99.7	87.25	-3.45	-8.85	-21.3	-11.5	80.5
1130	109.5	106.1	101.1	88.1	-3.4	-8.4	-21.4	-11.5	81.5
1131	107.5	106.3	101.1	88.95	-1.2	-6.4	-18.55	-11.5	82.5
1132	106.3	105.55	98.9	86.95	-0.75	-7.4	-19.35	-11.5	83.5
1133	105.65	103.8	98.25	83.95	-1.85	-7.4	-21.7	-11.5	84.5
1134	317.385	313.245	322.054	323.208	-4.13916	4.66923	5.82308	-11.5	9.5
1135	113.85	112.58	109.25	100.233	-1.27	-4.6	-13.6167	-110.5	-71.5
1136	116.333	117.44	114.667	106.85	1.10667	-1.66667	-9.48333	-110.5	-72.5
1137	116.983	119.2	117.633	112.283	2.21667	0.65	-4.7	-110.5	-73.5
1138	109.715	110.409	111.392	108.977	0.693706	1.67692	-0.738462	-110.5	-74.5
1139	105.438	107.309	108.377	107.923	1.87063	2.93846	2.48462	-110.5	-75.5
1140	101.508	103.818	105.469	105.438	2.31049	3.96154	3.93077	-110.5	-76.5
1141	98.9615	100.891	102.462	103.285	1.92937	3.5	4.32308	-110.5	-77.5
1142	96.9923	97.9818	99.8538	100.685	0.98951	2.86154	3.69231	-110.5	-78.5
1143	94.9308	95.2909	96.8	97.3692	0.36014	1.86923	2.43846	-110.5	-79.5
1144	93.4154	93.8	95.0231	96.2538	0.384615	1.60769	2.83846	-110.5	-80.5
1145	91.9462	92.8273	93.4308	94.4923	0.881119	1.48462	2.54615	-110.5	-81.5
1146	90.4538	90.7455	91.9077	93.2385	0.291608	1.45385	2.78462	-110.5	-82.5
1147	88.3308	88.8	89.5692	90.9154	0.469231	1.23846	2.58462	-110.5	-83.5
1148	86.0923	85.9455	87.1923	88.9846	-0.146853	1.1	2.89231	-110.5	-84.5
1149	83.8154	84	84.8231	86.8769	0.184615	1.00769	3.06154	-110.5	-85.5
1150	82.3692	83.0182	83.7	85.5	0.648951	1.33077	3.13077	-110.5	-86.5
1151	80.9692	81.2727	82.7154	84.2923	0.303497	1.74615	3.32308	-110.5	-87.5
1152	79.1154	80.1182	81.0769	83.5385	1.0028	1.96154	4.42308	-110.5	-88.5
1153	325.2	330.55	331.65	340.85	5.35	6.45	15.65	-110.5	21.5
1154	324.15	331.8	331.55	340.2	7.65	7.4	16.05	-110.5	22.5
1155	323.5	331	331	339.6	7.5	7.5	16.1	-110.5	23.5
1156	323.75	331.85	331.75	340.35	8.1	8	16.6	-110.5	24.5
1157	321.7	331.5	331.35	338.25	9.8	9.65	16.55	-110.5	25.5
1158	321.3	332.75	331.2	337.15	11.45	9.9	15.85	-110.5	26.5
1159	318.2	328.15	328.15	332.5	9.95	9.95	14.3	-110.5	27.5
1160	325.669	329.7	332.962	336.238	4.03077	7.29231	10.5692	-110.5	28.5
1161	319.292	322.945	327.354	331.485	3.65315	8.06154	12.1923	-110.5	29.5
1162	313.108	316.091	321.646	326.723	2.98322	8.53846	13.6154	-110.5	30.5
1163	305.115	307.673	313.685	320.669	2.55734	8.56923	15.5538	-110.5	31.5
1164	297.269	299.2	305.185	312.831	1.93077	7.91538	15.5615	-110.5	32.5
1165	288.492	290.909	296.285	303.392	2.41678	7.79231	14.9	-110.5	33.5
1166	278.877	281.3	286.238	292.146	2.42308	7.36154	13.2692	-110.5	34.5
1167	270.885	272.864	276.331	280.554	1.97902	5.44615	9.66923	-110.5	35.5
1168	262.208	262.718	265.208	267.069	0.51049	3	4.86154	-110.5	36.5
1169	250.423	250.045	252.477	253.331	-0.377622	2.05385	2.90769	-110.5	37.5
1170	243.654	242.318	244.454	245.392	-1.33566	0.8	1.73846	-110.5	38.5
1171	237.185	236	238.254	238.085	-1.18462	1.06923	0.9	-110.5	39.5
1172	231.831	230.182	232.262	231.692	-1.64895	0.430769	-0.138462	-110.5	40.5
1173	228.962	228.109	229.054	227.962	-0.852448	0.0923077	-1	-110.5	41.5
1174	225.415	224.609	224.215	222.562	-0.806294	-1.2	-2.85385	-110.5	42.5
1175	221.554	221.145	219.354	217.054	-0.408392	-2.2	-4.5	-110.5	43.5
1176	218.238	217.936	216.077	211.885	-0.302098	-2.16154	-6.35385	-110.5	44.5
1177	211.585	210.3	209.554	205.854	-1.28462	-2.03077	-5.73077	-110.5	45.5
1178	206.9	205.491	205.054	201.462	-1.40909	-1.84615	-5.43846	-110.5	46.5
1179	203.362	202.1	201.5	198.215	-1.26154	-1.86154	-5.14615	-110.5	47.5
1180	200.354	199.255	199.115	196.354	-1.0993	-1.23846	-4	-110.5	48.5
1181	197.446	196.173	196.185	194.408	-1.27343	-1.26154	-3.03846	-110.5	49.5
1182	194.438	194.482	193.115	191.715	0.0433566	-1.32308	-2.72308	-110.5	50.5
1183	189.846	190.191	188.777	187.685	0.344755	-1.06923	-2.16154	-110.5	51.5
1184	186.585	186.836	184.338	183.038	0.251748	-2.24615	-3.54615	-110.5	52.5
1185	180.731	181.682	178.823	178.515	0.951049	-1.90769	-2.21538	-110.5	53.5
1186	174.7	175.327	172.908	173.062	0.627273	-1.79231	-1.63846	-110.5	54.5
1187	169.254	169.773	167.915	167.846	0.518881	-1.33846	-1.40769	-110.5	55.5
1188	163.923	165.291	163.208	163.223	1.36783	-0.715385	-0.7	-110.5	56.5
1189	159.315	160.973	159	158.777	1.65734	-0.315385	-0.538462	-110.5	57.5
1190	157.446	158.355	156.485	154.915	0.908392	-0.961538	-2.53077	-110.5	58.5
1191	153.615	154.736	152.331	151.108	1.12098	-1.28462	-2.50769	-110.5	59.5
1192	150.615	150.664	148.546	146.769	0.0482517	-2.06923	-3.84615	-110.5	60.5
1193	147.269	146.191	144.2	143.146	-1.07832	-3.06923	-4.12308	-110.5	61.5
1194	142.969	141.773	140.438	138.5	-1.1965	-2.53077	-4.46923	-110.5	62.5
1195	139.831	138.345	136.331	133.9	-1.48531	-3.5	-5.93077	-110.5	63.5
1196	136.338	134.164	132.392	129.846	-2.17483	-3.94615	-6.49231	-110.5	64.5
1197	132.5	130.545	128.146	125.469	-1.95455	-4.35385	-7.03077	-110.5	65.5
1198	130.415	128.364	126.177	122.6	-2.05175	-4.23846	-7.81538	-110.5	66.5
1199	128.262	125.618	123.192	119.1	-2.64336	-5.06923	-9.16154	-110.5	67.5
1200	125.562	122.936	121.162	116.377	-2.62517	-4.4	-9.18462	-110.5	68.5
1201	123.431	120.436	119.108	114.877	-2.99441	-4.32308	-8.55385	-110.5	69.5
1202	120.546	116.918	116.185	111.154	-3.62797	-4.36154	-9.39231	-110.5	70.5
1203	117.938	113.545	112.908	106.723	-4.39301	-5.03077	-11.2154	-110.5	71.5
1204	119.015	115.064	113.023	105.915	-3.95175	-5.99231	-13.1	-110.5	72.5
1205	117.531	113.745	110.469	101.954	-3.78531	-7.06154	-15.5769	-110.5	73.5
1206	115.169	111.882	108.177	98.7692	-3.28741	-6.99231	-16.4	-110.5	74.5
1207	110.285	107.255	104.377	94.9154	-3.03007	-5.90769	-15.3692	-110.5	75.5
1208	110.008	106.873	103.846	94	-3.13497	-6.16154	-16.0077	-110.5	76.5
1209	110.3	106.436	103.585	92.4385	-3.86364	-6.71538	-17.8615	-110.5	77.5
1210	111.608	107.009	104.215	91.4	-4.5986	-7.39231	-20.2077	-110.5	78.5
1211	106.95	103.6	101.15	88.4	-3.35	-5.8	-18.55	-110.5	79.5
1212	104.65	102.85	97.6	85	-1.8	-7.05	-19.65	-110.5	80.5
1213	104.8	102.45	98.1	83.95	-2.35	-6.7	-20.85	-110.5	81.5
1214	113.817	112.56	108.667	100.267	-1.25667	-5.15	-13.55	-111.5	-71.5
1215	116.267	117.68	114.467	106.95	1.41333	-1.8	-9.31667	-111.5	-72.5
1216	117.633	119.3	118	113.483	1.66667	0.366667	-4.15	-111.5	-73.5
1217	110.038	110.3	111.862	109.577	0.261538	1.82308	-0.461538	-111.5	-74.5
1218	105.4	107.582	108.508	108.123	2.18182	3.10769	2.72308	-111.5	-75.5
1219	101.646	104.018	105.485	105.823	2.37203	3.83846	4.17692	-111.5	-76.5
1220	99.4077	101.245	102.754	103.462	1.83776	3.34615	4.05385	-111.5	-77.5
1221	97.0077	98.2636	100.015	100.762	1.25594	3.00769	3.75385	-111.5	-78.5
1222	95.0846	95.1545	96.9769	97.4077	0.0699301	1.89231	2.32308	-111.5	-79.5
1223	93.4385	93.4455	94.8692	96.0538	0.00699301	1.43077	2.61538	-111.5	-80.5
1224	91.8923	92.7	92.9923	94.4538	0.807692	1.1	2.56154	-111.5	-81.5
1225	90.5308	90.6909	91.6	93.3538	0.16014	1.06923	2.82308	-111.5	-82.5
1226	88.2538	88.8727	89.3923	90.8615	0.618881	1.13846	2.60769	-111.5	-83.5
1227	86.1308	86.2545	87.1923	88.8846	0.123776	1.06154	2.75385	-111.5	-84.5
1228	84.1077	84.4182	84.8846	87.1154	0.31049	0.776923	3.00769	-111.5	-85.5
1229	82.5385	83.1818	83.7692	85.6615	0.643357	1.23077	3.12308	-111.5	-86.5
1230	81.0154	81.4455	82.7846	84.4308	0.43007	1.76923	3.41538	-111.5	-87.5
1231	79.2308	80.1	81.3	83.3538	0.869231	2.06923	4.12308	-111.5	-88.5
1232	324.9	331.75	331.6	340.7	6.85	6.7	15.8	-111.5	21.5
1233	325.4	333.75	332.3	340.65	8.35	6.9	15.25	-111.5	22.5
1234	325.35	333.25	332.85	339.6	7.9	7.5	14.25	-111.5	23.5
1235	326.3	335.25	335	341.5	8.95	8.7	15.2	-111.5	24.5
1236	325.05	334.7	334.75	339.5	9.65	9.7	14.45	-111.5	25.5
1237	323	334.45	333.75	338.15	11.45	10.75	15.15	-111.5	26.5
1238	320.55	329.3	328.55	333.6	8.75	8	13.05	-111.5	27.5
1239	319.4	327.25	328.4	330.4	7.85	9	11	-111.5	28.5
1240	325.415	329.609	332.777	335.508	4.19371	7.36154	10.0923	-111.5	29.5
1241	319.215	322.845	327.815	331.292	3.63007	8.6	12.0769	-111.5	30.5
1242	311.177	313.945	319.854	325.723	2.76853	8.67692	14.5462	-111.5	31.5
1243	302.285	304.327	310.423	317.638	2.04266	8.13846	15.3538	-111.5	32.5
1244	291.946	294.455	300.338	308.3	2.50839	8.39231	16.3538	-111.5	33.5
1245	280.523	282.964	288.838	295.785	2.44056	8.31538	15.2615	-111.5	34.5
1246	271.177	273.464	277.462	282.785	2.28671	6.28462	11.6077	-111.5	35.5
1247	261.708	262.355	265.762	267.846	0.646853	4.05385	6.13846	-111.5	36.5
1248	249.608	248.718	251.631	253.746	-0.88951	2.02308	4.13846	-111.5	37.5
1249	242.738	241.291	243.985	245.354	-1.44755	1.24615	2.61538	-111.5	38.5
1250	235.892	235.427	237.746	237.977	-0.465035	1.85385	2.08462	-111.5	39.5
1251	230.654	229.636	231.815	232.177	-1.01748	1.16154	1.52308	-111.5	40.5
1252	228.108	227.527	227.846	227.369	-0.58042	-0.261538	-0.738462	-111.5	41.5
1253	224.1	223.773	223.338	221.677	-0.327273	-0.761538	-2.42308	-111.5	42.5
1254	220.792	220	219.092	216.1	-0.792308	-1.7	-4.69231	-111.5	43.5
1255	217.146	216.9	214.677	210.869	-0.246154	-2.46923	-6.27692	-111.5	44.5
1256	210.3	209.527	208.254	204.669	-0.772727	-2.04615	-5.63077	-111.5	45.5
1257	205.3	203.573	203.185	199.769	-1.72727	-2.11538	-5.53077	-111.5	46.5
1258	201.292	199.664	199.208	196.331	-1.62867	-2.08462	-4.96154	-111.5	47.5
1259	199.146	197.491	197.738	194.9	-1.65524	-1.40769	-4.24615	-111.5	48.5
1260	196.323	194.218	195.008	193.077	-2.1049	-1.31538	-3.24615	-111.5	49.5
1261	193.823	193.091	192.331	190.638	-0.732168	-1.49231	-3.18462	-111.5	50.5
1262	189.415	189.082	187.446	186.154	-0.333566	-1.96923	-3.26154	-111.5	51.5
1263	185.885	185.845	183.869	182.154	-0.0391608	-2.01538	-3.73077	-111.5	52.5
1264	180.562	180.864	178.223	177.385	0.302098	-2.33846	-3.17692	-111.5	53.5
1265	174.954	174.618	172.538	172.462	-0.335664	-2.41538	-2.49231	-111.5	54.5
1266	169.615	169.864	167.715	167.315	0.248252	-1.9	-2.3	-111.5	55.5
1267	164.815	165.4	163.654	163.8	0.584615	-1.16154	-1.01538	-111.5	56.5
1268	159.838	161.209	158.977	159.492	1.37063	-0.861538	-0.346154	-111.5	57.5
1269	158.023	158.945	157.092	155.908	0.922378	-0.930769	-2.11538	-111.5	58.5
1270	154.577	155.2	153.1	151.831	0.623077	-1.47692	-2.74615	-111.5	59.5
1271	151.308	151.327	149.377	147.454	0.0195804	-1.93077	-3.85385	-111.5	60.5
1272	148	147.027	145.392	143.754	-0.972727	-2.60769	-4.24615	-111.5	61.5
1273	143.662	142.909	141.292	139.4	-0.752448	-2.36923	-4.26154	-111.5	62.5
1274	140.208	138.627	137.038	134.669	-1.58042	-3.16923	-5.53846	-111.5	63.5
1275	136.554	134.064	132.015	129.585	-2.49021	-4.53846	-6.96923	-111.5	64.5
1276	132.292	129.573	126.692	124.562	-2.71958	-5.6	-7.73077	-111.5	65.5
1277	130.623	128.427	125.677	122.192	-2.1958	-4.94615	-8.43077	-111.5	66.5
1278	128.385	125.655	123.469	119.185	-2.73007	-4.91538	-9.2	-111.5	67.5
1279	125.954	122.918	121.231	116.162	-3.03566	-4.72308	-9.79231	-111.5	68.5
1280	123.508	120.045	119.362	114.238	-3.46224	-4.14615	-9.26923	-111.5	69.5
1281	120.515	116.545	116.223	110.669	-3.96993	-4.29231	-9.84615	-111.5	70.5
1282	117.454	113.255	112.523	106.769	-4.1993	-4.93077	-10.6846	-111.5	71.5
1283	118.562	114.682	112.823	105.738	-3.87972	-5.73846	-12.8231	-111.5	72.5
1284	117.592	113.382	110.385	102.077	-4.21049	-7.20769	-15.5154	-111.5	73.5
1285	115.4	111.536	108.438	98.8077	-3.86364	-6.96154	-16.5923	-111.5	74.5
1286	110.408	106.927	104.5	95.0692	-3.48042	-5.90769	-15.3385	-111.5	75.5
1287	109.385	106.345	103.377	93.4385	-3.03916	-6.00769	-15.9462	-111.5	76.5
1288	109.662	106.073	103.2	91.6846	-3.58881	-6.46154	-17.9769	-111.5	77.5
1289	110.985	106.536	103.831	91.0769	-4.44825	-7.15385	-19.9077	-111.5	78.5
1290	106.9	103	100.6	88.3	-3.9	-6.3	-18.6	-111.5	79.5
1291	104.5	102.05	97.3	84.85	-2.45	-7.2	-19.65	-111.5	80.5
1292	104.3	101.8	98.55	83.45	-2.5	-5.75	-20.85	-111.5	81.5
1293	113.55	112.48	108.233	100.067	-1.07	-5.31667	-13.4833	-112.5	-71.5
1294	116.067	117.52	114.3	106.8	1.45333	-1.76667	-9.26667	-112.5	-72.5
1295	117.817	119.56	118.033	114.067	1.74333	0.216667	-3.75	-112.5	-73.5
1296	109.808	110.045	111.954	109.408	0.237762	2.14615	-0.4	-112.5	-74.5
1297	105.5	107.455	108.508	108.138	1.95455	3.00769	2.63846	-112.5	-75.5
1298	101.962	104.464	105.469	106.054	2.5021	3.50769	4.09231	-112.5	-76.5
1299	99.7615	101.482	102.777	103.923	1.72028	3.01538	4.16154	-112.5	-77.5
1300	97.1077	98.2091	100.062	100.708	1.1014	2.95385	3.6	-112.5	-78.5
1301	95.0462	95	96.9231	97.4769	-0.0461538	1.87692	2.43077	-112.5	-79.5
1302	93.1846	93.3364	94.4846	96.0615	0.151748	1.3	2.87692	-112.5	-80.5
1303	91.6846	92.3727	92.9923	94.3231	0.688112	1.30769	2.63846	-112.5	-81.5
1304	90.5231	90.6	91.5308	93.2538	0.0769231	1.00769	2.73077	-112.5	-82.5
1305	88.3615	88.8909	89.3154	91.0385	0.529371	0.953846	2.67692	-112.5	-83.5
1306	86.3308	86.3455	87.4077	89.1154	0.0146853	1.07692	2.78462	-112.5	-84.5
1307	84.3538	84.5818	85.1308	87.1692	0.227972	0.776923	2.81538	-112.5	-85.5
1308	82.7769	83.2636	83.8	85.8	0.486713	1.02308	3.02308	-112.5	-86.5
1309	81.1615	81.5909	82.9462	84.4615	0.429371	1.78462	3.3	-112.5	-87.5
1310	79.3615	80.1545	81.3154	83.3923	0.793007	1.95385	4.03077	-112.5	-88.5
1311	324.8	332.65	330	339.9	7.85	5.2	15.1	-112.5	22.5
1312	323.85	332.25	331.4	338.3	8.4	7.55	14.45	-112.5	23.5
1313	326.25	334.2	335	340.05	7.95	8.75	13.8	-112.5	24.5
1314	324.7	334.45	333.6	338.85	9.75	8.9	14.15	-112.5	25.5
1315	322.8	333.7	332.65	337.6	10.9	9.85	14.8	-112.5	26.5
1316	320.3	328.5	326.4	332.1	8.2	6.1	11.8	-112.5	27.5
1317	319.7	327.8	328.2	330.6	8.1	8.5	10.9	-112.5	28.5
1318	328.538	332.455	335.069	337.108	3.91608	6.53077	8.56923	-112.5	29.5
1319	322.638	326.482	330.769	333.377	3.84336	8.13077	10.7385	-112.5	30.5
1320	314.523	317.355	323.085	327.708	2.83147	8.56154	13.1846	-112.5	31.5
1321	305.054	307	313.777	320.377	1.94615	8.72308	15.3231	-112.5	32.5
1322	293.562	296.009	302.3	310.823	2.44755	8.73846	17.2615	-112.5	33.5
1323	280.908	282.991	289.977	297.592	2.08322	9.06923	16.6846	-112.5	34.5
1324	270.546	272.891	278.408	283.138	2.34476	7.86154	12.5923	-112.5	35.5
1325	260.446	261.209	264.7	267.562	0.762937	4.25385	7.11538	-112.5	36.5
1326	247.754	247.364	250.754	252.954	-0.39021	3	5.2	-112.5	37.5
1327	240.862	239.418	242.815	244.777	-1.44336	1.95385	3.91538	-112.5	38.5
1328	234.569	233.245	236.869	237.985	-1.32378	2.3	3.41538	-112.5	39.5
1329	229.715	227.909	230.777	231.408	-1.80629	1.06154	1.69231	-112.5	40.5
1330	226.854	225.982	226.246	226.746	-0.872028	-0.607692	-0.107692	-112.5	41.5
1331	222.223	221.555	221.446	220.354	-0.668531	-0.776923	-1.86923	-112.5	42.5
1332	218.054	218.064	216.815	214.7	0.00979021	-1.23846	-3.35385	-112.5	43.5
1333	214.2	214.255	211.923	209.423	0.0545455	-2.27692	-4.77692	-112.5	44.5
1334	207.346	206.064	204.946	203.315	-1.28252	-2.4	-4.03077	-112.5	45.5
1335	202.162	200.855	200.108	197.923	-1.30699	-2.05385	-4.23846	-112.5	46.5
1336	198.292	197.382	197.208	194.785	-0.91049	-1.08462	-3.50769	-112.5	47.5
1337	196.223	194.945	195.431	192.754	-1.27762	-0.792308	-3.46923	-112.5	48.5
1338	194.354	192.936	192.985	191.362	-1.41748	-1.36923	-2.99231	-112.5	49.5
1339	192.2	190.964	190.077	188.785	-1.23636	-2.12308	-3.41538	-112.5	50.5
1340	187.546	187.4	185.908	184.385	-0.146154	-1.63846	-3.16154	-112.5	51.5
1341	184.3	184.336	181.754	180.4	0.0363636	-2.54615	-3.9	-112.5	52.5
1342	178.931	179.309	176.385	175.477	0.378322	-2.54615	-3.45385	-112.5	53.5
1343	173.638	173.336	171.138	171.123	-0.302098	-2.5	-2.51538	-112.5	54.5
1344	168.992	168.882	166.831	166.692	-0.11049	-2.16154	-2.3	-112.5	55.5
1345	164.992	165.064	163.185	163.638	0.0713287	-1.80769	-1.35385	-112.5	56.5
1346	160.023	161.018	159.015	159.577	0.995105	-1.00769	-0.446154	-112.5	57.5
1347	158.362	158.564	156.869	155.908	0.202098	-1.49231	-2.45385	-112.5	58.5
1348	154.592	154.791	152.792	151.715	0.198601	-1.8	-2.87692	-112.5	59.5
1349	151.577	151.055	149.369	147.7	-0.522378	-2.20769	-3.87692	-112.5	60.5
1350	148.177	147.391	145.477	144.008	-0.786014	-2.7	-4.16923	-112.5	61.5
1351	144.131	143.027	141.546	139.531	-1.1035	-2.58462	-4.6	-112.5	62.5
1352	140.462	138.764	136.992	134.592	-1.6979	-3.46923	-5.86923	-112.5	63.5
1353	136.431	133.855	131.4	128.962	-2.57622	-5.03077	-7.46923	-112.5	64.5
1354	131.523	128.509	126.269	123.808	-3.01399	-5.25385	-7.71538	-112.5	65.5
1355	130.377	127.391	125.792	121.908	-2.98601	-4.58462	-8.46923	-112.5	66.5
1356	128.177	125.436	123.108	118.715	-2.74056	-5.06923	-9.46154	-112.5	67.5
1357	125.831	122.482	120.738	116.077	-3.34895	-5.09231	-9.75385	-112.5	68.5
1358	123.208	119.609	119.315	113.823	-3.5986	-3.89231	-9.38462	-112.5	69.5
1359	120.569	116.573	116.369	110.308	-3.9965	-4.2	-10.2615	-112.5	70.5
1360	117.192	113.045	112.277	106.531	-4.14685	-4.91538	-10.6615	-112.5	71.5
1361	118.185	114.145	112.492	105.546	-4.03916	-5.69231	-12.6385	-112.5	72.5
1362	117.223	113.082	110.723	102.131	-4.14126	-6.5	-15.0923	-112.5	73.5
1363	115.023	111.273	108.362	98.5308	-3.75035	-6.66154	-16.4923	-112.5	74.5
1364	110.238	106.645	104.431	94.6692	-3.59301	-5.80769	-15.5692	-112.5	75.5
1365	108.962	105.973	103.215	93.0692	-2.98881	-5.74615	-15.8923	-112.5	76.5
1366	109.146	106.155	103.431	91.5462	-2.99161	-5.71538	-17.6	-112.5	77.5
1367	110.8	106.464	103.431	90.7769	-4.33636	-7.36923	-20.0231	-112.5	78.5
1368	106.65	103.05	100.2	87.95	-3.6	-6.45	-18.7	-112.5	79.5
1369	104.3	102.2	97.2	84.55	-2.1	-7.1	-19.75	-112.5	80.5
1370	113.533	112.44	108.35	100.25	-1.09333	-5.18333	-13.2833	-113.5	-71.5
1371	115.633	117.44	113.883	107.033	1.80667	-1.75	-8.6	-113.5	-72.5
1372	118.1	119.76	118.117	114.5	1.66	0.0166667	-3.6	-113.5	-73.5
1373	109.708	110.473	112	109.554	0.765035	2.29231	-0.153846	-113.5	-74.5
1374	105.785	107.7	108.777	108.469	1.91538	2.99231	2.68462	-113.5	-75.5
1375	102.231	104.745	105.738	106.538	2.51469	3.50769	4.30769	-113.5	-76.5
1376	100	102.018	103.285	103.985	2.01818	3.28462	3.98462	-113.5	-77.5
1377	97.0923	98.3727	100.131	100.838	1.28042	3.03846	3.74615	-113.5	-78.5
1378	94.7538	95.0455	96.9538	97.5154	0.291608	2.2	2.76154	-113.5	-79.5
1379	93.1462	93.2818	94.4846	95.7923	0.135664	1.33846	2.64615	-113.5	-80.5
1380	91.6231	92.0455	92.8308	94.0846	0.422378	1.20769	2.46154	-113.5	-81.5
1381	90.4538	90.5091	91.6923	93.3462	0.0552448	1.23846	2.89231	-113.5	-82.5
1382	88.3923	89.3	89.5769	91.3231	0.907692	1.18462	2.93077	-113.5	-83.5
1383	86.4462	86.5273	87.5308	89.1615	0.0811189	1.08462	2.71538	-113.5	-84.5
1384	84.3923	84.7091	85.2	87.1308	0.316783	0.807692	2.73846	-113.5	-85.5
1385	82.8923	83.4727	83.8231	85.9385	0.58042	0.930769	3.04615	-113.5	-86.5
1386	81.2462	81.7	82.9923	84.5538	0.453846	1.74615	3.30769	-113.5	-87.5
1387	79.4385	80.2636	81.3385	83.5615	0.825175	1.9	4.12308	-113.5	-88.5
1388	324.95	333.45	332.05	339.5	8.5	7.1	14.55	-113.5	22.5
1389	324.3	333.55	332.8	338.35	9.25	8.5	14.05	-113.5	23.5
1390	325.5	336.1	335.05	339.8	10.6	9.55	14.3	-113.5	24.5
1391	325.95	336.1	335	339.65	10.15	9.05	13.7	-113.5	25.5
1392	326.35	335.1	334.1	338.2	8.75	7.75	11.85	-113.5	26.5
1393	324.35	333.95	332.35	335.05	9.6	8	10.7	-113.5	27.5
1394	321.95	330	330.9	332.6	8.05	8.95	10.65	-113.5	28.5
1395	331.331	336.545	338.238	339.354	5.21469	6.90769	8.02308	-113.5	29.5
1396	326.792	331.509	334.638	336.623	4.71678	7.84615	9.83077	-113.5	30.5
1397	318.985	323.482	327.392	331.362	4.4972	8.40769	12.3769	-113.5	31.5
1398	309.185	311.818	318.038	323.746	2.63357	8.85385	14.5615	-113.5	32.5
1399	297.738	300.1	306.492	314.008	2.36154	8.75385	16.2692	-113.5	33.5
1400	284.277	286.8	293.115	300.985	2.52308	8.83846	16.7077	-113.5	34.5
1401	272.823	275.155	280.138	285.285	2.33147	7.31538	12.4615	-113.5	35.5
1402	261.331	262.009	265.685	269.592	0.678322	4.35385	8.26154	-113.5	36.5
1403	248.062	248.364	252.438	254.738	0.302098	4.37692	6.67692	-113.5	37.5
1404	242.231	239.736	244.123	246.569	-2.49441	1.89231	4.33846	-113.5	38.5
1405	236.838	234.582	238.246	239.923	-2.25664	1.40769	3.08462	-113.5	39.5
1406	230.692	229.355	231.931	233.562	-1.33776	1.23846	2.86923	-113.5	40.5
1407	227.769	226.809	227.546	228.015	-0.96014	-0.223077	0.246154	-113.5	41.5
1408	222.177	221.927	221.808	221.108	-0.24965	-0.369231	-1.06923	-113.5	42.5
1409	217.023	216.718	216.377	215.015	-0.304895	-0.646154	-2.00769	-113.5	43.5
1410	212.254	212.264	210.692	208.877	0.00979021	-1.56154	-3.37692	-113.5	44.5
1411	204.608	203.9	203.015	201.515	-0.707692	-1.59231	-3.09231	-113.5	45.5
1412	199.523	198.527	198.177	196.008	-0.995804	-1.34615	-3.51538	-113.5	46.5
1413	195.523	194.6	194.754	191.908	-0.923077	-0.769231	-3.61538	-113.5	47.5
1414	194.092	192.764	192.638	190.131	-1.32867	-1.45385	-3.96154	-113.5	48.5
1415	192.815	191.691	190.985	188.854	-1.12448	-1.83077	-3.96154	-113.5	49.5
1416	191.123	189.664	188.377	186.515	-1.45944	-2.74615	-4.60769	-113.5	50.5
1417	186.008	185.727	183.862	182.592	-0.28042	-2.14615	-3.41538	-113.5	51.5
1418	182.185	182.545	179.777	178.738	0.360839	-2.40769	-3.44615	-113.5	52.5
1419	177.992	178.291	174.585	173.808	0.298601	-3.40769	-4.18462	-113.5	53.5
1420	172.485	172.591	170.138	169.554	0.106294	-2.34615	-2.93077	-113.5	54.5
1421	168.646	168.8	166.362	166.069	0.153846	-2.28462	-2.57692	-113.5	55.5
1422	164.654	164.727	163.308	162.985	0.0734266	-1.34615	-1.66923	-113.5	56.5
1423	160.108	161.027	159.215	159.277	0.91958	-0.892308	-0.830769	-113.5	57.5
1424	158.515	158.564	156.631	156.285	0.0482517	-1.88462	-2.23077	-113.5	58.5
1425	155.308	154.909	152.815	151.723	-0.398601	-2.49231	-3.58462	-113.5	59.5
1426	152.369	151.627	149.754	148.562	-0.741958	-2.61538	-3.80769	-113.5	60.5
1427	149.262	148.9	145.992	144.608	-0.361538	-3.26923	-4.65385	-113.5	61.5
1428	145.131	144.191	142.308	139.885	-0.93986	-2.82308	-5.24615	-113.5	62.5
1429	141.115	139.591	137.708	135.1	-1.52448	-3.40769	-6.01538	-113.5	63.5
1430	136.969	134.236	131.808	129.215	-2.73287	-5.16154	-7.75385	-113.5	64.5
1431	131.869	128.745	126.792	123.531	-3.12378	-5.07692	-8.33846	-113.5	65.5
1432	130.523	127.509	125.908	122.023	-3.01399	-4.61538	-8.5	-113.5	66.5
1433	128.185	125.4	123.5	118.977	-2.78462	-4.68462	-9.20769	-113.5	67.5
1434	125.777	122.627	120.669	116.408	-3.14965	-5.10769	-9.36923	-113.5	68.5
1435	123.469	119.4	119.285	114.038	-4.06923	-4.18462	-9.43077	-113.5	69.5
1436	120.9	116.627	116.5	110.2	-4.27273	-4.4	-10.7	-113.5	70.5
1437	117.538	113.164	112.692	106.631	-4.37483	-4.84615	-10.9077	-113.5	71.5
1438	118.185	114.027	112.746	105.415	-4.15734	-5.43846	-12.7692	-113.5	72.5
1439	117.123	112.973	110.769	102.185	-4.15035	-6.35385	-14.9385	-113.5	73.5
1440	114.7	110.818	108.462	98.3231	-3.88182	-6.23846	-16.3769	-113.5	74.5
1441	110.146	106.045	104.723	95.0846	-4.1007	-5.42308	-15.0615	-113.5	75.5
1442	109.462	106.127	103.838	93.8462	-3.33427	-5.62308	-15.6154	-113.5	76.5
1443	110.615	107.255	104.469	92.8385	-3.36084	-6.14615	-17.7769	-113.5	77.5
1444	111.554	106.991	104.108	91.1	-4.56294	-7.44615	-20.4538	-113.5	78.5
1445	106.35	102.9	99.05	86.35	-3.45	-7.3	-20	-113.5	79.5
1446	104.45	101.4	97.4	84.25	-3.05	-7.05	-20.2	-113.5	80.5
1447	113.617	112.54	107.9	100.467	-1.07667	-5.71667	-13.15	-114.5	-71.5
1448	115.4	117.44	113.15	107.233	2.04	-2.25	-8.16667	-114.5	-72.5
1449	118.267	119.2	118.067	114.433	0.933333	-0.2	-3.83333	-114.5	-73.5
1450	109.708	110.573	111.823	109.4	0.865035	2.11538	-0.307692	-114.5	-74.5
1451	105.677	107.827	108.908	108.438	2.15035	3.23077	2.76154	-114.5	-75.5
1452	102.638	104.482	106.185	106.715	1.84336	3.54615	4.07692	-114.5	-76.5
1453	100.108	102.3	103.485	104.408	2.19231	3.37692	4.3	-114.5	-77.5
1454	97.2615	98.6273	100.3	100.846	1.36573	3.03846	3.58462	-114.5	-78.5
1455	94.6615	95.0455	96.6154	97.5231	0.383916	1.95385	2.86154	-114.5	-79.5
1456	92.8538	93.1818	94.4154	95.7923	0.327972	1.56154	2.93846	-114.5	-80.5
1457	91.5769	91.8455	92.7385	93.9538	0.268531	1.16154	2.37692	-114.5	-81.5
1458	90.3846	90.6727	91.8923	93.3615	0.288112	1.50769	2.97692	-114.5	-82.5
1459	88.3692	89.1909	89.5	91.4	0.821678	1.13077	3.03077	-114.5	-83.5
1460	86.6154	86.6909	87.7	89.2846	0.0755245	1.08462	2.66923	-114.5	-84.5
1461	84.7692	84.7091	85.2846	87.2769	-0.0601399	0.515385	2.50769	-114.5	-85.5
1462	83.0846	83.6091	83.9	86.1	0.524476	0.815385	3.01538	-114.5	-86.5
1463	81.3385	81.8727	83.0231	84.6231	0.534266	1.68462	3.28462	-114.5	-87.5
1464	79.4385	80.2182	81.3846	83.6308	0.77972	1.94615	4.19231	-114.5	-88.5
1465	324.3	335.45	333.15	337.15	11.15	8.85	12.85	-114.5	24.5
1466	325.8	334.65	333.65	335.95	8.85	7.85	10.15	-114.5	25.5
1467	327.6	335.8	334.4	337.7	8.2	6.8	10.1	-114.5	26.5
1468	327.65	333.9	334.2	335.8	6.25	6.55	8.15	-114.5	27.5
1469	323.6	330.9	331.05	333.3	7.3	7.45	9.7	-114.5	28.5
1470	333.615	339.536	340.446	340.523	5.92098	6.83077	6.90769	-114.5	29.5
1471	328.831	334.418	336.938	337.615	5.58741	8.10769	8.78462	-114.5	30.5
1472	320.831	326.845	329.669	332.908	6.01469	8.83846	12.0769	-114.5	31.5
1473	311.092	315.409	320.392	325.538	4.31678	9.3	14.4462	-114.5	32.5
1474	300.369	302.609	309.031	315.954	2.23986	8.66154	15.5846	-114.5	33.5
1475	285.762	288.773	294.892	301.654	3.01119	9.13077	15.8923	-114.5	34.5
1476	273.285	276.236	280.746	286.285	2.95175	7.46154	13	-114.5	35.5
1477	261.162	261.718	266.215	269.354	0.556643	5.05385	8.19231	-114.5	36.5
1478	247.5	247.355	252.346	255.031	-0.145455	4.84615	7.53077	-114.5	37.5
1479	242.038	239.773	244.323	246.454	-2.26573	2.28462	4.41538	-114.5	38.5
1480	236.777	234.027	238.008	239.946	-2.74965	1.23077	3.16923	-114.5	39.5
1481	231.246	228.364	231.354	233.454	-2.88252	0.107692	2.20769	-114.5	40.5
1482	227.262	225.518	226.438	227.485	-1.74336	-0.823077	0.223077	-114.5	41.5
1483	221.654	220.418	220.331	220.677	-1.23566	-1.32308	-0.976923	-114.5	42.5
1484	215.377	214.682	214.485	213.608	-0.695105	-0.892308	-1.76923	-114.5	43.5
1485	209.8	209.118	208.692	206.946	-0.681818	-1.10769	-2.85385	-114.5	44.5
1486	201.862	201.336	200.938	198.977	-0.525175	-0.923077	-2.88462	-114.5	45.5
1487	196.269	196.518	195.546	193.146	0.248951	-0.723077	-3.12308	-114.5	46.5
1488	192.762	192.209	192.023	189.4	-0.552448	-0.738462	-3.36154	-114.5	47.5
1489	190.815	190.127	189.654	187.546	-0.688112	-1.16154	-3.26923	-114.5	48.5
1490	189.823	188.364	188.438	186.238	-1.45944	-1.38462	-3.58462	-114.5	49.5
1491	188.377	187.109	185.823	184.062	-1.26783	-2.55385	-4.31538	-114.5	50.5
1492	182.808	182.845	180.946	180.362	0.0377622	-1.86154	-2.44615	-114.5	51.5
1493	179.177	178.918	176.685	175.754	-0.258741	-2.49231	-3.42308	-114.5	52.5
1494	174.862	174.809	171.615	171.077	-0.0524476	-3.24615	-3.78462	-114.5	53.5
1495	169.915	170.064	167.669	167.477	0.148252	-2.24615	-2.43846	-114.5	54.5
1496	167.169	167.091	165.231	165	-0.0783217	-1.93846	-2.16923	-114.5	55.5
1497	164.069	164.318	162.962	162.338	0.248951	-1.10769	-1.73077	-114.5	56.5
1498	160.008	161.336	159.554	159.2	1.32867	-0.453846	-0.807692	-114.5	57.5
1499	158.5	158.955	157.038	156.223	0.454545	-1.46154	-2.27692	-114.5	58.5
1500	155.4	154.918	152.792	151.877	-0.481818	-2.60769	-3.52308	-114.5	59.5
1501	153.115	152.318	150.108	148.785	-0.797203	-3.00769	-4.33077	-114.5	60.5
1502	150.269	149.227	146.569	145.015	-1.04196	-3.7	-5.25385	-114.5	61.5
1503	145.754	144.691	142.408	140.431	-1.06294	-3.34615	-5.32308	-114.5	62.5
1504	141.754	139.973	137.608	135.031	-1.78112	-4.14615	-6.72308	-114.5	63.5
1505	137.246	134.745	132.308	129.715	-2.5007	-4.93846	-7.53077	-114.5	64.5
1506	131.7	128.845	127.231	123.477	-2.85455	-4.46923	-8.22308	-114.5	65.5
1507	130.669	127.564	125.715	121.7	-3.10559	-4.95385	-8.96923	-114.5	66.5
1508	127.985	125.045	122.969	118.931	-2.93916	-5.01538	-9.05385	-114.5	67.5
1509	125.515	122.636	120.715	115.977	-2.87902	-4.8	-9.53846	-114.5	68.5
1510	123.438	119.636	119.2	113.954	-3.8021	-4.23846	-9.48462	-114.5	69.5
1511	120.769	116.764	116.569	109.915	-4.00559	-4.2	-10.8538	-114.5	70.5
1512	117.492	113.273	113.123	106.369	-4.21958	-4.36923	-11.1231	-114.5	71.5
1513	117.954	113.482	112.462	105.292	-4.47203	-5.49231	-12.6615	-114.5	72.5
1514	116.715	112.364	110.4	101.808	-4.35175	-6.31538	-14.9077	-114.5	73.5
1515	114.546	110.391	108.092	98.3615	-4.15524	-6.45385	-16.1846	-114.5	74.5
1516	109.854	106.073	104.708	95.1692	-3.78112	-5.14615	-14.6846	-114.5	75.5
1517	109.623	105.818	103.846	93.9231	-3.8049	-5.77692	-15.7	-114.5	76.5
1518	111.208	107.109	104.631	93.0538	-4.0986	-6.57692	-18.1538	-114.5	77.5
1519	111.515	106.682	104.038	90.8692	-4.83357	-7.47692	-20.6462	-114.5	78.5
1520	113.183	112.24	108.367	100.617	-0.943333	-4.81667	-12.5667	-115.5	-71.5
1521	115.767	117.14	113.15	107.383	1.37333	-2.61667	-8.38333	-115.5	-72.5
1522	118.283	118.92	117.617	114.233	0.636667	-0.666667	-4.05	-115.5	-73.5
1523	109.546	110.6	111.662	109.269	1.05385	2.11538	-0.276923	-115.5	-74.5
1524	105.562	107.818	109.1	108.454	2.25664	3.53846	2.89231	-115.5	-75.5
1525	102.908	104.945	106.323	106.692	2.03776	3.41538	3.78462	-115.5	-76.5
1526	100.708	102.527	103.738	104.623	1.81958	3.03077	3.91538	-115.5	-77.5
1527	97.2462	98.9182	100.408	101.162	1.67203	3.16154	3.91538	-115.5	-78.5
1528	94.3846	94.9818	96.7077	97.4	0.597203	2.32308	3.01538	-115.5	-79.5
1529	92.6	93.1727	94.2	95.8462	0.572727	1.6	3.24615	-115.5	-80.5
1530	91.3846	91.9818	92.9	94.1077	0.597203	1.51538	2.72308	-115.5	-81.5
1531	90.1462	90.5909	91.7	93.4	0.444755	1.55385	3.25385	-115.5	-82.5
1532	88.5154	89.2818	89.7231	91.4615	0.766434	1.20769	2.94615	-115.5	-83.5
1533	86.7615	86.8	87.7846	89.4	0.0384615	1.02308	2.63846	-115.5	-84.5
1534	84.8692	84.8818	85.4462	87.5	0.0125874	0.576923	2.63077	-115.5	-85.5
1535	83.3462	83.7091	84.0692	86.2385	0.362937	0.723077	2.89231	-115.5	-86.5
1536	81.5231	81.9455	82.9923	84.7231	0.422378	1.46923	3.2	-115.5	-87.5
1537	79.5538	80.1273	81.4538	83.6308	0.573427	1.9	4.07692	-115.5	-88.5
1538	323.55	333.3	331.9	334.5	9.75	8.35	10.95	-115.5	25.5
1539	325.2	334	333.95	333.7	8.8	8.75	8.5	-115.5	26.5
1540	326.7	332.9	333.55	333.45	6.2	6.85	6.75	-115.5	27.5
1541	325.1	332.65	330.95	332.05	7.55	5.85	6.95	-115.5	28.5
1542	319.95	329	327.35	327.9	9.05	7.4	7.95	-115.5	29.5
1543	316.25	325.85	324.35	324.75	9.6	8.1	8.5	-115.5	30.5
1544	323.915	330.7	332.538	333.785	6.78462	8.62308	9.86923	-115.5	31.5
1545	314.008	318.873	322.892	326.862	4.86503	8.88462	12.8538	-115.5	32.5
1546	302.5	304.882	310.877	316.662	2.38182	8.37692	14.1615	-115.5	33.5
1547	286.946	289.709	295.915	302.731	2.76294	8.96923	15.7846	-115.5	34.5
1548	273.8	276.264	281.038	286.585	2.46364	7.23846	12.7846	-115.5	35.5
1549	260.269	260.782	265.462	269.062	0.512587	5.19231	8.79231	-115.5	36.5
1550	246.431	245.736	251.592	254.785	-0.694406	5.16154	8.35385	-115.5	37.5
1551	240.562	238.391	243.392	246.338	-2.17063	2.83077	5.77692	-115.5	38.5
1552	236.215	232.945	237.1	239.746	-3.26993	0.884615	3.53077	-115.5	39.5
1553	230.154	227.191	230.708	233.646	-2.96294	0.553846	3.49231	-115.5	40.5
1554	226.077	223.891	225.131	227.077	-2.18601	-0.946154	1	-115.5	41.5
1555	220.954	218.873	219.654	220.077	-2.08112	-1.3	-0.876923	-115.5	42.5
1556	214.077	212.009	213.208	212.254	-2.06783	-0.869231	-1.82308	-115.5	43.5
1557	207.854	206.773	206.923	205.277	-1.08112	-0.930769	-2.57692	-115.5	44.5
1558	199.231	198.282	198.838	196.608	-0.948951	-0.392308	-2.62308	-115.5	45.5
1559	194.538	193.782	193.992	191.638	-0.756643	-0.546154	-2.9	-115.5	46.5
1560	190.508	190.155	190.215	188.077	-0.353147	-0.292308	-2.43077	-115.5	47.5
1561	188.231	187.009	187.085	185.331	-1.22168	-1.14615	-2.9	-115.5	48.5
1562	187.269	185.9	185.123	183.523	-1.36923	-2.14615	-3.74615	-115.5	49.5
1563	185.323	184.436	182.785	180.969	-0.886713	-2.53846	-4.35385	-115.5	50.5
1564	179.315	178.664	177.708	177.192	-0.651748	-1.60769	-2.12308	-115.5	51.5
1565	175.392	175.045	173.4	172.308	-0.346853	-1.99231	-3.08462	-115.5	52.5
1566	171.046	170.573	168.6	168.5	-0.473427	-2.44615	-2.54615	-115.5	53.5
1567	167.138	166.991	164.746	165.238	-0.147552	-2.39231	-1.9	-115.5	54.5
1568	165.877	165.136	163.762	163.9	-0.740559	-2.11538	-1.97692	-115.5	55.5
1569	163.362	163.582	162.146	161.662	0.22028	-1.21538	-1.7	-115.5	56.5
1570	160.038	161.182	159.515	159.108	1.14336	-0.523077	-0.930769	-115.5	57.5
1571	158.969	159.318	157.292	156.492	0.348951	-1.67692	-2.47692	-115.5	58.5
1572	155.492	155.555	153.062	152.408	0.0622378	-2.43077	-3.08462	-115.5	59.5
1573	153.115	152.782	150.062	149.008	-0.333566	-3.05385	-4.10769	-115.5	60.5
1574	150.185	149.682	146.792	145.108	-0.502797	-3.39231	-5.07692	-115.5	61.5
1575	145.5	145.245	142.346	140.385	-0.254545	-3.15385	-5.11538	-115.5	62.5
1576	141.546	140.336	137.3	135.3	-1.20979	-4.24615	-6.24615	-115.5	63.5
1577	137.346	135.336	132.592	129.938	-2.00979	-4.75385	-7.40769	-115.5	64.5
1578	131.931	129.091	127.223	123.738	-2.83986	-4.70769	-8.19231	-115.5	65.5
1579	130.254	127.109	125.2	121.3	-3.14476	-5.05385	-8.95385	-115.5	66.5
1580	127.962	124.4	122.531	118.569	-3.56154	-5.43077	-9.39231	-115.5	67.5
1581	125.415	122.282	120.7	115.677	-3.13357	-4.71538	-9.73846	-115.5	68.5
1582	123.592	119.973	119.146	113.8	-3.61958	-4.44615	-9.79231	-115.5	69.5
1583	121.346	116.945	116.469	109.392	-4.4007	-4.87692	-11.9538	-115.5	70.5
1584	117.938	113.091	113.115	106.231	-4.84755	-4.82308	-11.7077	-115.5	71.5
1585	117.046	112.664	112.046	104.977	-4.38252	-5	-12.0692	-115.5	72.5
1586	115.431	111.055	109.723	100.954	-4.37622	-5.70769	-14.4769	-115.5	73.5
1587	113.308	109.191	107.269	97.9538	-4.11678	-6.03846	-15.3538	-115.5	74.5
1588	109.392	105.655	104.315	94.9077	-3.73776	-5.07692	-14.4846	-115.5	75.5
1589	108.392	104.491	102.877	92.9692	-3.9014	-5.51538	-15.4231	-115.5	76.5
1590	109.992	105.518	103.592	92.1692	-4.47413	-6.4	-17.8231	-115.5	77.5
1591	110.792	105.809	103.369	89.7154	-4.98322	-7.42308	-21.0769	-115.5	78.5
1592	113.333	112.12	108.583	100.867	-1.21333	-4.75	-12.4667	-116.5	-71.5
1593	116.167	117.2	112.75	107.55	1.03333	-3.41667	-8.61667	-116.5	-72.5
1594	118.4	119.62	117.883	114.867	1.22	-0.516667	-3.53333	-116.5	-73.5
1595	109.477	110.718	111.862	109.792	1.24126	2.38462	0.315385	-116.5	-74.5
1596	105.746	107.991	109.115	108.908	2.24476	3.36923	3.16154	-116.5	-75.5
1597	102.985	104.973	106.708	106.746	1.98811	3.72308	3.76154	-116.5	-76.5
1598	100.846	102.764	103.738	104.531	1.91748	2.89231	3.68462	-116.5	-77.5
1599	97.4538	98.8909	100.631	101.246	1.43706	3.17692	3.79231	-116.5	-78.5
1600	93.9923	95.0545	96.5308	97.4462	1.06224	2.53846	3.45385	-116.5	-79.5
1601	92.3923	93.5909	94.0769	95.8769	1.1986	1.68462	3.48462	-116.5	-80.5
1602	91.3538	91.7545	92.8385	93.9846	0.400699	1.48462	2.63077	-116.5	-81.5
1603	90.1769	90.5545	91.4077	93.2154	0.377622	1.23077	3.03846	-116.5	-82.5
1604	88.2692	89.2909	89.4923	91.6692	1.02168	1.22308	3.4	-116.5	-83.5
1605	86.9077	86.9545	87.7462	89.4462	0.0468531	0.838462	2.53846	-116.5	-84.5
1606	84.8308	84.9545	85.5	87.8231	0.123776	0.669231	2.99231	-116.5	-85.5
1607	83.4538	83.6273	84.1692	86.3769	0.173427	0.715385	2.92308	-116.5	-86.5
1608	81.6769	82.0545	83.0538	84.8615	0.377622	1.37692	3.18462	-116.5	-87.5
1609	79.6077	80.1727	81.4615	83.5462	0.565035	1.85385	3.93846	-116.5	-88.5
1610	318.5	328	327.5	330.05	9.5	9	11.55	-116.5	25.5
1611	319.25	327.85	328.3	329.15	8.6	9.05	9.9	-116.5	26.5
1612	319.45	326.65	326.3	329.15	7.2	6.85	9.7	-116.5	27.5
1613	319.75	327.35	325.8	327.55	7.6	6.05	7.8	-116.5	28.5
1614	319.35	328.35	325.5	324.25	9	6.15	4.9	-116.5	29.5
1615	315.25	323.9	322.8	322.75	8.65	7.55	7.5	-116.5	30.5
1616	325.431	332.127	332.785	332.831	6.6965	7.35385	7.4	-116.5	31.5
1617	316.092	322.527	324.715	326.846	6.43497	8.62308	10.7538	-116.5	32.5
1618	304.415	308.591	312.846	316.923	4.17552	8.43077	12.5077	-116.5	33.5
1619	289.308	291.327	297.292	303.354	2.01958	7.98462	14.0462	-116.5	34.5
1620	274.192	275.855	281.308	286.715	1.66224	7.11538	12.5231	-116.5	35.5
1621	259.462	259.491	264.915	268.638	0.0293706	5.45385	9.17692	-116.5	36.5
1622	246.5	244.773	251.423	254.715	-1.72727	4.92308	8.21538	-116.5	37.5
1623	240.415	237.545	243	246.315	-2.86993	2.58462	5.9	-116.5	38.5
1624	235.131	231.927	236.292	239.485	-3.2035	1.16154	4.35385	-116.5	39.5
1625	229.146	226.045	229.738	232.923	-3.1007	0.592308	3.77692	-116.5	40.5
1626	224.769	222.482	224.346	226.338	-2.28741	-0.423077	1.56923	-116.5	41.5
1627	219.023	217.482	218.838	219.108	-1.54126	-0.184615	0.0846154	-116.5	42.5
1628	212	210.336	212.4	211.108	-1.66364	0.4	-0.892308	-116.5	43.5
1629	205.908	204.4	205.908	203.369	-1.50769	1.13687e-13	-2.53846	-116.5	44.5
1630	197.554	196.345	197.723	195.431	-1.20839	0.169231	-2.12308	-116.5	45.5
1631	193.615	192.3	192.992	191.192	-1.31538	-0.623077	-2.42308	-116.5	46.5
1632	189.538	188.591	188.923	186.977	-0.947552	-0.615385	-2.56154	-116.5	47.5
1633	186.492	185.155	185.608	183.977	-1.33776	-0.884615	-2.51538	-116.5	48.5
1634	184.708	183.627	182.662	181.162	-1.08042	-2.04615	-3.54615	-116.5	49.5
1635	181.854	181.691	180.069	178.7	-0.162937	-1.78462	-3.15385	-116.5	50.5
1636	175.608	176	175	174.231	0.392308	-0.607692	-1.37692	-116.5	51.5
1637	172.462	172.182	170.946	170.062	-0.27972	-1.51538	-2.4	-116.5	52.5
1638	167.715	166.964	165.646	165.908	-0.751748	-2.06923	-1.80769	-116.5	53.5
1639	164.977	164.582	162.746	163.431	-0.395105	-2.23077	-1.54615	-116.5	54.5
1640	164.754	164.082	162.046	162.331	-0.672028	-2.70769	-2.42308	-116.5	55.5
1641	163.077	163.145	160.985	160.808	0.0685315	-2.09231	-2.26923	-116.5	56.5
1642	160.2	161.191	159.231	158.715	0.990909	-0.969231	-1.48462	-116.5	57.5
1643	158.754	159.1	157.169	156.4	0.346154	-1.58462	-2.35385	-116.5	58.5
1644	155.454	155.055	153.131	152.1	-0.399301	-2.32308	-3.35385	-116.5	59.5
1645	152.723	152.773	149.831	149.085	0.0496503	-2.89231	-3.63846	-116.5	60.5
1646	149.923	149.627	146.708	145.238	-0.295804	-3.21538	-4.68462	-116.5	61.5
1647	145.146	145.609	142.115	140.385	0.462937	-3.03077	-4.76154	-116.5	62.5
1648	141.531	140.427	137.392	135.077	-1.1035	-4.13846	-6.45385	-116.5	63.5
1649	137.238	135.264	132.254	129.515	-1.97483	-4.98462	-7.72308	-116.5	64.5
1650	131.838	129.164	127.031	123.785	-2.67483	-4.80769	-8.05385	-116.5	65.5
1651	129.592	126.555	124.931	120.877	-3.03776	-4.66154	-8.71538	-116.5	66.5
1652	127.723	123.718	122.215	118.054	-4.0049	-5.50769	-9.66923	-116.5	67.5
1653	125.838	122.136	120.431	115.462	-3.7021	-5.40769	-10.3769	-116.5	68.5
1654	124.238	120.564	119.5	113.592	-3.67483	-4.73846	-10.6462	-116.5	69.5
1655	122.031	117.718	117.038	109.631	-4.31259	-4.99231	-12.4	-116.5	70.5
1656	118.531	113.945	113.5	106.492	-4.58531	-5.03077	-12.0385	-116.5	71.5
1657	116.731	112.045	111.408	104.5	-4.68531	-5.32308	-12.2308	-116.5	72.5
1658	113.569	109.155	108.608	99.8462	-4.41469	-4.96154	-13.7231	-116.5	73.5
1659	112.162	107.945	106.508	97.2154	-4.21608	-5.65385	-14.9462	-116.5	74.5
1660	109.354	105.6	104.323	94.5231	-3.75385	-5.03077	-14.8308	-116.5	75.5
1661	107.5	103.236	101.977	92.0308	-4.26364	-5.52308	-15.4692	-116.5	76.5
1662	108.3	103.691	101.977	90.5077	-4.60909	-6.32308	-17.7923	-116.5	77.5
1663	110.2	104.991	102.962	88.8231	-5.20909	-7.23846	-21.3769	-116.5	78.5
1664	113.083	111.9	108.25	101.067	-1.18333	-4.83333	-12.0167	-117.5	-71.5
1665	115.983	116.92	112.917	107.483	0.936667	-3.06667	-8.5	-117.5	-72.5
1666	118.3	120.14	117.617	115.217	1.84	-0.683333	-3.08333	-117.5	-73.5
1667	109.277	110.955	111.7	110.138	1.67762	2.42308	0.861538	-117.5	-74.5
1668	105.569	108.1	109.062	109.2	2.53077	3.49231	3.63077	-117.5	-75.5
1669	103.1	105.173	106.592	106.992	2.07273	3.49231	3.89231	-117.5	-76.5
1670	101.062	103.082	104.069	104.908	2.02028	3.00769	3.84615	-117.5	-77.5
1671	97.5231	99.1818	100.5	101.438	1.65874	2.97692	3.91538	-117.5	-78.5
1672	93.7077	94.9545	96.5462	97.5308	1.24685	2.83846	3.82308	-117.5	-79.5
1673	92.3769	93.5455	94.1769	95.8769	1.16853	1.8	3.5	-117.5	-80.5
1674	91.3308	91.9818	92.6615	94.1077	0.651049	1.33077	2.77692	-117.5	-81.5
1675	90.0615	90.4182	91.3692	93.0538	0.356643	1.30769	2.99231	-117.5	-82.5
1676	88.2846	89.1636	89.4923	91.6538	0.879021	1.20769	3.36923	-117.5	-83.5
1677	87.0308	87.0909	87.7692	89.4692	0.0601399	0.738462	2.43846	-117.5	-84.5
1678	84.9154	84.9909	85.6923	87.8385	0.0755245	0.776923	2.92308	-117.5	-85.5
1679	83.5462	83.8091	84.4077	86.5154	0.262937	0.861538	2.96923	-117.5	-86.5
1680	81.9385	82.1636	83.1923	84.9769	0.225175	1.25385	3.03846	-117.5	-87.5
1681	79.5923	80.2273	81.3769	83.5846	0.634965	1.78462	3.99231	-117.5	-88.5
1682	318.2	325.05	326.7	325.85	6.85	8.5	7.65	-117.5	26.5
1683	316.65	322.6	322.25	322.45	5.95	5.6	5.8	-117.5	27.5
1684	318.15	325.55	323.15	322.85	7.4	5	4.7	-117.5	28.5
1685	316.5	324.25	322.6	319.25	7.75	6.1	2.75	-117.5	29.5
1686	317.05	323.2	322.2	320.55	6.15	5.15	3.5	-117.5	30.5
1687	314	320.35	318.25	318.1	6.35	4.25	4.1	-117.5	31.5
1688	316.969	324.382	325.508	325.392	7.41259	8.53846	8.42308	-117.5	32.5
1689	306.231	311.727	314.8	317.523	5.4965	8.56923	11.2923	-117.5	33.5
1690	290.954	294.445	299.346	303.662	3.49161	8.39231	12.7077	-117.5	34.5
1691	275.138	276.745	281.862	286.992	1.60699	6.72308	11.8538	-117.5	35.5
1692	259.185	258.845	264.523	268.669	-0.339161	5.33846	9.48462	-117.5	36.5
1693	245.646	243.818	250.008	254.085	-1.82797	4.36154	8.43846	-117.5	37.5
1694	238.708	237.055	241.992	246.331	-1.65315	3.28462	7.62308	-117.5	38.5
1695	233.208	230.855	235.5	239.138	-2.35315	2.29231	5.93077	-117.5	39.5
1696	227.108	225.018	228.385	232.623	-2.08951	1.27692	5.51538	-117.5	40.5
1697	222.869	221.2	223.808	226.131	-1.66923	0.938462	3.26154	-117.5	41.5
1698	216.408	215.7	217.862	218.685	-0.707692	1.45385	2.27692	-117.5	42.5
1699	209.792	208.845	211.069	210.392	-0.946853	1.27692	0.6	-117.5	43.5
1700	203.862	202.636	204.777	202.923	-1.22517	0.915385	-0.938462	-117.5	44.5
1701	196.5	195.591	197.277	195.708	-0.909091	0.776923	-0.792308	-117.5	45.5
1702	193.123	192.318	193.3	191.231	-0.804895	0.176923	-1.89231	-117.5	46.5
1703	189.423	188.573	188.746	187.023	-0.85035	-0.676923	-2.4	-117.5	47.5
1704	184.869	183.909	184.362	183.062	-0.96014	-0.507692	-1.80769	-117.5	48.5
1705	181.877	181.591	180.954	180.1	-0.286014	-0.923077	-1.77692	-117.5	49.5
1706	179.246	179.745	178.008	176.908	0.499301	-1.23846	-2.33846	-117.5	50.5
1707	173.808	173.618	172.892	172.362	-0.18951	-0.915385	-1.44615	-117.5	51.5
1708	170.931	170.009	168.831	168.192	-0.921678	-2.1	-2.73846	-117.5	52.5
1709	166.269	164.955	164.385	164.031	-1.31469	-1.88462	-2.23846	-117.5	53.5
1710	163.338	162.755	161.085	161.623	-0.583916	-2.25385	-1.71538	-117.5	54.5
1711	164.262	163.091	160.631	161.062	-1.17063	-3.63077	-3.2	-117.5	55.5
1712	163.185	162.845	160.315	159.962	-0.339161	-2.86923	-3.22308	-117.5	56.5
1713	160.238	160.682	158.254	157.677	0.443357	-1.98462	-2.56154	-117.5	57.5
1714	158.569	159.027	156.523	155.969	0.458042	-2.04615	-2.6	-117.5	58.5
1715	155.046	154.782	152.585	151.585	-0.264336	-2.46154	-3.46154	-117.5	59.5
1716	152.023	152.355	149.546	148.946	0.331469	-2.47692	-3.07692	-117.5	60.5
1717	148.777	149.218	146.354	144.723	0.441259	-2.42308	-4.05385	-117.5	61.5
1718	144.5	145.327	141.477	139.523	0.827273	-3.02308	-4.97692	-117.5	62.5
1719	141.131	140.464	136.946	134.862	-0.667133	-4.18462	-6.26923	-117.5	63.5
1720	136.977	134.855	132.015	129.385	-2.12238	-4.96154	-7.59231	-117.5	64.5
1721	131.823	128.973	126.492	123.354	-2.85035	-5.33077	-8.46923	-117.5	65.5
1722	129.792	126.255	124.969	120.692	-3.53776	-4.82308	-9.1	-117.5	66.5
1723	127.423	123.736	122.269	118.077	-3.68671	-5.15385	-9.34615	-117.5	67.5
1724	126.8	122.409	121.069	116.031	-4.39091	-5.73077	-10.7692	-117.5	68.5
1725	125.338	121.245	120.354	114.362	-4.09301	-4.98462	-10.9769	-117.5	69.5
1726	123.269	118.945	117.992	110.838	-4.32378	-5.27692	-12.4308	-117.5	70.5
1727	119.638	114.982	114.277	107.231	-4.65664	-5.36154	-12.4077	-117.5	71.5
1728	117.015	112.7	111.685	105.115	-4.31538	-5.33077	-11.9	-117.5	72.5
1729	113.246	108.973	108.708	99.9077	-4.27343	-4.53846	-13.3385	-117.5	73.5
1730	112.354	108.209	106.831	97.4231	-4.14476	-5.52308	-14.9308	-117.5	74.5
1731	110.515	106.191	104.685	94.6538	-4.32448	-5.83077	-15.8615	-117.5	75.5
1732	107.315	103.264	101.977	91.6385	-4.05175	-5.33846	-15.6769	-117.5	76.5
1733	107.3	103.118	100.908	89.4615	-4.18182	-6.39231	-17.8385	-117.5	77.5
1734	110	104.464	102.638	87.9769	-5.53636	-7.36154	-22.0231	-117.5	78.5
1735	112.783	111.72	108.317	100.667	-1.06333	-4.46667	-12.1167	-118.5	-71.5
1736	116.25	117.02	112.833	107.433	0.77	-3.41667	-8.81667	-118.5	-72.5
1737	118.583	120.4	117.683	115.383	1.81667	-0.9	-3.2	-118.5	-73.5
1738	109.146	110.545	111.877	109.992	1.3993	2.73077	0.846154	-118.5	-74.5
1739	105.669	108.582	109.085	109.369	2.91259	3.41538	3.7	-118.5	-75.5
1740	103.254	105.491	106.677	107.269	2.23706	3.42308	4.01538	-118.5	-76.5
1741	100.954	103	104.169	104.9	2.04615	3.21538	3.94615	-118.5	-77.5
1742	97.5692	99.3	100.885	101.662	1.73077	3.31538	4.09231	-118.5	-78.5
1743	93.6615	94.9545	96.3615	97.7231	1.29301	2.7	4.06154	-118.5	-79.5
1744	92.2308	93.5636	94.1538	95.9308	1.33287	1.92308	3.7	-118.5	-80.5
1745	91.0308	92.0182	92.6846	94.3308	0.987413	1.65385	3.3	-118.5	-81.5
1746	89.8538	90.2636	91.3462	92.8538	0.40979	1.49231	3	-118.5	-82.5
1747	88.4154	89.4182	89.5769	91.7615	1.0028	1.16154	3.34615	-118.5	-83.5
1748	87.2308	86.9909	87.6692	89.9231	-0.23986	0.438462	2.69231	-118.5	-84.5
1749	85.0769	85.0636	85.7	88.0077	-0.0132867	0.623077	2.93077	-118.5	-85.5
1750	83.7538	83.8455	84.6385	86.7231	0.0916084	0.884615	2.96923	-118.5	-86.5
1751	82.1077	82.1818	83.2692	84.9692	0.0741259	1.16154	2.86154	-118.5	-87.5
1752	79.6923	80.1273	81.4231	83.6308	0.434965	1.73077	3.93846	-118.5	-88.5
1753	307.3	313.4	309	310.7	6.1	1.7	3.4	-118.5	31.5
1754	306.65	313.9	310.25	311.4	7.25	3.6	4.75	-118.5	32.5
1755	308.038	315.145	316.238	316.223	7.10699	8.2	8.18462	-118.5	33.5
1756	294.515	299.273	302.585	304.323	4.75734	8.06923	9.80769	-118.5	34.5
1757	275.631	278.464	283.223	287.254	2.83287	7.59231	11.6231	-118.5	35.5
1758	258.246	258.764	264.777	269.023	0.517483	6.53077	10.7769	-118.5	36.5
1759	243.177	242.536	248.408	253.546	-0.640559	5.23077	10.3692	-118.5	37.5
1760	235.715	235.055	240.015	244.746	-0.660839	4.3	9.03077	-118.5	38.5
1761	229.877	228.8	233.554	237.108	-1.07692	3.67692	7.23077	-118.5	39.5
1762	223.785	223.055	226.269	230.808	-0.73007	2.48462	7.02308	-118.5	40.5
1763	219.854	218.964	221.462	224.631	-0.89021	1.60769	4.77692	-118.5	41.5
1764	212.669	213.2	215.738	217.023	0.530769	3.06923	4.35385	-118.5	42.5
1765	205.877	206.055	209.431	209.323	0.177622	3.55385	3.44615	-118.5	43.5
1766	200.538	200.782	203.131	201.877	0.243357	2.59231	1.33846	-118.5	44.5
1767	194.615	194.536	196.538	195.285	-0.079021	1.92308	0.669231	-118.5	45.5
1768	191.477	191.745	193.146	191.631	0.268531	1.66923	0.153846	-118.5	46.5
1769	188.215	188.036	187.915	187.192	-0.179021	-0.3	-1.02308	-118.5	47.5
1770	183.208	182.282	183.1	182.631	-0.925874	-0.107692	-0.576923	-118.5	48.5
1771	179.462	178.882	179.177	178.185	-0.57972	-0.284615	-1.27692	-118.5	49.5
1772	176.4	176.727	175.562	174.331	0.327273	-0.838462	-2.06923	-118.5	50.5
1773	171.123	170.8	170.069	169.408	-0.323077	-1.05385	-1.71538	-118.5	51.5
1774	168.092	167.045	165.792	165.208	-1.04685	-2.3	-2.88462	-118.5	52.5
1775	164.208	162.336	161.392	161.146	-1.87133	-2.81538	-3.06154	-118.5	53.5
1776	161.969	160.482	158.692	159.077	-1.48741	-3.27692	-2.89231	-118.5	54.5
1777	162.5	161.491	159.131	159.377	-1.00909	-3.36923	-3.12308	-118.5	55.5
1778	162.185	161.782	158.554	158.415	-0.402797	-3.63077	-3.76923	-118.5	56.5
1779	159.485	160.127	156.738	156.531	0.642657	-2.74615	-2.95385	-118.5	57.5
1780	157.377	157.655	155.062	154.246	0.277622	-2.31538	-3.13077	-118.5	58.5
1781	153.962	153.527	151.623	150.315	-0.434266	-2.33846	-3.64615	-118.5	59.5
1782	151.023	151.373	148.523	148	0.34965	-2.5	-3.02308	-118.5	60.5
1783	147.738	147.982	144.869	143.8	0.243357	-2.86923	-3.93846	-118.5	61.5
1784	143.577	144.509	140.308	138.531	0.932168	-3.26923	-5.04615	-118.5	62.5
1785	140.338	139.673	136.2	133.931	-0.665734	-4.13846	-6.40769	-118.5	63.5
1786	136.423	134.073	131.6	128.385	-2.35035	-4.82308	-8.03846	-118.5	64.5
1787	131.738	128.109	126.154	122.908	-3.62937	-5.58462	-8.83077	-118.5	65.5
1788	129.469	125.736	124.531	120.469	-3.73287	-4.93846	-9	-118.5	66.5
1789	127.031	123.173	122.138	117.662	-3.85804	-4.89231	-9.36923	-118.5	67.5
1790	126.446	121.945	120.777	115.938	-4.5007	-5.66923	-10.5077	-118.5	68.5
1791	125.677	121.436	120.462	114.454	-4.24056	-5.21538	-11.2231	-118.5	69.5
1792	123.869	119.318	118.146	111.138	-4.55105	-5.72308	-12.7308	-118.5	70.5
1793	120.5	115.891	114.623	107.677	-4.60909	-5.87692	-12.8231	-118.5	71.5
1794	117.508	112.955	112.1	105.085	-4.55315	-5.40769	-12.4231	-118.5	72.5
1795	112.969	108.6	108.208	99.4385	-4.36923	-4.76154	-13.5308	-118.5	73.5
1796	112.262	107.936	106.769	97.3769	-4.32517	-5.49231	-14.8846	-118.5	74.5
1797	110.792	106.218	104.577	94.5231	-4.57413	-6.21538	-16.2692	-118.5	75.5
1798	107.346	103.218	101.385	91.2538	-4.12797	-5.96154	-16.0923	-118.5	76.5
1799	106.546	102.473	99.9538	88.4923	-4.07343	-6.59231	-18.0538	-118.5	77.5
1800	109.685	104.4	102.223	87.7077	-5.28462	-7.46154	-21.9769	-118.5	78.5
1801	112.783	111.76	108.5	100.517	-1.02333	-4.28333	-12.2667	-119.5	-71.5
1802	116.333	117.16	112.933	107.967	0.826667	-3.4	-8.36667	-119.5	-72.5
1803	119.017	120.22	117.933	115.533	1.20333	-1.08333	-3.48333	-119.5	-73.5
1804	109.2	110.709	112.054	110.123	1.50909	2.85385	0.923077	-119.5	-74.5
1805	105.723	108.482	109.123	109.723	2.75874	3.4	4	-119.5	-75.5
1806	103.262	105.364	106.677	107.331	2.1021	3.41538	4.06923	-119.5	-76.5
1807	100.815	103.5	104.392	105.377	2.68462	3.57692	4.56154	-119.5	-77.5
1808	97.7769	99.5545	100.915	102.062	1.77762	3.13846	4.28462	-119.5	-78.5
1809	93.8385	95.3364	96.4538	98	1.4979	2.61538	4.16154	-119.5	-79.5
1810	92.2538	93.6364	94.3154	95.9923	1.38252	2.06154	3.73846	-119.5	-80.5
1811	91.2	91.9091	92.8385	94.5615	0.709091	1.63846	3.36154	-119.5	-81.5
1812	89.8538	90.4455	91.5	93.0385	0.591608	1.64615	3.18462	-119.5	-82.5
1813	88.5154	89.2091	89.7462	91.9923	0.693706	1.23077	3.47692	-119.5	-83.5
1814	87.3308	87.0727	87.8769	90.0462	-0.258042	0.546154	2.71538	-119.5	-84.5
1815	85.3462	85.2364	85.7308	88	-0.10979	0.384615	2.65385	-119.5	-85.5
1816	84	83.6364	84.5462	86.9	-0.363636	0.546154	2.9	-119.5	-86.5
1817	82.2462	82.2818	83.3077	85.1	0.0356643	1.06154	2.85385	-119.5	-87.5
1818	79.6923	80.2182	81.4231	83.6538	0.525874	1.73077	3.96154	-119.5	-88.5
1819	305.65	310	305.65	305.4	4.35	0	-0.25	-119.5	31.5
1820	304.35	311.65	305.8	307.4	7.3	1.45	3.05	-119.5	32.5
1821	305.7	313.464	313.323	312.577	7.76364	7.62308	6.87692	-119.5	33.5
1822	294.362	301.073	302.885	303.131	6.71119	8.52308	8.76923	-119.5	34.5
1823	276.938	281.318	285.577	287.346	4.37972	8.63846	10.4077	-119.5	35.5
1824	259.146	262.182	267.415	270.131	3.03566	8.26923	10.9846	-119.5	36.5
1825	243.762	245.309	250.377	256.131	1.54755	6.61538	12.3692	-119.5	37.5
1826	234	235.2	240.615	245.646	1.2	6.61538	11.6462	-119.5	38.5
1827	227.138	227.573	232.477	236.315	0.434266	5.33846	9.17692	-119.5	39.5
1828	220.608	220.836	224.954	228.846	0.228671	4.34615	8.23846	-119.5	40.5
1829	216.962	217.2	219.715	222.308	0.238462	2.75385	5.34615	-119.5	41.5
1830	210.062	211.8	213.777	215.346	1.73846	3.71538	5.28462	-119.5	42.5
1831	203.546	204.645	207.669	208.085	1.0993	4.12308	4.53846	-119.5	43.5
1832	198.562	199.545	201.585	201.685	0.983916	3.02308	3.12308	-119.5	44.5
1833	192.746	193.782	195.938	195.5	1.03566	3.19231	2.75385	-119.5	45.5
1834	189.792	190.7	192.538	190.892	0.907692	2.74615	1.1	-119.5	46.5
1835	185.908	186.964	187.269	185.915	1.05594	1.36154	0.00769231	-119.5	47.5
1836	181.131	181.5	181.854	181.292	0.369231	0.723077	0.161538	-119.5	48.5
1837	177.569	176.936	177.462	177.385	-0.632867	-0.107692	-0.184615	-119.5	49.5
1838	174.331	173.945	173.077	172.862	-0.385315	-1.25385	-1.46923	-119.5	50.5
1839	168.977	168.1	167.969	167.123	-0.876923	-1.00769	-1.85385	-119.5	51.5
1840	165.838	164.491	164.554	162.762	-1.34755	-1.28462	-3.07692	-119.5	52.5
1841	162.369	160.391	159.862	159.062	-1.97832	-2.50769	-3.30769	-119.5	53.5
1842	160.646	158.109	157.454	157.185	-2.53706	-3.19231	-3.46154	-119.5	54.5
1843	160.685	159.209	157.338	157	-1.47552	-3.34615	-3.68462	-119.5	55.5
1844	160.2	158.845	156.369	156.246	-1.35455	-3.83077	-3.95385	-119.5	56.5
1845	157.515	157.5	155.092	154.769	-0.0153846	-2.42308	-2.74615	-119.5	57.5
1846	155.485	155.836	153.331	152.646	0.351748	-2.15385	-2.83846	-119.5	58.5
1847	152.346	151.636	150.208	148.992	-0.70979	-2.13846	-3.35385	-119.5	59.5
1848	149.492	149.891	146.854	146.138	0.398601	-2.63846	-3.35385	-119.5	60.5
1849	146.3	146.955	143.662	142.677	0.654545	-2.63846	-3.62308	-119.5	61.5
1850	142.262	143.327	139.223	137.7	1.06573	-3.03846	-4.56154	-119.5	62.5
1851	139.338	138.727	135.015	132.792	-0.611189	-4.32308	-6.54615	-119.5	63.5
1852	135.492	133.309	130.677	127.154	-2.18322	-4.81538	-8.33846	-119.5	64.5
1853	130.946	127.982	125.685	122.231	-2.96434	-5.26154	-8.71538	-119.5	65.5
1854	129.085	125.491	124.008	119.738	-3.59371	-5.07692	-9.34615	-119.5	66.5
1855	126.777	122.773	121.731	117.731	-4.0042	-5.04615	-9.04615	-119.5	67.5
1856	126.031	121.355	120.438	115.469	-4.67622	-5.59231	-10.5615	-119.5	68.5
1857	125.308	121.2	120.108	114.085	-4.10769	-5.2	-11.2231	-119.5	69.5
1858	123.777	119.191	117.808	111.223	-4.58601	-5.96923	-12.5538	-119.5	70.5
1859	121.269	116.718	115.046	108.323	-4.55105	-6.22308	-12.9462	-119.5	71.5
1860	118.631	114	112.669	105.477	-4.63077	-5.96154	-13.1538	-119.5	72.5
1861	113.138	108.964	108.138	99.6462	-4.17483	-5	-13.4923	-119.5	73.5
1862	112.738	107.836	106.654	97.4846	-4.9021	-6.08462	-15.2538	-119.5	74.5
1863	111.238	106.691	104.715	94.7231	-4.54755	-6.52308	-16.5154	-119.5	75.5
1864	108.031	103.7	101.485	91.1615	-4.33077	-6.54615	-16.8692	-119.5	76.5
1865	107.2	103.173	100.423	88.6154	-4.02727	-6.77692	-18.5846	-119.5	77.5
1866	109.885	104.609	102.2	87.5692	-5.27552	-7.68462	-22.3154	-119.5	78.5
1867	118.9	115.55	112.15	113.45	-3.35	-6.75	-5.45	-12.5	-70.5
1868	118.6	119.3	118.246	118.031	0.7	-0.353846	-0.569231	-12.5	-71.5
1869	116.585	118.445	118.823	119.954	1.86084	2.23846	3.36923	-12.5	-72.5
1870	109.685	112.091	112.769	115.762	2.40629	3.08462	6.07692	-12.5	-73.5
1871	103.354	105.509	106.569	110.146	2.15524	3.21538	6.79231	-12.5	-74.5
1872	98.8769	101.345	101.931	105.792	2.46853	3.05385	6.91538	-12.5	-75.5
1873	95.4615	97.7091	98.4769	101.669	2.24755	3.01538	6.20769	-12.5	-76.5
1874	92.3538	94.8364	95.4462	98.4923	2.48252	3.09231	6.13846	-12.5	-77.5
1875	88.4077	91.2636	91.8	95.0615	2.85594	3.39231	6.65385	-12.5	-78.5
1876	85.4077	88.3455	88.3462	92.2154	2.93776	2.93846	6.80769	-12.5	-79.5
1877	83.7923	85.6	85.8538	89.6	1.80769	2.06154	5.80769	-12.5	-80.5
1878	81.1769	83.3818	83.7385	86.6923	2.2049	2.56154	5.51538	-12.5	-81.5
1879	79.6	81.6545	82.0462	84.7615	2.05455	2.44615	5.16154	-12.5	-82.5
1880	78.3462	81.1818	81.0154	83.5308	2.83566	2.66923	5.18462	-12.5	-83.5
1881	77.7077	81.2545	80.3308	83.0308	3.54685	2.62308	5.32308	-12.5	-84.5
1882	77.5923	80.8545	80.5769	83.5231	3.26224	2.98462	5.93077	-12.5	-85.5
1883	77.3769	79.8	80.3538	83.3462	2.42308	2.97692	5.96923	-12.5	-86.5
1884	77.3615	79.0273	79.7077	82.3923	1.66573	2.34615	5.03077	-12.5	-87.5
1885	77.0154	78.1364	78.8538	81.6308	1.12098	1.83846	4.61538	-12.5	-88.5
1886	328.462	326.155	332.054	333.354	-2.30699	3.59231	4.89231	-12.5	10.5
1887	340.823	338.364	342.485	343.546	-2.45944	1.66154	2.72308	-12.5	11.5
1888	345.562	342.709	346.338	346.892	-2.85245	0.776923	1.33077	-12.5	12.5
1889	351.354	349.082	351.538	351.408	-2.27203	0.184615	0.0538462	-12.5	13.5
1890	354.877	353.145	354.962	353.815	-1.73147	0.0846154	-1.06154	-12.5	14.5
1891	356.162	354.927	356.008	355.369	-1.23427	-0.153846	-0.792308	-12.5	15.5
1892	358.323	357.445	358.069	357.669	-0.877622	-0.253846	-0.653846	-12.5	16.5
1893	358.208	357.636	357.908	357.923	-0.571329	-0.3	-0.284615	-12.5	17.5
1894	358.546	358.336	358.662	358.292	-0.20979	0.115385	-0.253846	-12.5	18.5
1895	358.654	358.8	359.131	358.877	0.146154	0.476923	0.223077	-12.5	19.5
1896	358.454	358.8	358.946	358.815	0.346154	0.492308	0.361538	-12.5	20.5
1897	358.254	358.536	358.7	358.6	0.282517	0.446154	0.346154	-12.5	21.5
1898	358.131	358.745	359.285	358.754	0.614685	1.15385	0.623077	-12.5	22.5
1899	357.415	358.3	358.731	358.246	0.884615	1.31538	0.830769	-12.5	23.5
1900	357.208	357.982	358.731	358.238	0.774126	1.52308	1.03077	-12.5	24.5
1901	356.654	357.145	357.969	357.5	0.491608	1.31538	0.846154	-12.5	25.5
1902	354.815	355.873	356.492	355.831	1.05734	1.67692	1.01538	-12.5	26.5
1903	351.592	352.727	353.685	353.454	1.13497	2.09231	1.86154	-12.5	27.5
1904	338.95	343.05	344.25	341.1	4.1	5.3	2.15	-12.5	28.5
1905	333.9	335.45	337.6	332.7	1.55	3.7	-1.2	-12.5	29.5
1906	322.8	323.25	319.15	318.25	0.45	-3.65	-4.55	-12.5	3.5
1907	327.55	326.6	327.65	327.4	-0.95	0.1	-0.15	-12.5	30.5
1908	319.95	315.7	317.25	318.15	-4.25	-2.7	-1.8	-12.5	31.5
1909	306.4	305.25	304.85	306.6	-1.15	-1.55	0.2	-12.5	32.5
1910	312.45	312.9	309.75	310.75	0.45	-2.7	-1.7	-12.5	4.5
1911	312.6	313.85	312.3	311.8	1.25	-0.3	-0.8	-12.5	5.5
1912	149.85	156.4	154.95	151.15	6.55	5.1	1.3	-12.5	50.5
1913	147	153.05	149.3	145.55	6.05	2.3	-1.45	-12.5	51.5
1914	143.85	150.55	146.7	138.45	6.7	2.85	-5.4	-12.5	52.5
1915	140.4	147.2	141.8	134.25	6.8	1.4	-6.15	-12.5	53.5
1916	137.1	143.85	138.5	129.35	6.75	1.4	-7.75	-12.5	54.5
1917	132.9	139.75	135.7	124.05	6.85	2.8	-8.85	-12.5	55.5
1918	310.4	312.85	309.7	309.15	2.45	-0.7	-1.25	-12.5	6.5
1919	94.95	100.6	102.35	97.15	5.65	7.4	2.2	-12.5	63.5
1920	92.3	95.45	94.35	91.9	3.15	2.05	-0.4	-12.5	64.5
1921	92.15	94.9	91.25	85.8	2.75	-0.9	-6.35	-12.5	65.5
1922	313.15	313.65	311.1	309.95	0.5	-2.05	-3.2	-12.5	7.5
1923	109.95	104.95	99.9	88.5	-5	-10.05	-21.45	-12.5	79.5
1924	319.738	315.4	321.908	320.008	-4.33846	2.16923	0.269231	-12.5	8.5
1925	108.3	105.15	99.9	88	-3.15	-8.4	-20.3	-12.5	80.5
1926	108.35	107.2	102.25	89	-1.15	-6.1	-19.35	-12.5	81.5
1927	107.95	107	101.35	89.95	-0.95	-6.6	-18	-12.5	82.5
1928	106.85	105.9	99.55	87.1	-0.95	-7.3	-19.75	-12.5	83.5
1929	106.05	105	97.9	84.45	-1.05	-8.15	-21.6	-12.5	84.5
1930	319.854	316.127	324.154	323.708	-3.72657	4.3	3.85385	-12.5	9.5
1931	112.533	111.92	108.783	101.633	-0.613333	-3.75	-10.9	-120.5	-71.5
1932	116.617	117.4	113.15	108.05	0.783333	-3.46667	-8.56667	-120.5	-72.5
1933	119.167	120.46	118.367	115.917	1.29333	-0.8	-3.25	-120.5	-73.5
1934	109.215	110.545	111.954	110	1.33007	2.73846	0.784615	-120.5	-74.5
1935	105.885	108.555	109.2	109.862	2.66993	3.31538	3.97692	-120.5	-75.5
1936	103.362	105.418	107.215	107.546	2.05664	3.85385	4.18462	-120.5	-76.5
1937	100.715	103.373	104.615	105.685	2.65734	3.9	4.96923	-120.5	-77.5
1938	97.4077	99.7182	101.015	102.069	2.31049	3.60769	4.66154	-120.5	-78.5
1939	93.8692	95.4727	96.3462	98.2	1.6035	2.47692	4.33077	-120.5	-79.5
1940	92.2923	93.5091	94.7923	96.2769	1.21678	2.5	3.98462	-120.5	-80.5
1941	91.2154	91.8455	92.9923	94.8154	0.63007	1.77692	3.6	-120.5	-81.5
1942	89.9	90.5364	91.6769	93.2077	0.636364	1.77692	3.30769	-120.5	-82.5
1943	88.4538	89.1727	89.7615	92.0077	0.718881	1.30769	3.55385	-120.5	-83.5
1944	87.1615	87.2	87.9538	90.0462	0.0384615	0.792308	2.88462	-120.5	-84.5
1945	85.3615	85.5636	85.6462	88.0538	0.202098	0.284615	2.69231	-120.5	-85.5
1946	84.1615	83.7	84.5846	86.9923	-0.461538	0.423077	2.83077	-120.5	-86.5
1947	82.2308	82.2545	83.4615	85.2308	0.0237762	1.23077	3	-120.5	-87.5
1948	79.7308	80.1636	81.4538	83.6923	0.432867	1.72308	3.96154	-120.5	-88.5
1949	299	306.85	298.05	299.35	7.85	-0.95	0.35	-120.5	32.5
1950	294.9	302.8	297.1	298	7.9	2.2	3.1	-120.5	33.5
1951	287.5	295.85	289.8	292	8.35	2.3	4.5	-120.5	34.5
1952	279.662	285.045	287.869	286.992	5.38392	8.20769	7.33077	-120.5	35.5
1953	263.3	267.1	271.715	273.346	3.8	8.41538	10.0462	-120.5	36.5
1954	246.838	250.036	255.638	260.585	3.1979	8.8	13.7462	-120.5	37.5
1955	234.008	235.973	242.146	247.177	1.96503	8.13846	13.1692	-120.5	38.5
1956	223.723	225.582	231.231	235.7	1.85874	7.50769	11.9769	-120.5	39.5
1957	216.831	218.2	222.677	226.954	1.36923	5.84615	10.1231	-120.5	40.5
1958	212.938	213.536	216.846	219.623	0.597902	3.90769	6.68462	-120.5	41.5
1959	206.769	208.573	211.108	212.962	1.8035	4.33846	6.19231	-120.5	42.5
1960	200.492	202.227	205.1	206.223	1.73497	4.60769	5.73077	-120.5	43.5
1961	196.2	197.718	199.938	199.977	1.51818	3.73846	3.77692	-120.5	44.5
1962	190.538	192.518	194.623	194.854	1.97972	4.08462	4.31538	-120.5	45.5
1963	186.131	188.236	190.108	188.908	2.10559	3.97692	2.77692	-120.5	46.5
1964	181.654	183.236	184.231	183.469	1.58252	2.57692	1.81538	-120.5	47.5
1965	176.7	177.9	178.969	178.723	1.2	2.26923	2.02308	-120.5	48.5
1966	173.723	174.309	174.908	174.408	0.586014	1.18462	0.684615	-120.5	49.5
1967	171.031	170.836	171.038	170.915	-0.194406	0.00769231	-0.115385	-120.5	50.5
1968	166.308	165.109	165.454	164.669	-1.1986	-0.853846	-1.63846	-120.5	51.5
1969	163.692	161.809	162.223	160.731	-1.88322	-1.46923	-2.96154	-120.5	52.5
1970	160.031	158.245	157.8	156.285	-1.78531	-2.23077	-3.74615	-120.5	53.5
1971	158.108	155.436	155.231	154.554	-2.67133	-2.87692	-3.55385	-120.5	54.5
1972	157.769	155.436	154.477	153.423	-2.33287	-3.29231	-4.34615	-120.5	55.5
1973	157.162	155.745	153.392	152.885	-1.41608	-3.76923	-4.27692	-120.5	56.5
1974	155.2	154.273	152.1	151.631	-0.927273	-3.1	-3.56923	-120.5	57.5
1975	152.8	153.455	150.985	150.092	0.654545	-1.81538	-2.70769	-120.5	58.5
1976	149.969	150.218	147.962	147.054	0.248951	-2.00769	-2.91538	-120.5	59.5
1977	147.331	148.455	145.215	144.285	1.12378	-2.11538	-3.04615	-120.5	60.5
1978	143.992	145.518	142	140.838	1.52587	-1.99231	-3.15385	-120.5	61.5
1979	140.385	141.518	137.954	136.331	1.13357	-2.43077	-4.05385	-120.5	62.5
1980	137.446	137.018	133.569	131.538	-0.427972	-3.87692	-5.90769	-120.5	63.5
1981	134.146	131.955	129.431	126.469	-2.19161	-4.71538	-7.67692	-120.5	64.5
1982	129.954	127.164	125.277	121.985	-2.79021	-4.67692	-7.96923	-120.5	65.5
1983	129.062	125.127	124.008	120.008	-3.93427	-5.05385	-9.05385	-120.5	66.5
1984	126.508	122.273	121.062	117.554	-4.23497	-5.44615	-8.95385	-120.5	67.5
1985	125.592	120.936	119.515	115.146	-4.65594	-6.07692	-10.4462	-120.5	68.5
1986	125.023	120.582	119.608	113.469	-4.44126	-5.41538	-11.5538	-120.5	69.5
1987	123.362	118.809	117.331	110.908	-4.55245	-6.03077	-12.4538	-120.5	70.5
1988	121.2	116.336	114.654	108.338	-4.86364	-6.54615	-12.8615	-120.5	71.5
1989	118.4	113.418	112.592	105.423	-4.98182	-5.80769	-12.9769	-120.5	72.5
1990	113.031	108.591	108.054	100.092	-4.43986	-4.97692	-12.9385	-120.5	73.5
1991	112.623	107.636	106.477	97.5538	-4.98671	-6.14615	-15.0692	-120.5	74.5
1992	111.4	106.145	104.677	94.4	-5.25455	-6.72308	-17	-120.5	75.5
1993	108.762	104.155	101.823	90.9692	-4.60699	-6.93846	-17.7923	-120.5	76.5
1994	108.254	103.5	101.062	88.8923	-4.75385	-7.19231	-19.3615	-120.5	77.5
1995	110.217	104.04	101	84.7667	-6.17667	-9.21667	-25.45	-120.5	78.5
1996	113	112.54	108.6	101.683	-0.46	-4.4	-11.3167	-121.5	-71.5
1997	116.533	117.6	113.1	108.133	1.06667	-3.43333	-8.4	-121.5	-72.5
1998	110.923	109.655	110.569	107.162	-1.26853	-0.353846	-3.76154	-121.5	-73.5
1999	109.123	110.427	111.738	110.485	1.3042	2.61538	1.36154	-121.5	-74.5
[truncated: 28,158 more rows]

## Sheet: C. Days with suitable soil mois
	historicalYrs10	rcp26Yrs10	rcp45Yrs10	rcp85Yrs10	ABSRCP26	ABSRCP45	ABSRCP85	x	y
1	0	0	0	0	0	0	0	-0.5	-68.5
2	0	0	0	0	0	0	0	-0.5	-69.5
3	84.2538	99.5636	84.2462	84.2462	15.3098	-0.00769231	-0.00769231	-0.5	-70.5
4	84.2538	99.5636	84.2462	84.2462	15.3098	-0.00769231	-0.00769231	-0.5	-71.5
5	56.1769	66.3818	56.1692	56.1692	10.2049	-0.00769231	-0.00769231	-0.5	-72.5
6	84.2538	99.5636	84.2462	84.2462	15.3098	-0.00769231	-0.00769231	-0.5	-73.5
7	84.2538	99.5636	84.2462	84.2462	15.3098	-0.00769231	-0.00769231	-0.5	-74.5
8	84.2538	99.5636	84.2462	84.2462	15.3098	-0.00769231	-0.00769231	-0.5	-75.5
9	84.2538	99.5636	84.2462	84.2462	15.3098	-0.00769231	-0.00769231	-0.5	-76.5
10	84.2538	99.5636	84.2462	84.2462	15.3098	-0.00769231	-0.00769231	-0.5	-77.5
11	84.2538	99.5636	84.2462	84.2462	15.3098	-0.00769231	-0.00769231	-0.5	-78.5
12	84.2538	99.5636	84.2462	84.2462	15.3098	-0.00769231	-0.00769231	-0.5	-79.5
13	84.2538	99.5636	84.2462	84.2462	15.3098	-0.00769231	-0.00769231	-0.5	-80.5
14	84.2538	99.5636	84.2462	84.2462	15.3098	-0.00769231	-0.00769231	-0.5	-81.5
15	84.2538	99.5636	84.2462	84.2462	15.3098	-0.00769231	-0.00769231	-0.5	-82.5
16	84.2538	99.5636	84.2462	84.2462	15.3098	-0.00769231	-0.00769231	-0.5	-83.5
17	84.2538	99.5636	84.2462	84.2462	15.3098	-0.00769231	-0.00769231	-0.5	-84.5
18	84.2538	99.5636	84.2462	84.2462	15.3098	-0.00769231	-0.00769231	-0.5	-85.5
19	84.2538	99.5636	84.2462	84.2462	15.3098	-0.00769231	-0.00769231	-0.5	-86.5
20	84.2538	99.5636	84.2462	84.2462	15.3098	-0.00769231	-0.00769231	-0.5	-87.5
21	84.2538	99.5636	84.2462	84.2462	15.3098	-0.00769231	-0.00769231	-0.5	-88.5
22	0	0	0	0	0	0	0	-0.5	1.5
23	153.254	170.109	145.054	140.585	16.8552	-8.2	-12.6692	-0.5	10.5
24	125.192	143.245	121.162	116.485	18.0531	-4.03077	-8.70769	-0.5	11.5
25	93.2077	113.973	96.3154	94.6308	20.765	3.10769	1.42308	-0.5	12.5
26	67.2	81.2273	67.4385	64.7846	14.0273	0.238462	-2.41538	-0.5	13.5
27	48.1154	57.0818	48.3615	47.2923	8.96643	0.246154	-0.823077	-0.5	14.5
28	31.8	39.0545	33.8923	35.1692	7.25455	2.09231	3.36923	-0.5	15.5
29	21.5231	28.2	25.1923	27.0615	6.67692	3.66923	5.53846	-0.5	16.5
30	15.3308	20.5455	18.8231	21.5538	5.21469	3.49231	6.22308	-0.5	17.5
31	10.8077	14.4364	13.6	15.8923	3.62867	2.79231	5.08462	-0.5	18.5
32	8.76923	11.3273	9.9	12.0385	2.55804	1.13077	3.26923	-0.5	19.5
33	0	0	0	0	0	0	0	-0.5	2.5
34	28.6308	19.7455	38.8846	22.8615	-8.88531	10.2538	-5.76923	-0.5	20.5
35	30.4846	17.9727	42.5692	37.3308	-12.5119	12.0846	6.84615	-0.5	21.5
36	30.9308	20.2182	39.8	45.1308	-10.7126	8.86923	14.2	-0.5	22.5
37	9.56154	15.4182	27.3308	22.4692	5.85664	17.7692	12.9077	-0.5	23.5
38	3.46154	3.35455	3.23077	2.93846	-0.106993	-0.230769	-0.523077	-0.5	24.5
39	3.63846	4.07273	3.05385	2.63846	0.434266	-0.584615	-1	-0.5	25.5
40	3.27692	3.49091	2.87692	2.77692	0.213986	-0.4	-0.5	-0.5	26.5
41	4.16154	4.12727	3.51538	3.16923	-0.0342657	-0.646154	-0.992308	-0.5	27.5
42	5.96154	5.67273	5.86923	4.92308	-0.288811	-0.0923077	-1.03846	-0.5	28.5
43	12.7231	13.5545	14.6	10.4923	0.831469	1.87692	-2.23077	-0.5	29.5
44	107.6	107.4	111.8	109.3	-0.2	4.2	1.7	-0.5	3.5
45	6.83077	6.68182	7.93846	6.08462	-0.148951	1.10769	-0.746154	-0.5	30.5
46	10.6692	9.07273	9.93846	7.69231	-1.5965	-0.730769	-2.97692	-0.5	31.5
47	29.7846	25.1364	24.9154	13.7769	-4.64825	-4.86923	-16.0077	-0.5	32.5
48	93.2923	89.5455	78.5077	54.0692	-3.74685	-14.7846	-39.2231	-0.5	33.5
49	212.231	202.827	196.492	169.1	-9.4035	-15.7385	-43.1308	-0.5	34.5
50	194.2	175.527	177.108	154.2	-18.6727	-17.0923	-40	-0.5	35.5
51	128.723	137.555	120.654	102.515	8.83147	-8.06923	-26.2077	-0.5	36.5
52	121.338	127.482	111.792	99.0538	6.14336	-9.54615	-22.2846	-0.5	37.5
53	156.385	162.482	142.023	129.454	6.0972	-14.3615	-26.9308	-0.5	38.5
54	266.623	254.009	243.446	223.785	-12.614	-23.1769	-42.8385	-0.5	39.5
55	179.723	200.964	186.538	180.208	21.2406	6.81538	0.484615	-0.5	4.5
56	304.954	307.418	286.654	260.954	2.46434	-18.3	-44	-0.5	40.5
57	321.638	328.891	304.231	282.162	7.25245	-17.4077	-39.4769	-0.5	41.5
58	333.246	340.809	321.108	298.315	7.56294	-12.1385	-34.9308	-0.5	42.5
59	335.531	345.327	329.108	308.885	9.7965	-6.42308	-26.6462	-0.5	43.5
60	331.231	339.982	324.4	314.008	8.75105	-6.83077	-17.2231	-0.5	44.5
61	325.977	336.855	319.323	313.054	10.8776	-6.65385	-12.9231	-0.5	45.5
62	321.854	336.045	316.992	312.846	14.1916	-4.86154	-9.00769	-0.5	46.5
63	321.938	338.818	317.408	313.431	16.8797	-4.53077	-8.50769	-0.5	47.5
64	322.869	338.909	317.169	314.462	16.0399	-5.7	-8.40769	-0.5	48.5
65	333.462	344.327	326.869	321.085	10.8657	-6.59231	-12.3769	-0.5	49.5
66	234.762	260.382	234.723	226.508	25.6203	-0.0384615	-8.25385	-0.5	5.5
67	349.377	351.027	339.777	333.915	1.65035	-9.6	-15.4615	-0.5	50.5
68	336.9	352.182	330.615	324.7	15.2818	-6.28462	-12.2	-0.5	51.5
69	333.138	348.591	327.677	322.3	15.4524	-5.46154	-10.8385	-0.5	52.5
70	334.7	337.991	326.562	321.108	3.29091	-8.13846	-13.5923	-0.5	53.5
71	365.15	365.1	365.1	365.1	-0.05	-0.05	-0.05	-0.5	54.5
72	274.85	287.2	273.4	266	12.35	-1.45	-8.85	-0.5	55.5
73	0	0	0	0	0	0	0	-0.5	56.5
74	0	0	0	0	0	0	0	-0.5	57.5
75	0	0	0	0	0	0	0	-0.5	58.5
76	0	0	0	0	0	0	0	-0.5	59.5
77	255.069	274.682	257.908	254.008	19.6126	2.83846	-1.06154	-0.5	6.5
78	0	0	0	0	0	0	0	-0.5	60.5
79	0	0	0	0	0	0	0	-0.5	61.5
80	0	0	0	0	0	0	0	-0.5	62.5
81	249.315	264.636	245.846	244.754	15.321	-3.46923	-4.56154	-0.5	7.5
82	231.385	248.427	220.908	224.677	17.0427	-10.4769	-6.70769	-0.5	8.5
83	182.523	195.7	175.692	170.915	13.1769	-6.83077	-11.6077	-0.5	9.5
84	0	0	0	0	0	0	0	-1.5	-68.5
85	0	0	0	0	0	0	0	-1.5	-69.5
86	84.2538	99.5636	84.2462	84.2462	15.3098	-0.00769231	-0.00769231	-1.5	-70.5
87	84.2538	99.5636	84.2462	84.2462	15.3098	-0.00769231	-0.00769231	-1.5	-71.5
88	56.1769	66.3818	56.1692	56.1692	10.2049	-0.00769231	-0.00769231	-1.5	-72.5
89	84.2538	99.5636	84.2462	84.2462	15.3098	-0.00769231	-0.00769231	-1.5	-73.5
90	84.2538	99.5636	84.2462	84.2462	15.3098	-0.00769231	-0.00769231	-1.5	-74.5
91	84.2538	99.5636	84.2462	84.2462	15.3098	-0.00769231	-0.00769231	-1.5	-75.5
92	84.2538	99.5636	84.2462	84.2462	15.3098	-0.00769231	-0.00769231	-1.5	-76.5
93	84.2538	99.5636	84.2462	84.2462	15.3098	-0.00769231	-0.00769231	-1.5	-77.5
94	84.2538	99.5636	84.2462	84.2462	15.3098	-0.00769231	-0.00769231	-1.5	-78.5
95	84.2538	99.5636	84.2462	84.2462	15.3098	-0.00769231	-0.00769231	-1.5	-79.5
96	84.2538	99.5636	84.2462	84.2462	15.3098	-0.00769231	-0.00769231	-1.5	-80.5
97	84.2538	99.5636	84.2462	84.2462	15.3098	-0.00769231	-0.00769231	-1.5	-81.5
98	84.2538	99.5636	84.2462	84.2462	15.3098	-0.00769231	-0.00769231	-1.5	-82.5
99	84.2538	99.5636	84.2462	84.2462	15.3098	-0.00769231	-0.00769231	-1.5	-83.5
100	84.2538	99.5636	84.2462	84.2462	15.3098	-0.00769231	-0.00769231	-1.5	-84.5
101	84.2538	99.5636	84.2462	84.2462	15.3098	-0.00769231	-0.00769231	-1.5	-85.5
102	84.2538	99.5636	84.2462	84.2462	15.3098	-0.00769231	-0.00769231	-1.5	-86.5
103	84.2538	99.5636	84.2462	84.2462	15.3098	-0.00769231	-0.00769231	-1.5	-87.5
104	84.2538	99.5636	84.2462	84.2462	15.3098	-0.00769231	-0.00769231	-1.5	-88.5
105	0	0	0	0	0	0	0	-1.5	1.5
106	153.077	175.6	146.085	139.754	22.5231	-6.99231	-13.3231	-1.5	10.5
107	125.554	148.409	121.431	116.692	22.8552	-4.12308	-8.86154	-1.5	11.5
108	94.5923	116.2	95.9615	93.8615	21.6077	1.36923	-0.730769	-1.5	12.5
109	67.8615	82.0909	67.8154	64.8231	14.2294	-0.0461538	-3.03846	-1.5	13.5
110	50.0385	59.1909	49.5923	48.0231	9.15245	-0.446154	-2.01538	-1.5	14.5
111	35.1923	42.2182	36.3615	37.2615	7.02587	1.16923	2.06923	-1.5	15.5
112	23.2385	29.5909	26.3154	27.6923	6.35245	3.07692	4.45385	-1.5	16.5
113	14.8923	19.8	18.4077	19.9846	4.90769	3.51538	5.09231	-1.5	17.5
114	10.5769	14.0182	13.1615	14.7692	3.44126	2.58462	4.19231	-1.5	18.5
115	8.11538	10.3	8.8	10.4	2.18462	0.684615	2.28462	-1.5	19.5
116	0	0	0	0	0	0	0	-1.5	2.5
117	5.46154	6.56364	5.43846	6.93077	1.1021	-0.0230769	1.46923	-1.5	20.5
118	23.3308	14.4909	43.2308	29.5846	-8.83986	19.9	6.25385	-1.5	21.5
119	28.8692	19.8364	38.0231	39.6615	-9.03287	9.15385	10.7923	-1.5	22.5
120	10.9385	15.3727	29.1	22.0462	4.43427	18.1615	11.1077	-1.5	23.5
121	2.75385	2.78182	2.57692	2.63846	0.027972	-0.176923	-0.115385	-1.5	24.5
122	1.98462	2.62727	1.93077	2.13846	0.642657	-0.0538462	0.153846	-1.5	25.5
123	1.96923	2.69091	1.93846	2.18462	0.721678	-0.0307692	0.215385	-1.5	26.5
124	2.43077	2.59091	2.38462	2.24615	0.16014	-0.0461538	-0.184615	-1.5	27.5
125	2.86154	2.97273	3.18462	2.92308	0.111189	0.323077	0.0615385	-1.5	28.5
126	4.50769	4.41818	4.9	4	-0.0895105	0.392308	-0.507692	-1.5	29.5
127	78.15	73.25	83.05	73.05	-4.9	4.9	-5.1	-1.5	3.5
128	6.1	5.7	6.3	5.05385	-0.4	0.2	-1.04615	-1.5	30.5
129	15.5	13.1182	14.1231	9.76154	-2.38182	-1.37692	-5.73846	-1.5	31.5
130	63.3462	63.2455	54.0769	42.1846	-0.100699	-9.26923	-21.1615	-1.5	32.5
131	104	98.1818	82.8538	57.2231	-5.81818	-21.1462	-46.7769	-1.5	33.5
132	209.562	191.455	188.762	158.069	-18.107	-20.8	-51.4923	-1.5	34.5
133	193.585	171.818	174.062	148.177	-21.7664	-19.5231	-45.4077	-1.5	35.5
134	140.023	147.455	125.631	106	7.43147	-14.3923	-34.0231	-1.5	36.5
135	154.677	161.827	140.131	119.885	7.15035	-14.5462	-34.7923	-1.5	37.5
136	251.062	242.127	233.377	208.485	-8.93427	-17.6846	-42.5769	-1.5	38.5
137	274.292	266.991	254.354	231.615	-7.3014	-19.9385	-42.6769	-1.5	39.5
138	188.738	210.591	194.385	181.785	21.8524	5.64615	-6.95385	-1.5	4.5
139	307.354	310	286.985	261.223	2.64615	-20.3692	-46.1308	-1.5	40.5
140	321.831	329.982	304.308	281.085	8.15105	-17.5231	-40.7462	-1.5	41.5
141	334.669	340.764	321.885	296.308	6.09441	-12.7846	-38.3615	-1.5	42.5
142	308.362	312.627	302.038	279.162	4.26573	-6.32308	-29.2	-1.5	43.5
143	298.931	302.464	293.069	275.638	3.53287	-5.86154	-23.2923	-1.5	44.5
144	291.638	294.573	286.315	278.269	2.93427	-5.32308	-13.3692	-1.5	45.5
145	312.408	316.455	304.185	297.308	4.04685	-8.22308	-15.1	-1.5	46.5
146	317.615	330.091	312.546	309.362	12.4755	-5.06923	-8.25385	-1.5	47.5
147	317.777	325.6	309.369	304.238	7.82308	-8.40769	-13.5385	-1.5	48.5
148	316.023	309.518	310.3	305.246	-6.5049	-5.72308	-10.7769	-1.5	49.5
149	258.646	278.427	257	249.785	19.7811	-1.64615	-8.86154	-1.5	5.5
150	337.746	343.673	326.669	317.846	5.92657	-11.0769	-19.9	-1.5	50.5
151	344	351.7	337.246	331.815	7.7	-6.75385	-12.1846	-1.5	51.5
152	336.815	351.536	332.769	328.508	14.721	-4.04615	-8.30769	-1.5	52.5
153	339.892	348.964	335.269	330.762	9.07133	-4.62308	-9.13077	-1.5	53.5
154	345.415	345.164	339.562	336.592	-0.251748	-5.85385	-8.82308	-1.5	54.5
155	333.869	341.509	332.1	324.115	7.63986	-1.76923	-9.75385	-1.5	55.5
156	292.45	279.45	287.6	270.45	-13	-4.85	-22	-1.5	56.5
157	217.65	200	184.5	172.2	-17.65	-33.15	-45.45	-1.5	57.5
158	1.3	1.2	1.25	2.45	-0.1	-0.05	1.15	-1.5	58.5
159	0	0	0	0	0	0	0	-1.5	59.5
160	264.177	281.955	267.4	264.677	17.7776	3.22308	0.5	-1.5	6.5
161	0	0	0	0	0	0	0	-1.5	60.5
162	0	0	0	0	0	0	0	-1.5	61.5
163	0	0	0	0	0	0	0	-1.5	62.5
164	254.685	270.964	250.6	249.246	16.279	-4.08462	-5.43846	-1.5	7.5
165	230.646	249.827	222.262	223.185	19.1811	-8.38462	-7.46154	-1.5	8.5
166	179.562	200.764	174.5	166.3	21.2021	-5.06154	-13.2615	-1.5	9.5
167	0	0	0	0	0	0	0	-10.5	-68.5
168	182.5	182.5	182.5	182.5	0	0	0	-10.5	-69.5
169	182.65	182.6	182.6	182.6	-0.05	-0.05	-0.05	-10.5	-70.5
170	84.2538	99.5636	84.2462	84.2462	15.3098	-0.00769231	-0.00769231	-10.5	-71.5
171	56.1769	66.3818	58.9615	59.4385	10.2049	2.78462	3.26154	-10.5	-72.5
172	56.1769	66.3818	58.8769	58.7077	10.2049	2.7	2.53077	-10.5	-73.5
173	84.2538	99.5636	84.2462	84.2462	15.3098	-0.00769231	-0.00769231	-10.5	-74.5
174	84.2538	99.5636	84.2462	84.2462	15.3098	-0.00769231	-0.00769231	-10.5	-75.5
175	84.2538	99.5636	84.2462	84.2462	15.3098	-0.00769231	-0.00769231	-10.5	-76.5
176	84.2538	99.5636	84.2462	84.2462	15.3098	-0.00769231	-0.00769231	-10.5	-77.5
177	84.2538	99.5636	84.2462	84.2462	15.3098	-0.00769231	-0.00769231	-10.5	-78.5
178	84.2538	99.5636	84.2462	84.2462	15.3098	-0.00769231	-0.00769231	-10.5	-79.5
179	84.2538	99.5636	84.2462	84.2462	15.3098	-0.00769231	-0.00769231	-10.5	-80.5
180	84.2538	99.5636	84.2462	84.2462	15.3098	-0.00769231	-0.00769231	-10.5	-81.5
181	84.2538	99.5636	84.2462	84.2462	15.3098	-0.00769231	-0.00769231	-10.5	-82.5
182	84.2538	99.5636	84.2462	84.2462	15.3098	-0.00769231	-0.00769231	-10.5	-83.5
183	84.2538	99.5636	84.2462	84.2462	15.3098	-0.00769231	-0.00769231	-10.5	-84.5
184	84.2538	99.5636	84.2462	84.2462	15.3098	-0.00769231	-0.00769231	-10.5	-85.5
185	84.2538	99.5636	84.2462	84.2462	15.3098	-0.00769231	-0.00769231	-10.5	-86.5
186	84.2538	99.5636	84.2462	84.2462	15.3098	-0.00769231	-0.00769231	-10.5	-87.5
187	84.2538	99.5636	84.2462	84.2462	15.3098	-0.00769231	-0.00769231	-10.5	-88.5
188	0	0	0	0	0	0	0	-10.5	1.5
189	289.146	299.636	281.215	283.254	10.4902	-7.93077	-5.89231	-10.5	10.5
190	187.269	207.4	177.954	173.523	20.1308	-9.31538	-13.7462	-10.5	11.5
191	116.146	132.6	110.2	105.246	16.4538	-5.94615	-10.9	-10.5	12.5
192	87.7462	102.791	84.9692	78.5308	15.0448	-2.77692	-9.21538	-10.5	13.5
193	58.9538	70.2818	57.0615	52.2308	11.328	-1.89231	-6.72308	-10.5	14.5
194	39.0692	48.4273	40.4385	37.5154	9.35804	1.36923	-1.55385	-10.5	15.5
195	28.7462	36.4273	32.1	30.8	7.68112	3.35385	2.05385	-10.5	16.5
196	19.6	25.5636	24.3769	23.3923	5.96364	4.77692	3.79231	-10.5	17.5
197	13.7692	18.0909	17.5077	17.3692	4.32168	3.73846	3.6	-10.5	18.5
198	10.1154	13.3818	11.9462	12.9154	3.26643	1.83077	2.8	-10.5	19.5
199	0	0	0	0	0	0	0	-10.5	2.5
200	7.06154	8.5	7.81538	9.12308	1.43846	0.753846	2.06154	-10.5	20.5
201	5.23077	5.75455	5.93846	7.1	0.523776	0.707692	1.86923	-10.5	21.5
202	4.05385	4.27273	4.44615	5.65385	0.218881	0.392308	1.6	-10.5	22.5
203	3.76923	3.7	3.73077	4.9	-0.0692308	-0.0384615	1.13077	-10.5	23.5
204	13.6846	16.4364	12.7077	31.5385	2.75175	-0.976923	17.8538	-10.5	24.5
205	9.79231	5.2	4.66154	17.5692	-4.59231	-5.13077	7.77692	-10.5	25.5
206	15.2308	12.4	27.2692	15.8538	-2.83077	12.0385	0.623077	-10.5	26.5
207	45.4231	54.4364	39.7846	32.0923	9.01329	-5.63846	-13.3308	-10.5	27.5
208	52.3692	62.7636	43.1385	37.7154	10.3944	-9.23077	-14.6538	-10.5	28.5
209	29.5308	25.3364	18.1615	12.6077	-4.19441	-11.3692	-16.9231	-10.5	29.5
210	0	0.1	0.05	0.05	0.1	0.05	0.05	-10.5	3.5
211	15.8615	7.62727	6.1	3.48462	-8.23427	-9.76154	-12.3769	-10.5	30.5
212	28.2154	13.0182	13	5.91538	-15.1972	-15.2154	-22.3	-10.5	31.5
213	24.55	26.1	12.35	1.6	1.55	-12.2	-22.95	-10.5	32.5
214	10.35	12.8	4.9	1.05	2.45	-5.45	-9.3	-10.5	33.5
215	0	0	0	0	0	0	0	-10.5	34.5
216	0	0	0	0	0	0	0	-10.5	35.5
217	25.45	34.2	16.6	3.75	8.75	-8.85	-21.7	-10.5	36.5
218	75	79.8	72	45.9	4.8	-3	-29.1	-10.5	37.5
219	97.3615	85.5455	84.7462	69.0692	-11.8161	-12.6154	-28.2923	-10.5	38.5
220	106.915	91.7727	96.2	79.5231	-15.1427	-10.7154	-27.3923	-10.5	39.5
221	182.5	182.5	182.5	182.5	0	0	0	-10.5	4.5
222	101.9	97.65	96.15	80.1	-4.25	-5.75	-21.8	-10.5	40.5
223	116.6	113.35	108.65	95.95	-3.25	-7.95	-20.65	-10.5	41.5
224	139.65	136.3	132.55	121	-3.35	-7.1	-18.65	-10.5	42.5
225	0	0	0	0	0	0	0	-10.5	49.5
226	327.3	323.95	320.1	319.2	-3.35	-7.2	-8.1	-10.5	5.5
227	2.4	1.65	1	0.35	-0.75	-1.4	-2.05	-10.5	50.5
228	354.5	356.35	351.45	348.9	1.85	-3.05	-5.6	-10.5	51.5
229	365.15	365.1	365.1	365.1	-0.05	-0.05	-0.05	-10.5	52.5
230	365.15	365.1	365.1	365.1	-0.05	-0.05	-0.05	-10.5	53.5
231	365.15	365.1	365.1	365.1	-0.05	-0.05	-0.05	-10.5	54.5
232	0	0	0	0	0	0	0	-10.5	55.5
233	0	0	0	0	0	0	0	-10.5	56.5
234	330	324.15	318.9	316.4	-5.85	-11.1	-13.6	-10.5	6.5
235	320.954	323.227	324.677	320.123	2.27343	3.72308	-0.830769	-10.5	7.5
236	320.146	318.727	322.562	310.923	-1.41888	2.41538	-9.22308	-10.5	8.5
237	0	0	0	0	0	0	0	-10.5	81.5
238	0	0	0	0	0	0	0	-10.5	82.5
239	0	0	0	0	0	0	0	-10.5	83.5
240	311.885	316.545	312.385	306.992	4.66084	0.5	-4.89231	-10.5	9.5
241	0	0	0	0	0	0	0	-100.5	-68.5
242	0	0	0	0	0	0	0	-100.5	-69.5
243	0	0	0	0	0	0	0	-100.5	-70.5
244	60.8333	73	60.8333	60.8333	12.1667	0	0	-100.5	-71.5
245	60.8333	73	60.8333	65.3333	12.1667	0	4.5	-100.5	-72.5
246	28.5615	41.1455	45.4923	39.8615	12.5839	16.9308	11.3	-100.5	-73.5
247	28.0769	33.2727	28.5231	29.0923	5.1958	0.446154	1.01538	-100.5	-74.5
248	56.1769	66.3818	56.1692	56.1692	10.2049	-0.00769231	-0.00769231	-100.5	-75.5
249	56.1769	66.3818	56.1692	56.1692	10.2049	-0.00769231	-0.00769231	-100.5	-76.5
250	84.2538	99.5636	84.2462	84.2462	15.3098	-0.00769231	-0.00769231	-100.5	-77.5
251	84.2538	99.5636	84.2462	84.2462	15.3098	-0.00769231	-0.00769231	-100.5	-78.5
252	84.2538	99.5636	84.2462	84.2462	15.3098	-0.00769231	-0.00769231	-100.5	-79.5
253	84.2538	99.5636	84.2462	84.2462	15.3098	-0.00769231	-0.00769231	-100.5	-80.5
254	84.2538	99.5636	84.2462	84.2462	15.3098	-0.00769231	-0.00769231	-100.5	-81.5
255	84.2538	99.5636	84.2462	84.2462	15.3098	-0.00769231	-0.00769231	-100.5	-82.5
256	84.2538	99.5636	84.2462	84.2462	15.3098	-0.00769231	-0.00769231	-100.5	-83.5
257	84.2538	99.5636	84.2462	84.2462	15.3098	-0.00769231	-0.00769231	-100.5	-84.5
258	84.2538	99.5636	84.2462	84.2462	15.3098	-0.00769231	-0.00769231	-100.5	-85.5
259	84.2538	99.5636	84.2462	84.2462	15.3098	-0.00769231	-0.00769231	-100.5	-86.5
260	84.2538	99.5636	84.2462	84.2462	15.3098	-0.00769231	-0.00769231	-100.5	-87.5
261	84.2538	99.5636	84.2462	84.2462	15.3098	-0.00769231	-0.00769231	-100.5	-88.5
262	69.25	65.35	51.8	42.6	-3.9	-17.45	-26.65	-100.5	15.5
263	182.5	182.5	182.5	182.5	0	0	0	-100.5	16.5
264	353.6	355.85	344.6	329.45	2.25	-9	-24.15	-100.5	17.5
265	309.415	321.373	302.508	305.669	11.9573	-6.90769	-3.74615	-100.5	18.5
266	307.377	319.045	300.285	299.577	11.6685	-7.09231	-7.8	-100.5	19.5
267	309.246	318.845	302.985	301.592	9.5993	-6.26154	-7.65385	-100.5	20.5
268	312.538	317.245	305.223	308.462	4.70699	-7.31538	-4.07692	-100.5	21.5
269	327.954	330.209	320.4	325.438	2.25524	-7.55385	-2.51538	-100.5	22.5
270	322.869	324.164	316.331	319.215	1.29441	-6.53846	-3.65385	-100.5	23.5
271	291.569	302.709	282.146	277.323	11.1399	-9.42308	-14.2462	-100.5	24.5
272	278.954	277.082	268.492	267.569	-1.87203	-10.4615	-11.3846	-100.5	25.5
273	268.146	268.618	262.877	263.685	0.472028	-5.26923	-4.46154	-100.5	26.5
274	275.654	278.018	272.838	269.946	2.36434	-2.81538	-5.70769	-100.5	27.5
275	278.731	284.127	276.769	273.446	5.3965	-1.96154	-5.28462	-100.5	28.5
276	272.538	278.036	271.785	262.708	5.4979	-0.753846	-9.83077	-100.5	29.5
277	275.369	279.718	271.5	259.554	4.34895	-3.86923	-15.8154	-100.5	30.5
278	275.815	279.082	269.131	254.292	3.26643	-6.68462	-21.5231	-100.5	31.5
279	275.631	277.427	268.131	250.277	1.7965	-7.5	-25.3538	-100.5	32.5
280	279.477	283.445	275.315	254.292	3.96853	-4.16154	-25.1846	-100.5	33.5
281	283.062	289.118	280.638	258.9	6.05664	-2.42308	-24.1615	-100.5	34.5
282	285.615	296.845	275.631	259.162	11.2301	-9.98462	-26.4538	-100.5	35.5
283	295.415	303.109	280.531	275.615	7.69371	-14.8846	-19.8	-100.5	36.5
284	303.077	309.118	286.331	288.023	6.04126	-16.7462	-15.0538	-100.5	37.5
285	309.623	317.155	297.646	297.562	7.53147	-11.9769	-12.0615	-100.5	38.5
286	311.062	320.218	304.2	303.277	9.15664	-6.86154	-7.78462	-100.5	39.5
287	301.877	307.609	297.169	290.977	5.73217	-4.70769	-10.9	-100.5	40.5
288	299.062	297.882	288.762	279.438	-1.17972	-10.3	-19.6231	-100.5	41.5
289	307.808	297.155	294.754	291.562	-10.6531	-13.0538	-16.2462	-100.5	42.5
290	298.823	295.109	289.985	287.538	-3.71399	-8.83846	-11.2846	-100.5	43.5
291	296.269	302.2	289.938	288.731	5.93077	-6.33077	-7.53846	-100.5	44.5
292	298.785	305.155	292.462	289.869	6.36993	-6.32308	-8.91538	-100.5	45.5
293	301.715	305.418	292.762	291.5	3.7028	-8.95385	-10.2154	-100.5	46.5
294	299.238	301.882	290.138	288.369	2.64336	-9.1	-10.8692	-100.5	47.5
295	290.008	291.327	278.415	279.885	1.31958	-11.5923	-10.1231	-100.5	48.5
296	295.615	289.918	273.808	278.3	-5.6972	-21.8077	-17.3154	-100.5	49.5
297	298.6	292.827	275.846	279.138	-5.77273	-22.7538	-19.4615	-100.5	50.5
298	290.069	290.145	275.638	278.069	0.0762238	-14.4308	-12	-100.5	51.5
299	271.508	266.718	254.131	254.577	-4.78951	-17.3769	-16.9308	-100.5	52.5
300	269.069	260.391	249.969	250.808	-8.67832	-19.1	-18.2615	-100.5	53.5
301	311.738	294.627	289.338	286.062	-17.1112	-22.4	-25.6769	-100.5	54.5
302	312.392	300.373	299.7	284.615	-12.0196	-12.6923	-27.7769	-100.5	55.5
303	293.238	271.336	283.615	270.192	-21.9021	-9.62308	-23.0462	-100.5	56.5
304	268.462	256.745	272.854	263.215	-11.7161	4.39231	-5.24615	-100.5	57.5
305	285.215	277.309	290.431	284.854	-7.90629	5.21538	-0.361538	-100.5	58.5
306	283.469	283.745	293.908	295.123	0.276224	10.4385	11.6538	-100.5	59.5
307	278.869	275.227	283.815	282.131	-3.64196	4.94615	3.26154	-100.5	60.5
308	289.192	276.627	278.531	273.415	-12.565	-10.6615	-15.7769	-100.5	61.5
309	275.808	265.245	262.1	263.169	-10.5622	-13.7077	-12.6385	-100.5	62.5
310	272.438	251.945	239.554	253.292	-20.493	-32.8846	-19.1462	-100.5	63.5
311	290.331	270.009	286.577	274.838	-20.3217	-3.75385	-15.4923	-100.5	64.5
312	307.877	289.982	303.131	292.946	-17.8951	-4.74615	-14.9308	-100.5	65.5
313	333.208	315	323.431	314.546	-18.2077	-9.77692	-18.6615	-100.5	66.5
314	292.185	292.573	290.162	294.769	0.388112	-2.02308	2.58462	-100.5	67.5
315	301.415	290.473	301.523	310.192	-10.9427	0.107692	8.77692	-100.5	68.5
316	276.154	284.209	271.969	275.277	8.05524	-4.18462	-0.876923	-100.5	69.5
317	263.031	274.036	256.069	255.531	11.0056	-6.96154	-7.5	-100.5	70.5
318	284.092	294.618	274.823	263.623	10.5259	-9.26923	-20.4692	-100.5	71.5
319	329.092	317.009	311.223	309.131	-12.0832	-17.8692	-19.9615	-100.5	72.5
320	325.331	314.118	310.908	300.538	-11.2126	-14.4231	-24.7923	-100.5	73.5
321	338.746	330.8	340.4	333.015	-7.94615	1.65385	-5.73077	-100.5	74.5
322	353.95	343.7	359.333	360.617	-10.25	5.38333	6.66667	-100.5	75.5
323	331.75	326.04	341.533	315.15	-5.71	9.78333	-16.6	-100.5	76.5
324	259.783	329.22	284.367	261.55	69.4367	24.5833	1.76667	-100.5	77.5
325	257.55	310.98	266.083	262.583	53.43	8.53333	5.03333	-100.5	78.5
326	364.5	365	363.9	364	0.5	-0.6	-0.5	-100.5	79.5
327	178.85	175.2	175.65	159.25	-3.65	-3.2	-19.6	-100.5	80.5
328	0	0	0	0	0	0	0	-100.5	81.5
329	182.5	182.5	182.5	182.5	0	0	0	-101.5	-70.5
330	0	0	0	0	0	0	0	-101.5	-71.5
331	0	0	0	19.15	0	0	19.15	-101.5	-72.5
332	28.7077	41.2364	43.2231	43.2923	12.5287	14.5154	14.5846	-101.5	-73.5
333	28.0769	33.2909	28.5154	29.1769	5.21399	0.438462	1.1	-101.5	-74.5
334	56.1769	66.3818	56.1692	56.1692	10.2049	-0.00769231	-0.00769231	-101.5	-75.5
335	56.1769	66.3818	56.1692	56.1692	10.2049	-0.00769231	-0.00769231	-101.5	-76.5
336	84.2538	99.5636	84.2462	84.2462	15.3098	-0.00769231	-0.00769231	-101.5	-77.5
337	84.2538	99.5636	84.2462	84.2462	15.3098	-0.00769231	-0.00769231	-101.5	-78.5
338	84.2538	99.5636	84.2462	84.2462	15.3098	-0.00769231	-0.00769231	-101.5	-79.5
339	84.2538	99.5636	84.2462	84.2462	15.3098	-0.00769231	-0.00769231	-101.5	-80.5
340	84.2538	99.5636	84.2462	84.2462	15.3098	-0.00769231	-0.00769231	-101.5	-81.5
341	84.2538	99.5636	84.2462	84.2462	15.3098	-0.00769231	-0.00769231	-101.5	-82.5
342	84.2538	99.5636	84.2462	84.2462	15.3098	-0.00769231	-0.00769231	-101.5	-83.5
343	84.2538	99.5636	84.2462	84.2462	15.3098	-0.00769231	-0.00769231	-101.5	-84.5
344	84.2538	99.5636	84.2462	84.2462	15.3098	-0.00769231	-0.00769231	-101.5	-85.5
345	84.2538	99.5636	84.2462	84.2462	15.3098	-0.00769231	-0.00769231	-101.5	-86.5
346	84.2538	99.5636	84.2462	84.2462	15.3098	-0.00769231	-0.00769231	-101.5	-87.5
347	84.2538	99.5636	84.2462	84.2462	15.3098	-0.00769231	-0.00769231	-101.5	-88.5
348	0	0	0	0	0	0	0	-101.5	15.5
349	73.45	69.5	57.2	44.55	-3.95	-16.25	-28.9	-101.5	16.5
350	345.6	343.9	330.15	321.4	-1.7	-15.45	-24.2	-101.5	17.5
351	310.654	319.673	299.769	302.492	9.01888	-10.8846	-8.16154	-101.5	18.5
352	305.623	319.855	298.354	299.808	14.2315	-7.26923	-5.81538	-101.5	19.5
353	292.515	302.291	281.477	277.108	9.77552	-11.0385	-15.4077	-101.5	20.5
354	281.192	293.627	274.146	271.592	12.435	-7.04615	-9.6	-101.5	21.5
355	301.692	311.791	296.3	298.162	10.0986	-5.39231	-3.53077	-101.5	22.5
356	291.592	298.509	285.908	282.485	6.91678	-5.68462	-9.10769	-101.5	23.5
357	250.662	265.127	240.938	227.192	14.4657	-9.72308	-23.4692	-101.5	24.5
358	225.908	229.627	212.738	205.138	3.71958	-13.1692	-20.7692	-101.5	25.5
359	234.746	246.191	233.423	230.838	11.4448	-1.32308	-3.90769	-101.5	26.5
360	265.062	268.591	262.1	262.385	3.52937	-2.96154	-2.67692	-101.5	27.5
361	277.492	282.209	276.231	271.777	4.71678	-1.26154	-5.71538	-101.5	28.5
362	272.015	276.918	270.538	257.946	4.9028	-1.47692	-14.0692	-101.5	29.5
363	271.446	275.809	268.362	251.777	4.36294	-3.08462	-19.6692	-101.5	30.5
364	267.831	272.073	264.9	247.454	4.24196	-2.93077	-20.3769	-101.5	31.5
365	267.615	269.518	262.869	238.185	1.9028	-4.74615	-29.4308	-101.5	32.5
366	275.792	281.018	273.715	246.369	5.22587	-2.07692	-29.4231	-101.5	33.5
367	277.438	290.736	276.723	249.154	13.2979	-0.715385	-28.2846	-101.5	34.5
368	290.492	302.591	281.885	261.923	12.0986	-8.60769	-28.5692	-101.5	35.5
369	298.992	310.182	287.723	278.985	11.1895	-11.2692	-20.0077	-101.5	36.5
370	302.185	311.236	290.185	290.4	9.05175	-12	-11.7846	-101.5	37.5
371	307.715	316.991	300.715	300.708	9.27552	-7	-7.00769	-101.5	38.5
372	309.077	318.936	305.938	305.423	9.85944	-3.13846	-3.65385	-101.5	39.5
373	287.708	295.345	288.023	283.962	7.63776	0.315385	-3.74615	-101.5	40.5
374	278.623	274.664	271.538	262.915	-3.95944	-7.08462	-15.7077	-101.5	41.5
375	306	300.255	292.623	287.892	-5.74545	-13.3769	-18.1077	-101.5	42.5
376	305.069	299.836	294.315	292.885	-5.23287	-10.7538	-12.1846	-101.5	43.5
377	301.031	304.645	293.392	292.269	3.61469	-7.63846	-8.76154	-101.5	44.5
378	300.946	306.436	292.854	292.354	5.49021	-8.09231	-8.59231	-101.5	45.5
379	303.238	304.727	294.492	292.123	1.48881	-8.74615	-11.1154	-101.5	46.5
380	304.569	304.736	293.477	292.554	0.167133	-11.0923	-12.0154	-101.5	47.5
381	290.131	292.191	278.954	280.8	2.06014	-11.1769	-9.33077	-101.5	48.5
382	289.731	290.845	272.754	278.854	1.11469	-16.9769	-10.8769	-101.5	49.5
383	293.785	293.682	272.869	279.862	-0.102797	-20.9154	-13.9231	-101.5	50.5
384	291.977	289.227	275.438	277.662	-2.74965	-16.5385	-14.3154	-101.5	51.5
385	298.162	294.591	279.969	279.462	-3.57063	-18.1923	-18.7	-101.5	52.5
386	297.515	291.9	276.831	277.146	-5.61538	-20.6846	-20.3692	-101.5	53.5
387	285.515	259.091	263.962	256.838	-26.4245	-21.5538	-28.6769	-101.5	54.5
388	256.985	233.018	244.608	233.054	-23.9664	-12.3769	-23.9308	-101.5	55.5
389	257.5	237.2	254.8	240.638	-20.3	-2.7	-16.8615	-101.5	56.5
390	260.862	247.9	263.985	251.162	-12.9615	3.12308	-9.7	-101.5	57.5
391	273.377	261.045	282.769	277.469	-12.3315	9.39231	4.09231	-101.5	58.5
392	274.792	269.027	287.277	288	-5.76503	12.4846	13.2077	-101.5	59.5
393	274.685	264.155	277.715	276.177	-10.5301	3.03077	1.49231	-101.5	60.5
394	279.915	268.118	277.285	266.077	-11.7972	-2.63077	-13.8385	-101.5	61.5
395	266.738	258.055	258.146	258.246	-8.68392	-8.59231	-8.49231	-101.5	62.5
396	281.577	272.982	261.015	264.685	-8.5951	-20.5615	-16.8923	-101.5	63.5
397	317.585	304.264	313.908	302.123	-13.321	-3.67692	-15.4615	-101.5	64.5
398	322.262	305.045	317.838	308.231	-17.2161	-4.42308	-14.0308	-101.5	65.5
399	324.077	308.591	317.746	307.915	-15.486	-6.33077	-16.1615	-101.5	66.5
400	278.646	279.936	277.885	286.292	1.29021	-0.761538	7.64615	-101.5	67.5
401	286.138	278.345	293.1	295.446	-7.79301	6.96154	9.30769	-101.5	68.5
402	261.846	272.609	267.315	263.846	10.7629	5.46923	2	-101.5	69.5
403	253.385	265.355	247.846	245.546	11.9699	-5.53846	-7.83846	-101.5	70.5
404	260.208	272.627	251.692	241.715	12.4196	-8.51538	-18.4923	-101.5	71.5
405	295.754	276.827	282.708	277.392	-18.9266	-13.0462	-18.3615	-101.5	72.5
406	299.2	278.873	290.531	287.415	-20.3273	-8.66923	-11.7846	-101.5	73.5
407	176.133	207.68	176.65	172.417	31.5467	0.516667	-3.71667	-101.5	74.5
408	231.767	273.24	242.75	240.017	41.4733	10.9833	8.25	-101.5	75.5
409	275.033	327.62	280.1	261.917	52.5867	5.06667	-13.1167	-101.5	76.5
410	265.5	329.96	283.467	262.45	64.46	17.9667	-3.05	-101.5	77.5
411	322.483	326.8	338.45	316.2	4.31667	15.9667	-6.28333	-101.5	78.5
412	339.2	349.7	351.2	353.25	10.5	12	14.05	-101.5	79.5
413	0	0	0	0	0	0	0	-101.5	80.5
414	0	0	0	0	0	0	0	-101.5	81.5
415	0	0	0	0	0	0	0	-102.5	-70.5
416	182.5	182.5	182.5	182.5	0	0	0	-102.5	-71.5
417	182.65	182.6	182.6	182.6	-0.05	-0.05	-0.05	-102.5	-72.5
418	28.8615	41.2	43.1077	43.8462	12.3385	14.2462	14.9846	-102.5	-73.5
419	28.0769	33.2364	28.4923	31.4615	5.15944	0.415385	3.38462	-102.5	-74.5
420	56.1769	66.3818	39.4692	28.0769	10.2049	-16.7077	-28.1	-102.5	-75.5
421	56.1769	66.3818	56.1692	56.1692	10.2049	-0.00769231	-0.00769231	-102.5	-76.5
422	84.2538	99.5636	84.2462	84.2462	15.3098	-0.00769231	-0.00769231	-102.5	-77.5
423	84.2538	99.5636	84.2462	84.2462	15.3098	-0.00769231	-0.00769231	-102.5	-78.5
424	84.2538	99.5636	84.2462	84.2462	15.3098	-0.00769231	-0.00769231	-102.5	-79.5
425	84.2538	99.5636	84.2462	84.2462	15.3098	-0.00769231	-0.00769231	-102.5	-80.5
426	84.2538	99.5636	84.2462	84.2462	15.3098	-0.00769231	-0.00769231	-102.5	-81.5
427	84.2538	99.5636	84.2462	84.2462	15.3098	-0.00769231	-0.00769231	-102.5	-82.5
428	84.2538	99.5636	84.2462	84.2462	15.3098	-0.00769231	-0.00769231	-102.5	-83.5
429	84.2538	99.5636	84.2462	84.2462	15.3098	-0.00769231	-0.00769231	-102.5	-84.5
430	84.2538	99.5636	84.2462	84.2462	15.3098	-0.00769231	-0.00769231	-102.5	-85.5
431	84.2538	99.5636	84.2462	84.2462	15.3098	-0.00769231	-0.00769231	-102.5	-86.5
432	84.2538	99.5636	84.2462	84.2462	15.3098	-0.00769231	-0.00769231	-102.5	-87.5
433	84.2538	99.5636	84.2462	84.2462	15.3098	-0.00769231	-0.00769231	-102.5	-88.5
434	0	0	0	0	0	0	0	-102.5	15.5
435	0	0	0	0	0	0	0	-102.5	16.5
436	333.9	331.7	308.05	301.6	-2.2	-25.85	-32.3	-102.5	17.5
437	321.592	320.1	306.138	293.369	-1.49231	-15.4538	-28.2231	-102.5	18.5
438	315.223	319.991	301	291.062	4.76783	-14.2231	-24.1615	-102.5	19.5
439	293.5	293.955	276.331	254.862	0.454545	-17.1692	-38.6385	-102.5	20.5
440	284.362	286.873	269.038	254.092	2.51119	-15.3231	-30.2692	-102.5	21.5
441	307.331	312.055	297.392	286.431	4.72378	-9.93846	-20.9	-102.5	22.5
442	295.438	298.182	288.6	278.531	2.74336	-6.83846	-16.9077	-102.5	23.5
443	267.992	277.473	256.838	240.492	9.48042	-11.1538	-27.5	-102.5	24.5
444	242.146	248.5	227.669	215.169	6.35385	-14.4769	-26.9769	-102.5	25.5
445	232.608	240.855	222.577	213.354	8.24685	-10.0308	-19.2538	-102.5	26.5
446	244.338	257.927	238.731	230.846	13.5888	-5.60769	-13.4923	-102.5	27.5
447	260.762	263.236	252.423	244.492	2.47483	-8.33846	-16.2692	-102.5	28.5
448	260.246	264.218	252.315	239.469	3.97203	-7.93077	-20.7769	-102.5	29.5
449	260.285	263.682	249.908	233.954	3.3972	-10.3769	-26.3308	-102.5	30.5
450	256.431	256.827	247.031	223.9	0.396503	-9.4	-32.5308	-102.5	31.5
451	253.338	265.655	247.869	216.015	12.3161	-5.46923	-37.3231	-102.5	32.5
452	262.208	278.373	260.277	228.415	16.165	-1.93077	-33.7923	-102.5	33.5
453	276.123	291.364	272.662	245.923	15.2406	-3.46154	-30.2	-102.5	34.5
454	289.631	302.855	283.469	263	13.2238	-6.16154	-26.6308	-102.5	35.5
455	299.862	311.436	294.385	280.146	11.5748	-5.47692	-19.7154	-102.5	36.5
456	305.1	314.445	298.346	295.515	9.34545	-6.75385	-9.58462	-102.5	37.5
457	309.885	319.918	305.9	306.723	10.0336	-3.98462	-3.16154	-102.5	38.5
458	313.723	322.245	311.254	312.469	8.52238	-2.46923	-1.25385	-102.5	39.5
459	308.992	315.155	308.192	307.962	6.16224	-0.8	-1.03077	-102.5	40.5
460	307.846	315.482	305.977	309.323	7.63566	-1.86923	1.47692	-102.5	41.5
461	313.138	322.209	308.015	308.685	9.07063	-5.12308	-4.45385	-102.5	42.5
462	312.6	321.564	310.338	309.562	8.96364	-2.26154	-3.03846	-102.5	43.5
463	309.5	318.209	306.408	303.885	8.70909	-3.09231	-5.61538	-102.5	44.5
464	308.423	314.573	302.038	297.538	6.14965	-6.38462	-10.8846	-102.5	45.5
465	306.546	308.936	298.585	295.5	2.39021	-7.96154	-11.0462	-102.5	46.5
466	308.646	309.282	298.831	297.131	0.635664	-9.81538	-11.5154	-102.5	47.5
467	297.908	299.136	288.531	289.054	1.22867	-9.37692	-8.85385	-102.5	48.5
468	293.269	293.555	276.069	283.469	0.285315	-17.2	-9.8	-102.5	49.5
469	295.523	293.991	271.9	282.538	-1.53217	-23.6231	-12.9846	-102.5	50.5
470	291.315	290.873	269.162	277.308	-0.442657	-22.1538	-14.0077	-102.5	51.5
471	294.992	292.627	271.723	273.815	-2.36503	-23.2692	-21.1769	-102.5	52.5
472	297.477	287.282	273.277	272.262	-10.1951	-24.2	-25.2154	-102.5	53.5
473	279.023	251.409	260.992	253.808	-27.614	-18.0308	-25.2154	-102.5	54.5
474	259	225.727	242.108	229.031	-33.2727	-16.8923	-29.9692	-102.5	55.5
475	263.2	238.918	254.7	241.954	-24.2818	-8.5	-21.2462	-102.5	56.5
476	272.369	249.291	264.654	250.323	-23.0783	-7.71538	-22.0462	-102.5	57.5
477	280.292	264.618	283.646	273.077	-15.6741	3.35385	-7.21538	-102.5	58.5
478	274.769	267.791	290.277	281.931	-6.97832	15.5077	7.16154	-102.5	59.5
479	275.892	268.691	281.338	278.262	-7.2014	5.44615	2.36923	-102.5	60.5
480	272.731	267.382	283.077	272.769	-5.34895	10.3462	0.0384615	-102.5	61.5
481	282.069	261.773	270.446	273.046	-20.2965	-11.6231	-9.02308	-102.5	62.5
482	303.438	285.618	283.062	285.808	-17.8203	-20.3769	-17.6308	-102.5	63.5
483	320.308	308.109	315.138	308.238	-12.1986	-5.16923	-12.0692	-102.5	64.5
484	326.523	308.245	320.223	307.369	-18.2776	-6.3	-19.1538	-102.5	65.5
485	327.862	312.118	317.015	309.146	-15.7434	-10.8462	-18.7154	-102.5	66.5
486	307.485	311.964	301.377	307.015	4.47902	-6.10769	-0.469231	-102.5	67.5
487	322.662	316.555	325.123	327.662	-6.10699	2.46154	5	-102.5	68.5
488	332.677	328.136	331.038	334.631	-4.54056	-1.63846	1.95385	-102.5	69.5
489	307.508	329.691	304.908	307.231	22.1832	-2.6	-0.276923	-102.5	70.5
490	258.808	281.6	268.008	263.977	22.7923	9.2	5.16923	-102.5	71.5
491	269.769	247.809	263.731	262.669	-21.9601	-6.03846	-7.1	-102.5	72.5
492	269.754	244.5	263.723	261.7	-25.2538	-6.03077	-8.05385	-102.5	73.5
493	179.067	212.78	179.233	178.217	33.7133	0.166667	-0.85	-102.5	74.5
494	234.083	276.68	238.267	239.433	42.5967	4.18333	5.35	-102.5	75.5
495	217.983	260.08	222.167	198.167	42.0967	4.18333	-19.8167	-102.5	76.5
496	272.983	333.06	282.433	260.933	60.0767	9.45	-12.05	-102.5	77.5
497	329.6	323.1	336.883	311.55	-6.5	7.28333	-18.05	-102.5	78.5
498	340.65	334.7	350.9	353.05	-5.95	10.25	12.4	-102.5	79.5
499	0	0	0	0	0	0	0	-102.5	80.5
500	0	0	0	0	0	0	0	-102.5	81.5
501	0	0	0	0	0	0	0	-103.5	-71.5
502	0	0	0	0	0	0	0	-103.5	-72.5
503	0	0	0	15.85	0	0	15.85	-103.5	-73.5
504	57.0231	74.3364	68.9462	70.3538	17.3133	11.9231	13.3308	-103.5	-74.5
505	56.1769	66.3818	36.7923	28.0769	10.2049	-19.3846	-28.1	-103.5	-75.5
506	56.1769	66.3818	56.1692	56.1692	10.2049	-0.00769231	-0.00769231	-103.5	-76.5
507	84.2538	99.5636	84.2462	84.2462	15.3098	-0.00769231	-0.00769231	-103.5	-77.5
508	84.2538	99.5636	84.2462	84.2462	15.3098	-0.00769231	-0.00769231	-103.5	-78.5
509	84.2538	99.5636	84.2462	84.2462	15.3098	-0.00769231	-0.00769231	-103.5	-79.5
510	84.2538	99.5636	84.2462	84.2462	15.3098	-0.00769231	-0.00769231	-103.5	-80.5
511	84.2538	99.5636	84.2462	84.2462	15.3098	-0.00769231	-0.00769231	-103.5	-81.5
512	84.2538	99.5636	84.2462	84.2462	15.3098	-0.00769231	-0.00769231	-103.5	-82.5
513	84.2538	99.5636	84.2462	84.2462	15.3098	-0.00769231	-0.00769231	-103.5	-83.5
514	84.2538	99.5636	84.2462	84.2462	15.3098	-0.00769231	-0.00769231	-103.5	-84.5
515	84.2538	99.5636	84.2462	84.2462	15.3098	-0.00769231	-0.00769231	-103.5	-85.5
516	84.2538	99.5636	84.2462	84.2462	15.3098	-0.00769231	-0.00769231	-103.5	-86.5
517	84.2538	99.5636	84.2462	84.2462	15.3098	-0.00769231	-0.00769231	-103.5	-87.5
518	84.2538	99.5636	84.2462	84.2462	15.3098	-0.00769231	-0.00769231	-103.5	-88.5
519	0	0	0	0	0	0	0	-103.5	15.5
520	0	0	0	0	0	0	0	-103.5	16.5
521	182.3	182.2	182.25	181.2	-0.1	-0.05	-1.1	-103.5	17.5
522	312.215	309.009	299.623	286.4	-3.20629	-12.5923	-25.8154	-103.5	18.5
523	306.385	306.127	291.7	277.185	-0.257343	-14.6846	-29.2	-103.5	19.5
524	269.038	267.636	254.323	227.831	-1.4021	-14.7154	-41.2077	-103.5	20.5
525	272.346	265.427	256.931	240.077	-6.91888	-15.4154	-32.2692	-103.5	21.5
526	304.815	302.982	288.354	274.377	-1.83357	-16.4615	-30.4385	-103.5	22.5
527	296.208	298.827	290.823	282.623	2.61958	-5.38462	-13.5846	-103.5	23.5
528	281.646	294.573	278.946	263.685	12.9266	-2.7	-17.9615	-103.5	24.5
529	266.277	277.436	258.631	243.377	11.1594	-7.64615	-22.9	-103.5	25.5
530	243.054	254.536	231.808	220.723	11.4825	-11.2462	-22.3308	-103.5	26.5
531	233.085	246.582	225.346	213.531	13.4972	-7.73846	-19.5538	-103.5	27.5
532	234.585	248.845	230.146	216.223	14.2608	-4.43846	-18.3615	-103.5	28.5
533	246.331	251.782	241.769	232.823	5.45105	-4.56154	-13.5077	-103.5	29.5
534	254.323	257.109	244.662	229.915	2.78601	-9.66154	-24.4077	-103.5	30.5
535	240.677	248.673	232.662	203.708	7.9958	-8.01538	-36.9692	-103.5	31.5
536	237.423	252.4	231.054	195.608	14.9769	-6.36923	-41.8154	-103.5	32.5
537	254.715	273.664	251.308	218.346	18.9483	-3.40769	-36.3692	-103.5	33.5
538	271.308	286.091	268.838	241.362	14.7832	-2.46923	-29.9462	-103.5	34.5
539	287.538	302.291	284.523	264.392	14.7524	-3.01538	-23.1462	-103.5	35.5
540	299.569	311.927	297.208	284.292	12.358	-2.36154	-15.2769	-103.5	36.5
541	306.2	315.218	302.646	298.538	9.01818	-3.55385	-7.66154	-103.5	37.5
542	309.731	320.855	308.246	308.623	11.1238	-1.48462	-1.10769	-103.5	38.5
543	314.9	323.655	313.423	313.046	8.75455	-1.47692	-1.85385	-103.5	39.5
544	315.154	320.755	314.523	315.285	5.6007	-0.630769	0.130769	-103.5	40.5
545	318.138	328.236	318.231	321.969	10.0979	0.0923077	3.83077	-103.5	41.5
546	315.762	329.082	313.723	317.046	13.3203	-2.03846	1.28462	-103.5	42.5
547	316.146	324.527	314.292	319.677	8.38112	-1.85385	3.53077	-103.5	43.5
548	316.438	328.227	314.869	318.046	11.7888	-1.56923	1.60769	-103.5	44.5
549	314.369	322.7	312.108	307.962	8.33077	-2.26154	-6.40769	-103.5	45.5
550	309.538	314.282	306.015	301.438	4.74336	-3.52308	-8.1	-103.5	46.5
551	308.138	311.945	302.508	300.523	3.80699	-5.63077	-7.61538	-103.5	47.5
552	299.585	301.536	292.946	292.9	1.95175	-6.63846	-6.68462	-103.5	48.5
553	296.292	299.736	283.754	289.569	3.44406	-12.5385	-6.72308	-103.5	49.5
554	296.5	300.809	278.269	286.423	4.30909	-18.2308	-10.0769	-103.5	50.5
555	287.054	285.882	264.031	274.923	-1.17203	-23.0231	-12.1308	-103.5	51.5
556	290.362	290.427	267.6	274.315	0.0657343	-22.7615	-16.0462	-103.5	52.5
557	296.315	284.8	271.446	270.254	-11.5154	-24.8692	-26.0615	-103.5	53.5
558	279.938	244.827	257.077	246.285	-35.1112	-22.8615	-33.6538	-103.5	54.5
559	259.9	221.164	239.192	223.269	-38.7364	-20.7077	-36.6308	-103.5	55.5
560	256.608	230.1	245.808	236.254	-26.5077	-10.8	-20.3538	-103.5	56.5
561	264.838	244.718	258.508	245.654	-20.1203	-6.33077	-19.1846	-103.5	57.5
562	277.038	260.427	280.8	269.492	-16.6112	3.76154	-7.54615	-103.5	58.5
563	275.9	264.527	287.431	278.792	-11.3727	11.5308	2.89231	-103.5	59.5
564	276.885	268.436	282.454	279.108	-8.44825	5.56923	2.22308	-103.5	60.5
565	275.046	266.545	285.585	276.331	-8.5007	10.5385	1.28462	-103.5	61.5
566	284.585	271.236	277.285	275.9	-13.3483	-7.3	-8.68462	-103.5	62.5
567	299.8	292.091	287.869	291.792	-7.70909	-11.9308	-8.00769	-103.5	63.5
568	326.946	313.809	318.238	307.677	-13.1371	-8.70769	-19.2692	-103.5	64.5
569	326.746	309.345	319.408	306.092	-17.4007	-7.33846	-20.6538	-103.5	65.5
570	328.554	314.455	316.377	311.085	-14.0993	-12.1769	-17.4692	-103.5	66.5
571	313.6	316.136	305.477	314.138	2.53636	-8.12308	0.538462	-103.5	67.5
572	322.085	326.445	318.554	327.577	4.36084	-3.53077	5.49231	-103.5	68.5
573	326.731	323.782	323.846	328.192	-2.94895	-2.88462	1.46154	-103.5	69.5
574	348.931	343.255	343.208	341.815	-5.67622	-5.72308	-7.11538	-103.5	70.5
575	301.838	320.409	299.515	289.638	18.5706	-2.32308	-12.2	-103.5	71.5
576	248.738	257.045	252.231	247.631	8.30699	3.49231	-1.10769	-103.5	72.5
577	242.969	240.836	238.008	236.085	-2.13287	-4.96154	-6.88462	-103.5	73.5
578	236.617	282.62	238.617	239	46.0033	2	2.38333	-103.5	74.5
579	238.917	273.28	226.917	204.283	34.3633	-12	-34.6333	-103.5	75.5
580	221.583	256.44	209.233	197.45	34.8567	-12.35	-24.1333	-103.5	76.5
581	197.4	246.6	207.883	206.933	49.2	10.4833	9.53333	-103.5	77.5
582	257.117	305.94	260.683	258.133	48.8233	3.56667	1.01667	-103.5	78.5
583	339.1	334.25	336.9	352.8	-4.85	-2.2	13.7	-103.5	79.5
584	0	0	0	0	0	0	0	-103.5	80.5
585	0	0	0	0	0	0	0	-103.5	81.5
586	0	0	0	0	0	0	0	-104.5	-71.5
587	182.5	182.5	182.5	182.5	0	0	0	-104.5	-72.5
588	182.5	182.5	182.5	203.8	0	0	21.3	-104.5	-73.5
589	84.2308	99.5455	84.2308	84.3923	15.3147	0	0.161538	-104.5	-74.5
590	56.1769	66.3818	39.4154	28.0769	10.2049	-16.7615	-28.1	-104.5	-75.5
591	56.1769	66.3818	56.1692	56.2308	10.2049	-0.00769231	0.0538462	-104.5	-76.5
592	84.2538	99.5636	84.2462	84.2462	15.3098	-0.00769231	-0.00769231	-104.5	-77.5
593	84.2538	99.5636	84.2462	84.2462	15.3098	-0.00769231	-0.00769231	-104.5	-78.5
594	84.2538	99.5636	84.2462	84.2462	15.3098	-0.00769231	-0.00769231	-104.5	-79.5
595	84.2538	99.5636	84.2462	84.2462	15.3098	-0.00769231	-0.00769231	-104.5	-80.5
596	84.2538	99.5636	84.2462	84.2462	15.3098	-0.00769231	-0.00769231	-104.5	-81.5
597	84.2538	99.5636	84.2462	84.2462	15.3098	-0.00769231	-0.00769231	-104.5	-82.5
598	84.2538	99.5636	84.2462	84.2462	15.3098	-0.00769231	-0.00769231	-104.5	-83.5
599	84.2538	99.5636	84.2462	84.2462	15.3098	-0.00769231	-0.00769231	-104.5	-84.5
600	84.2538	99.5636	84.2462	84.2462	15.3098	-0.00769231	-0.00769231	-104.5	-85.5
601	84.2538	99.5636	84.2462	84.2462	15.3098	-0.00769231	-0.00769231	-104.5	-86.5
602	84.2538	99.5636	84.2462	84.2462	15.3098	-0.00769231	-0.00769231	-104.5	-87.5
603	84.2538	99.5636	84.2462	84.2462	15.3098	-0.00769231	-0.00769231	-104.5	-88.5
604	182.5	182.5	182.5	182.5	0	0	0	-104.5	17.5
605	349.2	347.9	333.15	325.8	-1.3	-16.05	-23.4	-104.5	18.5
606	359.2	357.35	344.85	331	-1.85	-14.35	-28.2	-104.5	19.5
607	253.385	248.118	238.992	208.392	-5.26643	-14.3923	-44.9923	-104.5	20.5
608	275.354	260.491	253.177	232.208	-14.8629	-22.1769	-43.1462	-104.5	21.5
609	312.554	305.927	295.285	276.177	-6.62657	-17.2692	-36.3769	-104.5	22.5
610	297.838	297	290.631	281.815	-0.838462	-7.20769	-16.0231	-104.5	23.5
611	293.285	296.255	288.008	280.369	2.96993	-5.27692	-12.9154	-104.5	24.5
612	275.838	288.591	271.046	254.869	12.7524	-4.79231	-20.9692	-104.5	25.5
613	257.077	272.218	248.3	233.354	15.1413	-8.77692	-23.7231	-104.5	26.5
614	242.754	260.809	234.231	220.046	18.0552	-8.52308	-22.7077	-104.5	27.5
615	235.7	252.8	227.938	212.831	17.1	-7.76154	-22.8692	-104.5	28.5
616	223.762	237.882	217.262	201.415	14.1203	-6.5	-22.3462	-104.5	29.5
617	225.938	241.391	212.431	190.046	15.4524	-13.5077	-35.8923	-104.5	30.5
618	228.031	242.191	213.331	183.515	14.1601	-14.7	-44.5154	-104.5	31.5
619	238.754	253.018	228.815	195.223	14.2643	-9.93846	-43.5308	-104.5	32.5
620	257.338	273.664	249.708	218.854	16.3252	-7.63077	-38.4846	-104.5	33.5
621	271.115	283.882	267.038	242.254	12.7664	-4.07692	-28.8615	-104.5	34.5
622	287.708	301.655	285.769	267.008	13.9469	-1.93846	-20.7	-104.5	35.5
623	304.992	314.1	301.569	289.485	9.10769	-3.42308	-15.5077	-104.5	36.5
624	318.162	320.127	313.669	305.608	1.96573	-4.49231	-12.5538	-104.5	37.5
625	318.454	325.245	315.677	315.023	6.79161	-2.77692	-3.43077	-104.5	38.5
626	319.492	325.155	317.154	319.162	5.66224	-2.33846	-0.330769	-104.5	39.5
627	318.338	321.591	316.485	321.2	3.25245	-1.85385	2.86154	-104.5	40.5
628	320.546	329.291	320.069	325.162	8.74476	-0.476923	4.61538	-104.5	41.5
629	319.031	331.073	319.238	323.515	12.042	0.207692	4.48462	-104.5	42.5
630	317.708	328.955	319.462	322.531	11.2469	1.75385	4.82308	-104.5	43.5
631	320.962	329.791	319.546	320.692	8.82937	-1.41538	-0.269231	-104.5	44.5
632	319.438	328.645	320.492	315.969	9.20699	1.05385	-3.46923	-104.5	45.5
633	317.746	321.455	316.677	306.854	3.70839	-1.06923	-10.8923	-104.5	46.5
634	313.2	315.818	308.738	302.923	2.61818	-4.46154	-10.2769	-104.5	47.5
635	302.946	306.791	299.423	297.392	3.84476	-3.52308	-5.55385	-104.5	48.5
636	298.708	302.873	290.946	294.092	4.16503	-7.76154	-4.61538	-104.5	49.5
637	296.769	299.955	282.454	289.092	3.18531	-14.3154	-7.67692	-104.5	50.5
638	287.885	285.718	265.862	277.231	-2.16643	-22.0231	-10.6538	-104.5	51.5
639	298.031	295.3	273.062	277.923	-2.73077	-24.9692	-20.1077	-104.5	52.5
640	299.362	288.836	271.038	272.015	-10.5252	-28.3231	-27.3462	-104.5	53.5
641	281.946	251.145	256.708	241.138	-30.8007	-25.2385	-40.8077	-104.5	54.5
642	255.7	230.555	240.908	223.646	-25.1455	-14.7923	-32.0538	-104.5	55.5
643	250.031	227.927	243.077	233.231	-22.1035	-6.95385	-16.8	-104.5	56.5
644	253.754	238.118	254.1	242.608	-15.6357	0.346154	-11.1462	-104.5	57.5
645	270.177	255	274.692	264.508	-15.1769	4.51538	-5.66923	-104.5	58.5
646	274.962	258.927	284.169	274.492	-16.0343	9.20769	-0.469231	-104.5	59.5
647	277.7	268.091	279.638	281.2	-9.60909	1.93846	3.5	-104.5	60.5
648	278.054	269.436	287.385	277.531	-8.61748	9.33077	-0.523077	-104.5	61.5
649	287.762	278.264	283.115	274.538	-9.4979	-4.64615	-13.2231	-104.5	62.5
650	299.969	293.827	292.531	291.138	-6.14196	-7.43846	-8.83077	-104.5	63.5
651	316.023	309.345	299.915	296.408	-6.67762	-16.1077	-19.6154	-104.5	64.5
652	325.462	310.009	320.6	306.708	-15.4524	-4.86154	-18.7538	-104.5	65.5
653	328.592	311.918	315.254	312.1	-16.6741	-13.3385	-16.4923	-104.5	66.5
654	314.377	313.755	305.446	312.708	-0.622378	-8.93077	-1.66923	-104.5	67.5
655	292.869	308.273	289.846	298.231	15.4035	-3.02308	5.36154	-104.5	68.5
656	297.554	320.064	293.069	293.654	22.5098	-4.48462	-3.9	-104.5	69.5
657	330.585	318.664	323.246	320.469	-11.921	-7.33846	-10.1154	-104.5	70.5
658	320.723	339.6	316.685	304.554	18.8769	-4.03846	-16.1692	-104.5	71.5
659	313.808	335.991	312.962	309.608	22.1832	-0.846154	-4.2	-104.5	72.5
660	266.323	273.782	261.908	261.777	7.45874	-4.41538	-4.54615	-104.5	73.5
661	300.15	342.84	288.033	273.05	42.69	-12.1167	-27.1	-104.5	74.5
662	238.183	268.14	209.35	207.017	29.9567	-28.8333	-31.1667	-104.5	75.5
663	209.667	247.58	200.017	196.633	37.9133	-9.65	-13.0333	-104.5	76.5
664	196.767	252.28	215.783	195.767	55.5133	19.0167	-1	-104.5	77.5
665	257.55	266.8	261.25	235.367	9.25	3.7	-22.1833	-104.5	78.5
666	337.1	334.45	352.6	352.7	-2.65	15.5	15.6	-104.5	79.5
667	0	0	0	0	0	0	0	-104.5	80.5
668	0	0	0	0	0	0	0	-104.5	81.5
669	0	0	0	0	0	0	0	-105.5	-71.5
670	0	0	0	0	0	0	0	-105.5	-72.5
671	182.5	182.5	182.5	182.5	0	0	0	-105.5	-73.5
672	112.331	132.745	112.323	112.323	20.4147	-0.00769231	-0.00769231	-105.5	-74.5
673	56.1769	66.3818	42.2308	28.0769	10.2049	-13.9462	-28.1	-105.5	-75.5
674	56.1769	66.3818	56.1692	56.2308	10.2049	-0.00769231	0.0538462	-105.5	-76.5
675	84.2538	99.5636	84.2462	84.2462	15.3098	-0.00769231	-0.00769231	-105.5	-77.5
676	84.2538	99.5636	84.2462	84.2462	15.3098	-0.00769231	-0.00769231	-105.5	-78.5
677	84.2538	99.5636	84.2462	84.2462	15.3098	-0.00769231	-0.00769231	-105.5	-79.5
678	84.2538	99.5636	84.2462	84.2462	15.3098	-0.00769231	-0.00769231	-105.5	-80.5
679	84.2538	99.5636	84.2462	84.2462	15.3098	-0.00769231	-0.00769231	-105.5	-81.5
680	84.2538	99.5636	84.2462	84.2462	15.3098	-0.00769231	-0.00769231	-105.5	-82.5
681	84.2538	99.5636	84.2462	84.2462	15.3098	-0.00769231	-0.00769231	-105.5	-83.5
682	84.2538	99.5636	84.2462	84.2462	15.3098	-0.00769231	-0.00769231	-105.5	-84.5
683	84.2538	99.5636	84.2462	84.2462	15.3098	-0.00769231	-0.00769231	-105.5	-85.5
684	84.2538	99.5636	84.2462	84.2462	15.3098	-0.00769231	-0.00769231	-105.5	-86.5
685	84.2538	99.5636	84.2462	84.2462	15.3098	-0.00769231	-0.00769231	-105.5	-87.5
686	84.2538	99.5636	84.2462	84.2462	15.3098	-0.00769231	-0.00769231	-105.5	-88.5
687	182.5	182.5	182.5	182.5	0	0	0	-105.5	18.5
688	182.5	182.5	182.5	182.5	0	0	0	-105.5	19.5
689	182.15	180.2	179	169.6	-1.95	-3.15	-12.55	-105.5	20.5
690	275	261.7	256.723	235.462	-13.3	-18.2769	-39.5385	-105.5	21.5
691	302.746	291.773	284.515	265.908	-10.9734	-18.2308	-36.8385	-105.5	22.5
692	303.523	299.709	293.869	286.023	-3.81399	-9.65385	-17.5	-105.5	23.5
693	294.023	294.882	288.162	278.954	0.858741	-5.86154	-15.0692	-105.5	24.5
694	291.262	291.555	282.069	270.308	0.293007	-9.19231	-20.9538	-105.5	25.5
695	265.377	283.109	257.654	240.723	17.7322	-7.72308	-24.6538	-105.5	26.5
696	253.069	270.055	248.377	229.169	16.9853	-4.69231	-23.9	-105.5	27.5
697	240.692	256.6	229.3	210.962	15.9077	-11.3923	-29.7308	-105.5	28.5
698	227.669	238.427	213.992	195.369	10.758	-13.6769	-32.3	-105.5	29.5
699	213.762	221.955	197.562	171.485	8.19301	-16.2	-42.2769	-105.5	30.5
700	213.931	224.536	197.192	166.885	10.6056	-16.7385	-47.0462	-105.5	31.5
701	240.908	252.809	222.354	191.4	11.9014	-18.5538	-49.5077	-105.5	32.5
702	257.885	271.091	246.485	216.015	13.2063	-11.4	-41.8692	-105.5	33.5
703	269.869	280.591	263.369	237.015	10.7217	-6.5	-32.8538	-105.5	34.5
704	287.369	300.591	285.4	263.938	13.2217	-1.96923	-23.4308	-105.5	35.5
705	304.262	312.736	301.423	290.246	8.47483	-2.83846	-14.0154	-105.5	36.5
706	317.162	320.782	317.269	308.7	3.62028	0.107692	-8.46154	-105.5	37.5
707	316.785	324.073	315.6	314.538	7.28811	-1.18462	-2.24615	-105.5	38.5
708	316.992	320.564	316.177	318.615	3.57133	-0.815385	1.62308	-105.5	39.5
709	314.469	317.882	313.492	320	3.41259	-0.976923	5.53077	-105.5	40.5
710	316.131	324.945	316.738	322.7	8.81469	0.607692	6.56923	-105.5	41.5
711	316.808	331.191	319.185	323.485	14.3832	2.37692	6.67692	-105.5	42.5
712	320.185	332.209	320.785	323.523	12.0245	0.6	3.33846	-105.5	43.5
713	322.523	331.2	321.631	322.054	8.67692	-0.892308	-0.469231	-105.5	44.5
714	320.977	330.182	322.431	319.385	9.2049	1.45385	-1.59231	-105.5	45.5
715	319.931	326.982	321.223	311.162	7.05105	1.29231	-8.76923	-105.5	46.5
716	316.4	321.236	315.192	305.938	4.83636	-1.20769	-10.4615	-105.5	47.5
717	307.331	309.545	301.523	298.623	2.21469	-5.80769	-8.70769	-105.5	48.5
718	300.723	306.3	296.077	295.608	5.57692	-4.64615	-5.11538	-105.5	49.5
719	298.623	303.391	289.723	291.585	4.76783	-8.9	-7.03846	-105.5	50.5
720	292.792	295.545	278.554	283.715	2.75315	-14.2385	-9.07692	-105.5	51.5
721	303.792	300	279.2	283.592	-3.79231	-24.5923	-20.2	-105.5	52.5
722	302.215	299.773	277.492	277.038	-2.44266	-24.7231	-25.1769	-105.5	53.5
723	279.8	258.164	257.877	244.538	-21.6364	-21.9231	-35.2615	-105.5	54.5
724	248.738	233.291	243.738	225.869	-15.4476	-5	-22.8692	-105.5	55.5
725	242.762	232.573	240.962	234.046	-10.1888	-1.8	-8.71538	-105.5	56.5
726	240.308	233.473	248.285	242.2	-6.83497	7.97692	1.89231	-105.5	57.5
727	268.092	250.064	268.015	256.631	-18.0287	-0.0769231	-11.4615	-105.5	58.5
728	274.531	256.909	279.115	269.731	-17.6217	4.58462	-4.8	-105.5	59.5
729	278.108	267.864	281.623	281.285	-10.2441	3.51538	3.17692	-105.5	60.5
730	279.962	276.764	291.554	282.169	-3.1979	11.5923	2.20769	-105.5	61.5
731	278.923	272.964	284.708	276.708	-5.95944	5.78462	-2.21538	-105.5	62.5
732	302.608	295.191	295.608	289.777	-7.41678	-7	-12.8308	-105.5	63.5
733	330.008	322.064	319.769	306.838	-7.94406	-10.2385	-23.1692	-105.5	64.5
734	325.985	310.855	319.277	308.023	-15.1301	-6.70769	-17.9615	-105.5	65.5
735	328.969	317.127	319	315.169	-11.842	-9.96923	-13.8	-105.5	66.5
736	300.585	304.336	293.238	298.946	3.75175	-7.34615	-1.63846	-105.5	67.5
737	296.508	309.409	290.592	297.908	12.9014	-5.91538	1.4	-105.5	68.5
738	301.723	316.709	295.169	294	14.986	-6.55385	-7.72308	-105.5	69.5
739	330.915	319.3	326.015	316.323	-11.6154	-4.9	-14.5923	-105.5	70.5
740	331.5	319.4	331.469	315.246	-12.1	-0.0307692	-16.2538	-105.5	71.5
741	319.946	342.191	311.538	302.538	22.2448	-8.40769	-17.4077	-105.5	72.5
742	284.769	298.764	276.054	266.738	13.9944	-8.71538	-18.0308	-105.5	73.5
743	272.338	290.609	263.454	262.262	18.2706	-8.88462	-10.0769	-105.5	74.5
744	300.667	341.22	280.45	271.3	40.5533	-20.2167	-29.3667	-105.5	75.5
745	272.117	328.44	264.633	258.283	56.3233	-7.48333	-13.8333	-105.5	76.5
746	193.033	254.52	212.117	196.1	61.4867	19.0833	3.06667	-105.5	77.5
747	197.25	242.42	201.883	195.467	45.17	4.63333	-1.78333	-105.5	78.5
748	336.4	342.65	353.85	353.85	6.25	17.45	17.45	-105.5	79.5
749	0	0	0	0	0	0	0	-105.5	80.5
750	0	0	0	0	0	0	0	-105.5	81.5
751	0	0	0	0	0	0	0	-106.5	-71.5
752	0	0	0	0	0	0	0	-106.5	-72.5
753	182.5	182.5	182.5	182.5	0	0	0	-106.5	-73.5
754	112.331	132.745	112.323	112.323	20.4147	-0.00769231	-0.00769231	-106.5	-74.5
755	56.1769	66.3818	45.1308	28.0769	10.2049	-11.0462	-28.1	-106.5	-75.5
756	56.1769	66.3818	56.1692	56.2231	10.2049	-0.00769231	0.0461538	-106.5	-76.5
757	84.2538	99.5636	84.2462	84.2462	15.3098	-0.00769231	-0.00769231	-106.5	-77.5
758	84.2538	99.5636	84.2462	84.2462	15.3098	-0.00769231	-0.00769231	-106.5	-78.5
759	84.2538	99.5636	84.2462	84.2462	15.3098	-0.00769231	-0.00769231	-106.5	-79.5
760	84.2538	99.5636	84.2462	84.2462	15.3098	-0.00769231	-0.00769231	-106.5	-80.5
761	84.2538	99.5636	84.2462	84.2462	15.3098	-0.00769231	-0.00769231	-106.5	-81.5
762	84.2538	99.5636	84.2462	84.2462	15.3098	-0.00769231	-0.00769231	-106.5	-82.5
763	84.2538	99.5636	84.2462	84.2462	15.3098	-0.00769231	-0.00769231	-106.5	-83.5
764	84.2538	99.5636	84.2462	84.2462	15.3098	-0.00769231	-0.00769231	-106.5	-84.5
765	84.2538	99.5636	84.2462	84.2462	15.3098	-0.00769231	-0.00769231	-106.5	-85.5
766	84.2538	99.5636	84.2462	84.2462	15.3098	-0.00769231	-0.00769231	-106.5	-86.5
767	84.2538	99.5636	84.2462	84.2462	15.3098	-0.00769231	-0.00769231	-106.5	-87.5
768	84.2538	99.5636	84.2462	84.2462	15.3098	-0.00769231	-0.00769231	-106.5	-88.5
769	63.5	55.4	54.15	56.5	-8.1	-9.35	-7	-106.5	18.5
770	71.55	61.2	56.35	55.9	-10.35	-15.2	-15.65	-106.5	19.5
771	61.15	52.95	47.8	45.75	-8.2	-13.35	-15.4	-106.5	20.5
772	182.908	176.945	171.254	154.285	-5.96224	-11.6538	-28.6231	-106.5	21.5
773	264.685	267.6	245.523	218.654	2.91538	-19.1615	-46.0308	-106.5	22.5
774	299.969	307.064	288.154	266.462	7.09441	-11.8154	-33.5077	-106.5	23.5
775	292.385	288.991	287.477	276.692	-3.39371	-4.90769	-15.6923	-106.5	24.5
776	291.338	288.864	284.685	270.862	-2.47483	-6.65385	-20.4769	-106.5	25.5
777	287.115	287.318	280.515	267.062	0.202797	-6.6	-20.0538	-106.5	26.5
778	268.654	277.664	261.677	242.669	9.00979	-6.97692	-25.9846	-106.5	27.5
779	251.492	267.673	240.669	218.331	16.1804	-10.8231	-33.1615	-106.5	28.5
780	237.954	246.845	215.862	192.5	8.89161	-22.0923	-45.4538	-106.5	29.5
781	208.985	212.8	187.415	160.946	3.81538	-21.5692	-48.0385	-106.5	30.5
782	202.377	205.418	180.808	153.515	3.04126	-21.5692	-48.8615	-106.5	31.5
783	235.762	245.118	213.046	183.662	9.35664	-22.7154	-52.1	-106.5	32.5
784	255.438	264.136	239.215	212.308	8.6979	-16.2231	-43.1308	-106.5	33.5
785	265.877	272.918	255.385	229.7	7.04126	-10.4923	-36.1769	-106.5	34.5
786	286.931	295.027	282.592	257.2	8.0965	-4.33846	-29.7308	-106.5	35.5
787	298.862	305.582	298.331	286.438	6.72028	-0.530769	-12.4231	-106.5	36.5
788	305.685	312.5	311.223	303.738	6.81538	5.53846	-1.94615	-106.5	37.5
789	311.123	313.436	314.038	311.515	2.31329	2.91538	0.392308	-106.5	38.5
790	308.862	311.764	311.392	312.569	2.9021	2.53077	3.70769	-106.5	39.5
791	301.085	304.755	301.346	305.892	3.66993	0.261538	4.80769	-106.5	40.5
792	306.838	316.764	304.808	311	9.92517	-2.03077	4.16154	-106.5	41.5
793	311.262	324.036	311.792	317.638	12.7748	0.530769	6.37692	-106.5	42.5
794	321.377	330.291	320.123	323.469	8.91399	-1.25385	2.09231	-106.5	43.5
795	325.108	333.064	324.423	324.108	7.95594	-0.684615	-1	-106.5	44.5
796	320.654	330.555	322.885	320.538	9.9007	2.23077	-0.115385	-106.5	45.5
797	318.862	328.036	319.792	313.438	9.17483	0.930769	-5.42308	-106.5	46.5
798	316.431	324.027	316.362	308.185	7.5965	-0.0692308	-8.24615	-106.5	47.5
799	309.138	312.745	304.531	299.962	3.60699	-4.60769	-9.17692	-106.5	48.5
800	302.131	307.918	298.754	296.054	5.78741	-3.37692	-6.07692	-106.5	49.5
801	298.623	306.509	291.762	291.823	7.88601	-6.86154	-6.8	-106.5	50.5
802	292.523	295.345	280.446	286.746	2.82238	-12.0769	-5.77692	-106.5	51.5
803	301.477	298.409	281.115	286.9	-3.06783	-20.3615	-14.5769	-106.5	52.5
804	311.015	309.627	289.277	292.485	-1.38811	-21.7385	-18.5308	-106.5	53.5
805	286.223	270.682	264.792	257.192	-15.5413	-21.4308	-29.0308	-106.5	54.5
806	254.762	237.773	244.623	235.415	-16.9888	-10.1385	-19.3462	-106.5	55.5
807	241.454	242.2	243.877	237.569	0.746154	2.42308	-3.88462	-106.5	56.5
808	233.769	240.6	247.008	241.169	6.83077	13.2385	7.4	-106.5	57.5
809	266.538	245.836	262.308	255.554	-20.7021	-4.23077	-10.9846	-106.5	58.5
810	278.877	252.355	270.408	268.838	-26.5224	-8.46923	-10.0385	-106.5	59.5
811	280.215	273.218	283.377	279.085	-6.9972	3.16154	-1.13077	-106.5	60.5
812	285.746	276.273	295.669	281.8	-9.47343	9.92308	-3.94615	-106.5	61.5
813	286.777	272.173	285.954	278.646	-14.6042	-0.823077	-8.13077	-106.5	62.5
814	301.615	289.482	295.462	293.162	-12.1336	-6.15385	-8.45385	-106.5	63.5
815	329.531	320.127	326.3	308.215	-9.4035	-3.23077	-21.3154	-106.5	64.5
816	328.6	314.745	319.5	306.423	-13.8545	-9.1	-22.1769	-106.5	65.5
817	329.185	318.4	317.231	315.462	-10.7846	-11.9538	-13.7231	-106.5	66.5
818	298.362	305.5	292.4	299.954	7.13846	-5.96154	1.59231	-106.5	67.5
819	297.123	309.391	286.962	294.908	12.2678	-10.1615	-2.21538	-106.5	68.5
820	303.231	319.727	293.623	290.769	16.4965	-9.60769	-12.4615	-106.5	69.5
821	303.677	321.064	300.515	290.408	17.3867	-3.16154	-13.2692	-106.5	70.5
822	332.308	313.127	329.585	308.885	-19.1804	-2.72308	-23.4231	-106.5	71.5
823	320.723	336.127	313.762	302.285	15.4042	-6.96154	-18.4385	-106.5	72.5
824	294.277	302.055	284.938	270.115	7.77762	-9.33846	-24.1615	-106.5	73.5
825	317.746	340.945	311.131	305.362	23.1993	-6.61538	-12.3846	-106.5	74.5
826	303.562	326.755	291.708	288.438	23.193	-11.8538	-15.1231	-106.5	75.5
827	275.433	323.42	289.9	291.583	47.9867	14.4667	16.15	-106.5	76.5
828	187.267	209.28	208.083	222.867	22.0133	20.8167	35.6	-106.5	77.5
829	183.1	224.98	208.683	223.583	41.88	25.5833	40.4833	-106.5	78.5
830	0	0	0	0	0	0	0	-106.5	79.5
831	0	0	0	0	0	0	0	-106.5	80.5
832	0	0	0	0	0	0	0	-106.5	81.5
833	0	0	0	0	0	0	0	-107.5	-71.5
834	0	0	0	0	0	0	0	-107.5	-72.5
835	182.5	182.5	182.5	182.5	0	0	0	-107.5	-73.5
836	112.331	132.745	112.323	112.323	20.4147	-0.00769231	-0.00769231	-107.5	-74.5
837	56.1769	66.3818	56.1692	28.0769	10.2049	-0.00769231	-28.1	-107.5	-75.5
838	56.1769	66.3818	56.1692	56.2077	10.2049	-0.00769231	0.0307692	-107.5	-76.5
839	84.2538	99.5636	84.2462	84.2462	15.3098	-0.00769231	-0.00769231	-107.5	-77.5
840	84.2538	99.5636	84.2462	84.2462	15.3098	-0.00769231	-0.00769231	-107.5	-78.5
841	84.2538	99.5636	84.2462	84.2462	15.3098	-0.00769231	-0.00769231	-107.5	-79.5
842	84.2538	99.5636	84.2462	84.2462	15.3098	-0.00769231	-0.00769231	-107.5	-80.5
843	84.2538	99.5636	84.2462	84.2462	15.3098	-0.00769231	-0.00769231	-107.5	-81.5
844	84.2538	99.5636	84.2462	84.2462	15.3098	-0.00769231	-0.00769231	-107.5	-82.5
845	84.2538	99.5636	84.2462	84.2462	15.3098	-0.00769231	-0.00769231	-107.5	-83.5
846	84.2538	99.5636	84.2462	84.2462	15.3098	-0.00769231	-0.00769231	-107.5	-84.5
847	84.2538	99.5636	84.2462	84.2462	15.3098	-0.00769231	-0.00769231	-107.5	-85.5
848	84.2538	99.5636	84.2462	84.2462	15.3098	-0.00769231	-0.00769231	-107.5	-86.5
849	84.2538	99.5636	84.2462	84.2462	15.3098	-0.00769231	-0.00769231	-107.5	-87.5
850	84.2538	99.5636	84.2462	84.2462	15.3098	-0.00769231	-0.00769231	-107.5	-88.5
851	0	0	0	0	0	0	0	-107.5	20.5
852	0	0	0	0	0	0	0	-107.5	21.5
853	7.25	5.45	3.2	1.75	-1.8	-4.05	-5.5	-107.5	22.5
854	281.5	294.8	272.7	238.1	13.3	-8.8	-43.4	-107.5	23.5
855	341.45	346.5	340.35	300.5	5.05	-1.1	-40.95	-107.5	24.5
856	286.654	284.627	282.192	267.915	-2.02657	-4.46154	-18.7385	-107.5	25.5
857	283.377	283.118	278.331	265.277	-0.258741	-5.04615	-18.1	-107.5	26.5
858	280.685	278.036	269.354	254.831	-2.64825	-11.3308	-25.8538	-107.5	27.5
859	262.338	267.564	250.938	225.177	5.22517	-11.4	-37.1615	-107.5	28.5
860	240.038	245.464	218.831	192.777	5.42517	-21.2077	-47.2615	-107.5	29.5
861	218.377	225.1	195.369	167.423	6.72308	-23.0077	-50.9538	-107.5	30.5
862	213.969	219.955	193.7	163.631	5.98531	-20.2692	-50.3385	-107.5	31.5
863	236.731	240.7	214.162	189.115	3.96923	-22.5692	-47.6154	-107.5	32.5
864	251.785	257.764	233.677	209.562	5.97902	-18.1077	-42.2231	-107.5	33.5
865	268.515	266.509	257.031	232.723	-2.00629	-11.4846	-35.7923	-107.5	34.5
866	284.992	284.591	276.792	257.108	-0.401399	-8.2	-27.8846	-107.5	35.5
867	295.338	293.364	293.1	280.354	-1.97483	-2.23846	-14.9846	-107.5	36.5
868	296.746	300.3	302.223	296.108	3.55385	5.47692	-0.638462	-107.5	37.5
869	299.508	301.836	305.269	303.985	2.32867	5.76154	4.47692	-107.5	38.5
870	299.685	304.073	303.338	305.431	4.38811	3.65385	5.74615	-107.5	39.5
871	298.323	301.636	297.108	301.523	3.31329	-1.21538	3.2	-107.5	40.5
872	305.323	314.309	302.692	305.7	8.98601	-2.63077	0.376923	-107.5	41.5
873	308.585	319.155	306.769	310.538	10.5699	-1.81538	1.95385	-107.5	42.5
874	318.623	326.727	314.846	319.369	8.1042	-3.77692	0.746154	-107.5	43.5
875	323.792	331.945	322.038	322.369	8.15315	-1.75385	-1.42308	-107.5	44.5
876	321.723	331.055	321.262	320.377	9.33147	-0.461538	-1.34615	-107.5	45.5
877	320.592	331.118	320.131	320.123	10.5259	-0.461538	-0.469231	-107.5	46.5
878	316.431	326.973	316.885	314.808	10.542	0.453846	-1.62308	-107.5	47.5
879	312.1	318.773	310.354	304.477	6.67273	-1.74615	-7.62308	-107.5	48.5
880	305.831	312.536	305.254	299.385	6.70559	-0.576923	-6.44615	-107.5	49.5
881	301.192	307.018	298.085	294.523	5.82587	-3.10769	-6.66923	-107.5	50.5
882	293.985	295.855	282.131	287.177	1.86993	-11.8538	-6.80769	-107.5	51.5
883	303.015	300.664	283.892	290.246	-2.35175	-19.1231	-12.7692	-107.5	52.5
884	309.1	311.682	288.646	296.523	2.58182	-20.4538	-12.5769	-107.5	53.5
885	302.715	304.009	281.969	279.385	1.29371	-20.7462	-23.3308	-107.5	54.5
886	287.031	275.145	273.862	261.669	-11.8853	-13.1692	-25.3615	-107.5	55.5
887	264.369	266.627	265.908	250.246	2.25804	1.53846	-14.1231	-107.5	56.5
888	237.785	249.955	247.577	240.362	12.1699	9.79231	2.57692	-107.5	57.5
889	254.462	238.255	249.9	245.108	-16.207	-4.56154	-9.35385	-107.5	58.5
890	256	233.955	251.1	249.631	-22.0455	-4.9	-6.36923	-107.5	59.5
891	274.608	264.691	276.108	273.323	-9.91678	1.5	-1.28462	-107.5	60.5
892	294.138	280.627	294.523	282.738	-13.5112	0.384615	-11.4	-107.5	61.5
893	291.285	273.409	287.823	284.492	-17.8755	-3.46154	-6.79231	-107.5	62.5
894	292.677	287.318	293.877	302.369	-5.35874	1.2	9.69231	-107.5	63.5
895	329.831	313.309	324.523	309.862	-16.5217	-5.30769	-19.9692	-107.5	64.5
896	327.238	313.955	319.462	301.154	-13.2839	-7.77692	-26.0846	-107.5	65.5
897	328.062	320.918	316.285	316.6	-7.14336	-11.7769	-11.4615	-107.5	66.5
898	296.738	305.464	291.392	301.577	8.72517	-5.34615	4.83846	-107.5	67.5
899	297.015	308.455	289.231	296.508	11.4392	-7.78462	-0.507692	-107.5	68.5
900	302.492	319.509	295.262	290.169	17.0168	-7.23077	-12.3231	-107.5	69.5
901	306.969	319.255	302.085	291.646	12.2853	-4.88462	-15.3231	-107.5	70.5
902	330.923	316.491	330.269	315.485	-14.4322	-0.653846	-15.4385	-107.5	71.5
903	319.415	326.709	309.654	299.992	7.29371	-9.76154	-19.4231	-107.5	72.5
904	296.677	304.127	286.723	267.669	7.45035	-9.95385	-29.0077	-107.5	73.5
905	323.385	338.909	314.654	306.2	15.5245	-8.73077	-17.1846	-107.5	74.5
906	313.815	302.1	312.231	304.662	-11.7154	-1.58462	-9.15385	-107.5	75.5
907	337.183	339.9	355.617	360.55	2.71667	18.4333	23.3667	-107.5	76.5
908	99.9333	125.52	116.817	120.133	25.5867	16.8833	20.2	-107.5	77.5
909	99.9333	125.52	116.817	118.467	25.5867	16.8833	18.5333	-107.5	78.5
910	0	0	0	0	0	0	0	-107.5	79.5
911	0	0	0	0	0	0	0	-107.5	80.5
912	0	0	0	0	0	0	0	-107.5	81.5
913	0	0	0	0	0	0	0	-108.5	-71.5
914	0	0	0	0	0	0	0	-108.5	-72.5
915	121.667	146	121.667	121.667	24.3333	0	0	-108.5	-73.5
916	112.331	132.745	112.323	112.323	20.4147	-0.00769231	-0.00769231	-108.5	-74.5
917	56.1769	66.3818	56.1692	28.3462	10.2049	-0.00769231	-27.8308	-108.5	-75.5
918	56.1769	66.3818	56.1692	56.1769	10.2049	-0.00769231	0	-108.5	-76.5
919	84.2538	99.5636	84.2462	84.2462	15.3098	-0.00769231	-0.00769231	-108.5	-77.5
920	84.2538	99.5636	84.2462	84.2462	15.3098	-0.00769231	-0.00769231	-108.5	-78.5
921	84.2538	99.5636	84.2462	84.2462	15.3098	-0.00769231	-0.00769231	-108.5	-79.5
922	84.2538	99.5636	84.2462	84.2462	15.3098	-0.00769231	-0.00769231	-108.5	-80.5
923	84.2538	99.5636	84.2462	84.2462	15.3098	-0.00769231	-0.00769231	-108.5	-81.5
924	84.2538	99.5636	84.2462	84.2462	15.3098	-0.00769231	-0.00769231	-108.5	-82.5
925	84.2538	99.5636	84.2462	84.2462	15.3098	-0.00769231	-0.00769231	-108.5	-83.5
926	84.2538	99.5636	84.2462	84.2462	15.3098	-0.00769231	-0.00769231	-108.5	-84.5
927	84.2538	99.5636	84.2462	84.2462	15.3098	-0.00769231	-0.00769231	-108.5	-85.5
928	84.2538	99.5636	84.2462	84.2462	15.3098	-0.00769231	-0.00769231	-108.5	-86.5
929	84.2538	99.5636	84.2462	84.2462	15.3098	-0.00769231	-0.00769231	-108.5	-87.5
930	84.2538	99.5636	84.2462	84.2462	15.3098	-0.00769231	-0.00769231	-108.5	-88.5
931	0	0	0	0	0	0	0	-108.5	21.5
932	1.65	0.7	0.65	0.25	-0.95	-1	-1.4	-108.5	22.5
933	143.3	137.45	129.25	103.85	-5.85	-14.05	-39.45	-108.5	23.5
934	236.8	252.9	252.65	194.25	16.1	15.85	-42.55	-108.5	24.5
935	303.7	308.8	308.95	251	5.1	5.25	-52.7	-108.5	25.5
936	273.354	269.045	268.1	249.315	-4.30839	-5.25385	-24.0385	-108.5	26.5
937	271.046	265.364	261.777	242.7	-5.68252	-9.26923	-28.3462	-108.5	27.5
938	254.092	253.745	244.231	212.162	-0.346853	-9.86154	-41.9308	-108.5	28.5
939	231.469	233.2	213.131	184.746	1.73077	-18.3385	-46.7231	-108.5	29.5
940	223.515	227.009	203.108	177.831	3.49371	-20.4077	-45.6846	-108.5	30.5
941	228.038	234.018	209.746	182.023	5.97972	-18.2923	-46.0154	-108.5	31.5
942	239.508	241.555	219.277	195.931	2.04685	-20.2308	-43.5769	-108.5	32.5
943	252.177	254.782	234.623	211.254	2.6049	-17.5538	-40.9231	-108.5	33.5
944	267.938	262.691	254.554	235.854	-5.24755	-13.3846	-32.0846	-108.5	34.5
945	278.492	277.982	269.062	251.046	-0.51049	-9.43077	-27.4462	-108.5	35.5
946	287.7	291.473	287.138	271.915	3.77273	-0.561538	-15.7846	-108.5	36.5
947	292.192	303.545	297.038	290.2	11.3531	4.84615	-1.99231	-108.5	37.5
948	293.646	303.855	301.2	300.115	10.2084	7.55385	6.46923	-108.5	38.5
949	293.515	304.136	299.515	304.069	10.621	6	10.5538	-108.5	39.5
950	295.038	302.809	296.108	300.485	7.77063	1.06923	5.44615	-108.5	40.5
951	298.108	306.509	296.415	298.885	8.4014	-1.69231	0.776923	-108.5	41.5
952	301.5	311.609	298.992	303.685	10.1091	-2.50769	2.18462	-108.5	42.5
953	313.469	323.473	309.715	315.062	10.0035	-3.75385	1.59231	-108.5	43.5
954	318.008	326.145	313.085	316	8.13776	-4.92308	-2.00769	-108.5	44.5
955	321.346	330.973	319.992	320.108	9.62657	-1.35385	-1.23846	-108.5	45.5
956	321.362	332.636	320.208	321.092	11.2748	-1.15385	-0.269231	-108.5	46.5
957	316.515	329.182	316.177	319.469	12.6664	-0.338462	2.95385	-108.5	47.5
958	312.846	323.418	312.938	309.954	10.572	0.0923077	-2.89231	-108.5	48.5
959	307.785	316.809	308.8	303.569	9.02448	1.01538	-4.21538	-108.5	49.5
960	303.715	307.464	303.208	296.785	3.74825	-0.507692	-6.93077	-108.5	50.5
961	295.777	289.7	283.654	288	-6.07692	-12.1231	-7.77692	-108.5	51.5
962	304.492	300.282	288.3	293.623	-4.21049	-16.1923	-10.8692	-108.5	52.5
963	307.915	313.818	289.8	297.308	5.9028	-18.1154	-10.6077	-108.5	53.5
964	308.7	312.482	291.231	289.738	3.78182	-17.4692	-18.9615	-108.5	54.5
965	306.785	307.855	299.023	286.931	1.06993	-7.76154	-19.8538	-108.5	55.5
966	280.338	284.536	280.438	266.915	4.1979	0.1	-13.4231	-108.5	56.5
967	248.123	259.809	252.577	244.392	11.686	4.45385	-3.73077	-108.5	57.5
968	251.538	238.391	243.215	240.715	-13.1476	-8.32308	-10.8231	-108.5	58.5
969	243.515	229.927	248.446	243.646	-13.5881	4.93077	0.130769	-108.5	59.5
970	265.115	251.309	259.8	259.931	-13.8063	-5.31538	-5.18462	-108.5	60.5
971	294.4	286.882	294.954	285.108	-7.51818	0.553846	-9.29231	-108.5	61.5
972	290.892	286.236	294.954	293.638	-4.65594	4.06154	2.74615	-108.5	62.5
973	280.908	275.736	291.1	292.685	-5.17133	10.1923	11.7769	-108.5	63.5
974	313.638	305.627	316.723	307.062	-8.01119	3.08462	-6.57692	-108.5	64.5
975	323.138	302.436	314.992	299.7	-20.7021	-8.14615	-23.4385	-108.5	65.5
976	328.008	320.209	316.723	316.477	-7.7986	-11.2846	-11.5308	-108.5	66.5
977	305.731	304.073	301.762	312.362	-1.65804	-3.96923	6.63077	-108.5	67.5
978	313.723	307.355	309.892	317.331	-6.36853	-3.83077	3.60769	-108.5	68.5
979	313.546	319.882	305.362	301.585	6.33566	-8.18462	-11.9615	-108.5	69.5
980	306.954	318.836	302.062	293.708	11.8825	-4.89231	-13.2462	-108.5	70.5
981	330.038	319.2	331.923	317.431	-10.8385	1.88462	-12.6077	-108.5	71.5
982	315.438	332.727	308.562	298.185	17.2888	-6.87692	-17.2538	-108.5	72.5
983	281.192	293.909	277.408	263.585	12.7168	-3.78462	-17.6077	-108.5	73.5
984	306.838	323.273	304.869	301.054	16.4343	-1.96923	-5.78462	-108.5	74.5
985	333.469	311.782	319.4	315.5	-21.6874	-14.0692	-17.9692	-108.5	75.5
986	324.185	317.218	314.746	318.362	-6.96643	-9.43846	-5.82308	-108.5	76.5
987	213.067	261.76	233.333	233.833	48.6933	20.2667	20.7667	-108.5	77.5
988	114.983	154.12	161.817	175.617	39.1367	46.8333	60.6333	-108.5	78.5
989	0	0	0	0	0	0	0	-108.5	79.5
990	0	0	0	0	0	0	0	-108.5	80.5
991	0	0	0	0	0	0	0	-108.5	81.5
992	0	0	0	0	0	0	0	-109.5	-71.5
993	0	0	0	0	0	0	0	-109.5	-72.5
994	60.8333	73	60.8333	60.8333	12.1667	0	0	-109.5	-73.5
995	112.331	132.745	112.323	112.323	20.4147	-0.00769231	-0.00769231	-109.5	-74.5
996	56.1769	66.3818	56.1692	45.3231	10.2049	-0.00769231	-10.8538	-109.5	-75.5
997	56.1769	66.3818	56.1692	56.1692	10.2049	-0.00769231	-0.00769231	-109.5	-76.5
998	84.2538	99.5636	84.2462	84.2462	15.3098	-0.00769231	-0.00769231	-109.5	-77.5
999	84.2538	99.5636	84.2462	84.2462	15.3098	-0.00769231	-0.00769231	-109.5	-78.5
1000	84.2538	99.5636	84.2462	84.2462	15.3098	-0.00769231	-0.00769231	-109.5	-79.5
1001	84.2538	99.5636	84.2462	84.2462	15.3098	-0.00769231	-0.00769231	-109.5	-80.5
1002	84.2538	99.5636	84.2462	84.2462	15.3098	-0.00769231	-0.00769231	-109.5	-81.5
1003	84.2538	99.5636	84.2462	84.2462	15.3098	-0.00769231	-0.00769231	-109.5	-82.5
1004	84.2538	99.5636	84.2462	84.2462	15.3098	-0.00769231	-0.00769231	-109.5	-83.5
1005	84.2538	99.5636	84.2462	84.2462	15.3098	-0.00769231	-0.00769231	-109.5	-84.5
1006	84.2538	99.5636	84.2462	84.2462	15.3098	-0.00769231	-0.00769231	-109.5	-85.5
1007	84.2538	99.5636	84.2462	84.2462	15.3098	-0.00769231	-0.00769231	-109.5	-86.5
1008	84.2538	99.5636	84.2462	84.2462	15.3098	-0.00769231	-0.00769231	-109.5	-87.5
1009	84.2538	99.5636	84.2462	84.2462	15.3098	-0.00769231	-0.00769231	-109.5	-88.5
1010	0	0	0	0	0	0	0	-109.5	21.5
1011	0.15	0.05	0	0.05	-0.1	-0.15	-0.1	-109.5	22.5
1012	110.35	102.85	94	69.8	-7.5	-16.35	-40.55	-109.5	23.5
1013	124	116.95	115.95	84.3	-7.05	-8.05	-39.7	-109.5	24.5
1014	165.3	194	201.7	128.15	28.7	36.4	-37.15	-109.5	25.5
1015	236.492	222.155	233.077	205.192	-14.3378	-3.41538	-31.3	-109.5	26.5
1016	239.585	224.764	234.4	203.746	-14.821	-5.18462	-35.8385	-109.5	27.5
1017	212.769	216.336	206.969	176.623	3.56713	-5.8	-36.1462	-109.5	28.5
1018	204.923	206.727	196.169	171.246	1.8042	-8.75385	-33.6769	-109.5	29.5
1019	208.592	211.009	196.715	173.092	2.41678	-11.8769	-35.5	-109.5	30.5
1020	221.631	224.591	207.777	183.062	2.96014	-13.8538	-38.5692	-109.5	31.5
1021	233.977	234.409	217.531	193.954	0.432168	-16.4462	-40.0231	-109.5	32.5
1022	256.769	248.1	239.208	218.777	-8.66923	-17.5615	-37.9923	-109.5	33.5
1023	262.792	256.573	247.362	227.677	-6.21958	-15.4308	-35.1154	-109.5	34.5
1024	270.531	266.236	257.015	241.654	-4.29441	-13.5154	-28.8769	-109.5	35.5
1025	279.208	282.427	273.146	259.9	3.21958	-6.06154	-19.3077	-109.5	36.5
1026	279.5	289.673	281.346	270.492	10.1727	1.84615	-9.00769	-109.5	37.5
1027	285.2	294.509	291.785	280.108	9.30909	6.58462	-5.09231	-109.5	38.5
1028	286.815	298.736	295.223	290.785	11.921	8.40769	3.96923	-109.5	39.5
1029	290.731	294.918	291.877	289.869	4.18741	1.14615	-0.861538	-109.5	40.5
1030	290.885	297.727	290.446	295.492	6.84266	-0.438462	4.60769	-109.5	41.5
1031	290.385	297.964	286.138	294.792	7.57902	-4.24615	4.40769	-109.5	42.5
1032	295.169	302.127	294.923	300.677	6.95804	-0.246154	5.50769	-109.5	43.5
1033	308.585	314.364	302.323	306.438	5.77902	-6.26154	-2.14615	-109.5	44.5
1034	309.823	317.182	305.823	311.069	7.35874	-4	1.24615	-109.5	45.5
1035	314.969	325.536	313.646	318.115	10.5671	-1.32308	3.14615	-109.5	46.5
1036	313.769	328.227	315.131	319.2	14.458	1.36154	5.43077	-109.5	47.5
1037	313.085	325.945	315.254	315.154	12.8608	2.16923	2.06923	-109.5	48.5
1038	311.077	319.691	310.923	307.615	8.61399	-0.153846	-3.46154	-109.5	49.5
1039	310.162	315.282	309.977	305.385	5.12028	-0.184615	-4.77692	-109.5	50.5
1040	304.931	300.882	295.531	299.477	-4.04895	-9.4	-5.45385	-109.5	51.5
1041	310.454	298.7	294.9	295.731	-11.7538	-15.5538	-14.7231	-109.5	52.5
1042	307.838	306.455	291.946	297.362	-1.38392	-15.8923	-10.4769	-109.5	53.5
1043	311.731	311.545	293.592	292.992	-0.185315	-18.1385	-18.7385	-109.5	54.5
1044	309.023	312.818	304.915	296.169	3.7951	-4.10769	-12.8538	-109.5	55.5
1045	299.631	307.373	300.931	290.154	7.74196	1.3	-9.47692	-109.5	56.5
1046	285.9	294.455	280.669	273.854	8.55455	-5.23077	-12.0462	-109.5	57.5
1047	270.915	267.736	268.485	259.877	-3.17902	-2.43077	-11.0385	-109.5	58.5
1048	249.669	234.091	249.731	243.738	-15.5783	0.0615385	-5.93077	-109.5	59.5
1049	268.523	258.4	264.208	258.654	-10.1231	-4.31538	-9.86923	-109.5	60.5
1050	290.138	285.382	290.577	285.738	-4.75664	0.438462	-4.4	-109.5	61.5
1051	291.646	284.445	295.1	294.446	-7.2007	3.45385	2.8	-109.5	62.5
1052	259.854	248.836	265.508	270.377	-11.0175	5.65385	10.5231	-109.5	63.5
1053	304.446	294.718	299.046	295.169	-9.72797	-5.4	-9.27692	-109.5	64.5
1054	316.862	303.809	309.446	297.946	-13.0524	-7.41538	-18.9154	-109.5	65.5
1055	326.554	315.936	314.854	312.931	-10.6175	-11.7	-13.6231	-109.5	66.5
1056	322	320.9	319.131	325.292	-1.1	-2.86923	3.29231	-109.5	67.5
1057	314.423	305.082	311.831	318.146	-9.34126	-2.59231	3.72308	-109.5	68.5
1058	329.331	318.2	321.777	320.838	-11.1308	-7.55385	-8.49231	-109.5	69.5
1059	306.192	321.091	299.031	291.715	14.8986	-7.16154	-14.4769	-109.5	70.5
1060	330.054	313.436	330.538	313.415	-16.6175	0.484615	-16.6385	-109.5	71.5
1061	309.723	325.091	304.131	292.415	15.3678	-5.59231	-17.3077	-109.5	72.5
1062	273.577	276.873	264.308	244.492	3.2958	-9.26923	-29.0846	-109.5	73.5
1063	304.262	309.173	291.723	283.592	4.91119	-12.5385	-20.6692	-109.5	74.5
1064	337.715	313.482	320.169	313.4	-24.2336	-17.5462	-24.3154	-109.5	75.5
1065	325.031	317.509	315.285	319.323	-7.52168	-9.74615	-5.70769	-109.5	76.5
1066	262.723	275.609	256.615	239.731	12.886	-6.10769	-22.9923	-109.5	77.5
1067	202.762	203.555	203.869	212.646	0.793007	1.10769	9.88462	-109.5	78.5
1068	139.05	129.6	167.65	181.7	-9.45	28.6	42.65	-109.5	79.5
1069	0	0	0	0	0	0	0	-109.5	80.5
1070	0	0	0	0	0	0	0	-109.5	81.5
1071	0	0	0	0	0	0	0	-11.5	-70.5
1072	84.2538	99.5636	84.2462	84.2462	15.3098	-0.00769231	-0.00769231	-11.5	-71.5
1073	56.1769	66.5182	58.9692	59.9	10.3413	2.79231	3.72308	-11.5	-72.5
1074	56.1769	66.3818	56.1692	56.1692	10.2049	-0.00769231	-0.00769231	-11.5	-73.5
1075	56.1769	66.3818	56.1692	56.1692	10.2049	-0.00769231	-0.00769231	-11.5	-74.5
1076	84.2538	99.5636	84.2462	84.2462	15.3098	-0.00769231	-0.00769231	-11.5	-75.5
1077	84.2538	99.5636	84.2462	84.2462	15.3098	-0.00769231	-0.00769231	-11.5	-76.5
1078	84.2538	99.5636	84.2462	84.2462	15.3098	-0.00769231	-0.00769231	-11.5	-77.5
1079	84.2538	99.5636	84.2462	84.2462	15.3098	-0.00769231	-0.00769231	-11.5	-78.5
1080	84.2538	99.5636	84.2462	84.2462	15.3098	-0.00769231	-0.00769231	-11.5	-79.5
1081	84.2538	99.5636	84.2462	84.2462	15.3098	-0.00769231	-0.00769231	-11.5	-80.5
1082	84.2538	99.5636	84.2462	84.2462	15.3098	-0.00769231	-0.00769231	-11.5	-81.5
1083	84.2538	99.5636	84.2462	84.2462	15.3098	-0.00769231	-0.00769231	-11.5	-82.5
1084	84.2538	99.5636	84.2462	84.2462	15.3098	-0.00769231	-0.00769231	-11.5	-83.5
1085	84.2538	99.5636	84.2462	84.2462	15.3098	-0.00769231	-0.00769231	-11.5	-84.5
1086	84.2538	99.5636	84.2462	84.2462	15.3098	-0.00769231	-0.00769231	-11.5	-85.5
1087	84.2538	99.5636	84.2462	84.2462	15.3098	-0.00769231	-0.00769231	-11.5	-86.5
1088	84.2538	99.5636	84.2462	84.2462	15.3098	-0.00769231	-0.00769231	-11.5	-87.5
1089	84.2538	99.5636	84.2462	84.2462	15.3098	-0.00769231	-0.00769231	-11.5	-88.5
1090	272.908	293.609	262.246	266.254	20.7014	-10.6615	-6.65385	-11.5	10.5
1091	189.054	208.909	180.608	176.1	19.8552	-8.44615	-12.9538	-11.5	11.5
1092	118.077	133.909	112.977	107.208	15.8322	-5.1	-10.8692	-11.5	12.5
1093	86.4462	101.682	84.8077	77.1154	15.2357	-1.63846	-9.33077	-11.5	13.5
1094	58.2231	68.1	56.3538	51.4846	9.87692	-1.86923	-6.73846	-11.5	14.5
1095	39.9231	48.6455	40.7231	37.7154	8.72238	0.8	-2.20769	-11.5	15.5
1096	30.3769	38.8818	33.6769	31.5385	8.5049	3.3	1.16154	-11.5	16.5
1097	21.0769	27.4455	26.0692	24.3	6.36853	4.99231	3.22308	-11.5	17.5
1098	14.9692	19.2909	18.5615	18.1077	4.32168	3.59231	3.13846	-11.5	18.5
1099	11.1231	14.3091	12.8538	13.7	3.18601	1.73077	2.57692	-11.5	19.5
1100	7.5	9.37273	8.6	9.76923	1.87273	1.1	2.26923	-11.5	20.5
1101	5.60769	6.55455	6.4	7.64615	0.946853	0.792308	2.03846	-11.5	21.5
1102	4.40769	4.70909	4.76154	5.92308	0.301399	0.353846	1.51538	-11.5	22.5
1103	4.09231	4.02727	3.93846	5.13846	-0.065035	-0.153846	1.04615	-11.5	23.5
1104	5.86923	6.05455	6.64615	25.7077	0.185315	0.776923	19.8385	-11.5	24.5
1105	6.15385	6.87273	18.8769	22.1	0.718881	12.7231	15.9462	-11.5	25.5
1106	20.9923	17.2182	33.0769	21.8077	-3.77413	12.0846	0.815385	-11.5	26.5
1107	37.8077	46.9364	32.0308	26.3538	9.12867	-5.77692	-11.4538	-11.5	27.5
1108	2.95	1.85	0.55	2.15	-1.1	-2.4	-0.8	-11.5	28.5
1109	6.35	3.65	1.45	0.15	-2.7	-4.9	-6.2	-11.5	29.5
1110	0	0	0	0	0	0	0	-11.5	3.5
1111	0.8	0.3	0.1	0	-0.5	-0.7	-0.8	-11.5	30.5
1112	0	0	0	0	0	0	0	-11.5	31.5
1113	0	0	0	0	0	0	0	-11.5	32.5
1114	104.6	105.4	120.5	137.4	0.8	15.9	32.8	-11.5	4.5
1115	182.5	182.5	182.5	182.5	0	0	0	-11.5	5.5
1116	0	0	0	0	0	0	0	-11.5	50.5
1117	0	0	0	0	0	0	0	-11.5	51.5
1118	137.45	142.65	136.25	132.65	5.2	-1.2	-4.8	-11.5	52.5
1119	157.55	160.5	154.9	150.6	2.95	-2.65	-6.95	-11.5	53.5
1120	0	0	0	0	0	0	0	-11.5	54.5
1121	0	0	0	0	0	0	0	-11.5	55.5
1122	269.15	261.55	250.45	242.4	-7.6	-18.7	-26.75	-11.5	6.5
1123	0	0	0	0	0	0	0	-11.5	63.5
1124	0	0	0	0	0	0	0	-11.5	64.5
1125	175.65	165.65	162.25	168.75	-10	-13.4	-6.9	-11.5	65.5
1126	276.4	267.25	263.9	255.95	-9.15	-12.5	-20.45	-11.5	7.5
1127	182.5	182.5	182.5	182.5	0	0	0	-11.5	79.5
1128	316.408	313.609	314.938	306.369	-2.7986	-1.46923	-10.0385	-11.5	8.5
1129	0	0	0	0	0	0	0	-11.5	80.5
1130	348.85	365.1	365.1	364.45	16.25	16.25	15.6	-11.5	81.5
1131	0	0	0	0	0	0	0	-11.5	82.5
1132	0	0	0	0	0	0	0	-11.5	83.5
1133	0	0	0	0	0	0	0	-11.5	84.5
1134	310.715	313.245	306.454	304.092	2.53007	-4.26154	-6.62308	-11.5	9.5
1135	0	0	0	0	0	0	0	-110.5	-71.5
1136	60.8333	73	60.8333	60.8333	12.1667	0	0	-110.5	-72.5
1137	121.667	146	121.667	121.667	24.3333	0	0	-110.5	-73.5
1138	112.331	132.745	112.323	112.323	20.4147	-0.00769231	-0.00769231	-110.5	-74.5
1139	56.1769	66.3818	56.1692	56.1692	10.2049	-0.00769231	-0.00769231	-110.5	-75.5
1140	56.1769	66.3818	56.1692	56.1692	10.2049	-0.00769231	-0.00769231	-110.5	-76.5
1141	84.2538	99.5636	84.2462	84.2462	15.3098	-0.00769231	-0.00769231	-110.5	-77.5
1142	84.2538	99.5636	84.2462	84.2462	15.3098	-0.00769231	-0.00769231	-110.5	-78.5
1143	84.2538	99.5636	84.2462	84.2462	15.3098	-0.00769231	-0.00769231	-110.5	-79.5
1144	84.2538	99.5636	84.2462	84.2462	15.3098	-0.00769231	-0.00769231	-110.5	-80.5
1145	84.2538	99.5636	84.2462	84.2462	15.3098	-0.00769231	-0.00769231	-110.5	-81.5
1146	84.2538	99.5636	84.2462	84.2462	15.3098	-0.00769231	-0.00769231	-110.5	-82.5
1147	84.2538	99.5636	84.2462	84.2462	15.3098	-0.00769231	-0.00769231	-110.5	-83.5
1148	84.2538	99.5636	84.2462	84.2462	15.3098	-0.00769231	-0.00769231	-110.5	-84.5
1149	84.2538	99.5636	84.2462	84.2462	15.3098	-0.00769231	-0.00769231	-110.5	-85.5
1150	84.2538	99.5636	84.2462	84.2462	15.3098	-0.00769231	-0.00769231	-110.5	-86.5
1151	84.2538	99.5636	84.2462	84.2462	15.3098	-0.00769231	-0.00769231	-110.5	-87.5
1152	84.2538	99.5636	84.2462	84.2462	15.3098	-0.00769231	-0.00769231	-110.5	-88.5
1153	0	0	0	0	0	0	0	-110.5	21.5
1154	6.35	12.75	16.9	7.75	6.4	10.55	1.4	-110.5	22.5
1155	108.3	119.85	116.5	74.25	11.55	8.2	-34.05	-110.5	23.5
1156	102.9	111.4	106.25	69.25	8.5	3.35	-33.65	-110.5	24.5
1157	90.2	80.55	73.8	50.4	-9.65	-16.4	-39.8	-110.5	25.5
1158	171.45	194.15	204.45	135.2	22.7	33	-36.25	-110.5	26.5
1159	225.7	231.7	241.5	189.4	6	15.8	-36.3	-110.5	27.5
1160	178.538	181.327	167.562	148	2.78881	-10.9769	-30.5385	-110.5	28.5
1161	180.046	182.918	168.162	151.269	2.87203	-11.8846	-28.7769	-110.5	29.5
1162	188.823	192.464	177.069	160.223	3.64056	-11.7538	-28.6	-110.5	30.5
1163	202.362	202.445	187.923	170.169	0.0839161	-14.4385	-32.1923	-110.5	31.5
1164	217.162	215.155	199.077	179.908	-2.00699	-18.0846	-37.2538	-110.5	32.5
1165	247.608	234.145	228.608	207.5	-13.4622	-19	-40.1077	-110.5	33.5
1166	258.692	248.109	241.485	220.708	-10.5832	-17.2077	-37.9846	-110.5	34.5
1167	263.885	257.627	249.623	232.954	-6.25734	-14.2615	-30.9308	-110.5	35.5
1168	270.692	270.445	262.523	248.915	-0.246853	-8.16923	-21.7769	-110.5	36.5
1169	271.446	278.518	268.831	258.669	7.07203	-2.61538	-12.7769	-110.5	37.5
1170	277.662	287.7	283.762	271.415	10.0385	6.1	-6.24615	-110.5	38.5
1171	285.577	298.7	292.508	287.115	13.1231	6.93077	1.53846	-110.5	39.5
1172	286.146	294.591	287.892	286.215	8.44476	1.74615	0.0692308	-110.5	40.5
1173	285.638	292.709	284.392	290.238	7.07063	-1.24615	4.6	-110.5	41.5
1174	286.508	292.4	283.454	290.985	5.89231	-3.05385	4.47692	-110.5	42.5
1175	290.846	294.5	289.154	296.038	3.65385	-1.69231	5.19231	-110.5	43.5
1176	304.754	307.273	299.038	304.515	2.51888	-5.71538	-0.238462	-110.5	44.5
1177	301.654	310.964	300	307.085	9.30979	-1.65385	5.43077	-110.5	45.5
1178	307.1	316.7	304.108	311.146	9.6	-2.99231	4.04615	-110.5	46.5
1179	302.438	317.809	304.392	311.792	15.3706	1.95385	9.35385	-110.5	47.5
1180	312.792	327.373	314.477	318.685	14.5804	1.68462	5.89231	-110.5	48.5
1181	318.5	329.845	317.177	319.231	11.3455	-1.32308	0.730769	-110.5	49.5
1182	317.985	325.991	315.008	316.015	8.00629	-2.97692	-1.96923	-110.5	50.5
1183	313.769	318.664	305.262	313.662	4.89441	-8.50769	-0.107692	-110.5	51.5
1184	314.477	307.309	299.215	303.7	-7.16783	-15.2615	-10.7769	-110.5	52.5
1185	312.215	309.645	298.192	304.292	-2.56993	-14.0231	-7.92308	-110.5	53.5
1186	315.338	313.473	301.292	300.808	-1.86573	-14.0462	-14.5308	-110.5	54.5
1187	313.069	313.927	308.377	300.115	0.858042	-4.69231	-12.9538	-110.5	55.5
1188	306.623	310.8	305.923	300.292	4.17692	-0.7	-6.33077	-110.5	56.5
1189	305.208	311.209	301.585	300.554	6.0014	-3.62308	-4.65385	-110.5	57.5
1190	296.385	295.609	290.723	285.908	-0.775524	-5.66154	-10.4769	-110.5	58.5
1191	264.646	258.945	269.631	259.092	-5.7007	4.98462	-5.55385	-110.5	59.5
1192	277.923	263.636	270.223	268.238	-14.2867	-7.7	-9.68462	-110.5	60.5
1193	285.338	269.336	276.6	277.569	-16.0021	-8.73846	-7.76923	-110.5	61.5
1194	282.862	272.618	285.815	284.485	-10.2434	2.95385	1.62308	-110.5	62.5
1195	260.669	243.827	262.562	263.3	-16.842	1.89231	2.63077	-110.5	63.5
1196	295.385	291.736	296.823	290.823	-3.64825	1.43846	-4.56154	-110.5	64.5
1197	319.769	303.718	310.254	299.008	-16.051	-9.51538	-20.7615	-110.5	65.5
1198	323.631	306.645	316.1	313.192	-16.9853	-7.53077	-10.4385	-110.5	66.5
1199	322.915	321.455	320.092	325.285	-1.46084	-2.82308	2.36923	-110.5	67.5
1200	330.946	326.282	330.777	334.931	-4.66434	-0.169231	3.98462	-110.5	68.5
1201	329.938	318.545	325.654	323.031	-11.393	-4.28462	-6.90769	-110.5	69.5
1202	301.669	317.636	298.615	292.531	15.9671	-3.05385	-9.13846	-110.5	70.5
1203	326.792	310.509	329.808	310.677	-16.2832	3.01538	-16.1154	-110.5	71.5
1204	305.254	322.1	301.731	289.223	16.8462	-3.52308	-16.0308	-110.5	72.5
1205	273.592	277.109	268.392	239.785	3.51678	-5.2	-33.8077	-110.5	73.5
1206	304.638	309.309	292.8	277.531	4.67063	-11.8385	-27.1077	-110.5	74.5
1207	338.038	319.509	320.454	311.554	-18.5294	-17.5846	-26.4846	-110.5	75.5
1208	325.692	323.409	318.608	316.731	-2.28322	-7.08462	-8.96154	-110.5	76.5
1209	263.377	281.309	259.992	239.985	17.9322	-3.38462	-23.3923	-110.5	77.5
1210	236.538	238.2	235.008	237.662	1.66154	-1.53077	1.12308	-110.5	78.5
1211	123.65	143.25	151.9	201.6	19.6	28.25	77.95	-110.5	79.5
1212	0	0	0	0	0	0	0	-110.5	80.5
1213	0	0	0	0	0	0	0	-110.5	81.5
1214	0	0	0	0	0	0	0	-111.5	-71.5
1215	0	0	0	0	0	0	0	-111.5	-72.5
1216	60.8333	73	60.8333	60.8333	12.1667	0	0	-111.5	-73.5
1217	112.331	132.745	112.323	112.323	20.4147	-0.00769231	-0.00769231	-111.5	-74.5
1218	56.1769	66.3818	56.1692	56.1692	10.2049	-0.00769231	-0.00769231	-111.5	-75.5
1219	56.1769	66.3818	56.1692	56.1692	10.2049	-0.00769231	-0.00769231	-111.5	-76.5
1220	84.2538	99.5636	84.2462	84.2462	15.3098	-0.00769231	-0.00769231	-111.5	-77.5
1221	84.2538	99.5636	84.2462	84.2462	15.3098	-0.00769231	-0.00769231	-111.5	-78.5
1222	84.2538	99.5636	84.2462	84.2462	15.3098	-0.00769231	-0.00769231	-111.5	-79.5
1223	84.2538	99.5636	84.2462	84.2462	15.3098	-0.00769231	-0.00769231	-111.5	-80.5
1224	84.2538	99.5636	84.2462	84.2462	15.3098	-0.00769231	-0.00769231	-111.5	-81.5
1225	84.2538	99.5636	84.2462	84.2462	15.3098	-0.00769231	-0.00769231	-111.5	-82.5
1226	84.2538	99.5636	84.2462	84.2462	15.3098	-0.00769231	-0.00769231	-111.5	-83.5
1227	84.2538	99.5636	84.2462	84.2462	15.3098	-0.00769231	-0.00769231	-111.5	-84.5
1228	84.2538	99.5636	84.2462	84.2462	15.3098	-0.00769231	-0.00769231	-111.5	-85.5
1229	84.2538	99.5636	84.2462	84.2462	15.3098	-0.00769231	-0.00769231	-111.5	-86.5
1230	84.2538	99.5636	84.2462	84.2462	15.3098	-0.00769231	-0.00769231	-111.5	-87.5
1231	84.2538	99.5636	84.2462	84.2462	15.3098	-0.00769231	-0.00769231	-111.5	-88.5
1232	0	0	0	0	0	0	0	-111.5	21.5
1233	2.55	5.1	8.5	3.2	2.55	5.95	0.65	-111.5	22.5
1234	94.2	99.2	93.55	54.75	5	-0.65	-39.45	-111.5	23.5
1235	103.2	111.2	105.1	63.8	8	1.9	-39.4	-111.5	24.5
1236	102.65	105.85	102.4	59.3	3.2	-0.25	-43.35	-111.5	25.5
1237	117.7	121.95	120.6	70.6	4.25	2.9	-47.1	-111.5	26.5
1238	161.35	169.25	169.8	117.8	7.9	8.45	-43.55	-111.5	27.5
1239	137.1	137.95	137.9	89.95	0.85	0.8	-47.15	-111.5	28.5
1240	139.738	134.755	117.631	109.854	-4.98392	-22.1077	-29.8846	-111.5	29.5
1241	153.915	149.1	132.646	122.423	-4.81538	-21.2692	-31.4923	-111.5	30.5
1242	165.323	164.645	148.623	134.731	-0.677622	-16.7	-30.5923	-111.5	31.5
1243	183.985	182.436	165.3	148.246	-1.54825	-18.6846	-35.7385	-111.5	32.5
1244	211.723	207.209	190.054	165.592	-4.51399	-21.6692	-46.1308	-111.5	33.5
1245	235.077	230.191	214.208	188.377	-4.88601	-20.8692	-46.7	-111.5	34.5
1246	257.485	253.191	241.738	219.108	-4.29371	-15.7462	-38.3769	-111.5	35.5
1247	266.815	263.664	257.115	242.092	-3.15175	-9.7	-24.7231	-111.5	36.5
1248	266.9	272	263.231	252.077	5.1	-3.66923	-14.8231	-111.5	37.5
1249	280.062	290.527	281.646	270.192	10.4657	1.58462	-9.86923	-111.5	38.5
1250	287.815	301.836	288.646	285.615	14.021	0.830769	-2.2	-111.5	39.5
1251	284.877	299.464	288.423	289.654	14.5867	3.54615	4.77692	-111.5	40.5
1252	285.269	299.518	288.154	297.931	14.249	2.88462	12.6615	-111.5	41.5
1253	282.2	293.318	281.246	291.677	11.1182	-0.953846	9.47692	-111.5	42.5
1254	289.185	294.082	289.208	298.838	4.8972	0.0230769	9.65385	-111.5	43.5
1255	296.923	299.191	293.146	299.823	2.26783	-3.77692	2.9	-111.5	44.5
1256	297.562	302.382	295.162	302.662	4.82028	-2.4	5.1	-111.5	45.5
1257	302.492	312.973	301.392	309.6	10.4804	-1.1	7.10769	-111.5	46.5
1258	299.1	314.327	300.9	308.585	15.2273	1.8	9.48462	-111.5	47.5
1259	303.954	315.4	307.638	312.362	11.4462	3.68462	8.40769	-111.5	48.5
1260	317.908	329.382	317.454	320.215	11.4741	-0.453846	2.30769	-111.5	49.5
1261	321.738	330.727	317.777	318.623	8.98881	-3.96154	-3.11538	-111.5	50.5
1262	318.6	323.955	309.146	315.531	5.35455	-9.45385	-3.06923	-111.5	51.5
1263	318.669	312.536	301.038	305.023	-6.13287	-17.6308	-13.6462	-111.5	52.5
1264	316.354	319.418	303.792	310.777	3.06434	-12.5615	-5.57692	-111.5	53.5
1265	319.877	322.009	309.554	307.692	2.13217	-10.3231	-12.1846	-111.5	54.5
1266	317.277	312.491	309.5	302.8	-4.78601	-7.77692	-14.4769	-111.5	55.5
1267	308.985	309.891	309.523	302.215	0.906294	0.538462	-6.76923	-111.5	56.5
1268	310.946	309.873	310.1	305.5	-1.07343	-0.846154	-5.44615	-111.5	57.5
1269	312.531	306.036	303.192	300.177	-6.49441	-9.33846	-12.3538	-111.5	58.5
1270	295.331	283.209	286.585	283.123	-12.1217	-8.74615	-12.2077	-111.5	59.5
1271	291.438	271.3	287.023	279.831	-20.1385	-4.41538	-11.6077	-111.5	60.5
1272	283.6	265.373	271.685	276.438	-18.2273	-11.9154	-7.16154	-111.5	61.5
1273	276.515	263.964	274.085	273.831	-12.5517	-2.43077	-2.68462	-111.5	62.5
1274	259.192	236.255	261.062	258.054	-22.9378	1.86923	-1.13846	-111.5	63.5
1275	287.192	280.727	293.646	286.808	-6.46503	6.45385	-0.384615	-111.5	64.5
1276	301	293.082	302.692	296.969	-7.91818	1.69231	-4.03077	-111.5	65.5
1277	319.723	307.1	318.515	312.192	-12.6231	-1.20769	-7.53077	-111.5	66.5
1278	323.592	321.045	321.008	323.085	-2.54685	-2.58462	-0.507692	-111.5	67.5
1279	328.915	325.791	332.677	336.485	-3.12448	3.76154	7.56923	-111.5	68.5
1280	319.585	318.409	315.415	316.3	-1.17552	-4.16923	-3.28462	-111.5	69.5
1281	306.177	313.873	302.8	291.069	7.6958	-3.37692	-15.1077	-111.5	70.5
1282	323.046	306.136	325.631	307.946	-16.9098	2.58462	-15.1	-111.5	71.5
1283	306.192	322.127	301.646	284.623	15.935	-4.54615	-21.5692	-111.5	72.5
1284	272.685	279.264	264.669	240.231	6.57902	-8.01538	-32.4538	-111.5	73.5
1285	302.962	315.409	294.692	276.977	12.4476	-8.26923	-25.9846	-111.5	74.5
1286	338.023	321.064	322.254	309.792	-16.9594	-15.7692	-28.2308	-111.5	75.5
1287	333.031	329.273	326.223	325.923	-3.75804	-6.80769	-7.10769	-111.5	76.5
1288	264.662	280.118	261.569	245.292	15.4566	-3.09231	-19.3692	-111.5	77.5
1289	237.462	242.145	243.308	261.438	4.68392	5.84615	23.9769	-111.5	78.5
1290	61.4	110	132.75	192.55	48.6	71.35	131.15	-111.5	79.5
1291	0	0	0	0	0	0	0	-111.5	80.5
1292	0	0	0	0	0	0	0	-111.5	81.5
1293	60.8333	73	60.8333	60.8333	12.1667	0	0	-112.5	-71.5
1294	0	0	0	0	0	0	0	-112.5	-72.5
1295	60.8333	73	60.8333	60.8333	12.1667	0	0	-112.5	-73.5
1296	112.331	132.745	112.323	112.323	20.4147	-0.00769231	-0.00769231	-112.5	-74.5
1297	56.1769	66.3818	56.1692	56.1692	10.2049	-0.00769231	-0.00769231	-112.5	-75.5
1298	56.1769	66.3818	56.1692	56.1692	10.2049	-0.00769231	-0.00769231	-112.5	-76.5
1299	84.2538	99.5636	84.2462	84.2462	15.3098	-0.00769231	-0.00769231	-112.5	-77.5
1300	84.2538	99.5636	84.2462	84.2462	15.3098	-0.00769231	-0.00769231	-112.5	-78.5
1301	84.2538	99.5636	84.2462	84.2462	15.3098	-0.00769231	-0.00769231	-112.5	-79.5
1302	84.2538	99.5636	84.2462	84.2462	15.3098	-0.00769231	-0.00769231	-112.5	-80.5
1303	84.2538	99.5636	84.2462	84.2462	15.3098	-0.00769231	-0.00769231	-112.5	-81.5
1304	84.2538	99.5636	84.2462	84.2462	15.3098	-0.00769231	-0.00769231	-112.5	-82.5
1305	84.2538	99.5636	84.2462	84.2462	15.3098	-0.00769231	-0.00769231	-112.5	-83.5
1306	84.2538	99.5636	84.2462	84.2462	15.3098	-0.00769231	-0.00769231	-112.5	-84.5
1307	84.2538	99.5636	84.2462	84.2462	15.3098	-0.00769231	-0.00769231	-112.5	-85.5
1308	84.2538	99.5636	84.2462	84.2462	15.3098	-0.00769231	-0.00769231	-112.5	-86.5
1309	84.2538	99.5636	84.2462	84.2462	15.3098	-0.00769231	-0.00769231	-112.5	-87.5
1310	84.2538	99.5636	84.2462	84.2462	15.3098	-0.00769231	-0.00769231	-112.5	-88.5
1311	0.05	0	0	0	-0.05	-0.05	-0.05	-112.5	22.5
1312	68.95	49.25	45.05	26.6	-19.7	-23.9	-42.35	-112.5	23.5
1313	94.9	91.1	84.35	50.05	-3.8	-10.55	-44.85	-112.5	24.5
1314	95.55	83.75	83.55	45.3	-11.8	-12	-50.25	-112.5	25.5
1315	105.45	90.7	91.7	50.55	-14.75	-13.75	-54.9	-112.5	26.5
1316	115.1	96.7	103.2	60.3	-18.4	-11.9	-54.8	-112.5	27.5
1317	105.2	84.55	94.4	48.8	-20.65	-10.8	-56.4	-112.5	28.5
1318	98.7462	79.6364	69.9615	69.2615	-19.1098	-28.7846	-29.4846	-112.5	29.5
1319	92.7154	79.8091	74.0692	66.1538	-12.9063	-18.6462	-26.5615	-112.5	30.5
1320	101.177	88.5727	83.1769	72.5077	-12.6042	-18	-28.6692	-112.5	31.5
1321	120.4	109.818	100.638	86.3	-10.5818	-19.7615	-34.1	-112.5	32.5
1322	174.669	167.464	150.054	130.108	-7.20559	-24.6154	-44.5615	-112.5	33.5
1323	206.831	199.1	181.554	160.415	-7.73077	-25.2769	-46.4154	-112.5	34.5
1324	227.877	227.873	209.469	188.469	-0.0041958	-18.4077	-39.4077	-112.5	35.5
1325	260.554	257.055	251.323	233.423	-3.4993	-9.23077	-27.1308	-112.5	36.5
1326	263.138	269.282	259.638	249.977	6.14336	-3.5	-13.1615	-112.5	37.5
1327	276.3	286.136	276.062	264.885	9.83636	-0.238462	-11.4154	-112.5	38.5
1328	281.308	293.882	280.046	278.9	12.5741	-1.26154	-2.40769	-112.5	39.5
1329	285.446	301.991	290.915	295.869	16.5448	5.46923	10.4231	-112.5	40.5
1330	291.731	303.945	295.285	308.685	12.2147	3.55385	16.9538	-112.5	41.5
1331	281.285	294.336	284.208	297.138	13.0517	2.92308	15.8538	-112.5	42.5
1332	285.485	292.473	285.8	297.062	6.98811	0.315385	11.5769	-112.5	43.5
1333	286.377	290.882	282.062	293.554	4.5049	-4.31538	7.17692	-112.5	44.5
1334	283.485	290.082	279.215	292.285	6.5972	-4.26923	8.8	-112.5	45.5
1335	282.846	291.273	282.715	292.969	8.42657	-0.130769	10.1231	-112.5	46.5
1336	286.931	304.545	291.008	300.438	17.6147	4.07692	13.5077	-112.5	47.5
1337	292.308	305.336	297.562	305.931	13.0287	5.25385	13.6231	-112.5	48.5
1338	307.623	315.518	307.877	312.831	7.8951	0.253846	5.20769	-112.5	49.5
1339	321.785	328.082	317.208	318.646	6.2972	-4.57692	-3.13846	-112.5	50.5
1340	318.946	324.827	312.238	316.454	5.88112	-6.70769	-2.49231	-112.5	51.5
1341	316.754	315.491	303.046	307.523	-1.26294	-13.7077	-9.23077	-112.5	52.5
1342	314.192	314.827	301.285	306.338	0.634965	-12.9077	-7.85385	-112.5	53.5
1343	310.254	312.673	304.646	304.985	2.41888	-5.60769	-5.26923	-112.5	54.5
1344	317.869	320.064	312.5	306.185	2.19441	-5.36923	-11.6846	-112.5	55.5
1345	305.592	308.591	305.962	301.131	2.9986	0.369231	-4.46154	-112.5	56.5
1346	306.077	312.255	307.108	306.508	6.17762	1.03077	0.430769	-112.5	57.5
1347	314.3	307.864	306.877	305.308	-6.43636	-7.42308	-8.99231	-112.5	58.5
1348	306.346	297.427	304.231	301.377	-8.91888	-2.11538	-4.96923	-112.5	59.5
1349	301.5	291.955	299.192	293.762	-9.54545	-2.30769	-7.73846	-112.5	60.5
1350	276.485	261.882	269.308	271.262	-14.6028	-7.17692	-5.22308	-112.5	61.5
1351	267.323	252.927	264.192	261.577	-14.3958	-3.13077	-5.74615	-112.5	62.5
1352	259.138	240.182	266.546	255.223	-18.9566	7.40769	-3.91538	-112.5	63.5
1353	278.262	281.1	285.192	284.6	2.83846	6.93077	6.33846	-112.5	64.5
1354	281.023	283.773	277.546	277.477	2.74965	-3.47692	-3.54615	-112.5	65.5
1355	314.769	308.755	316.385	311.192	-6.01469	1.61538	-3.57692	-112.5	66.5
1356	309.046	319.418	309.746	316.146	10.372	0.7	7.1	-112.5	67.5
1357	312.315	324.527	310.423	314.085	12.2119	-1.89231	1.76923	-112.5	68.5
1358	307.723	316.245	304.3	298.062	8.52238	-3.42308	-9.66154	-112.5	69.5
1359	303.138	312.455	301.815	285.177	9.31608	-1.32308	-17.9615	-112.5	70.5
1360	322.931	302.027	322.585	302.838	-20.9035	-0.346154	-20.0923	-112.5	71.5
1361	331.677	327.627	329.385	312.085	-4.04965	-2.29231	-19.5923	-112.5	72.5
1362	269.277	279.418	264.638	241.385	10.1413	-4.63846	-27.8923	-112.5	73.5
1363	301.131	315.609	296.138	274.477	14.4783	-4.99231	-26.6538	-112.5	74.5
1364	337.869	319.382	325.154	311.815	-18.4874	-12.7154	-26.0538	-112.5	75.5
1365	345.385	343.327	343.808	333.162	-2.05734	-1.57692	-12.2231	-112.5	76.5
1366	271.185	288.5	279.362	271.931	17.3154	8.17692	0.746154	-112.5	77.5
1367	223.177	227.264	240.462	262.285	4.08671	17.2846	39.1077	-112.5	78.5
1368	0	0	0	6.55	0	0	6.55	-112.5	79.5
1369	0	0	0	0	0	0	0	-112.5	80.5
1370	60.8333	73	60.8333	60.8333	12.1667	0	0	-113.5	-71.5
1371	0	0	0	0	0	0	0	-113.5	-72.5
1372	121.717	146.04	121.7	121.7	24.3233	-0.0166667	-0.0166667	-113.5	-73.5
1373	112.331	99.5455	84.2308	84.2769	-12.7853	-28.1	-28.0538	-113.5	-74.5
1374	56.1769	66.3818	56.1692	56.1692	10.2049	-0.00769231	-0.00769231	-113.5	-75.5
1375	56.1769	66.3818	56.1692	56.1692	10.2049	-0.00769231	-0.00769231	-113.5	-76.5
1376	84.2538	99.5636	84.2462	84.2462	15.3098	-0.00769231	-0.00769231	-113.5	-77.5
1377	84.2538	99.5636	84.2462	84.2462	15.3098	-0.00769231	-0.00769231	-113.5	-78.5
1378	84.2538	99.5636	84.2462	84.2462	15.3098	-0.00769231	-0.00769231	-113.5	-79.5
1379	84.2538	99.5636	84.2462	84.2462	15.3098	-0.00769231	-0.00769231	-113.5	-80.5
1380	84.2538	99.5636	84.2462	84.2462	15.3098	-0.00769231	-0.00769231	-113.5	-81.5
1381	84.2538	99.5636	84.2462	84.2462	15.3098	-0.00769231	-0.00769231	-113.5	-82.5
1382	84.2538	99.5636	84.2462	84.2462	15.3098	-0.00769231	-0.00769231	-113.5	-83.5
1383	84.2538	99.5636	84.2462	84.2462	15.3098	-0.00769231	-0.00769231	-113.5	-84.5
1384	84.2538	99.5636	84.2462	84.2462	15.3098	-0.00769231	-0.00769231	-113.5	-85.5
1385	84.2538	99.5636	84.2462	84.2462	15.3098	-0.00769231	-0.00769231	-113.5	-86.5
1386	84.2538	99.5636	84.2462	84.2462	15.3098	-0.00769231	-0.00769231	-113.5	-87.5
1387	84.2538	99.5636	84.2462	84.2462	15.3098	-0.00769231	-0.00769231	-113.5	-88.5
1388	0	0	0	0	0	0	0	-113.5	22.5
1389	21.6	10.1	8	3.75	-11.5	-13.6	-17.85	-113.5	23.5
1390	28.25	12.35	11.15	5.45	-15.9	-17.1	-22.8	-113.5	24.5
1391	27.15	10	10.75	5.4	-17.15	-16.4	-21.75	-113.5	25.5
1392	64.1	45.05	50.1	24.35	-19.05	-14	-39.75	-113.5	26.5
1393	105.95	89.2	94.65	55.1	-16.75	-11.3	-50.85	-113.5	27.5
1394	98.9	77.25	86.6	46.8	-21.65	-12.3	-52.1	-113.5	28.5
1395	85.9538	54.8818	64.5923	59.1	-31.072	-21.3615	-26.8538	-113.5	29.5
1396	70.4308	58.0909	53.9	46.5769	-12.3399	-16.5308	-23.8538	-113.5	30.5
1397	79.5462	67.0273	61.3538	53.0308	-12.5189	-18.1923	-26.5154	-113.5	31.5
1398	97.3692	84.7091	76.1385	65.2385	-12.6601	-21.2308	-32.1308	-113.5	32.5
1399	144.869	134.655	119.215	105.038	-10.2147	-25.6538	-39.8308	-113.5	33.5
1400	171.977	162.009	150.7	128.031	-9.96783	-21.2769	-43.9462	-113.5	34.5
1401	197.969	192.027	178.492	155.862	-5.94196	-19.4769	-42.1077	-113.5	35.5
1402	229.415	232.945	217.5	196.408	3.53007	-11.9154	-33.0077	-113.5	36.5
1403	260.685	263.118	254.177	241.946	2.43357	-6.50769	-18.7385	-113.5	37.5
1404	271.585	277.309	268.915	257.123	5.72448	-2.66923	-14.4615	-113.5	38.5
1405	278.4	287.036	275.723	273.615	8.63636	-2.67692	-4.78462	-113.5	39.5
1406	282.546	295.782	285.577	288.546	13.2357	3.03077	6	-113.5	40.5
1407	288.669	302.591	294.815	304.577	13.9217	6.14615	15.9077	-113.5	41.5
1408	280.838	293.036	285.246	296.7	12.1979	4.40769	15.8615	-113.5	42.5
1409	280.008	289.136	283.592	299.362	9.12867	3.58462	19.3538	-113.5	43.5
1410	281.115	288.327	276.638	290.592	7.21189	-4.47692	9.47692	-113.5	44.5
1411	279.954	288.809	276.177	286.931	8.85524	-3.77692	6.97692	-113.5	45.5
1412	280.423	291.682	280.669	292.108	11.2587	0.246154	11.6846	-113.5	46.5
1413	277.646	296.682	282.038	295.015	19.0357	4.39231	17.3692	-113.5	47.5
1414	285.054	301.364	292.262	299.577	16.3098	7.20769	14.5231	-113.5	48.5
1415	304.923	313.245	304.923	309.254	8.32238	-1.13687e-13	4.33077	-113.5	49.5
1416	319.854	323.382	317.354	318.6	3.52797	-2.5	-1.25385	-113.5	50.5
1417	320.669	322.291	319.1	318.792	1.62168	-1.56923	-1.87692	-113.5	51.5
1418	311.6	315.345	308.054	312.031	3.74545	-3.54615	0.430769	-113.5	52.5
1419	308.715	317.127	302.608	308.169	8.41189	-6.10769	-0.546154	-113.5	53.5
1420	309.892	316.945	306.292	309.662	7.05315	-3.6	-0.230769	-113.5	54.5
1421	314.077	316.236	311.377	308.615	2.15944	-2.7	-5.46154	-113.5	55.5
1422	304.938	315.091	306.662	304.169	10.1524	1.72308	-0.769231	-113.5	56.5
1423	297.469	313.991	302.738	303.9	16.5217	5.26923	6.43077	-113.5	57.5
1424	308.577	318.291	308.777	311.446	9.71399	0.2	2.86923	-113.5	58.5
1425	313.254	312.864	318.731	316.554	-0.39021	5.47692	3.3	-113.5	59.5
1426	319.5	318.473	316.277	312.569	-1.02727	-3.22308	-6.93077	-113.5	60.5
1427	279.746	272.818	269.777	275.792	-6.92797	-9.96923	-3.95385	-113.5	61.5
1428	295.908	291.945	295.292	288.331	-3.96224	-0.615385	-7.57692	-113.5	62.5
1429	272.146	269.164	279.977	270.269	-2.98252	7.83077	-1.87692	-113.5	63.5
1430	285.977	282.4	281.115	282.577	-3.57692	-4.86154	-3.4	-113.5	64.5
1431	276.938	275.473	276.615	275.185	-1.46573	-0.323077	-1.75385	-113.5	65.5
1432	300.177	305.564	290.892	293.177	5.38671	-9.28462	-7	-113.5	66.5
1433	304.623	323.691	313.838	324.177	19.0678	9.21538	19.5538	-113.5	67.5
1434	313.277	328.309	312.523	316.138	15.0322	-0.753846	2.86154	-113.5	68.5
1435	307.892	319.855	305.777	302.4	11.9622	-2.11538	-5.49231	-113.5	69.5
1436	307.008	316.145	305.246	289.954	9.13776	-1.76154	-17.0538	-113.5	70.5
1437	319.7	309.791	318.862	300.3	-9.90909	-0.838462	-19.4	-113.5	71.5
1438	345.723	337.545	339.769	321.331	-8.17762	-5.95385	-24.3923	-113.5	72.5
1439	311.131	302.027	313.031	290.1	-9.1035	1.9	-21.0308	-113.5	73.5
1440	323.392	340.818	319.4	298.131	17.4259	-3.99231	-25.2615	-113.5	74.5
1441	327.015	320.173	319.331	312.023	-6.84266	-7.68462	-14.9923	-113.5	75.5
1442	352.169	350.418	350.254	331.808	-1.75105	-1.91538	-20.3615	-113.5	76.5
1443	284.592	300.2	289.662	278.138	15.6077	5.06923	-6.45385	-113.5	77.5
1444	191.885	206.691	223.485	258.1	14.8063	31.6	66.2154	-113.5	78.5
1445	0	0	0	1.5	0	0	1.5	-113.5	79.5
1446	0	0	0	0	0	0	0	-113.5	80.5
1447	60.8333	73	60.8333	60.8333	12.1667	0	0	-114.5	-71.5
1448	0	0	0	0	0	0	0	-114.5	-72.5
1449	60.8333	73	60.8333	61.1667	12.1667	0	0.333333	-114.5	-73.5
1450	112.331	132.745	84.2308	84.2308	20.4147	-28.1	-28.1	-114.5	-74.5
1451	56.1769	66.3818	56.1692	56.1692	10.2049	-0.00769231	-0.00769231	-114.5	-75.5
1452	56.1769	66.3818	56.1692	56.1692	10.2049	-0.00769231	-0.00769231	-114.5	-76.5
1453	84.2538	99.5636	84.2462	84.2462	15.3098	-0.00769231	-0.00769231	-114.5	-77.5
1454	84.2538	99.5636	84.2462	84.2462	15.3098	-0.00769231	-0.00769231	-114.5	-78.5
1455	84.2538	99.5636	84.2462	84.2462	15.3098	-0.00769231	-0.00769231	-114.5	-79.5
1456	84.2538	99.5636	84.2462	84.2462	15.3098	-0.00769231	-0.00769231	-114.5	-80.5
1457	84.2538	99.5636	84.2462	84.2462	15.3098	-0.00769231	-0.00769231	-114.5	-81.5
1458	84.2538	99.5636	84.2462	84.2462	15.3098	-0.00769231	-0.00769231	-114.5	-82.5
1459	84.2538	99.5636	84.2462	84.2462	15.3098	-0.00769231	-0.00769231	-114.5	-83.5
1460	84.2538	99.5636	84.2462	84.2462	15.3098	-0.00769231	-0.00769231	-114.5	-84.5
1461	84.2538	99.5636	84.2462	84.2462	15.3098	-0.00769231	-0.00769231	-114.5	-85.5
1462	84.2538	99.5636	84.2462	84.2462	15.3098	-0.00769231	-0.00769231	-114.5	-86.5
1463	84.2538	99.5636	84.2462	84.2462	15.3098	-0.00769231	-0.00769231	-114.5	-87.5
1464	84.2538	99.5636	84.2462	84.2462	15.3098	-0.00769231	-0.00769231	-114.5	-88.5
1465	0	0	0	0	0	0	0	-114.5	24.5
1466	0	0	0	0	0	0	0	-114.5	25.5
1467	12.65	4.15	5.1	1.85	-8.5	-7.55	-10.8	-114.5	26.5
1468	97.6	76.45	85.6	49.25	-21.15	-12	-48.35	-114.5	27.5
1469	91.55	70.15	78.45	46.35	-21.4	-13.1	-45.2	-114.5	28.5
1470	53.3	46.8	39.9615	32.8231	-6.5	-13.3385	-20.4769	-114.5	29.5
1471	62.6462	54.2818	47.3385	40.2231	-8.36434	-15.3077	-22.4231	-114.5	30.5
1472	73.8538	64.0909	56.4231	48.9	-9.76294	-17.4308	-24.9538	-114.5	31.5
1473	89.3	78.7	69.4462	59.8077	-10.6	-19.8538	-29.4923	-114.5	32.5
1474	125.615	116.127	100.492	93.8385	-9.48811	-25.1231	-31.7769	-114.5	33.5
1475	147.131	140.736	131.385	112.969	-6.39441	-15.7462	-34.1615	-114.5	34.5
1476	176.423	168.645	160.046	137.015	-7.77762	-16.3769	-39.4077	-114.5	35.5
1477	214.892	217.482	201.646	179.346	2.58951	-13.2462	-35.5462	-114.5	36.5
1478	243.354	248.891	233.592	218.4	5.53706	-9.76154	-24.9538	-114.5	37.5
1479	268.038	270.927	263.438	251.769	2.88881	-4.6	-16.2692	-114.5	38.5
1480	275.431	280.627	271.377	269.938	5.1965	-4.05385	-5.49231	-114.5	39.5
1481	273.646	283.818	275.823	279.069	10.172	2.17692	5.42308	-114.5	40.5
1482	279.485	295.009	285.531	292.238	15.5245	6.04615	12.7538	-114.5	41.5
1483	276.054	292.6	281.069	292.831	16.5462	5.01538	16.7769	-114.5	42.5
1484	268.415	282.782	280.123	294.746	14.3664	11.7077	26.3308	-114.5	43.5
1485	268.723	281.255	271.554	282.3	12.5315	2.83077	13.5769	-114.5	44.5
1486	265.146	281.955	268.623	280.308	16.8084	3.47692	15.1615	-114.5	45.5
1487	269.015	285.718	274.577	289.762	16.7028	5.56154	20.7462	-114.5	46.5
1488	271.323	290.745	277.862	290.538	19.4224	6.53846	19.2154	-114.5	47.5
1489	274.677	292.891	280.815	290.8	18.214	6.13846	16.1231	-114.5	48.5
1490	294.154	305.818	297.562	303.846	11.6643	3.40769	9.69231	-114.5	49.5
1491	304.746	309.564	303.477	311.415	4.81748	-1.26923	6.66923	-114.5	50.5
1492	305.285	306.709	303.438	310.969	1.42448	-1.84615	5.68462	-114.5	51.5
1493	307.338	310.473	306.454	310.731	3.13427	-0.884615	3.39231	-114.5	52.5
1494	302.892	312.773	302.085	308.008	9.88042	-0.807692	5.11538	-114.5	53.5
1495	304	316.1	304.908	308.554	12.1	0.907692	4.55385	-114.5	54.5
1496	310.092	314.082	306.538	307.992	3.98951	-3.55385	-2.1	-114.5	55.5
1497	302.592	313.891	305.485	304.508	11.2986	2.89231	1.91538	-114.5	56.5
1498	291.762	314.527	299.485	299.685	22.7657	7.72308	7.92308	-114.5	57.5
1499	287.008	311.182	295.069	300.485	24.1741	8.06154	13.4769	-114.5	58.5
1500	284.146	302.827	297.838	298.815	18.6811	13.6923	14.6692	-114.5	59.5
1501	294.162	309.9	296.954	294.754	15.7385	2.79231	0.592308	-114.5	60.5
1502	276.854	283.482	271.469	278.462	6.62797	-5.38462	1.60769	-114.5	61.5
1503	302.523	295.245	299.415	291.938	-7.27762	-3.10769	-10.5846	-114.5	62.5
1504	292.885	291.691	294.685	289.946	-1.19371	1.8	-2.93846	-114.5	63.5
1505	290.685	285.318	274.177	277.831	-5.36643	-16.5077	-12.8538	-114.5	64.5
1506	269.015	269.545	267.731	271.9	0.53007	-1.28462	2.88462	-114.5	65.5
1507	291.8	302.227	286.838	290.823	10.4273	-4.96154	-0.976923	-114.5	66.5
1508	315.223	334.227	322.615	330.954	19.0042	7.39231	15.7308	-114.5	67.5
1509	319.238	335.909	314.4	315.431	16.6706	-4.83846	-3.80769	-114.5	68.5
1510	311.569	324.364	305.692	302.323	12.7944	-5.87692	-9.24615	-114.5	69.5
1511	307.946	317.155	305.292	294.192	9.20839	-2.65385	-13.7538	-114.5	70.5
1512	306.531	313.082	306.746	287.662	6.55105	0.215385	-18.8692	-114.5	71.5
1513	335.523	341.8	324.223	304.308	6.27692	-11.3	-31.2154	-114.5	72.5
1514	324.338	309.882	315.623	297.108	-14.4566	-8.71538	-27.2308	-114.5	73.5
1515	325.785	347.073	315.7	301.8	21.2881	-10.0846	-23.9846	-114.5	74.5
1516	326.546	313.609	319.108	312.185	-12.9371	-7.43846	-14.3615	-114.5	75.5
1517	353.869	347.764	349.223	332.438	-6.10559	-4.64615	-21.4308	-114.5	76.5
1518	266.531	272.391	264.862	247.969	5.86014	-1.66923	-18.5615	-114.5	77.5
1519	196.154	205	227.669	264.008	8.84615	31.5154	67.8538	-114.5	78.5
1520	60.8333	73	60.8333	60.8333	12.1667	0	0	-115.5	-71.5
1521	0	0	0	0	0	0	0	-115.5	-72.5
1522	60.8333	73	60.8333	60.8333	12.1667	0	0	-115.5	-73.5
1523	112.331	132.745	84.2308	84.2308	20.4147	-28.1	-28.1	-115.5	-74.5
1524	56.1769	66.3818	56.1692	56.1692	10.2049	-0.00769231	-0.00769231	-115.5	-75.5
1525	56.1769	66.3818	56.1692	56.1692	10.2049	-0.00769231	-0.00769231	-115.5	-76.5
1526	84.2538	99.5636	84.2462	84.2462	15.3098	-0.00769231	-0.00769231	-115.5	-77.5
1527	84.2538	99.5636	84.2462	84.2462	15.3098	-0.00769231	-0.00769231	-115.5	-78.5
1528	84.2538	99.5636	84.2462	84.2462	15.3098	-0.00769231	-0.00769231	-115.5	-79.5
1529	84.2538	99.5636	84.2462	84.2462	15.3098	-0.00769231	-0.00769231	-115.5	-80.5
1530	84.2538	99.5636	84.2462	84.2462	15.3098	-0.00769231	-0.00769231	-115.5	-81.5
1531	84.2538	99.5636	84.2462	84.2462	15.3098	-0.00769231	-0.00769231	-115.5	-82.5
1532	84.2538	99.5636	84.2462	84.2462	15.3098	-0.00769231	-0.00769231	-115.5	-83.5
1533	84.2538	99.5636	84.2462	84.2462	15.3098	-0.00769231	-0.00769231	-115.5	-84.5
1534	84.2538	99.5636	84.2462	84.2462	15.3098	-0.00769231	-0.00769231	-115.5	-85.5
1535	84.2538	99.5636	84.2462	84.2462	15.3098	-0.00769231	-0.00769231	-115.5	-86.5
1536	84.2538	99.5636	84.2462	84.2462	15.3098	-0.00769231	-0.00769231	-115.5	-87.5
1537	84.2538	99.5636	84.2462	84.2462	15.3098	-0.00769231	-0.00769231	-115.5	-88.5
1538	0	0	0	0	0	0	0	-115.5	25.5
1539	0	0	0.05	0	0	0.05	0	-115.5	26.5
1540	30.95	13.35	16.35	6.7	-17.6	-14.6	-24.25	-115.5	27.5
1541	25.7	10.8	13	5.5	-14.9	-12.7	-20.2	-115.5	28.5
1542	44.35	33	42.5	32.05	-11.35	-1.85	-12.3	-115.5	29.5
1543	77.3	62.9	71.05	55.85	-14.4	-6.25	-21.45	-115.5	30.5
1544	84.7154	78.6636	67.2923	58.8308	-6.05175	-17.4231	-25.8846	-115.5	31.5
1545	100.562	94.2364	82.1462	72.8846	-6.32517	-18.4154	-27.6769	-115.5	32.5
1546	116.215	109.391	96.3846	88.1846	-6.82448	-19.8308	-28.0308	-115.5	33.5
1547	135.177	126.155	114.692	108.038	-9.02238	-20.4846	-27.1385	-115.5	34.5
1548	161.869	154.109	145.831	127.738	-7.76014	-16.0385	-34.1308	-115.5	35.5
1549	205.808	208.218	192.177	169.515	2.41049	-13.6308	-36.2923	-115.5	36.5
1550	235.738	240.473	224.546	208.985	4.73427	-11.1923	-26.7538	-115.5	37.5
1551	262.054	267.764	256.9	242.738	5.70979	-5.15385	-19.3154	-115.5	38.5
1552	271.615	277.509	268.2	265.354	5.89371	-3.41538	-6.26154	-115.5	39.5
1553	273.523	280.745	272.154	275.192	7.22238	-1.36923	1.66923	-115.5	40.5
1554	275.938	290.636	280.254	288.231	14.6979	4.31538	12.2923	-115.5	41.5
1555	271.869	293.336	278.662	291.608	21.4671	6.79231	19.7385	-115.5	42.5
1556	260.023	282	272.508	286.792	21.9769	12.4846	26.7692	-115.5	43.5
1557	263.7	283.1	272.3	284.562	19.4	8.6	20.8615	-115.5	44.5
1558	262.769	282.836	273.269	290.1	20.0671	10.5	27.3308	-115.5	45.5
1559	266.038	289.109	277.485	294.192	23.0706	11.4462	28.1538	-115.5	46.5
1560	269.254	291.036	279.846	292.162	21.7825	10.5923	22.9077	-115.5	47.5
1561	273.838	289.064	280.662	289.923	15.2252	6.82308	16.0846	-115.5	48.5
1562	288.508	300.9	290.177	297.977	12.3923	1.66923	9.46923	-115.5	49.5
1563	290.969	292.973	289.769	300.569	2.0035	-1.2	9.6	-115.5	50.5
1564	287.115	283.373	285.238	299.662	-3.74266	-1.87692	12.5462	-115.5	51.5
1565	308.031	305.945	305.446	314.177	-2.08531	-2.58462	6.14615	-115.5	52.5
1566	306.062	310.627	306.438	312.269	4.56573	0.376923	6.20769	-115.5	53.5
1567	301.754	309.136	299.815	301.585	7.38252	-1.93846	-0.169231	-115.5	54.5
1568	318.385	322.8	315.185	309.908	4.41538	-3.2	-8.47692	-115.5	55.5
1569	313.123	321.436	311.846	309.123	8.31329	-1.27692	-4	-115.5	56.5
1570	298.085	322.164	307.792	303.746	24.079	9.70769	5.66154	-115.5	57.5
1571	290.523	316.955	301.123	299.885	26.4315	10.6	9.36154	-115.5	58.5
1572	287.238	311.7	301.646	299.177	24.4615	14.4077	11.9385	-115.5	59.5
1573	298.646	322.218	306.131	302.215	23.572	7.48462	3.56923	-115.5	60.5
1574	276.754	293.082	277.954	280.654	16.328	1.2	3.9	-115.5	61.5
1575	298.369	295.491	296.562	291.123	-2.87832	-1.80769	-7.24615	-115.5	62.5
1576	287.862	288.036	288.354	289.454	0.174825	0.492308	1.59231	-115.5	63.5
1577	284.669	286.745	277.869	284.162	2.07622	-6.8	-0.507692	-115.5	64.5
1578	263.885	271.555	270.9	278.369	7.66993	7.01538	14.4846	-115.5	65.5
1579	304.208	306.636	293.469	295.331	2.42867	-10.7385	-8.87692	-115.5	66.5
1580	321.538	332.609	308.585	312.092	11.0706	-12.9538	-9.44615	-115.5	67.5
1581	312.085	326.355	301.685	297.577	14.2699	-10.4	-14.5077	-115.5	68.5
1582	310.162	324.764	303.992	296.131	14.6021	-6.16923	-14.0308	-115.5	69.5
1583	304.723	318.7	302.3	292.077	13.9769	-2.42308	-12.6462	-115.5	70.5
1584	303.7	312.927	301.831	282.338	9.22727	-1.86923	-21.3615	-115.5	71.5
1585	333.369	341.609	320.585	300.723	8.23986	-12.7846	-32.6462	-115.5	72.5
1586	354.6	339.255	344.077	327.285	-15.3455	-10.5231	-27.3154	-115.5	73.5
1587	329.308	350.7	319.915	304.254	21.3923	-9.39231	-25.0538	-115.5	74.5
1588	329.038	321.855	322.154	316.762	-7.18392	-6.88462	-12.2769	-115.5	75.5
1589	352.838	346.336	346	333.331	-6.5021	-6.83846	-19.5077	-115.5	76.5
1590	294.177	303.118	295.354	275.946	8.94126	1.17692	-18.2308	-115.5	77.5
1591	191.462	205.336	229.115	264.392	13.8748	37.6538	72.9308	-115.5	78.5
1592	60.8333	73	60.8333	60.8333	12.1667	0	0	-116.5	-71.5
1593	0	0	0	0	0	0	0	-116.5	-72.5
1594	60.8333	73	60.8333	60.8333	12.1667	0	0	-116.5	-73.5
1595	84.2538	99.5636	56.1538	56.1538	15.3098	-28.1	-28.1	-116.5	-74.5
1596	56.1769	66.3818	56.1692	56.1692	10.2049	-0.00769231	-0.00769231	-116.5	-75.5
1597	56.1769	66.3818	56.1692	56.1692	10.2049	-0.00769231	-0.00769231	-116.5	-76.5
1598	84.2538	99.5636	84.2462	84.2462	15.3098	-0.00769231	-0.00769231	-116.5	-77.5
1599	84.2538	99.5636	84.2462	84.2462	15.3098	-0.00769231	-0.00769231	-116.5	-78.5
1600	84.2538	99.5636	84.2462	84.2462	15.3098	-0.00769231	-0.00769231	-116.5	-79.5
1601	84.2538	99.5636	84.2462	84.2462	15.3098	-0.00769231	-0.00769231	-116.5	-80.5
1602	84.2538	99.5636	84.2462	84.2462	15.3098	-0.00769231	-0.00769231	-116.5	-81.5
1603	84.2538	99.5636	84.2462	84.2462	15.3098	-0.00769231	-0.00769231	-116.5	-82.5
1604	84.2538	99.5636	84.2462	84.2462	15.3098	-0.00769231	-0.00769231	-116.5	-83.5
1605	84.2538	99.5636	84.2462	84.2462	15.3098	-0.00769231	-0.00769231	-116.5	-84.5
1606	84.2538	99.5636	84.2462	84.2462	15.3098	-0.00769231	-0.00769231	-116.5	-85.5
1607	84.2538	99.5636	84.2462	84.2462	15.3098	-0.00769231	-0.00769231	-116.5	-86.5
1608	84.2538	99.5636	84.2462	84.2462	15.3098	-0.00769231	-0.00769231	-116.5	-87.5
1609	84.2538	99.5636	84.2462	84.2462	15.3098	-0.00769231	-0.00769231	-116.5	-88.5
1610	0	0	0	0	0	0	0	-116.5	25.5
1611	0	0	0	0	0	0	0	-116.5	26.5
1612	0.05	0	0.05	0	-0.05	0	-0.05	-116.5	27.5
1613	0	0	0	0	0	0	0	-116.5	28.5
1614	0	0.05	0.1	0	0.05	0.1	0	-116.5	29.5
1615	16.35	8.65	10.15	4.9	-7.7	-6.2	-11.45	-116.5	30.5
1616	82.9	78.6091	64.4692	57.1538	-4.29091	-18.4308	-25.7462	-116.5	31.5
1617	119.077	117.327	100.323	89.3923	-1.74965	-18.7538	-29.6846	-116.5	32.5
1618	129.931	126.2	112.262	100.538	-3.73077	-17.6692	-29.3923	-116.5	33.5
1619	128.308	120.273	110.077	99.3	-8.03497	-18.2308	-29.0077	-116.5	34.5
1620	150.508	139.9	132.877	113.785	-10.6077	-17.6308	-36.7231	-116.5	35.5
1621	196.862	192.473	177.2	156.538	-4.38881	-19.6615	-40.3231	-116.5	36.5
1622	235.438	237.236	220.792	205.631	1.7979	-14.6462	-29.8077	-116.5	37.5
1623	260.754	266.655	253.031	238.2	5.9007	-7.72308	-22.5538	-116.5	38.5
1624	271.292	278.064	267.077	262.731	6.77133	-4.21538	-8.56154	-116.5	39.5
1625	270.946	281.791	271.685	272.562	10.8448	0.738462	1.61538	-116.5	40.5
1626	273.769	292.327	280.723	287.123	18.558	6.95385	13.3538	-116.5	41.5
1627	275.815	299.782	283.038	293.446	23.9664	7.22308	17.6308	-116.5	42.5
1628	268.592	294.082	279.985	293.192	25.4895	11.3923	24.6	-116.5	43.5
1629	270.538	291.782	283.346	295.792	21.2434	12.8077	25.2538	-116.5	44.5
1630	267.162	291.036	280.508	295.938	23.8748	13.3462	28.7769	-116.5	45.5
1631	272.854	297.955	284.408	297.108	25.1007	11.5538	24.2538	-116.5	46.5
1632	271.192	293.855	282.9	294.269	22.6622	11.7077	23.0769	-116.5	47.5
1633	270.769	290.055	276.723	287.131	19.2853	5.95385	16.3615	-116.5	48.5
1634	286.246	300.291	286.9	296.392	14.0448	0.653846	10.1462	-116.5	49.5
1635	290.238	291.282	285.323	294.392	1.04336	-4.91538	4.15385	-116.5	50.5
1636	283	278.609	277.462	293.062	-4.39091	-5.53846	10.0615	-116.5	51.5
1637	305.592	307.845	306.685	316.838	2.25315	1.09231	11.2462	-116.5	52.5
1638	310.938	311.555	314.638	319.254	0.616084	3.7	8.31538	-116.5	53.5
1639	308.346	311.655	301.123	300.777	3.30839	-7.22308	-7.56923	-116.5	54.5
1640	322.569	326	316.023	310.038	3.43077	-6.54615	-12.5308	-116.5	55.5
1641	313.9	326.6	312.054	309.808	12.7	-1.84615	-4.09231	-116.5	56.5
1642	305.146	331.109	310.569	308.008	25.9629	5.42308	2.86154	-116.5	57.5
1643	298.192	326.236	310.223	305.446	28.0441	12.0308	7.25385	-116.5	58.5
1644	293.592	323.436	315.138	306.538	29.8441	21.5462	12.9462	-116.5	59.5
1645	305.492	329.245	315.123	310.262	23.7531	9.63077	4.76923	-116.5	60.5
1646	291.069	312.418	292.1	292.515	21.349	1.03077	1.44615	-116.5	61.5
1647	303.315	314.527	301.315	298.608	11.2119	-2	-4.70769	-116.5	62.5
1648	295.854	305.009	296.377	297.577	9.15524	0.523077	1.72308	-116.5	63.5
1649	292.408	304.6	291.723	294.554	12.1923	-0.684615	2.14615	-116.5	64.5
1650	280.3	288.691	276.708	287.085	8.39091	-3.59231	6.78462	-116.5	65.5
1651	310.508	307.273	295.385	295.769	-3.23497	-15.1231	-14.7385	-116.5	66.5
1652	318.754	306.636	295.354	298.962	-12.1175	-23.4	-19.7923	-116.5	67.5
1653	313.369	317.055	297.954	283.854	3.68531	-15.4154	-29.5154	-116.5	68.5
1654	340.708	328.373	328.431	327.023	-12.335	-12.2769	-13.6846	-116.5	69.5
1655	332.262	317.791	324.092	312.508	-14.4706	-8.16923	-19.7538	-116.5	70.5
1656	323.946	312.764	316.362	303.369	-11.1825	-7.58462	-20.5769	-116.5	71.5
1657	325.392	314.891	312.7	296.685	-10.5014	-12.6923	-28.7077	-116.5	72.5
1658	330.869	315.182	325.092	309.154	-15.6874	-5.77692	-21.7154	-116.5	73.5
1659	303.708	305.209	308.838	306.462	1.5014	5.13077	2.75385	-116.5	74.5
1660	356.308	347	347.392	332.115	-9.30769	-8.91538	-24.1923	-116.5	75.5
1661	332.577	317.473	323.8	309.692	-15.1042	-8.77692	-22.8846	-116.5	76.5
1662	301.892	311.573	300.046	280.731	9.68042	-1.84615	-21.1615	-116.5	77.5
1663	184.523	207.482	221.277	261.431	22.9587	36.7538	76.9077	-116.5	78.5
1664	60.8333	73	60.8333	60.8333	12.1667	0	0	-117.5	-71.5
1665	0	0	0	0	0	0	0	-117.5	-72.5
1666	60.8333	73	60.8333	60.8333	12.1667	0	0	-117.5	-73.5
1667	84.2538	99.5636	70.3846	56.1538	15.3098	-13.8692	-28.1	-117.5	-74.5
1668	56.1769	66.3818	56.1692	56.1692	10.2049	-0.00769231	-0.00769231	-117.5	-75.5
1669	56.1769	66.3818	56.1692	56.1692	10.2049	-0.00769231	-0.00769231	-117.5	-76.5
1670	84.2538	99.5636	84.2462	84.2462	15.3098	-0.00769231	-0.00769231	-117.5	-77.5
1671	84.2538	99.5636	84.2462	84.2462	15.3098	-0.00769231	-0.00769231	-117.5	-78.5
1672	84.2538	99.5636	84.2462	84.2462	15.3098	-0.00769231	-0.00769231	-117.5	-79.5
1673	84.2538	99.5636	84.2462	84.2462	15.3098	-0.00769231	-0.00769231	-117.5	-80.5
1674	84.2538	99.5636	84.2462	84.2462	15.3098	-0.00769231	-0.00769231	-117.5	-81.5
1675	84.2538	99.5636	84.2462	84.2462	15.3098	-0.00769231	-0.00769231	-117.5	-82.5
1676	84.2538	99.5636	84.2462	84.2462	15.3098	-0.00769231	-0.00769231	-117.5	-83.5
1677	84.2538	99.5636	84.2462	84.2462	15.3098	-0.00769231	-0.00769231	-117.5	-84.5
1678	84.2538	99.5636	84.2462	84.2462	15.3098	-0.00769231	-0.00769231	-117.5	-85.5
1679	84.2538	99.5636	84.2462	84.2462	15.3098	-0.00769231	-0.00769231	-117.5	-86.5
1680	84.2538	99.5636	84.2462	84.2462	15.3098	-0.00769231	-0.00769231	-117.5	-87.5
1681	84.2538	99.5636	84.2462	84.2462	15.3098	-0.00769231	-0.00769231	-117.5	-88.5
1682	0	0	0	0	0	0	0	-117.5	26.5
1683	0	0	0	0	0	0	0	-117.5	27.5
1684	0	0	0	0	0	0	0	-117.5	28.5
1685	0	0	0	0	0	0	0	-117.5	29.5
1686	4.55	1.65	2.6	1	-2.9	-1.95	-3.55	-117.5	30.5
1687	60.5	47.45	46.3	27.35	-13.05	-14.2	-33.15	-117.5	31.5
1688	88.5462	83.6545	72.7154	60.2	-4.89161	-15.8308	-28.3462	-117.5	32.5
1689	136.9	130.455	120.069	108.131	-6.44545	-16.8308	-28.7692	-117.5	33.5
1690	140.431	133.136	122.731	111.477	-7.29441	-17.7	-28.9538	-117.5	34.5
1691	174.708	167.773	158.246	139.969	-6.93497	-16.4615	-34.7385	-117.5	35.5
1692	225.415	209.655	204.862	186.815	-15.7608	-20.5538	-38.6	-117.5	36.5
1693	247.031	233.9	228.769	217.377	-13.1308	-18.2615	-29.6538	-117.5	37.5
1694	270.615	269.527	258.523	242.262	-1.08811	-12.0923	-28.3538	-117.5	38.5
1695	276.769	284.591	271.577	260.762	7.82168	-5.19231	-16.0077	-117.5	39.5
1696	270.485	284.682	272.977	268.562	14.1972	2.49231	-1.92308	-117.5	40.5
1697	275.277	296.782	283.931	287.531	21.5049	8.65385	12.2538	-117.5	41.5
1698	279.931	304.2	290.1	299.823	24.2692	10.1692	19.8923	-117.5	42.5
1699	280.985	305.845	290.023	301.608	24.8608	9.03846	20.6231	-117.5	43.5
1700	277.808	303.973	291.754	303.708	26.165	13.9462	25.9	-117.5	44.5
1701	275.331	302.327	290.477	299.923	26.9965	15.1462	24.5923	-117.5	45.5
1702	274.192	300.091	288.515	295.085	25.8986	14.3231	20.8923	-117.5	46.5
1703	269.069	293.518	279.877	289.085	24.449	10.8077	20.0154	-117.5	47.5
1704	268.715	287.745	276.515	285.985	19.0301	7.8	17.2692	-117.5	48.5
1705	286.038	297.7	285.192	296.169	11.6615	-0.846154	10.1308	-117.5	49.5
1706	295.862	297.955	288.346	294.538	2.09301	-7.51538	-1.32308	-117.5	50.5
1707	295.046	287.336	284.677	289.254	-7.70979	-10.3692	-5.79231	-117.5	51.5
1708	305.215	307.591	300.569	311.092	2.37552	-4.64615	5.87692	-117.5	52.5
1709	309.069	309.445	311.915	319.169	0.376224	2.84615	10.1	-117.5	53.5
1710	299.369	297.645	286.469	289.785	-1.72378	-12.9	-9.58462	-117.5	54.5
1711	316.731	318.973	306.4	300.354	2.24196	-10.3308	-16.3769	-117.5	55.5
1712	312.131	322.664	307.185	303.638	10.5329	-4.94615	-8.49231	-117.5	56.5
1713	307.008	328.755	308.354	306.492	21.7469	1.34615	-0.515385	-117.5	57.5
1714	301.815	327.436	313.892	309.462	25.621	12.0769	7.64615	-117.5	58.5
1715	294.869	324.664	314.292	305.538	29.7944	19.4231	10.6692	-117.5	59.5
1716	300.231	320.5	309.615	302.269	20.2692	9.38462	2.03846	-117.5	60.5
1717	298.585	319.536	301.315	296.692	20.9517	2.73077	-1.89231	-117.5	61.5
1718	301.569	317.136	292.377	291.808	15.5671	-9.19231	-9.76154	-117.5	62.5
1719	301.369	316.409	293.108	293.238	15.0399	-8.26154	-8.13077	-117.5	63.5
1720	304.515	313.764	297.2	300.238	9.24825	-7.31538	-4.27692	-117.5	64.5
1721	295.2	302.8	296.331	298.692	7.6	1.13077	3.49231	-117.5	65.5
1722	306.823	310.591	299.231	301.069	3.76783	-7.59231	-5.75385	-117.5	66.5
1723	313.592	307.8	291.308	298.269	-5.79231	-22.2846	-15.3231	-117.5	67.5
1724	340.885	328.382	324.431	306.377	-12.5028	-16.4538	-34.5077	-117.5	68.5
1725	347.9	338.073	342.985	335.062	-9.82727	-4.91538	-12.8385	-117.5	69.5
1726	316.431	332.3	310.715	298.308	15.8692	-5.71538	-18.1231	-117.5	70.5
1727	328.277	310.745	316.869	303.638	-17.5315	-11.4077	-24.6385	-117.5	71.5
1728	329.354	313.882	322.038	300.223	-15.472	-7.31538	-29.1308	-117.5	72.5
1729	329.538	315.336	322.054	309.508	-14.2021	-7.48462	-20.0308	-117.5	73.5
1730	325.531	313.773	315.885	296.969	-11.758	-9.64615	-28.5615	-117.5	74.5
1731	341.138	329.336	332.546	310.038	-11.8021	-8.59231	-31.1	-117.5	75.5
1732	352.423	334.136	342.446	320.246	-18.2867	-9.97692	-32.1769	-117.5	76.5
1733	294.762	271.636	295.754	295.085	-23.1252	0.992308	0.323077	-117.5	77.5
1734	191.6	193.373	204.877	239.6	1.77273	13.2769	48	-117.5	78.5
1735	60.8333	73	60.8333	60.8333	12.1667	0	0	-118.5	-71.5
1736	0	0	0	0	0	0	0	-118.5	-72.5
1737	60.8333	73	60.8333	60.8333	12.1667	0	0	-118.5	-73.5
1738	84.2538	99.5636	70.3923	56.1538	15.3098	-13.8615	-28.1	-118.5	-74.5
1739	56.1769	66.3818	56.1692	56.1692	10.2049	-0.00769231	-0.00769231	-118.5	-75.5
1740	56.1769	66.3818	56.1692	56.1692	10.2049	-0.00769231	-0.00769231	-118.5	-76.5
1741	84.2538	99.5636	84.2462	84.2462	15.3098	-0.00769231	-0.00769231	-118.5	-77.5
1742	84.2538	99.5636	84.2462	84.2462	15.3098	-0.00769231	-0.00769231	-118.5	-78.5
1743	84.2538	99.5636	84.2462	84.2462	15.3098	-0.00769231	-0.00769231	-118.5	-79.5
1744	84.2538	99.5636	84.2462	84.2462	15.3098	-0.00769231	-0.00769231	-118.5	-80.5
1745	84.2538	99.5636	84.2462	84.2462	15.3098	-0.00769231	-0.00769231	-118.5	-81.5
1746	84.2538	99.5636	84.2462	84.2462	15.3098	-0.00769231	-0.00769231	-118.5	-82.5
1747	84.2538	99.5636	84.2462	84.2462	15.3098	-0.00769231	-0.00769231	-118.5	-83.5
1748	84.2538	99.5636	84.2462	84.2462	15.3098	-0.00769231	-0.00769231	-118.5	-84.5
1749	84.2538	99.5636	84.2462	84.2462	15.3098	-0.00769231	-0.00769231	-118.5	-85.5
1750	84.2538	99.5636	84.2462	84.2462	15.3098	-0.00769231	-0.00769231	-118.5	-86.5
1751	84.2538	99.5636	84.2462	84.2462	15.3098	-0.00769231	-0.00769231	-118.5	-87.5
1752	84.2538	99.5636	84.2462	84.2462	15.3098	-0.00769231	-0.00769231	-118.5	-88.5
1753	5.3	2.25	3.1	1.4	-3.05	-2.2	-3.9	-118.5	31.5
1754	10.4	5.15	7.05	3.75	-5.25	-3.35	-6.65	-118.5	32.5
1755	118.277	113.618	103.715	94.9538	-4.65874	-14.5615	-23.3231	-118.5	33.5
1756	153.123	146.655	135.4	124.015	-6.46853	-17.7231	-29.1077	-118.5	34.5
1757	213.362	195.682	195.885	181.085	-17.6797	-17.4769	-32.2769	-118.5	35.5
1758	241.669	225.273	218.623	205.531	-16.3965	-23.0462	-36.1385	-118.5	36.5
1759	251.769	239.218	233.692	223.569	-12.551	-18.0769	-28.2	-118.5	37.5
1760	275.315	274.364	261.331	245.923	-0.951748	-13.9846	-29.3923	-118.5	38.5
1761	279.546	290.173	277.177	264.246	10.6266	-2.36923	-15.3	-118.5	39.5
1762	276.908	292.1	280.7	272.546	15.1923	3.79231	-4.36154	-118.5	40.5
1763	277.015	300.364	286.769	288.1	23.3483	9.75385	11.0846	-118.5	41.5
1764	278.692	305.691	290.885	298.377	26.9986	12.1923	19.6846	-118.5	42.5
1765	283.415	312.4	295.531	305.915	28.9846	12.1154	22.5	-118.5	43.5
1766	284.854	313.682	297.854	307.385	28.828	13	22.5308	-118.5	44.5
1767	285.092	314.027	300.062	306.2	28.935	14.9692	21.1077	-118.5	45.5
1768	282.331	309.518	295.838	300.992	27.1874	13.5077	18.6615	-118.5	46.5
1769	270.962	297	282.592	290.985	26.0385	11.6308	20.0231	-118.5	47.5
1770	267.931	288.318	277.515	286.554	20.3874	9.58462	18.6231	-118.5	48.5
1771	284.892	299.382	283.831	295.246	14.4895	-1.06154	10.3538	-118.5	49.5
1772	298	301.1	289.323	289.138	3.1	-8.67692	-8.86154	-118.5	50.5
1773	295.769	290.864	284.477	285.069	-4.90559	-11.2923	-10.7	-118.5	51.5
1774	301.277	306.536	294.846	299.431	5.25944	-6.43077	-1.84615	-118.5	52.5
1775	299.354	305.036	299.246	310.477	5.68252	-0.107692	11.1231	-118.5	53.5
1776	300.108	302.018	294.277	300.592	1.91049	-5.83077	0.484615	-118.5	54.5
1777	306.485	315.036	300.654	294.015	8.55175	-5.83077	-12.4692	-118.5	55.5
1778	303.069	309.936	295.485	291.4	6.86713	-7.58462	-11.6692	-118.5	56.5
1779	300.823	318.691	299.354	294.585	17.8678	-1.46923	-6.23846	-118.5	57.5
1780	296.1	323.609	310.562	304.223	27.5091	14.4615	8.12308	-118.5	58.5
1781	289.577	319.727	308.623	302.146	30.1503	19.0462	12.5692	-118.5	59.5
1782	293.892	315.936	302.192	299.1	22.0441	8.3	5.20769	-118.5	60.5
1783	295.846	317.236	295.615	297.708	21.3902	-0.230769	1.86154	-118.5	61.5
1784	297.7	312.345	289.054	291.962	14.6455	-8.64615	-5.73846	-118.5	62.5
1785	290.762	310.673	285.685	287.192	19.9112	-5.07692	-3.56923	-118.5	63.5
1786	282.931	304.273	282.092	286.385	21.342	-0.838462	3.45385	-118.5	64.5
1787	292.931	304.282	293.546	301.554	11.351	0.615385	8.62308	-118.5	65.5
1788	289.069	314.2	295.669	302.631	25.1308	6.6	13.5615	-118.5	66.5
1789	294.546	302.809	283.485	286.454	8.26294	-11.0615	-8.09231	-118.5	67.5
1790	340.546	326.809	325.431	303.662	-13.7371	-15.1154	-36.8846	-118.5	68.5
1791	290.885	303.255	285.9	286.938	12.3699	-4.98462	-3.94615	-118.5	69.5
1792	283.931	297.491	281.546	277.131	13.5601	-2.38462	-6.8	-118.5	70.5
1793	315.123	330.682	306.992	295.669	15.5587	-8.13077	-19.4538	-118.5	71.5
1794	348.085	339.155	340.931	322.9	-8.93007	-7.15385	-25.1846	-118.5	72.5
1795	300.354	316.7	295.385	284.092	16.3462	-4.96923	-16.2615	-118.5	73.5
1796	325.877	314.273	323.162	297.862	-11.6042	-2.71538	-28.0154	-118.5	74.5
1797	298.546	309.4	284.554	254.462	10.8538	-13.9923	-44.0846	-118.5	75.5
1798	352.615	332.582	337.923	313.408	-20.0336	-14.6923	-39.2077	-118.5	76.5
1799	275.023	252.564	280.669	284.085	-22.4594	5.64615	9.06154	-118.5	77.5
1800	165.354	152.145	169.631	206.892	-13.2084	4.27692	41.5385	-118.5	78.5
1801	60.8333	73	60.8333	60.8333	12.1667	0	0	-119.5	-71.5
1802	0	0	0	0	0	0	0	-119.5	-72.5
1803	60.8333	73	60.8333	60.8333	12.1667	0	0	-119.5	-73.5
1804	84.2538	99.5636	70.3923	56.1538	15.3098	-13.8615	-28.1	-119.5	-74.5
1805	56.1769	66.3818	56.1692	56.1692	10.2049	-0.00769231	-0.00769231	-119.5	-75.5
1806	56.1769	66.3818	56.1692	56.1692	10.2049	-0.00769231	-0.00769231	-119.5	-76.5
1807	84.2538	99.5636	84.2462	84.2462	15.3098	-0.00769231	-0.00769231	-119.5	-77.5
1808	84.2538	99.5636	84.2462	84.2462	15.3098	-0.00769231	-0.00769231	-119.5	-78.5
1809	84.2538	99.5636	84.2462	84.2462	15.3098	-0.00769231	-0.00769231	-119.5	-79.5
1810	84.2538	99.5636	84.2462	84.2462	15.3098	-0.00769231	-0.00769231	-119.5	-80.5
1811	84.2538	99.5636	84.2462	84.2462	15.3098	-0.00769231	-0.00769231	-119.5	-81.5
1812	84.2538	99.5636	84.2462	81.6692	15.3098	-0.00769231	-2.58462	-119.5	-82.5
1813	84.2538	99.5636	84.2462	84.2462	15.3098	-0.00769231	-0.00769231	-119.5	-83.5
1814	84.2538	99.5636	84.2462	84.2462	15.3098	-0.00769231	-0.00769231	-119.5	-84.5
1815	84.2538	99.5636	84.2462	84.2462	15.3098	-0.00769231	-0.00769231	-119.5	-85.5
1816	84.2538	99.5636	84.2462	84.2462	15.3098	-0.00769231	-0.00769231	-119.5	-86.5
1817	84.2538	99.5636	84.2462	84.2462	15.3098	-0.00769231	-0.00769231	-119.5	-87.5
1818	84.2538	99.5636	84.2462	84.2462	15.3098	-0.00769231	-0.00769231	-119.5	-88.5
1819	0	0	0	0	0	0	0	-119.5	31.5
1820	0	0	0	0	0	0	0	-119.5	32.5
1821	66.4231	56.2909	51.6231	45.9154	-10.1322	-14.8	-20.5077	-119.5	33.5
1822	136.262	127.909	119.238	107.9	-8.35245	-17.0231	-28.3615	-119.5	34.5
1823	209.9	194.282	189.523	181.385	-15.6182	-20.3769	-28.5154	-119.5	35.5
1824	247.315	237.091	226.592	217.154	-10.2245	-20.7231	-30.1615	-119.5	36.5
1825	255.754	248.818	239.077	229.554	-6.93566	-16.6769	-26.2	-119.5	37.5
1826	287.346	287.882	273.615	255.577	0.535664	-13.7308	-31.7692	-119.5	38.5
1827	289.192	300.045	288.569	279.231	10.8531	-0.623077	-9.96154	-119.5	39.5
1828	285.254	303.145	290.908	288.854	17.8916	5.65385	3.6	-119.5	40.5
1829	282.815	303.736	290.415	291.146	20.921	7.6	8.33077	-119.5	41.5
1830	279.023	304.636	290.854	292.462	25.6133	11.8308	13.4385	-119.5	42.5
1831	285.954	311.955	297.246	301.269	26.0007	11.2923	15.3154	-119.5	43.5
1832	293.746	319.391	305.538	307.377	25.6448	11.7923	13.6308	-119.5	44.5
1833	296.692	324.745	308.854	309.5	28.0531	12.1615	12.8077	-119.5	45.5
1834	294.4	323.9	307.508	307.446	29.5	13.1077	13.0462	-119.5	46.5
1835	283.923	312.782	296.938	302.077	28.8587	13.0154	18.1538	-119.5	47.5
1836	267.685	291.636	279.662	287.162	23.9517	11.9769	19.4769	-119.5	48.5
1837	279.638	296.955	282.215	291.962	17.3161	2.57692	12.3231	-119.5	49.5
1838	296.208	310.118	290.354	289.692	13.9105	-5.85385	-6.51538	-119.5	50.5
1839	303.508	306.118	296.838	293.2	2.61049	-6.66923	-10.3077	-119.5	51.5
1840	305.269	309.764	299.138	297	4.49441	-6.13077	-8.26923	-119.5	52.5
1841	308.777	317.955	308.323	309.446	9.17762	-0.453846	0.669231	-119.5	53.5
1842	308.662	308.418	308.877	316.485	-0.243357	0.215385	7.82308	-119.5	54.5
1843	304.138	318.782	309.162	307.769	14.6434	5.02308	3.63077	-119.5	55.5
1844	297.977	312.273	298.469	299.523	14.2958	0.492308	1.54615	-119.5	56.5
1845	288.962	304.673	292.138	288.062	15.7112	3.17692	-0.9	-119.5	57.5
1846	288.877	319.282	300.315	297.508	30.4049	11.4385	8.63077	-119.5	58.5
1847	284.885	313.173	302.215	297.046	28.2881	17.3308	12.1615	-119.5	59.5
1848	286.562	312.836	296.746	295.508	26.2748	10.1846	8.94615	-119.5	60.5
1849	290.708	316.318	291.2	298.238	25.6105	0.492308	7.53077	-119.5	61.5
1850	293.062	314.709	288.077	287.708	21.6476	-4.98462	-5.35385	-119.5	62.5
1851	288.415	312.536	281.623	286.946	24.121	-6.79231	-1.46923	-119.5	63.5
1852	275.446	307.836	273.815	279.008	32.3902	-1.63077	3.56154	-119.5	64.5
1853	252.977	281.236	261.569	267.877	28.2594	8.59231	14.9	-119.5	65.5
1854	260.892	298.382	267.646	284.415	37.4895	6.75385	23.5231	-119.5	66.5
1855	287.508	303.109	268.731	264.423	15.6014	-18.7769	-23.0846	-119.5	67.5
[truncated: 28,302 more rows]

## Sheet: D. Days with suitable tas and m
	historicalYrs10	rcp26Yrs10	rcp45Yrs10	rcp85Yrs10	ABSRCP26	ABSRCP45	ABSRCP85	x	y
[truncated: 30,157 more rows]

[truncated: 4 more sheets: E. Days with suitable mrsos and, F. Days with suitable rsds and , G. Suitable days in all three c, H. Continous suitable days in a]
