# Supplementary material for: Suitable Days for Plant Growth Disappear under Projected Climate Change: Potential Human and Biotic Vulnerability
Source: PLoS Biol. 2015 Jun 10;13(6):e1002167. doi: 10.1371/journal.pbio.1002167 (PMC4465630; doi:10.1371/journal.pbio.1002167)
Supplement: S3 Data — (XLSX) [file pbio.1002167.s003.xlsx]

## Sheet: TemporalChangesSuitableDays
This is the data for Figure 3 in the main paper. Her we provide the global average number of suitbale days at each year under each "Variable" or criteria. E.g. "In tas", mean all days with suitable temperature. "in rsds" days with suitbale radiaitons, and "in_mrsos" days with suitbale soil moisture. The same is for the interactions of those variables.
	Experiment	Variable	Year	SuitableDays
1	historical	in_tas	1950	217.9
2	historical	in_mrsos	1950	220.866
3	historical	in_rsds	1950	247.251
4	historical	In_Tas_Mrsos	1950	157.853
5	historical	In_Mrsos_Rsds	1950	169.678
6	historical	In_Rsds_Tas	1950	205.335
7	historical	in_tas_rsds_mrsos	1950	183.299
8	historical	SuitableContDays_tas_rsds_mrsos	1950	58.9692
9	historical	in_tas	1951	216.494
10	historical	in_mrsos	1951	220.921
11	historical	in_rsds	1951	247.063
12	historical	In_Tas_Mrsos	1951	157.135
13	historical	In_Mrsos_Rsds	1951	169.792
14	historical	In_Rsds_Tas	1951	203.987
15	historical	in_tas_rsds_mrsos	1951	182.808
16	historical	SuitableContDays_tas_rsds_mrsos	1951	58.5315
17	historical	in_tas	1952	214.674
18	historical	in_mrsos	1952	219.646
19	historical	in_rsds	1952	247.282
20	historical	In_Tas_Mrsos	1952	155.342
21	historical	In_Mrsos_Rsds	1952	168.548
22	historical	In_Rsds_Tas	1952	202.87
23	historical	in_tas_rsds_mrsos	1952	181.409
24	historical	SuitableContDays_tas_rsds_mrsos	1952	56.8775
25	historical	in_tas	1953	217.213
26	historical	in_mrsos	1953	219.991
27	historical	in_rsds	1953	247.161
28	historical	In_Tas_Mrsos	1953	156.771
29	historical	In_Mrsos_Rsds	1953	168.89
30	historical	In_Rsds_Tas	1953	204.504
31	historical	in_tas_rsds_mrsos	1953	182.2
32	historical	SuitableContDays_tas_rsds_mrsos	1953	58.115
33	historical	in_tas	1954	217.544
34	historical	in_mrsos	1954	220.309
35	historical	in_rsds	1954	247.561
36	historical	In_Tas_Mrsos	1954	157.316
37	historical	In_Mrsos_Rsds	1954	169.328
38	historical	In_Rsds_Tas	1954	205.304
39	historical	in_tas_rsds_mrsos	1954	182.538
40	historical	SuitableContDays_tas_rsds_mrsos	1954	58.4259
41	historical	in_tas	1955	217.109
42	historical	in_mrsos	1955	220.057
43	historical	in_rsds	1955	247.288
44	historical	In_Tas_Mrsos	1955	156.586
45	historical	In_Mrsos_Rsds	1955	168.869
46	historical	In_Rsds_Tas	1955	204.558
47	historical	in_tas_rsds_mrsos	1955	181.956
48	historical	SuitableContDays_tas_rsds_mrsos	1955	57.425
49	historical	in_tas	1956	217.158
50	historical	in_mrsos	1956	220.688
51	historical	in_rsds	1956	247.545
52	historical	In_Tas_Mrsos	1956	157.055
53	historical	In_Mrsos_Rsds	1956	169.713
54	historical	In_Rsds_Tas	1956	204.611
55	historical	in_tas_rsds_mrsos	1956	182.782
56	historical	SuitableContDays_tas_rsds_mrsos	1956	58.2495
57	historical	in_tas	1957	216.87
58	historical	in_mrsos	1957	219.811
59	historical	in_rsds	1957	247.079
60	historical	In_Tas_Mrsos	1957	156.492
61	historical	In_Mrsos_Rsds	1957	169.06
62	historical	In_Rsds_Tas	1957	204.402
63	historical	in_tas_rsds_mrsos	1957	182.027
64	historical	SuitableContDays_tas_rsds_mrsos	1957	58.2231
65	historical	in_tas	1958	216.549
66	historical	in_mrsos	1958	220.599
67	historical	in_rsds	1958	246.762
68	historical	In_Tas_Mrsos	1958	156.819
69	historical	In_Mrsos_Rsds	1958	169.278
70	historical	In_Rsds_Tas	1958	203.765
71	historical	in_tas_rsds_mrsos	1958	182.197
72	historical	SuitableContDays_tas_rsds_mrsos	1958	57.8214
73	historical	in_tas	1959	217.871
74	historical	in_mrsos	1959	220.669
75	historical	in_rsds	1959	246.647
76	historical	In_Tas_Mrsos	1959	157.304
77	historical	In_Mrsos_Rsds	1959	168.944
78	historical	In_Rsds_Tas	1959	204.596
79	historical	in_tas_rsds_mrsos	1959	182.137
80	historical	SuitableContDays_tas_rsds_mrsos	1959	58.257
81	historical	in_tas	1960	216.613
82	historical	in_mrsos	1960	221.733
83	historical	in_rsds	1960	246.769
84	historical	In_Tas_Mrsos	1960	157.067
85	historical	In_Mrsos_Rsds	1960	169.828
86	historical	In_Rsds_Tas	1960	203.922
87	historical	in_tas_rsds_mrsos	1960	182.757
88	historical	SuitableContDays_tas_rsds_mrsos	1960	58.2527
89	historical	in_tas	1961	216.337
90	historical	in_mrsos	1961	220.651
91	historical	in_rsds	1961	247.194
92	historical	In_Tas_Mrsos	1961	156.45
93	historical	In_Mrsos_Rsds	1961	169.194
94	historical	In_Rsds_Tas	1961	203.865
95	historical	in_tas_rsds_mrsos	1961	181.949
96	historical	SuitableContDays_tas_rsds_mrsos	1961	57.6593
97	historical	in_tas	1962	217.359
98	historical	in_mrsos	1962	220.527
99	historical	in_rsds	1962	246.908
100	historical	In_Tas_Mrsos	1962	156.731
101	historical	In_Mrsos_Rsds	1962	169.099
102	historical	In_Rsds_Tas	1962	204.621
103	historical	in_tas_rsds_mrsos	1962	182.255
104	historical	SuitableContDays_tas_rsds_mrsos	1962	57.7922
105	historical	in_tas	1963	218.842
106	historical	in_mrsos	1963	220.995
107	historical	in_rsds	1963	246.958
108	historical	In_Tas_Mrsos	1963	157.57
109	historical	In_Mrsos_Rsds	1963	169.292
110	historical	In_Rsds_Tas	1963	205.716
111	historical	in_tas_rsds_mrsos	1963	182.474
112	historical	SuitableContDays_tas_rsds_mrsos	1963	58.4419
113	historical	in_tas	1964	219.47
114	historical	in_mrsos	1964	221.64
115	historical	in_rsds	1964	246.929
116	historical	In_Tas_Mrsos	1964	158.044
117	historical	In_Mrsos_Rsds	1964	169.779
118	historical	In_Rsds_Tas	1964	206.23
119	historical	in_tas_rsds_mrsos	1964	182.85
120	historical	SuitableContDays_tas_rsds_mrsos	1964	59.7038
121	historical	in_tas	1965	218.309
122	historical	in_mrsos	1965	221.783
123	historical	in_rsds	1965	246.771
124	historical	In_Tas_Mrsos	1965	157.459
125	historical	In_Mrsos_Rsds	1965	169.958
126	historical	In_Rsds_Tas	1965	205.157
127	historical	in_tas_rsds_mrsos	1965	182.831
128	historical	SuitableContDays_tas_rsds_mrsos	1965	58.7667
129	historical	in_tas	1966	217.374
130	historical	in_mrsos	1966	220.057
131	historical	in_rsds	1966	246.937
132	historical	In_Tas_Mrsos	1966	155.809
133	historical	In_Mrsos_Rsds	1966	168.572
134	historical	In_Rsds_Tas	1966	204.621
135	historical	in_tas_rsds_mrsos	1966	181.751
136	historical	SuitableContDays_tas_rsds_mrsos	1966	58.058
137	historical	in_tas	1967	219.153
138	historical	in_mrsos	1967	220.975
139	historical	in_rsds	1967	246.542
140	historical	In_Tas_Mrsos	1967	157.654
141	historical	In_Mrsos_Rsds	1967	168.833
142	historical	In_Rsds_Tas	1967	205.688
143	historical	in_tas_rsds_mrsos	1967	181.988
144	historical	SuitableContDays_tas_rsds_mrsos	1967	58.3015
145	historical	in_tas	1968	218.47
146	historical	in_mrsos	1968	221.284
147	historical	in_rsds	1968	247.199
148	historical	In_Tas_Mrsos	1968	157.293
149	historical	In_Mrsos_Rsds	1968	169.504
150	historical	In_Rsds_Tas	1968	205.453
151	historical	in_tas_rsds_mrsos	1968	181.971
152	historical	SuitableContDays_tas_rsds_mrsos	1968	58.2624
153	historical	in_tas	1969	217.986
154	historical	in_mrsos	1969	222.018
155	historical	in_rsds	1969	246.518
156	historical	In_Tas_Mrsos	1969	157.35
157	historical	In_Mrsos_Rsds	1969	169.825
158	historical	In_Rsds_Tas	1969	204.944
159	historical	in_tas_rsds_mrsos	1969	182.321
160	historical	SuitableContDays_tas_rsds_mrsos	1969	58.3891
161	historical	in_tas	1970	217.45
162	historical	in_mrsos	1970	220.849
163	historical	in_rsds	1970	246.661
164	historical	In_Tas_Mrsos	1970	156.747
165	historical	In_Mrsos_Rsds	1970	169.258
166	historical	In_Rsds_Tas	1970	204.487
167	historical	in_tas_rsds_mrsos	1970	181.826
168	historical	SuitableContDays_tas_rsds_mrsos	1970	57.4443
169	historical	in_tas	1971	217.752
170	historical	in_mrsos	1971	220.224
171	historical	in_rsds	1971	246.915
172	historical	In_Tas_Mrsos	1971	156.598
173	historical	In_Mrsos_Rsds	1971	168.883
174	historical	In_Rsds_Tas	1971	204.974
175	historical	in_tas_rsds_mrsos	1971	182.093
176	historical	SuitableContDays_tas_rsds_mrsos	1971	57.6661
177	historical	in_tas	1972	217.592
178	historical	in_mrsos	1972	221.671
179	historical	in_rsds	1972	246.389
180	historical	In_Tas_Mrsos	1972	157.533
181	historical	In_Mrsos_Rsds	1972	169.575
182	historical	In_Rsds_Tas	1972	204.357
183	historical	in_tas_rsds_mrsos	1972	182.605
184	historical	SuitableContDays_tas_rsds_mrsos	1972	57.858
185	historical	in_tas	1973	217.383
186	historical	in_mrsos	1973	221.576
187	historical	in_rsds	1973	246.458
188	historical	In_Tas_Mrsos	1973	157.545
189	historical	In_Mrsos_Rsds	1973	169.573
190	historical	In_Rsds_Tas	1973	204.016
191	historical	in_tas_rsds_mrsos	1973	182.619
192	historical	SuitableContDays_tas_rsds_mrsos	1973	58.6213
193	historical	in_tas	1974	217.249
194	historical	in_mrsos	1974	221.142
195	historical	in_rsds	1974	246.689
196	historical	In_Tas_Mrsos	1974	157.124
197	historical	In_Mrsos_Rsds	1974	169.359
198	historical	In_Rsds_Tas	1974	204.594
199	historical	in_tas_rsds_mrsos	1974	182.203
200	historical	SuitableContDays_tas_rsds_mrsos	1974	58.2593
201	historical	in_tas	1975	216.814
202	historical	in_mrsos	1975	221.677
203	historical	in_rsds	1975	246.44
204	historical	In_Tas_Mrsos	1975	156.574
205	historical	In_Mrsos_Rsds	1975	169.064
206	historical	In_Rsds_Tas	1975	203.538
207	historical	in_tas_rsds_mrsos	1975	181.957
208	historical	SuitableContDays_tas_rsds_mrsos	1975	56.3332
209	historical	in_tas	1976	215.996
210	historical	in_mrsos	1976	220.526
211	historical	in_rsds	1976	246.637
212	historical	In_Tas_Mrsos	1976	156.151
213	historical	In_Mrsos_Rsds	1976	168.734
214	historical	In_Rsds_Tas	1976	202.864
215	historical	in_tas_rsds_mrsos	1976	181.519
216	historical	SuitableContDays_tas_rsds_mrsos	1976	56.8525
217	historical	in_tas	1977	216.488
218	historical	in_mrsos	1977	221.028
219	historical	in_rsds	1977	246.662
220	historical	In_Tas_Mrsos	1977	156.948
221	historical	In_Mrsos_Rsds	1977	169.184
222	historical	In_Rsds_Tas	1977	203.656
223	historical	in_tas_rsds_mrsos	1977	181.966
224	historical	SuitableContDays_tas_rsds_mrsos	1977	57.0618
225	historical	in_tas	1978	217.706
226	historical	in_mrsos	1978	220.927
227	historical	in_rsds	1978	246.642
228	historical	In_Tas_Mrsos	1978	157.579
229	historical	In_Mrsos_Rsds	1978	168.88
230	historical	In_Rsds_Tas	1978	204.475
231	historical	in_tas_rsds_mrsos	1978	182.338
232	historical	SuitableContDays_tas_rsds_mrsos	1978	57.6209
233	historical	in_tas	1979	216.562
234	historical	in_mrsos	1979	220.572
235	historical	in_rsds	1979	246.512
236	historical	In_Tas_Mrsos	1979	157.032
237	historical	In_Mrsos_Rsds	1979	168.648
238	historical	In_Rsds_Tas	1979	203.467
239	historical	in_tas_rsds_mrsos	1979	182.136
240	historical	SuitableContDays_tas_rsds_mrsos	1979	57.612
241	historical	in_tas	1980	216.005
242	historical	in_mrsos	1980	220.857
243	historical	in_rsds	1980	246.628
244	historical	In_Tas_Mrsos	1980	156.628
245	historical	In_Mrsos_Rsds	1980	169.034
246	historical	In_Rsds_Tas	1980	203.173
247	historical	in_tas_rsds_mrsos	1980	181.99
248	historical	SuitableContDays_tas_rsds_mrsos	1980	56.0795
249	historical	in_tas	1981	215.882
250	historical	in_mrsos	1981	219.898
251	historical	in_rsds	1981	246.449
252	historical	In_Tas_Mrsos	1981	156.348
253	historical	In_Mrsos_Rsds	1981	168.254
254	historical	In_Rsds_Tas	1981	203.172
255	historical	in_tas_rsds_mrsos	1981	181.286
256	historical	SuitableContDays_tas_rsds_mrsos	1981	56.5055
257	historical	in_tas	1982	216.524
258	historical	in_mrsos	1982	219.842
259	historical	in_rsds	1982	246.83
260	historical	In_Tas_Mrsos	1982	156.377
261	historical	In_Mrsos_Rsds	1982	168.089
262	historical	In_Rsds_Tas	1982	203.886
263	historical	in_tas_rsds_mrsos	1982	181.041
264	historical	SuitableContDays_tas_rsds_mrsos	1982	57.6901
265	historical	in_tas	1983	216.846
266	historical	in_mrsos	1983	220.879
267	historical	in_rsds	1983	245.604
268	historical	In_Tas_Mrsos	1983	156.384
269	historical	In_Mrsos_Rsds	1983	168.412
270	historical	In_Rsds_Tas	1983	203.831
271	historical	in_tas_rsds_mrsos	1983	181.42
272	historical	SuitableContDays_tas_rsds_mrsos	1983	56.6668
273	historical	in_tas	1984	216.675
274	historical	in_mrsos	1984	221.535
275	historical	in_rsds	1984	246.398
276	historical	In_Tas_Mrsos	1984	157.186
277	historical	In_Mrsos_Rsds	1984	169.164
278	historical	In_Rsds_Tas	1984	203.719
279	historical	in_tas_rsds_mrsos	1984	181.972
280	historical	SuitableContDays_tas_rsds_mrsos	1984	56.0379
281	historical	in_tas	1985	216.02
282	historical	in_mrsos	1985	220.346
283	historical	in_rsds	1985	246.554
284	historical	In_Tas_Mrsos	1985	156.388
285	historical	In_Mrsos_Rsds	1985	168.228
286	historical	In_Rsds_Tas	1985	203.132
287	historical	in_tas_rsds_mrsos	1985	181.416
288	historical	SuitableContDays_tas_rsds_mrsos	1985	56.5083
289	historical	in_tas	1986	215.856
290	historical	in_mrsos	1986	220.258
291	historical	in_rsds	1986	246.503
292	historical	In_Tas_Mrsos	1986	156.25
293	historical	In_Mrsos_Rsds	1986	168.02
294	historical	In_Rsds_Tas	1986	203.001
295	historical	in_tas_rsds_mrsos	1986	181.365
296	historical	SuitableContDays_tas_rsds_mrsos	1986	56.723
297	historical	in_tas	1987	214.565
298	historical	in_mrsos	1987	220.684
299	historical	in_rsds	1987	246.193
300	historical	In_Tas_Mrsos	1987	155.8
301	historical	In_Mrsos_Rsds	1987	168.16
302	historical	In_Rsds_Tas	1987	201.78
303	historical	in_tas_rsds_mrsos	1987	181.198
304	historical	SuitableContDays_tas_rsds_mrsos	1987	55.9396
305	historical	in_tas	1988	215.553
306	historical	in_mrsos	1988	220.482
307	historical	in_rsds	1988	246.59
308	historical	In_Tas_Mrsos	1988	156.531
309	historical	In_Mrsos_Rsds	1988	168.252
310	historical	In_Rsds_Tas	1988	202.861
311	historical	in_tas_rsds_mrsos	1988	181.611
312	historical	SuitableContDays_tas_rsds_mrsos	1988	55.3927
313	historical	in_tas	1989	216.678
314	historical	in_mrsos	1989	220.222
315	historical	in_rsds	1989	246.813
316	historical	In_Tas_Mrsos	1989	157.4
317	historical	In_Mrsos_Rsds	1989	168.268
318	historical	In_Rsds_Tas	1989	203.329
319	historical	in_tas_rsds_mrsos	1989	181.842
320	historical	SuitableContDays_tas_rsds_mrsos	1989	55.8274
321	historical	in_tas	1990	214.133
322	historical	in_mrsos	1990	219.96
323	historical	in_rsds	1990	246.562
324	historical	In_Tas_Mrsos	1990	155.99
325	historical	In_Mrsos_Rsds	1990	167.861
326	historical	In_Rsds_Tas	1990	201.484
327	historical	in_tas_rsds_mrsos	1990	181.277
328	historical	SuitableContDays_tas_rsds_mrsos	1990	55.2532
329	historical	in_tas	1991	215.986
330	historical	in_mrsos	1991	220.472
331	historical	in_rsds	1991	246.27
332	historical	In_Tas_Mrsos	1991	157.186
333	historical	In_Mrsos_Rsds	1991	168.292
334	historical	In_Rsds_Tas	1991	202.624
335	historical	in_tas_rsds_mrsos	1991	182.089
336	historical	SuitableContDays_tas_rsds_mrsos	1991	55.8709
337	historical	in_tas	1992	218.172
338	historical	in_mrsos	1992	222.497
339	historical	in_rsds	1992	245.767
340	historical	In_Tas_Mrsos	1992	158.762
341	historical	In_Mrsos_Rsds	1992	169.543
342	historical	In_Rsds_Tas	1992	204.489
343	historical	in_tas_rsds_mrsos	1992	183.282
344	historical	SuitableContDays_tas_rsds_mrsos	1992	57.4249
345	historical	in_tas	1993	216.26
346	historical	in_mrsos	1993	221.441
347	historical	in_rsds	1993	245.93
348	historical	In_Tas_Mrsos	1993	157.395
349	historical	In_Mrsos_Rsds	1993	168.878
350	historical	In_Rsds_Tas	1993	202.883
351	historical	in_tas_rsds_mrsos	1993	182.193
352	historical	SuitableContDays_tas_rsds_mrsos	1993	55.369
353	historical	in_tas	1994	217.281
354	historical	in_mrsos	1994	221.847
355	historical	in_rsds	1994	246.235
356	historical	In_Tas_Mrsos	1994	158.09
357	historical	In_Mrsos_Rsds	1994	169.03
358	historical	In_Rsds_Tas	1994	203.571
359	historical	in_tas_rsds_mrsos	1994	182.541
360	historical	SuitableContDays_tas_rsds_mrsos	1994	56.2338
361	historical	in_tas	1995	215.914
362	historical	in_mrsos	1995	221.273
363	historical	in_rsds	1995	246.346
364	historical	In_Tas_Mrsos	1995	157.559
365	historical	In_Mrsos_Rsds	1995	168.761
366	historical	In_Rsds_Tas	1995	202.817
367	historical	in_tas_rsds_mrsos	1995	182.278
368	historical	SuitableContDays_tas_rsds_mrsos	1995	56.2848
369	historical	in_tas	1996	213.735
370	historical	in_mrsos	1996	221.058
371	historical	in_rsds	1996	246.553
372	historical	In_Tas_Mrsos	1996	156.716
373	historical	In_Mrsos_Rsds	1996	168.804
374	historical	In_Rsds_Tas	1996	201.093
375	historical	in_tas_rsds_mrsos	1996	182.258
376	historical	SuitableContDays_tas_rsds_mrsos	1996	55.8153
377	historical	in_tas	1997	213.71
378	historical	in_mrsos	1997	219.57
379	historical	in_rsds	1997	246.624
380	historical	In_Tas_Mrsos	1997	155.86
381	historical	In_Mrsos_Rsds	1997	167.8
382	historical	In_Rsds_Tas	1997	201.168
383	historical	in_tas_rsds_mrsos	1997	181.052
384	historical	SuitableContDays_tas_rsds_mrsos	1997	54.9038
385	historical	in_tas	1998	214.03
386	historical	in_mrsos	1998	220.331
387	historical	in_rsds	1998	246.236
388	historical	In_Tas_Mrsos	1998	156.475
389	historical	In_Mrsos_Rsds	1998	168.218
390	historical	In_Rsds_Tas	1998	201.024
391	historical	in_tas_rsds_mrsos	1998	181.442
392	historical	SuitableContDays_tas_rsds_mrsos	1998	54.5779
393	historical	in_tas	1999	213.867
394	historical	in_mrsos	1999	220.683
395	historical	in_rsds	1999	246.013
396	historical	In_Tas_Mrsos	1999	156.59
397	historical	In_Mrsos_Rsds	1999	168.244
398	historical	In_Rsds_Tas	1999	200.842
399	historical	in_tas_rsds_mrsos	1999	181.844
400	historical	SuitableContDays_tas_rsds_mrsos	1999	55.1531
401	historical	in_tas	2000	213.37
402	historical	in_mrsos	2000	221.005
403	historical	in_rsds	2000	246.476
404	historical	In_Tas_Mrsos	2000	156.713
405	historical	In_Mrsos_Rsds	2000	168.702
406	historical	In_Rsds_Tas	2000	200.503
407	historical	in_tas_rsds_mrsos	2000	181.983
408	historical	SuitableContDays_tas_rsds_mrsos	2000	54.5117
409	historical	in_tas	2001	213.69
410	historical	in_mrsos	2001	220.007
411	historical	in_rsds	2001	246.865
412	historical	In_Tas_Mrsos	2001	156.79
413	historical	In_Mrsos_Rsds	2001	168.192
414	historical	In_Rsds_Tas	2001	201.007
415	historical	in_tas_rsds_mrsos	2001	181.781
416	historical	SuitableContDays_tas_rsds_mrsos	2001	55.1743
417	historical	in_tas	2002	212.547
418	historical	in_mrsos	2002	219.898
419	historical	in_rsds	2002	246.738
420	historical	In_Tas_Mrsos	2002	155.937
421	historical	In_Mrsos_Rsds	2002	167.991
422	historical	In_Rsds_Tas	2002	200.241
423	historical	in_tas_rsds_mrsos	2002	181.717
424	historical	SuitableContDays_tas_rsds_mrsos	2002	54.3813
425	historical	in_tas	2003	212.757
426	historical	in_mrsos	2003	220.754
427	historical	in_rsds	2003	246.3
428	historical	In_Tas_Mrsos	2003	157.277
429	historical	In_Mrsos_Rsds	2003	168.313
430	historical	In_Rsds_Tas	2003	199.987
431	historical	in_tas_rsds_mrsos	2003	182.252
432	historical	SuitableContDays_tas_rsds_mrsos	2003	53.9795
433	historical	in_tas	2004	212.708
434	historical	in_mrsos	2004	221.084
435	historical	in_rsds	2004	246.43
436	historical	In_Tas_Mrsos	2004	157.604
437	historical	In_Mrsos_Rsds	2004	169.22
438	historical	In_Rsds_Tas	2004	199.732
439	historical	in_tas_rsds_mrsos	2004	182.938
440	historical	SuitableContDays_tas_rsds_mrsos	2004	54.6754
441	historical	in_tas	2005	211.566
442	historical	in_mrsos	2005	220.582
443	historical	in_rsds	2005	246.363
444	historical	In_Tas_Mrsos	2005	156.265
445	historical	In_Mrsos_Rsds	2005	168.699
446	historical	In_Rsds_Tas	2005	199.014
447	historical	in_tas_rsds_mrsos	2005	182.3
448	historical	SuitableContDays_tas_rsds_mrsos	2005	53.9903
449	rcp26	in_tas	2006	210.546
450	rcp26	in_mrsos	2006	226.084
451	rcp26	in_rsds	2006	245.06
452	rcp26	In_Tas_Mrsos	2006	159.064
453	rcp26	In_Mrsos_Rsds	2006	170.509
454	rcp26	In_Rsds_Tas	2006	196.889
455	rcp26	in_tas_rsds_mrsos	2006	184.634
456	rcp26	SuitableContDays_tas_rsds_mrsos	2006	53.9808
457	rcp26	in_tas	2007	211.531
458	rcp26	in_mrsos	2007	226.527
459	rcp26	in_rsds	2007	245.052
460	rcp26	In_Tas_Mrsos	2007	159.604
461	rcp26	In_Mrsos_Rsds	2007	170.77
462	rcp26	In_Rsds_Tas	2007	197.84
463	rcp26	in_tas_rsds_mrsos	2007	185.099
464	rcp26	SuitableContDays_tas_rsds_mrsos	2007	53.8535
465	rcp26	in_tas	2008	208.847
466	rcp26	in_mrsos	2008	227.689
467	rcp26	in_rsds	2008	245.077
468	rcp26	In_Tas_Mrsos	2008	158.819
469	rcp26	In_Mrsos_Rsds	2008	171.188
470	rcp26	In_Rsds_Tas	2008	195.655
471	rcp26	in_tas_rsds_mrsos	2008	184.931
472	rcp26	SuitableContDays_tas_rsds_mrsos	2008	53.6853
473	rcp26	in_tas	2009	209.259
474	rcp26	in_mrsos	2009	226.854
475	rcp26	in_rsds	2009	245.04
476	rcp26	In_Tas_Mrsos	2009	158.478
477	rcp26	In_Mrsos_Rsds	2009	170.313
478	rcp26	In_Rsds_Tas	2009	196.185
479	rcp26	in_tas_rsds_mrsos	2009	184.299
480	rcp26	SuitableContDays_tas_rsds_mrsos	2009	52.5559
481	rcp26	in_tas	2010	210.872
482	rcp26	in_mrsos	2010	226.414
483	rcp26	in_rsds	2010	245.308
484	rcp26	In_Tas_Mrsos	2010	159.266
485	rcp26	In_Mrsos_Rsds	2010	170.627
486	rcp26	In_Rsds_Tas	2010	197.307
487	rcp26	in_tas_rsds_mrsos	2010	184.893
488	rcp26	SuitableContDays_tas_rsds_mrsos	2010	54.0609
489	rcp26	in_tas	2011	209.304
490	rcp26	in_mrsos	2011	225.536
491	rcp26	in_rsds	2011	245.35
492	rcp26	In_Tas_Mrsos	2011	158.2
493	rcp26	In_Mrsos_Rsds	2011	169.97
494	rcp26	In_Rsds_Tas	2011	196.311
495	rcp26	in_tas_rsds_mrsos	2011	184.016
496	rcp26	SuitableContDays_tas_rsds_mrsos	2011	54.0067
497	rcp26	in_tas	2012	207.447
498	rcp26	in_mrsos	2012	224.622
499	rcp26	in_rsds	2012	245.754
500	rcp26	In_Tas_Mrsos	2012	157.026
501	rcp26	In_Mrsos_Rsds	2012	169.293
502	rcp26	In_Rsds_Tas	2012	194.855
503	rcp26	in_tas_rsds_mrsos	2012	183.308
504	rcp26	SuitableContDays_tas_rsds_mrsos	2012	52.436
505	rcp26	in_tas	2013	207.54
506	rcp26	in_mrsos	2013	227.072
507	rcp26	in_rsds	2013	244.997
508	rcp26	In_Tas_Mrsos	2013	158.67
509	rcp26	In_Mrsos_Rsds	2013	171.183
510	rcp26	In_Rsds_Tas	2013	194.501
511	rcp26	in_tas_rsds_mrsos	2013	185.136
512	rcp26	SuitableContDays_tas_rsds_mrsos	2013	53.243
513	rcp26	in_tas	2014	207.434
514	rcp26	in_mrsos	2014	225.544
515	rcp26	in_rsds	2014	245.582
516	rcp26	In_Tas_Mrsos	2014	157.502
517	rcp26	In_Mrsos_Rsds	2014	169.968
518	rcp26	In_Rsds_Tas	2014	194.513
519	rcp26	in_tas_rsds_mrsos	2014	183.966
520	rcp26	SuitableContDays_tas_rsds_mrsos	2014	52.9261
521	rcp26	in_tas	2015	206.273
522	rcp26	in_mrsos	2015	224.738
523	rcp26	in_rsds	2015	245.842
524	rcp26	In_Tas_Mrsos	2015	156.998
525	rcp26	In_Mrsos_Rsds	2015	169.36
526	rcp26	In_Rsds_Tas	2015	193.643
527	rcp26	in_tas_rsds_mrsos	2015	183.337
528	rcp26	SuitableContDays_tas_rsds_mrsos	2015	52.5273
529	rcp26	in_tas	2016	208.566
530	rcp26	in_mrsos	2016	226.134
531	rcp26	in_rsds	2016	245.672
532	rcp26	In_Tas_Mrsos	2016	158.31
533	rcp26	In_Mrsos_Rsds	2016	170.295
534	rcp26	In_Rsds_Tas	2016	195.109
535	rcp26	in_tas_rsds_mrsos	2016	184.724
536	rcp26	SuitableContDays_tas_rsds_mrsos	2016	53.2282
537	rcp26	in_tas	2017	206.746
538	rcp26	in_mrsos	2017	226.374
539	rcp26	in_rsds	2017	245.458
540	rcp26	In_Tas_Mrsos	2017	157.576
541	rcp26	In_Mrsos_Rsds	2017	170.474
542	rcp26	In_Rsds_Tas	2017	193.987
543	rcp26	in_tas_rsds_mrsos	2017	184.522
544	rcp26	SuitableContDays_tas_rsds_mrsos	2017	52.7225
545	rcp26	in_tas	2018	206.789
546	rcp26	in_mrsos	2018	226.375
547	rcp26	in_rsds	2018	245.501
548	rcp26	In_Tas_Mrsos	2018	158.005
549	rcp26	In_Mrsos_Rsds	2018	170.538
550	rcp26	In_Rsds_Tas	2018	194.069
551	rcp26	in_tas_rsds_mrsos	2018	184.662
552	rcp26	SuitableContDays_tas_rsds_mrsos	2018	52.5643
553	rcp26	in_tas	2019	207.273
554	rcp26	in_mrsos	2019	226.56
555	rcp26	in_rsds	2019	245.613
556	rcp26	In_Tas_Mrsos	2019	158.652
557	rcp26	In_Mrsos_Rsds	2019	170.78
558	rcp26	In_Rsds_Tas	2019	194.547
559	rcp26	in_tas_rsds_mrsos	2019	185.08
560	rcp26	SuitableContDays_tas_rsds_mrsos	2019	52.98
561	rcp26	in_tas	2020	207.661
562	rcp26	in_mrsos	2020	227.035
563	rcp26	in_rsds	2020	245.738
564	rcp26	In_Tas_Mrsos	2020	158.377
565	rcp26	In_Mrsos_Rsds	2020	171.074
566	rcp26	In_Rsds_Tas	2020	194.749
567	rcp26	in_tas_rsds_mrsos	2020	185.117
568	rcp26	SuitableContDays_tas_rsds_mrsos	2020	52.9618
569	rcp26	in_tas	2021	205.507
570	rcp26	in_mrsos	2021	225.991
571	rcp26	in_rsds	2021	245.346
572	rcp26	In_Tas_Mrsos	2021	157.367
573	rcp26	In_Mrsos_Rsds	2021	169.948
574	rcp26	In_Rsds_Tas	2021	192.935
575	rcp26	in_tas_rsds_mrsos	2021	184.055
576	rcp26	SuitableContDays_tas_rsds_mrsos	2021	52.0707
577	rcp26	in_tas	2022	204.225
578	rcp26	in_mrsos	2022	226.143
579	rcp26	in_rsds	2022	245.452
580	rcp26	In_Tas_Mrsos	2022	156.893
581	rcp26	In_Mrsos_Rsds	2022	170.304
582	rcp26	In_Rsds_Tas	2022	191.855
583	rcp26	in_tas_rsds_mrsos	2022	184.036
584	rcp26	SuitableContDays_tas_rsds_mrsos	2022	51.414
585	rcp26	in_tas	2023	202.91
586	rcp26	in_mrsos	2023	225.547
587	rcp26	in_rsds	2023	246.339
588	rcp26	In_Tas_Mrsos	2023	155.547
589	rcp26	In_Mrsos_Rsds	2023	170.106
590	rcp26	In_Rsds_Tas	2023	190.78
591	rcp26	in_tas_rsds_mrsos	2023	183.521
592	rcp26	SuitableContDays_tas_rsds_mrsos	2023	51.5688
593	rcp26	in_tas	2024	205.861
594	rcp26	in_mrsos	2024	226.764
595	rcp26	in_rsds	2024	246.143
596	rcp26	In_Tas_Mrsos	2024	157.772
597	rcp26	In_Mrsos_Rsds	2024	170.643
598	rcp26	In_Rsds_Tas	2024	193.495
599	rcp26	in_tas_rsds_mrsos	2024	184.832
600	rcp26	SuitableContDays_tas_rsds_mrsos	2024	52.0598
601	rcp26	in_tas	2025	204.836
602	rcp26	in_mrsos	2025	226.922
603	rcp26	in_rsds	2025	245.608
604	rcp26	In_Tas_Mrsos	2025	158.216
605	rcp26	In_Mrsos_Rsds	2025	171.491
606	rcp26	In_Rsds_Tas	2025	192.804
607	rcp26	in_tas_rsds_mrsos	2025	185.689
608	rcp26	SuitableContDays_tas_rsds_mrsos	2025	52.4684
609	rcp26	in_tas	2026	205.415
610	rcp26	in_mrsos	2026	225.627
611	rcp26	in_rsds	2026	245.999
612	rcp26	In_Tas_Mrsos	2026	157.363
613	rcp26	In_Mrsos_Rsds	2026	170.233
614	rcp26	In_Rsds_Tas	2026	193.015
615	rcp26	in_tas_rsds_mrsos	2026	184.119
616	rcp26	SuitableContDays_tas_rsds_mrsos	2026	52.541
617	rcp26	in_tas	2027	204.352
618	rcp26	in_mrsos	2027	225.383
619	rcp26	in_rsds	2027	246.071
620	rcp26	In_Tas_Mrsos	2027	157.254
621	rcp26	In_Mrsos_Rsds	2027	170.322
622	rcp26	In_Rsds_Tas	2027	191.835
623	rcp26	in_tas_rsds_mrsos	2027	184.529
624	rcp26	SuitableContDays_tas_rsds_mrsos	2027	51.6956
625	rcp26	in_tas	2028	202.714
626	rcp26	in_mrsos	2028	225.573
627	rcp26	in_rsds	2028	246.195
628	rcp26	In_Tas_Mrsos	2028	156.307
629	rcp26	In_Mrsos_Rsds	2028	170.498
630	rcp26	In_Rsds_Tas	2028	191.106
631	rcp26	in_tas_rsds_mrsos	2028	184.138
632	rcp26	SuitableContDays_tas_rsds_mrsos	2028	51.2398
633	rcp26	in_tas	2029	203.731
634	rcp26	in_mrsos	2029	225.895
635	rcp26	in_rsds	2029	245.975
636	rcp26	In_Tas_Mrsos	2029	156.802
637	rcp26	In_Mrsos_Rsds	2029	170.344
638	rcp26	In_Rsds_Tas	2029	191.672
639	rcp26	in_tas_rsds_mrsos	2029	184.732
640	rcp26	SuitableContDays_tas_rsds_mrsos	2029	51.1262
641	rcp26	in_tas	2030	204.859
642	rcp26	in_mrsos	2030	226.168
643	rcp26	in_rsds	2030	246.358
644	rcp26	In_Tas_Mrsos	2030	157.343
645	rcp26	In_Mrsos_Rsds	2030	170.914
646	rcp26	In_Rsds_Tas	2030	193.031
647	rcp26	in_tas_rsds_mrsos	2030	184.764
648	rcp26	SuitableContDays_tas_rsds_mrsos	2030	52.2493
649	rcp26	in_tas	2031	202.904
650	rcp26	in_mrsos	2031	225.724
651	rcp26	in_rsds	2031	246.338
652	rcp26	In_Tas_Mrsos	2031	155.88
653	rcp26	In_Mrsos_Rsds	2031	170.44
654	rcp26	In_Rsds_Tas	2031	191.369
655	rcp26	in_tas_rsds_mrsos	2031	183.682
656	rcp26	SuitableContDays_tas_rsds_mrsos	2031	50.9982
657	rcp26	in_tas	2032	204.781
658	rcp26	in_mrsos	2032	226.285
659	rcp26	in_rsds	2032	246.608
660	rcp26	In_Tas_Mrsos	2032	157.703
661	rcp26	In_Mrsos_Rsds	2032	170.712
662	rcp26	In_Rsds_Tas	2032	192.67
663	rcp26	in_tas_rsds_mrsos	2032	184.703
664	rcp26	SuitableContDays_tas_rsds_mrsos	2032	51.3539
665	rcp26	in_tas	2033	202.973
666	rcp26	in_mrsos	2033	226.578
667	rcp26	in_rsds	2033	246.401
668	rcp26	In_Tas_Mrsos	2033	156.785
669	rcp26	In_Mrsos_Rsds	2033	170.801
670	rcp26	In_Rsds_Tas	2033	190.889
671	rcp26	in_tas_rsds_mrsos	2033	184.45
672	rcp26	SuitableContDays_tas_rsds_mrsos	2033	51.4631
673	rcp26	in_tas	2034	202.314
674	rcp26	in_mrsos	2034	225.901
675	rcp26	in_rsds	2034	246.501
676	rcp26	In_Tas_Mrsos	2034	156.682
677	rcp26	In_Mrsos_Rsds	2034	170.659
678	rcp26	In_Rsds_Tas	2034	190.63
679	rcp26	in_tas_rsds_mrsos	2034	184.467
680	rcp26	SuitableContDays_tas_rsds_mrsos	2034	52.0991
681	rcp26	in_tas	2035	202.092
682	rcp26	in_mrsos	2035	226.075
683	rcp26	in_rsds	2035	246.554
684	rcp26	In_Tas_Mrsos	2035	156.616
685	rcp26	In_Mrsos_Rsds	2035	170.676
686	rcp26	In_Rsds_Tas	2035	190.532
687	rcp26	in_tas_rsds_mrsos	2035	184.895
688	rcp26	SuitableContDays_tas_rsds_mrsos	2035	50.9495
689	rcp26	in_tas	2036	202.434
690	rcp26	in_mrsos	2036	226.149
691	rcp26	in_rsds	2036	246.687
692	rcp26	In_Tas_Mrsos	2036	156.524
693	rcp26	In_Mrsos_Rsds	2036	171.105
694	rcp26	In_Rsds_Tas	2036	190.356
695	rcp26	in_tas_rsds_mrsos	2036	185.127
696	rcp26	SuitableContDays_tas_rsds_mrsos	2036	51.2827
697	rcp26	in_tas	2037	201.285
698	rcp26	in_mrsos	2037	224.708
699	rcp26	in_rsds	2037	246.603
700	rcp26	In_Tas_Mrsos	2037	155.324
701	rcp26	In_Mrsos_Rsds	2037	170.425
702	rcp26	In_Rsds_Tas	2037	189.896
703	rcp26	in_tas_rsds_mrsos	2037	184.021
704	rcp26	SuitableContDays_tas_rsds_mrsos	2037	51.5864
705	rcp26	in_tas	2038	202.434
706	rcp26	in_mrsos	2038	224.938
707	rcp26	in_rsds	2038	246.714
708	rcp26	In_Tas_Mrsos	2038	156.379
709	rcp26	In_Mrsos_Rsds	2038	170.425
710	rcp26	In_Rsds_Tas	2038	190.591
711	rcp26	in_tas_rsds_mrsos	2038	184.143
712	rcp26	SuitableContDays_tas_rsds_mrsos	2038	51.5827
713	rcp26	in_tas	2039	202.639
714	rcp26	in_mrsos	2039	225.883
715	rcp26	in_rsds	2039	246.471
716	rcp26	In_Tas_Mrsos	2039	157.018
717	rcp26	In_Mrsos_Rsds	2039	171.138
718	rcp26	In_Rsds_Tas	2039	190.935
719	rcp26	in_tas_rsds_mrsos	2039	184.797
720	rcp26	SuitableContDays_tas_rsds_mrsos	2039	51.9962
721	rcp26	in_tas	2040	201.986
722	rcp26	in_mrsos	2040	225.691
723	rcp26	in_rsds	2040	246.916
724	rcp26	In_Tas_Mrsos	2040	156.102
725	rcp26	In_Mrsos_Rsds	2040	171.064
726	rcp26	In_Rsds_Tas	2040	190.64
727	rcp26	in_tas_rsds_mrsos	2040	184.689
728	rcp26	SuitableContDays_tas_rsds_mrsos	2040	52.1122
729	rcp26	in_tas	2041	198.997
730	rcp26	in_mrsos	2041	225.855
731	rcp26	in_rsds	2041	246.69
732	rcp26	In_Tas_Mrsos	2041	154.708
733	rcp26	In_Mrsos_Rsds	2041	170.892
734	rcp26	In_Rsds_Tas	2041	187.792
735	rcp26	in_tas_rsds_mrsos	2041	184.052
736	rcp26	SuitableContDays_tas_rsds_mrsos	2041	50.5114
737	rcp26	in_tas	2042	201.359
738	rcp26	in_mrsos	2042	226.713
739	rcp26	in_rsds	2042	246.587
740	rcp26	In_Tas_Mrsos	2042	156.734
741	rcp26	In_Mrsos_Rsds	2042	171.191
742	rcp26	In_Rsds_Tas	2042	189.853
743	rcp26	in_tas_rsds_mrsos	2042	184.793
744	rcp26	SuitableContDays_tas_rsds_mrsos	2042	51.7919
745	rcp26	in_tas	2043	202.726
746	rcp26	in_mrsos	2043	225.608
747	rcp26	in_rsds	2043	246.699
748	rcp26	In_Tas_Mrsos	2043	157.096
749	rcp26	In_Mrsos_Rsds	2043	170.469
750	rcp26	In_Rsds_Tas	2043	191.249
751	rcp26	in_tas_rsds_mrsos	2043	184.702
752	rcp26	SuitableContDays_tas_rsds_mrsos	2043	52.0724
753	rcp26	in_tas	2044	201.313
754	rcp26	in_mrsos	2044	226.017
755	rcp26	in_rsds	2044	246.653
756	rcp26	In_Tas_Mrsos	2044	156.038
757	rcp26	In_Mrsos_Rsds	2044	170.717
758	rcp26	In_Rsds_Tas	2044	189.702
759	rcp26	in_tas_rsds_mrsos	2044	184.33
760	rcp26	SuitableContDays_tas_rsds_mrsos	2044	51.0118
761	rcp26	in_tas	2045	203.087
762	rcp26	in_mrsos	2045	225.956
763	rcp26	in_rsds	2045	246.427
764	rcp26	In_Tas_Mrsos	2045	157.318
765	rcp26	In_Mrsos_Rsds	2045	171.03
766	rcp26	In_Rsds_Tas	2045	191.275
767	rcp26	in_tas_rsds_mrsos	2045	185.039
768	rcp26	SuitableContDays_tas_rsds_mrsos	2045	51.6694
769	rcp26	in_tas	2046	201.324
770	rcp26	in_mrsos	2046	225.406
771	rcp26	in_rsds	2046	246.805
772	rcp26	In_Tas_Mrsos	2046	155.987
773	rcp26	In_Mrsos_Rsds	2046	170.845
774	rcp26	In_Rsds_Tas	2046	190.221
775	rcp26	in_tas_rsds_mrsos	2046	184.463
776	rcp26	SuitableContDays_tas_rsds_mrsos	2046	51.5381
777	rcp26	in_tas	2047	199.127
778	rcp26	in_mrsos	2047	224.574
779	rcp26	in_rsds	2047	246.558
780	rcp26	In_Tas_Mrsos	2047	154.556
781	rcp26	In_Mrsos_Rsds	2047	169.956
782	rcp26	In_Rsds_Tas	2047	188.036
783	rcp26	in_tas_rsds_mrsos	2047	183.391
784	rcp26	SuitableContDays_tas_rsds_mrsos	2047	51.0737
785	rcp26	in_tas	2048	199.598
786	rcp26	in_mrsos	2048	225.095
787	rcp26	in_rsds	2048	246.735
788	rcp26	In_Tas_Mrsos	2048	155.021
789	rcp26	In_Mrsos_Rsds	2048	170.607
790	rcp26	In_Rsds_Tas	2048	188.72
791	rcp26	in_tas_rsds_mrsos	2048	184.659
792	rcp26	SuitableContDays_tas_rsds_mrsos	2048	50.2271
793	rcp26	in_tas	2049	200.576
794	rcp26	in_mrsos	2049	224.464
795	rcp26	in_rsds	2049	246.993
796	rcp26	In_Tas_Mrsos	2049	155.6
797	rcp26	In_Mrsos_Rsds	2049	170.158
798	rcp26	In_Rsds_Tas	2049	189.12
799	rcp26	in_tas_rsds_mrsos	2049	184.036
800	rcp26	SuitableContDays_tas_rsds_mrsos	2049	51.3966
801	rcp26	in_tas	2050	199.896
802	rcp26	in_mrsos	2050	225.35
803	rcp26	in_rsds	2050	246.978
804	rcp26	In_Tas_Mrsos	2050	155.55
805	rcp26	In_Mrsos_Rsds	2050	170.936
806	rcp26	In_Rsds_Tas	2050	188.943
807	rcp26	in_tas_rsds_mrsos	2050	184.439
808	rcp26	SuitableContDays_tas_rsds_mrsos	2050	51.2805
809	rcp26	in_tas	2051	199.933
810	rcp26	in_mrsos	2051	225.479
811	rcp26	in_rsds	2051	246.669
812	rcp26	In_Tas_Mrsos	2051	155.486
813	rcp26	In_Mrsos_Rsds	2051	171.057
814	rcp26	In_Rsds_Tas	2051	188.919
815	rcp26	in_tas_rsds_mrsos	2051	184.547
816	rcp26	SuitableContDays_tas_rsds_mrsos	2051	51.361
817	rcp26	in_tas	2052	201.675
818	rcp26	in_mrsos	2052	225.26
819	rcp26	in_rsds	2052	247.242
820	rcp26	In_Tas_Mrsos	2052	156.536
821	rcp26	In_Mrsos_Rsds	2052	170.905
822	rcp26	In_Rsds_Tas	2052	190.447
823	rcp26	in_tas_rsds_mrsos	2052	184.834
824	rcp26	SuitableContDays_tas_rsds_mrsos	2052	51.4836
825	rcp26	in_tas	2053	200
826	rcp26	in_mrsos	2053	225.93
827	rcp26	in_rsds	2053	246.629
828	rcp26	In_Tas_Mrsos	2053	155.988
829	rcp26	In_Mrsos_Rsds	2053	171.13
830	rcp26	In_Rsds_Tas	2053	189.009
831	rcp26	in_tas_rsds_mrsos	2053	185.132
832	rcp26	SuitableContDays_tas_rsds_mrsos	2053	50.6002
833	rcp26	in_tas	2054	200.277
834	rcp26	in_mrsos	2054	225.278
835	rcp26	in_rsds	2054	247.053
836	rcp26	In_Tas_Mrsos	2054	155.289
837	rcp26	In_Mrsos_Rsds	2054	170.754
838	rcp26	In_Rsds_Tas	2054	189.149
839	rcp26	in_tas_rsds_mrsos	2054	184.404
840	rcp26	SuitableContDays_tas_rsds_mrsos	2054	51.0333
841	rcp26	in_tas	2055	200.944
842	rcp26	in_mrsos	2055	224.783
843	rcp26	in_rsds	2055	247.316
844	rcp26	In_Tas_Mrsos	2055	155.461
845	rcp26	In_Mrsos_Rsds	2055	170.755
846	rcp26	In_Rsds_Tas	2055	189.803
847	rcp26	in_tas_rsds_mrsos	2055	184.237
848	rcp26	SuitableContDays_tas_rsds_mrsos	2055	51.6883
849	rcp26	in_tas	2056	201.153
850	rcp26	in_mrsos	2056	225.99
851	rcp26	in_rsds	2056	246.977
852	rcp26	In_Tas_Mrsos	2056	156.318
853	rcp26	In_Mrsos_Rsds	2056	170.831
854	rcp26	In_Rsds_Tas	2056	189.593
855	rcp26	in_tas_rsds_mrsos	2056	184.881
856	rcp26	SuitableContDays_tas_rsds_mrsos	2056	50.8259
857	rcp26	in_tas	2057	200.131
858	rcp26	in_mrsos	2057	225.266
859	rcp26	in_rsds	2057	247
860	rcp26	In_Tas_Mrsos	2057	155.266
861	rcp26	In_Mrsos_Rsds	2057	170.606
862	rcp26	In_Rsds_Tas	2057	189.417
863	rcp26	in_tas_rsds_mrsos	2057	184.205
864	rcp26	SuitableContDays_tas_rsds_mrsos	2057	51.0698
865	rcp26	in_tas	2058	199.992
866	rcp26	in_mrsos	2058	225.784
867	rcp26	in_rsds	2058	246.85
868	rcp26	In_Tas_Mrsos	2058	156.146
869	rcp26	In_Mrsos_Rsds	2058	171.162
870	rcp26	In_Rsds_Tas	2058	188.636
871	rcp26	in_tas_rsds_mrsos	2058	184.769
872	rcp26	SuitableContDays_tas_rsds_mrsos	2058	51.0476
873	rcp26	in_tas	2059	200.267
874	rcp26	in_mrsos	2059	224.698
875	rcp26	in_rsds	2059	246.896
876	rcp26	In_Tas_Mrsos	2059	155.269
877	rcp26	In_Mrsos_Rsds	2059	170.333
878	rcp26	In_Rsds_Tas	2059	189.127
879	rcp26	in_tas_rsds_mrsos	2059	184.053
880	rcp26	SuitableContDays_tas_rsds_mrsos	2059	50.7351
881	rcp26	in_tas	2060	201.929
882	rcp26	in_mrsos	2060	225.658
883	rcp26	in_rsds	2060	247.018
884	rcp26	In_Tas_Mrsos	2060	156.167
885	rcp26	In_Mrsos_Rsds	2060	170.98
886	rcp26	In_Rsds_Tas	2060	190.383
887	rcp26	in_tas_rsds_mrsos	2060	184.888
888	rcp26	SuitableContDays_tas_rsds_mrsos	2060	51.333
889	rcp26	in_tas	2061	200.32
890	rcp26	in_mrsos	2061	224.311
891	rcp26	in_rsds	2061	247.388
892	rcp26	In_Tas_Mrsos	2061	154.731
893	rcp26	In_Mrsos_Rsds	2061	170.267
894	rcp26	In_Rsds_Tas	2061	189.745
895	rcp26	in_tas_rsds_mrsos	2061	183.849
896	rcp26	SuitableContDays_tas_rsds_mrsos	2061	51.8883
897	rcp26	in_tas	2062	200.09
898	rcp26	in_mrsos	2062	224.717
899	rcp26	in_rsds	2062	247.105
900	rcp26	In_Tas_Mrsos	2062	155.103
901	rcp26	In_Mrsos_Rsds	2062	170.409
902	rcp26	In_Rsds_Tas	2062	189.509
903	rcp26	in_tas_rsds_mrsos	2062	184.127
904	rcp26	SuitableContDays_tas_rsds_mrsos	2062	51.3913
905	rcp26	in_tas	2063	200.723
906	rcp26	in_mrsos	2063	226.222
907	rcp26	in_rsds	2063	246.783
908	rcp26	In_Tas_Mrsos	2063	156.127
909	rcp26	In_Mrsos_Rsds	2063	171.437
910	rcp26	In_Rsds_Tas	2063	188.992
911	rcp26	in_tas_rsds_mrsos	2063	184.992
912	rcp26	SuitableContDays_tas_rsds_mrsos	2063	51.4586
913	rcp26	in_tas	2064	201.769
914	rcp26	in_mrsos	2064	225.26
915	rcp26	in_rsds	2064	247.683
916	rcp26	In_Tas_Mrsos	2064	156.025
917	rcp26	In_Mrsos_Rsds	2064	171.115
918	rcp26	In_Rsds_Tas	2064	190.931
919	rcp26	in_tas_rsds_mrsos	2064	184.604
920	rcp26	SuitableContDays_tas_rsds_mrsos	2064	51.7527
921	rcp26	in_tas	2065	200.983
922	rcp26	in_mrsos	2065	226.057
923	rcp26	in_rsds	2065	246.949
924	rcp26	In_Tas_Mrsos	2065	156.161
925	rcp26	In_Mrsos_Rsds	2065	171.373
926	rcp26	In_Rsds_Tas	2065	189.745
927	rcp26	in_tas_rsds_mrsos	2065	184.691
928	rcp26	SuitableContDays_tas_rsds_mrsos	2065	51.4454
929	rcp26	in_tas	2066	199.383
930	rcp26	in_mrsos	2066	224.948
931	rcp26	in_rsds	2066	247.073
932	rcp26	In_Tas_Mrsos	2066	154.392
933	rcp26	In_Mrsos_Rsds	2066	170.538
934	rcp26	In_Rsds_Tas	2066	187.983
935	rcp26	in_tas_rsds_mrsos	2066	183.865
936	rcp26	SuitableContDays_tas_rsds_mrsos	2066	51.1917
937	rcp26	in_tas	2067	200.596
938	rcp26	in_mrsos	2067	226.417
939	rcp26	in_rsds	2067	246.734
940	rcp26	In_Tas_Mrsos	2067	156.11
941	rcp26	In_Mrsos_Rsds	2067	171.299
942	rcp26	In_Rsds_Tas	2067	189.182
943	rcp26	in_tas_rsds_mrsos	2067	184.746
944	rcp26	SuitableContDays_tas_rsds_mrsos	2067	50.885
945	rcp26	in_tas	2068	203.932
946	rcp26	in_mrsos	2068	225.87
947	rcp26	in_rsds	2068	247.567
948	rcp26	In_Tas_Mrsos	2068	157.309
949	rcp26	In_Mrsos_Rsds	2068	171.228
950	rcp26	In_Rsds_Tas	2068	192.086
951	rcp26	in_tas_rsds_mrsos	2068	185.363
952	rcp26	SuitableContDays_tas_rsds_mrsos	2068	52.4263
953	rcp26	in_tas	2069	200.998
954	rcp26	in_mrsos	2069	225.375
955	rcp26	in_rsds	2069	247.286
956	rcp26	In_Tas_Mrsos	2069	156.096
957	rcp26	In_Mrsos_Rsds	2069	171.396
958	rcp26	In_Rsds_Tas	2069	190.337
959	rcp26	in_tas_rsds_mrsos	2069	185.171
960	rcp26	SuitableContDays_tas_rsds_mrsos	2069	51.8095
961	rcp26	in_tas	2070	198.937
962	rcp26	in_mrsos	2070	225.059
963	rcp26	in_rsds	2070	246.734
964	rcp26	In_Tas_Mrsos	2070	154.687
965	rcp26	In_Mrsos_Rsds	2070	170.636
966	rcp26	In_Rsds_Tas	2070	187.618
967	rcp26	in_tas_rsds_mrsos	2070	183.869
968	rcp26	SuitableContDays_tas_rsds_mrsos	2070	50.6551
969	rcp26	in_tas	2071	200.351
970	rcp26	in_mrsos	2071	225.944
971	rcp26	in_rsds	2071	246.647
972	rcp26	In_Tas_Mrsos	2071	155.903
973	rcp26	In_Mrsos_Rsds	2071	170.73
974	rcp26	In_Rsds_Tas	2071	188.894
975	rcp26	in_tas_rsds_mrsos	2071	184.534
976	rcp26	SuitableContDays_tas_rsds_mrsos	2071	50.4558
977	rcp26	in_tas	2072	203.521
978	rcp26	in_mrsos	2072	226.784
979	rcp26	in_rsds	2072	246.827
980	rcp26	In_Tas_Mrsos	2072	158.007
981	rcp26	In_Mrsos_Rsds	2072	171.544
982	rcp26	In_Rsds_Tas	2072	191.397
983	rcp26	in_tas_rsds_mrsos	2072	185.977
984	rcp26	SuitableContDays_tas_rsds_mrsos	2072	52.1991
985	rcp26	in_tas	2073	200.971
986	rcp26	in_mrsos	2073	226.125
987	rcp26	in_rsds	2073	247.386
988	rcp26	In_Tas_Mrsos	2073	156.322
989	rcp26	In_Mrsos_Rsds	2073	171.512
990	rcp26	In_Rsds_Tas	2073	190.316
991	rcp26	in_tas_rsds_mrsos	2073	185.456
992	rcp26	SuitableContDays_tas_rsds_mrsos	2073	51.9805
993	rcp26	in_tas	2074	200.252
994	rcp26	in_mrsos	2074	226.095
995	rcp26	in_rsds	2074	246.755
996	rcp26	In_Tas_Mrsos	2074	155.491
997	rcp26	In_Mrsos_Rsds	2074	171.355
998	rcp26	In_Rsds_Tas	2074	188.982
999	rcp26	in_tas_rsds_mrsos	2074	184.935
1000	rcp26	SuitableContDays_tas_rsds_mrsos	2074	50.9882
1001	rcp26	in_tas	2075	199.672
1002	rcp26	in_mrsos	2075	225.02
1003	rcp26	in_rsds	2075	246.956
1004	rcp26	In_Tas_Mrsos	2075	154.899
1005	rcp26	In_Mrsos_Rsds	2075	170.67
1006	rcp26	In_Rsds_Tas	2075	188.801
1007	rcp26	in_tas_rsds_mrsos	2075	184.318
1008	rcp26	SuitableContDays_tas_rsds_mrsos	2075	51.3495
1009	rcp26	in_tas	2076	199.095
1010	rcp26	in_mrsos	2076	225.174
1011	rcp26	in_rsds	2076	247.147
1012	rcp26	In_Tas_Mrsos	2076	154.502
1013	rcp26	In_Mrsos_Rsds	2076	170.262
1014	rcp26	In_Rsds_Tas	2076	188.6
1015	rcp26	in_tas_rsds_mrsos	2076	184.128
1016	rcp26	SuitableContDays_tas_rsds_mrsos	2076	50.8233
1017	rcp26	in_tas	2077	201.202
1018	rcp26	in_mrsos	2077	225.985
1019	rcp26	in_rsds	2077	246.907
1020	rcp26	In_Tas_Mrsos	2077	156.241
1021	rcp26	In_Mrsos_Rsds	2077	171.507
1022	rcp26	In_Rsds_Tas	2077	190.12
1023	rcp26	in_tas_rsds_mrsos	2077	185.278
1024	rcp26	SuitableContDays_tas_rsds_mrsos	2077	52.074
1025	rcp26	in_tas	2078	201.715
1026	rcp26	in_mrsos	2078	225.413
1027	rcp26	in_rsds	2078	247.293
1028	rcp26	In_Tas_Mrsos	2078	156.163
1029	rcp26	In_Mrsos_Rsds	2078	171.221
1030	rcp26	In_Rsds_Tas	2078	190.88
1031	rcp26	in_tas_rsds_mrsos	2078	185.045
1032	rcp26	SuitableContDays_tas_rsds_mrsos	2078	52.346
1033	rcp26	in_tas	2079	201.337
1034	rcp26	in_mrsos	2079	225.131
1035	rcp26	in_rsds	2079	247.676
1036	rcp26	In_Tas_Mrsos	2079	155.733
1037	rcp26	In_Mrsos_Rsds	2079	171.212
1038	rcp26	In_Rsds_Tas	2079	190.574
1039	rcp26	in_tas_rsds_mrsos	2079	184.27
1040	rcp26	SuitableContDays_tas_rsds_mrsos	2079	51.8559
1041	rcp26	in_tas	2080	201.195
1042	rcp26	in_mrsos	2080	225.185
1043	rcp26	in_rsds	2080	247.599
1044	rcp26	In_Tas_Mrsos	2080	155.686
1045	rcp26	In_Mrsos_Rsds	2080	170.603
1046	rcp26	In_Rsds_Tas	2080	189.87
1047	rcp26	in_tas_rsds_mrsos	2080	184.196
1048	rcp26	SuitableContDays_tas_rsds_mrsos	2080	51.3782
1049	rcp26	in_tas	2081	201.461
1050	rcp26	in_mrsos	2081	225.409
1051	rcp26	in_rsds	2081	247.227
1052	rcp26	In_Tas_Mrsos	2081	155.654
1053	rcp26	In_Mrsos_Rsds	2081	170.84
1054	rcp26	In_Rsds_Tas	2081	190.56
1055	rcp26	in_tas_rsds_mrsos	2081	184.59
1056	rcp26	SuitableContDays_tas_rsds_mrsos	2081	51.2887
1057	rcp26	in_tas	2082	198.918
1058	rcp26	in_mrsos	2082	225.269
1059	rcp26	in_rsds	2082	247.058
1060	rcp26	In_Tas_Mrsos	2082	154.406
1061	rcp26	In_Mrsos_Rsds	2082	170.983
1062	rcp26	In_Rsds_Tas	2082	187.902
1063	rcp26	in_tas_rsds_mrsos	2082	184.231
1064	rcp26	SuitableContDays_tas_rsds_mrsos	2082	50.8394
1065	rcp26	in_tas	2083	198.458
1066	rcp26	in_mrsos	2083	225.583
1067	rcp26	in_rsds	2083	246.628
1068	rcp26	In_Tas_Mrsos	2083	154.66
1069	rcp26	In_Mrsos_Rsds	2083	170.709
1070	rcp26	In_Rsds_Tas	2083	187.04
1071	rcp26	in_tas_rsds_mrsos	2083	183.606
1072	rcp26	SuitableContDays_tas_rsds_mrsos	2083	49.8001
1073	rcp26	in_tas	2084	202.858
1074	rcp26	in_mrsos	2084	225.898
1075	rcp26	in_rsds	2084	247.515
1076	rcp26	In_Tas_Mrsos	2084	156.825
1077	rcp26	In_Mrsos_Rsds	2084	171.458
1078	rcp26	In_Rsds_Tas	2084	191.629
1079	rcp26	in_tas_rsds_mrsos	2084	185.407
1080	rcp26	SuitableContDays_tas_rsds_mrsos	2084	52.0687
1081	rcp26	in_tas	2085	201.853
1082	rcp26	in_mrsos	2085	225.721
1083	rcp26	in_rsds	2085	247.42
1084	rcp26	In_Tas_Mrsos	2085	156.174
1085	rcp26	In_Mrsos_Rsds	2085	171.449
1086	rcp26	In_Rsds_Tas	2085	191.146
1087	rcp26	in_tas_rsds_mrsos	2085	185.045
1088	rcp26	SuitableContDays_tas_rsds_mrsos	2085	51.7733
1089	rcp26	in_tas	2086	200.021
1090	rcp26	in_mrsos	2086	225.043
1091	rcp26	in_rsds	2086	247.641
1092	rcp26	In_Tas_Mrsos	2086	155.082
1093	rcp26	In_Mrsos_Rsds	2086	171.018
1094	rcp26	In_Rsds_Tas	2086	189.714
1095	rcp26	in_tas_rsds_mrsos	2086	184.307
1096	rcp26	SuitableContDays_tas_rsds_mrsos	2086	51.6598
1097	rcp26	in_tas	2087	200.533
1098	rcp26	in_mrsos	2087	224.339
1099	rcp26	in_rsds	2087	247.156
1100	rcp26	In_Tas_Mrsos	2087	154.935
1101	rcp26	In_Mrsos_Rsds	2087	170.102
1102	rcp26	In_Rsds_Tas	2087	189.41
1103	rcp26	in_tas_rsds_mrsos	2087	183.665
1104	rcp26	SuitableContDays_tas_rsds_mrsos	2087	51.3592
1105	rcp26	in_tas	2088	201.185
1106	rcp26	in_mrsos	2088	225.802
1107	rcp26	in_rsds	2088	247.353
1108	rcp26	In_Tas_Mrsos	2088	155.613
1109	rcp26	In_Mrsos_Rsds	2088	171.311
1110	rcp26	In_Rsds_Tas	2088	190.04
1111	rcp26	in_tas_rsds_mrsos	2088	185.02
1112	rcp26	SuitableContDays_tas_rsds_mrsos	2088	51.2048
1113	rcp26	in_tas	2089	200.174
1114	rcp26	in_mrsos	2089	225.972
1115	rcp26	in_rsds	2089	247.104
1116	rcp26	In_Tas_Mrsos	2089	155.566
1117	rcp26	In_Mrsos_Rsds	2089	171.282
1118	rcp26	In_Rsds_Tas	2089	189.311
1119	rcp26	in_tas_rsds_mrsos	2089	184.7
1120	rcp26	SuitableContDays_tas_rsds_mrsos	2089	51.461
1121	rcp26	in_tas	2090	199.482
1122	rcp26	in_mrsos	2090	225.263
1123	rcp26	in_rsds	2090	247.165
1124	rcp26	In_Tas_Mrsos	2090	155.14
1125	rcp26	In_Mrsos_Rsds	2090	170.816
1126	rcp26	In_Rsds_Tas	2090	188.937
1127	rcp26	in_tas_rsds_mrsos	2090	184.146
1128	rcp26	SuitableContDays_tas_rsds_mrsos	2090	50.9338
1129	rcp26	in_tas	2091	201.081
1130	rcp26	in_mrsos	2091	224.678
1131	rcp26	in_rsds	2091	247.358
1132	rcp26	In_Tas_Mrsos	2091	155.37
1133	rcp26	In_Mrsos_Rsds	2091	170.684
1134	rcp26	In_Rsds_Tas	2091	190.658
1135	rcp26	in_tas_rsds_mrsos	2091	184.401
1136	rcp26	SuitableContDays_tas_rsds_mrsos	2091	52.1221
1137	rcp26	in_tas	2092	201.519
1138	rcp26	in_mrsos	2092	225.305
1139	rcp26	in_rsds	2092	247.421
1140	rcp26	In_Tas_Mrsos	2092	155.228
1141	rcp26	In_Mrsos_Rsds	2092	170.741
1142	rcp26	In_Rsds_Tas	2092	190.543
1143	rcp26	in_tas_rsds_mrsos	2092	184.2
1144	rcp26	SuitableContDays_tas_rsds_mrsos	2092	51.3677
1145	rcp26	in_tas	2093	200.761
1146	rcp26	in_mrsos	2093	224.909
1147	rcp26	in_rsds	2093	247.195
1148	rcp26	In_Tas_Mrsos	2093	155.364
1149	rcp26	In_Mrsos_Rsds	2093	170.486
1150	rcp26	In_Rsds_Tas	2093	190.217
1151	rcp26	in_tas_rsds_mrsos	2093	184.311
1152	rcp26	SuitableContDays_tas_rsds_mrsos	2093	51.4308
1153	rcp26	in_tas	2094	201.309
1154	rcp26	in_mrsos	2094	225.808
1155	rcp26	in_rsds	2094	247.581
1156	rcp26	In_Tas_Mrsos	2094	156.044
1157	rcp26	In_Mrsos_Rsds	2094	171.108
1158	rcp26	In_Rsds_Tas	2094	190.674
1159	rcp26	in_tas_rsds_mrsos	2094	184.971
1160	rcp26	SuitableContDays_tas_rsds_mrsos	2094	51.8226
1161	rcp26	in_tas	2095	201.446
1162	rcp26	in_mrsos	2095	226.029
1163	rcp26	in_rsds	2095	247.42
1164	rcp26	In_Tas_Mrsos	2095	156.557
1165	rcp26	In_Mrsos_Rsds	2095	171.631
1166	rcp26	In_Rsds_Tas	2095	190.499
1167	rcp26	in_tas_rsds_mrsos	2095	185.42
1168	rcp26	SuitableContDays_tas_rsds_mrsos	2095	51.5941
1169	rcp26	in_tas	2096	200.372
1170	rcp26	in_mrsos	2096	225.324
1171	rcp26	in_rsds	2096	247.566
1172	rcp26	In_Tas_Mrsos	2096	155.221
1173	rcp26	In_Mrsos_Rsds	2096	170.979
1174	rcp26	In_Rsds_Tas	2096	189.222
1175	rcp26	in_tas_rsds_mrsos	2096	183.916
1176	rcp26	SuitableContDays_tas_rsds_mrsos	2096	51.3134
1177	rcp26	in_tas	2097	199.367
1178	rcp26	in_mrsos	2097	225.156
1179	rcp26	in_rsds	2097	247
1180	rcp26	In_Tas_Mrsos	2097	154.845
1181	rcp26	In_Mrsos_Rsds	2097	170.655
1182	rcp26	In_Rsds_Tas	2097	188.454
1183	rcp26	in_tas_rsds_mrsos	2097	183.884
1184	rcp26	SuitableContDays_tas_rsds_mrsos	2097	51.465
1185	rcp26	in_tas	2098	199.486
1186	rcp26	in_mrsos	2098	224.884
1187	rcp26	in_rsds	2098	247.276
1188	rcp26	In_Tas_Mrsos	2098	154.541
1189	rcp26	In_Mrsos_Rsds	2098	171.047
1190	rcp26	In_Rsds_Tas	2098	189.256
1191	rcp26	in_tas_rsds_mrsos	2098	184.175
1192	rcp26	SuitableContDays_tas_rsds_mrsos	2098	52.3019
1193	rcp26	in_tas	2099	201.197
1194	rcp26	in_mrsos	2099	224.536
1195	rcp26	in_rsds	2099	247.955
1196	rcp26	In_Tas_Mrsos	2099	155.477
1197	rcp26	In_Mrsos_Rsds	2099	170.96
1198	rcp26	In_Rsds_Tas	2099	190.833
1199	rcp26	in_tas_rsds_mrsos	2099	184.729
1200	rcp26	SuitableContDays_tas_rsds_mrsos	2099	51.575
1201	rcp26	in_tas	2100	201.167
1202	rcp26	in_mrsos	2100	226.24
1203	rcp26	in_rsds	2100	247.135
1204	rcp26	In_Tas_Mrsos	2100	156.362
1205	rcp26	In_Mrsos_Rsds	2100	171.77
1206	rcp26	In_Rsds_Tas	2100	190.402
1207	rcp26	in_tas_rsds_mrsos	2100	185.444
1208	rcp26	SuitableContDays_tas_rsds_mrsos	2100	52.1121
1209	rcp45	in_tas	2006	211.733
1210	rcp45	in_mrsos	2006	219.851
1211	rcp45	in_rsds	2006	246.621
1212	rcp45	In_Tas_Mrsos	2006	156.203
1213	rcp45	In_Mrsos_Rsds	2006	168.145
1214	rcp45	In_Rsds_Tas	2006	199.337
1215	rcp45	in_tas_rsds_mrsos	2006	181.985
1216	rcp45	SuitableContDays_tas_rsds_mrsos	2006	54.1634
1217	rcp45	in_tas	2007	212.419
1218	rcp45	in_mrsos	2007	221.047
1219	rcp45	in_rsds	2007	246.026
1220	rcp45	In_Tas_Mrsos	2007	157.187
1221	rcp45	In_Mrsos_Rsds	2007	168.461
1222	rcp45	In_Rsds_Tas	2007	199.516
1223	rcp45	in_tas_rsds_mrsos	2007	182.642
1224	rcp45	SuitableContDays_tas_rsds_mrsos	2007	54.9465
1225	rcp45	in_tas	2008	213.157
1226	rcp45	in_mrsos	2008	221.045
1227	rcp45	in_rsds	2008	246.728
1228	rcp45	In_Tas_Mrsos	2008	157.705
1229	rcp45	In_Mrsos_Rsds	2008	168.939
1230	rcp45	In_Rsds_Tas	2008	200.361
1231	rcp45	in_tas_rsds_mrsos	2008	182.905
1232	rcp45	SuitableContDays_tas_rsds_mrsos	2008	54.4337
1233	rcp45	in_tas	2009	211.148
1234	rcp45	in_mrsos	2009	220.198
1235	rcp45	in_rsds	2009	246.346
1236	rcp45	In_Tas_Mrsos	2009	156.217
1237	rcp45	In_Mrsos_Rsds	2009	168.076
1238	rcp45	In_Rsds_Tas	2009	198.596
1239	rcp45	in_tas_rsds_mrsos	2009	182.134
1240	rcp45	SuitableContDays_tas_rsds_mrsos	2009	54.0566
1241	rcp45	in_tas	2010	210.441
1242	rcp45	in_mrsos	2010	220.171
1243	rcp45	in_rsds	2010	246.563
1244	rcp45	In_Tas_Mrsos	2010	155.817
1245	rcp45	In_Mrsos_Rsds	2010	168.32
1246	rcp45	In_Rsds_Tas	2010	198.412
1247	rcp45	in_tas_rsds_mrsos	2010	182.065
1248	rcp45	SuitableContDays_tas_rsds_mrsos	2010	53.9157
1249	rcp45	in_tas	2011	209.971
1250	rcp45	in_mrsos	2011	219.511
1251	rcp45	in_rsds	2011	246.416
1252	rcp45	In_Tas_Mrsos	2011	155.177
1253	rcp45	In_Mrsos_Rsds	2011	167.569
1254	rcp45	In_Rsds_Tas	2011	197.735
1255	rcp45	in_tas_rsds_mrsos	2011	181.24
1256	rcp45	SuitableContDays_tas_rsds_mrsos	2011	52.5967
1257	rcp45	in_tas	2012	211.684
1258	rcp45	in_mrsos	2012	220.382
1259	rcp45	in_rsds	2012	246.931
1260	rcp45	In_Tas_Mrsos	2012	156.421
1261	rcp45	In_Mrsos_Rsds	2012	168.323
1262	rcp45	In_Rsds_Tas	2012	199.28
1263	rcp45	in_tas_rsds_mrsos	2012	182.117
1264	rcp45	SuitableContDays_tas_rsds_mrsos	2012	54.2866
1265	rcp45	in_tas	2013	210.647
1266	rcp45	in_mrsos	2013	219.511
1267	rcp45	in_rsds	2013	246.701
1268	rcp45	In_Tas_Mrsos	2013	155.299
1269	rcp45	In_Mrsos_Rsds	2013	167.587
1270	rcp45	In_Rsds_Tas	2013	198.344
1271	rcp45	in_tas_rsds_mrsos	2013	181.342
1272	rcp45	SuitableContDays_tas_rsds_mrsos	2013	53.9483
1273	rcp45	in_tas	2014	208.654
1274	rcp45	in_mrsos	2014	220.482
1275	rcp45	in_rsds	2014	246.837
1276	rcp45	In_Tas_Mrsos	2014	155.106
1277	rcp45	In_Mrsos_Rsds	2014	168.127
1278	rcp45	In_Rsds_Tas	2014	197.053
1279	rcp45	in_tas_rsds_mrsos	2014	181.689
1280	rcp45	SuitableContDays_tas_rsds_mrsos	2014	52.6544
1281	rcp45	in_tas	2015	209.485
1282	rcp45	in_mrsos	2015	220.202
1283	rcp45	in_rsds	2015	246.349
1284	rcp45	In_Tas_Mrsos	2015	155.424
1285	rcp45	In_Mrsos_Rsds	2015	167.89
1286	rcp45	In_Rsds_Tas	2015	197.313
1287	rcp45	in_tas_rsds_mrsos	2015	181.687
1288	rcp45	SuitableContDays_tas_rsds_mrsos	2015	52.9296
1289	rcp45	in_tas	2016	209.964
1290	rcp45	in_mrsos	2016	220.485
1291	rcp45	in_rsds	2016	246.968
1292	rcp45	In_Tas_Mrsos	2016	155.964
1293	rcp45	In_Mrsos_Rsds	2016	168.748
1294	rcp45	In_Rsds_Tas	2016	197.614
1295	rcp45	in_tas_rsds_mrsos	2016	182.549
1296	rcp45	SuitableContDays_tas_rsds_mrsos	2016	53.236
1297	rcp45	in_tas	2017	209.397
1298	rcp45	in_mrsos	2017	220.709
1299	rcp45	in_rsds	2017	246.654
1300	rcp45	In_Tas_Mrsos	2017	156.21
1301	rcp45	In_Mrsos_Rsds	2017	168.64
1302	rcp45	In_Rsds_Tas	2017	197.579
1303	rcp45	in_tas_rsds_mrsos	2017	182.53
1304	rcp45	SuitableContDays_tas_rsds_mrsos	2017	53.618
1305	rcp45	in_tas	2018	210.346
1306	rcp45	in_mrsos	2018	220.985
1307	rcp45	in_rsds	2018	246.591
1308	rcp45	In_Tas_Mrsos	2018	156.648
1309	rcp45	In_Mrsos_Rsds	2018	168.773
1310	rcp45	In_Rsds_Tas	2018	198.122
1311	rcp45	in_tas_rsds_mrsos	2018	182.749
1312	rcp45	SuitableContDays_tas_rsds_mrsos	2018	53.0732
1313	rcp45	in_tas	2019	210.25
1314	rcp45	in_mrsos	2019	220.282
1315	rcp45	in_rsds	2019	246.951
1316	rcp45	In_Tas_Mrsos	2019	156.277
1317	rcp45	In_Mrsos_Rsds	2019	168.459
1318	rcp45	In_Rsds_Tas	2019	198.237
1319	rcp45	in_tas_rsds_mrsos	2019	182.608
1320	rcp45	SuitableContDays_tas_rsds_mrsos	2019	53.4825
1321	rcp45	in_tas	2020	208.107
1322	rcp45	in_mrsos	2020	220.011
1323	rcp45	in_rsds	2020	246.862
1324	rcp45	In_Tas_Mrsos	2020	155
1325	rcp45	In_Mrsos_Rsds	2020	168.277
1326	rcp45	In_Rsds_Tas	2020	196.164
1327	rcp45	in_tas_rsds_mrsos	2020	181.882
1328	rcp45	SuitableContDays_tas_rsds_mrsos	2020	52.918
1329	rcp45	in_tas	2021	206.225
1330	rcp45	in_mrsos	2021	219.163
1331	rcp45	in_rsds	2021	246.839
1332	rcp45	In_Tas_Mrsos	2021	153.995
1333	rcp45	In_Mrsos_Rsds	2021	167.494
1334	rcp45	In_Rsds_Tas	2021	194.533
1335	rcp45	in_tas_rsds_mrsos	2021	181.154
1336	rcp45	SuitableContDays_tas_rsds_mrsos	2021	53.1586
1337	rcp45	in_tas	2022	208.517
1338	rcp45	in_mrsos	2022	220.809
1339	rcp45	in_rsds	2022	246.456
1340	rcp45	In_Tas_Mrsos	2022	155.851
1341	rcp45	In_Mrsos_Rsds	2022	167.798
1342	rcp45	In_Rsds_Tas	2022	196.414
1343	rcp45	in_tas_rsds_mrsos	2022	181.576
1344	rcp45	SuitableContDays_tas_rsds_mrsos	2022	52.5965
1345	rcp45	in_tas	2023	208.77
1346	rcp45	in_mrsos	2023	220.304
1347	rcp45	in_rsds	2023	246.896
1348	rcp45	In_Tas_Mrsos	2023	155.916
1349	rcp45	In_Mrsos_Rsds	2023	168.463
1350	rcp45	In_Rsds_Tas	2023	197.152
1351	rcp45	in_tas_rsds_mrsos	2023	182.32
1352	rcp45	SuitableContDays_tas_rsds_mrsos	2023	52.9137
1353	rcp45	in_tas	2024	207.67
1354	rcp45	in_mrsos	2024	221.409
1355	rcp45	in_rsds	2024	246.657
1356	rcp45	In_Tas_Mrsos	2024	156.056
1357	rcp45	In_Mrsos_Rsds	2024	169.072
1358	rcp45	In_Rsds_Tas	2024	195.982
1359	rcp45	in_tas_rsds_mrsos	2024	182.597
1360	rcp45	SuitableContDays_tas_rsds_mrsos	2024	52.8333
1361	rcp45	in_tas	2025	206.451
1362	rcp45	in_mrsos	2025	219.638
1363	rcp45	in_rsds	2025	247.109
1364	rcp45	In_Tas_Mrsos	2025	154.472
1365	rcp45	In_Mrsos_Rsds	2025	168.082
1366	rcp45	In_Rsds_Tas	2025	195.207
1367	rcp45	in_tas_rsds_mrsos	2025	181.555
1368	rcp45	SuitableContDays_tas_rsds_mrsos	2025	52.7525
1369	rcp45	in_tas	2026	205.343
1370	rcp45	in_mrsos	2026	218.977
1371	rcp45	in_rsds	2026	247.29
1372	rcp45	In_Tas_Mrsos	2026	153.305
1373	rcp45	In_Mrsos_Rsds	2026	166.94
1374	rcp45	In_Rsds_Tas	2026	193.979
1375	rcp45	in_tas_rsds_mrsos	2026	180.618
1376	rcp45	SuitableContDays_tas_rsds_mrsos	2026	52.7786
1377	rcp45	in_tas	2027	205.016
1378	rcp45	in_mrsos	2027	219.92
1379	rcp45	in_rsds	2027	246.832
1380	rcp45	In_Tas_Mrsos	2027	154.311
1381	rcp45	In_Mrsos_Rsds	2027	167.474
1382	rcp45	In_Rsds_Tas	2027	193.243
1383	rcp45	in_tas_rsds_mrsos	2027	181.567
1384	rcp45	SuitableContDays_tas_rsds_mrsos	2027	51.7427
1385	rcp45	in_tas	2028	205.97
1386	rcp45	in_mrsos	2028	219.678
1387	rcp45	in_rsds	2028	247.271
1388	rcp45	In_Tas_Mrsos	2028	154.18
1389	rcp45	In_Mrsos_Rsds	2028	167.655
1390	rcp45	In_Rsds_Tas	2028	194.819
1391	rcp45	in_tas_rsds_mrsos	2028	181.406
1392	rcp45	SuitableContDays_tas_rsds_mrsos	2028	51.6951
1393	rcp45	in_tas	2029	206.57
1394	rcp45	in_mrsos	2029	219.896
1395	rcp45	in_rsds	2029	246.775
1396	rcp45	In_Tas_Mrsos	2029	154.931
1397	rcp45	In_Mrsos_Rsds	2029	167.627
1398	rcp45	In_Rsds_Tas	2029	195.169
1399	rcp45	in_tas_rsds_mrsos	2029	181.646
1400	rcp45	SuitableContDays_tas_rsds_mrsos	2029	51.7651
1401	rcp45	in_tas	2030	206.096
1402	rcp45	in_mrsos	2030	219.526
1403	rcp45	in_rsds	2030	247.309
1404	rcp45	In_Tas_Mrsos	2030	154.726
1405	rcp45	In_Mrsos_Rsds	2030	167.859
1406	rcp45	In_Rsds_Tas	2030	194.657
1407	rcp45	in_tas_rsds_mrsos	2030	181.801
1408	rcp45	SuitableContDays_tas_rsds_mrsos	2030	52.8126
1409	rcp45	in_tas	2031	204.769
1410	rcp45	in_mrsos	2031	219.519
1411	rcp45	in_rsds	2031	247.38
1412	rcp45	In_Tas_Mrsos	2031	154.291
1413	rcp45	In_Mrsos_Rsds	2031	168.1
1414	rcp45	In_Rsds_Tas	2031	194.034
1415	rcp45	in_tas_rsds_mrsos	2031	181.654
1416	rcp45	SuitableContDays_tas_rsds_mrsos	2031	52.4434
1417	rcp45	in_tas	2032	204.471
1418	rcp45	in_mrsos	2032	220.191
1419	rcp45	in_rsds	2032	247.37
1420	rcp45	In_Tas_Mrsos	2032	154.262
1421	rcp45	In_Mrsos_Rsds	2032	168.404
1422	rcp45	In_Rsds_Tas	2032	193.322
1423	rcp45	in_tas_rsds_mrsos	2032	182.171
1424	rcp45	SuitableContDays_tas_rsds_mrsos	2032	51.9469
1425	rcp45	in_tas	2033	204.633
1426	rcp45	in_mrsos	2033	219.044
1427	rcp45	in_rsds	2033	247.087
1428	rcp45	In_Tas_Mrsos	2033	153.897
1429	rcp45	In_Mrsos_Rsds	2033	167.093
1430	rcp45	In_Rsds_Tas	2033	193.108
1431	rcp45	in_tas_rsds_mrsos	2033	181.399
1432	rcp45	SuitableContDays_tas_rsds_mrsos	2033	51.4587
1433	rcp45	in_tas	2034	205.29
1434	rcp45	in_mrsos	2034	220.209
1435	rcp45	in_rsds	2034	247.178
1436	rcp45	In_Tas_Mrsos	2034	154.884
1437	rcp45	In_Mrsos_Rsds	2034	167.916
1438	rcp45	In_Rsds_Tas	2034	193.818
1439	rcp45	in_tas_rsds_mrsos	2034	182.139
1440	rcp45	SuitableContDays_tas_rsds_mrsos	2034	52.1634
1441	rcp45	in_tas	2035	204.028
1442	rcp45	in_mrsos	2035	220.142
1443	rcp45	in_rsds	2035	247.242
1444	rcp45	In_Tas_Mrsos	2035	154.079
1445	rcp45	In_Mrsos_Rsds	2035	168.204
1446	rcp45	In_Rsds_Tas	2035	193.188
1447	rcp45	in_tas_rsds_mrsos	2035	181.739
1448	rcp45	SuitableContDays_tas_rsds_mrsos	2035	52.0892
1449	rcp45	in_tas	2036	205.175
1450	rcp45	in_mrsos	2036	218.903
1451	rcp45	in_rsds	2036	247.338
1452	rcp45	In_Tas_Mrsos	2036	154.207
1453	rcp45	In_Mrsos_Rsds	2036	167.183
1454	rcp45	In_Rsds_Tas	2036	193.81
1455	rcp45	in_tas_rsds_mrsos	2036	181.311
1456	rcp45	SuitableContDays_tas_rsds_mrsos	2036	51.7567
1457	rcp45	in_tas	2037	201.805
1458	rcp45	in_mrsos	2037	221.012
1459	rcp45	in_rsds	2037	246.946
1460	rcp45	In_Tas_Mrsos	2037	154.064
1461	rcp45	In_Mrsos_Rsds	2037	168.578
1462	rcp45	In_Rsds_Tas	2037	190.851
1463	rcp45	in_tas_rsds_mrsos	2037	182.018
1464	rcp45	SuitableContDays_tas_rsds_mrsos	2037	50.5768
1465	rcp45	in_tas	2038	200.482
1466	rcp45	in_mrsos	2038	219.077
1467	rcp45	in_rsds	2038	247.038
1468	rcp45	In_Tas_Mrsos	2038	152.102
1469	rcp45	In_Mrsos_Rsds	2038	167.193
1470	rcp45	In_Rsds_Tas	2038	189.524
1471	rcp45	in_tas_rsds_mrsos	2038	180.537
1472	rcp45	SuitableContDays_tas_rsds_mrsos	2038	50.0478
1473	rcp45	in_tas	2039	203.447
1474	rcp45	in_mrsos	2039	220.305
1475	rcp45	in_rsds	2039	247.344
1476	rcp45	In_Tas_Mrsos	2039	154.346
1477	rcp45	In_Mrsos_Rsds	2039	168.389
1478	rcp45	In_Rsds_Tas	2039	192.727
1479	rcp45	in_tas_rsds_mrsos	2039	181.889
1480	rcp45	SuitableContDays_tas_rsds_mrsos	2039	51.3618
1481	rcp45	in_tas	2040	204.364
1482	rcp45	in_mrsos	2040	220.39
1483	rcp45	in_rsds	2040	247.559
1484	rcp45	In_Tas_Mrsos	2040	154.805
1485	rcp45	In_Mrsos_Rsds	2040	168.673
1486	rcp45	In_Rsds_Tas	2040	193.311
1487	rcp45	in_tas_rsds_mrsos	2040	182.385
1488	rcp45	SuitableContDays_tas_rsds_mrsos	2040	50.6384
1489	rcp45	in_tas	2041	203.088
1490	rcp45	in_mrsos	2041	219.599
1491	rcp45	in_rsds	2041	247.234
1492	rcp45	In_Tas_Mrsos	2041	154.362
1493	rcp45	In_Mrsos_Rsds	2041	168.086
1494	rcp45	In_Rsds_Tas	2041	191.848
1495	rcp45	in_tas_rsds_mrsos	2041	182.156
1496	rcp45	SuitableContDays_tas_rsds_mrsos	2041	51.445
1497	rcp45	in_tas	2042	200.276
1498	rcp45	in_mrsos	2042	219.643
1499	rcp45	in_rsds	2042	246.926
1500	rcp45	In_Tas_Mrsos	2042	152.95
1501	rcp45	In_Mrsos_Rsds	2042	167.691
1502	rcp45	In_Rsds_Tas	2042	189.728
1503	rcp45	in_tas_rsds_mrsos	2042	181.136
1504	rcp45	SuitableContDays_tas_rsds_mrsos	2042	50.3724
1505	rcp45	in_tas	2043	201.751
1506	rcp45	in_mrsos	2043	220.619
1507	rcp45	in_rsds	2043	247.383
1508	rcp45	In_Tas_Mrsos	2043	153.773
1509	rcp45	In_Mrsos_Rsds	2043	168.786
1510	rcp45	In_Rsds_Tas	2043	190.593
1511	rcp45	in_tas_rsds_mrsos	2043	182.314
1512	rcp45	SuitableContDays_tas_rsds_mrsos	2043	50.4332
1513	rcp45	in_tas	2044	202.596
1514	rcp45	in_mrsos	2044	220.157
1515	rcp45	in_rsds	2044	247.836
1516	rcp45	In_Tas_Mrsos	2044	154.296
1517	rcp45	In_Mrsos_Rsds	2044	168.222
1518	rcp45	In_Rsds_Tas	2044	191.875
1519	rcp45	in_tas_rsds_mrsos	2044	181.762
1520	rcp45	SuitableContDays_tas_rsds_mrsos	2044	50.666
1521	rcp45	in_tas	2045	201.423
1522	rcp45	in_mrsos	2045	220.001
1523	rcp45	in_rsds	2045	247.54
1524	rcp45	In_Tas_Mrsos	2045	153.322
1525	rcp45	In_Mrsos_Rsds	2045	168.083
1526	rcp45	In_Rsds_Tas	2045	191.121
1527	rcp45	in_tas_rsds_mrsos	2045	181.603
1528	rcp45	SuitableContDays_tas_rsds_mrsos	2045	50.0663
1529	rcp45	in_tas	2046	203.928
1530	rcp45	in_mrsos	2046	219.904
1531	rcp45	in_rsds	2046	248.042
1532	rcp45	In_Tas_Mrsos	2046	154.941
1533	rcp45	In_Mrsos_Rsds	2046	168.597
1534	rcp45	In_Rsds_Tas	2046	193.109
1535	rcp45	in_tas_rsds_mrsos	2046	183.257
1536	rcp45	SuitableContDays_tas_rsds_mrsos	2046	52.1994
1537	rcp45	in_tas	2047	201.425
1538	rcp45	in_mrsos	2047	220.012
1539	rcp45	in_rsds	2047	247.587
1540	rcp45	In_Tas_Mrsos	2047	153.886
1541	rcp45	In_Mrsos_Rsds	2047	168.12
1542	rcp45	In_Rsds_Tas	2047	190.824
1543	rcp45	in_tas_rsds_mrsos	2047	181.828
1544	rcp45	SuitableContDays_tas_rsds_mrsos	2047	50.6907
1545	rcp45	in_tas	2048	199.13
1546	rcp45	in_mrsos	2048	219.534
1547	rcp45	in_rsds	2048	247.904
1548	rcp45	In_Tas_Mrsos	2048	151.95
1549	rcp45	In_Mrsos_Rsds	2048	167.667
1550	rcp45	In_Rsds_Tas	2048	188.823
1551	rcp45	in_tas_rsds_mrsos	2048	180.81
1552	rcp45	SuitableContDays_tas_rsds_mrsos	2048	49.6191
1553	rcp45	in_tas	2049	198.894
1554	rcp45	in_mrsos	2049	219.09
1555	rcp45	in_rsds	2049	247.54
1556	rcp45	In_Tas_Mrsos	2049	151.627
1557	rcp45	In_Mrsos_Rsds	2049	167.009
1558	rcp45	In_Rsds_Tas	2049	188.173
1559	rcp45	in_tas_rsds_mrsos	2049	180.356
1560	rcp45	SuitableContDays_tas_rsds_mrsos	2049	49.2359
1561	rcp45	in_tas	2050	200.663
1562	rcp45	in_mrsos	2050	219.271
1563	rcp45	in_rsds	2050	247.655
1564	rcp45	In_Tas_Mrsos	2050	152.981
1565	rcp45	In_Mrsos_Rsds	2050	167.189
1566	rcp45	In_Rsds_Tas	2050	189.796
1567	rcp45	in_tas_rsds_mrsos	2050	180.566
1568	rcp45	SuitableContDays_tas_rsds_mrsos	2050	49.1498
1569	rcp45	in_tas	2051	198.997
1570	rcp45	in_mrsos	2051	220.364
1571	rcp45	in_rsds	2051	247.879
1572	rcp45	In_Tas_Mrsos	2051	153
1573	rcp45	In_Mrsos_Rsds	2051	168.74
1574	rcp45	In_Rsds_Tas	2051	188.905
1575	rcp45	in_tas_rsds_mrsos	2051	181.781
1576	rcp45	SuitableContDays_tas_rsds_mrsos	2051	50.0266
1577	rcp45	in_tas	2052	199.061
1578	rcp45	in_mrsos	2052	219.473
1579	rcp45	in_rsds	2052	248.122
1580	rcp45	In_Tas_Mrsos	2052	152.2
1581	rcp45	In_Mrsos_Rsds	2052	168.349
1582	rcp45	In_Rsds_Tas	2052	188.978
1583	rcp45	in_tas_rsds_mrsos	2052	181.533
1584	rcp45	SuitableContDays_tas_rsds_mrsos	2052	50.6485
1585	rcp45	in_tas	2053	198.214
1586	rcp45	in_mrsos	2053	219.035
1587	rcp45	in_rsds	2053	247.553
1588	rcp45	In_Tas_Mrsos	2053	151.7
1589	rcp45	In_Mrsos_Rsds	2053	167.636
1590	rcp45	In_Rsds_Tas	2053	187.652
1591	rcp45	in_tas_rsds_mrsos	2053	180.723
1592	rcp45	SuitableContDays_tas_rsds_mrsos	2053	49.3829
1593	rcp45	in_tas	2054	198.843
1594	rcp45	in_mrsos	2054	218.944
1595	rcp45	in_rsds	2054	247.805
1596	rcp45	In_Tas_Mrsos	2054	152.112
1597	rcp45	In_Mrsos_Rsds	2054	167.53
1598	rcp45	In_Rsds_Tas	2054	188.06
1599	rcp45	in_tas_rsds_mrsos	2054	180.919
1600	rcp45	SuitableContDays_tas_rsds_mrsos	2054	49.6747
1601	rcp45	in_tas	2055	197.238
1602	rcp45	in_mrsos	2055	219.181
1603	rcp45	in_rsds	2055	247.776
1604	rcp45	In_Tas_Mrsos	2055	151.271
1605	rcp45	In_Mrsos_Rsds	2055	167.895
1606	rcp45	In_Rsds_Tas	2055	186.577
1607	rcp45	in_tas_rsds_mrsos	2055	180.649
1608	rcp45	SuitableContDays_tas_rsds_mrsos	2055	48.6983
1609	rcp45	in_tas	2056	198.952
1610	rcp45	in_mrsos	2056	219.167
1611	rcp45	in_rsds	2056	248.155
1612	rcp45	In_Tas_Mrsos	2056	152.194
1613	rcp45	In_Mrsos_Rsds	2056	167.858
1614	rcp45	In_Rsds_Tas	2056	188.959
1615	rcp45	in_tas_rsds_mrsos	2056	181.304
1616	rcp45	SuitableContDays_tas_rsds_mrsos	2056	50.0192
1617	rcp45	in_tas	2057	198.67
1618	rcp45	in_mrsos	2057	219.753
1619	rcp45	in_rsds	2057	247.929
1620	rcp45	In_Tas_Mrsos	2057	152.246
1621	rcp45	In_Mrsos_Rsds	2057	168.193
1622	rcp45	In_Rsds_Tas	2057	188.725
1623	rcp45	in_tas_rsds_mrsos	2057	181.386
1624	rcp45	SuitableContDays_tas_rsds_mrsos	2057	50.127
1625	rcp45	in_tas	2058	197.507
1626	rcp45	in_mrsos	2058	218.502
1627	rcp45	in_rsds	2058	247.798
1628	rcp45	In_Tas_Mrsos	2058	150.57
1629	rcp45	In_Mrsos_Rsds	2058	166.837
1630	rcp45	In_Rsds_Tas	2058	187.086
1631	rcp45	in_tas_rsds_mrsos	2058	179.911
1632	rcp45	SuitableContDays_tas_rsds_mrsos	2058	48.8314
1633	rcp45	in_tas	2059	195.628
1634	rcp45	in_mrsos	2059	218.647
1635	rcp45	in_rsds	2059	248.018
1636	rcp45	In_Tas_Mrsos	2059	150.456
1637	rcp45	In_Mrsos_Rsds	2059	167.194
1638	rcp45	In_Rsds_Tas	2059	185.703
1639	rcp45	in_tas_rsds_mrsos	2059	180.248
1640	rcp45	SuitableContDays_tas_rsds_mrsos	2059	49.1856
1641	rcp45	in_tas	2060	193.839
1642	rcp45	in_mrsos	2060	218.603
1643	rcp45	in_rsds	2060	248.029
1644	rcp45	In_Tas_Mrsos	2060	149.573
1645	rcp45	In_Mrsos_Rsds	2060	167.646
1646	rcp45	In_Rsds_Tas	2060	183.958
1647	rcp45	in_tas_rsds_mrsos	2060	180.363
1648	rcp45	SuitableContDays_tas_rsds_mrsos	2060	48.1098
1649	rcp45	in_tas	2061	195.389
1650	rcp45	in_mrsos	2061	218.478
1651	rcp45	in_rsds	2061	247.979
1652	rcp45	In_Tas_Mrsos	2061	150.292
1653	rcp45	In_Mrsos_Rsds	2061	167.035
1654	rcp45	In_Rsds_Tas	2061	185.516
1655	rcp45	in_tas_rsds_mrsos	2061	179.83
1656	rcp45	SuitableContDays_tas_rsds_mrsos	2061	48.1725
1657	rcp45	in_tas	2062	196.266
1658	rcp45	in_mrsos	2062	219.399
1659	rcp45	in_rsds	2062	248.191
1660	rcp45	In_Tas_Mrsos	2062	151.02
1661	rcp45	In_Mrsos_Rsds	2062	168.003
1662	rcp45	In_Rsds_Tas	2062	185.802
1663	rcp45	in_tas_rsds_mrsos	2062	180.465
1664	rcp45	SuitableContDays_tas_rsds_mrsos	2062	48.7062
1665	rcp45	in_tas	2063	196.984
1666	rcp45	in_mrsos	2063	218.444
1667	rcp45	in_rsds	2063	248.144
1668	rcp45	In_Tas_Mrsos	2063	150.756
1669	rcp45	In_Mrsos_Rsds	2063	167.251
1670	rcp45	In_Rsds_Tas	2063	186.474
1671	rcp45	in_tas_rsds_mrsos	2063	180.087
1672	rcp45	SuitableContDays_tas_rsds_mrsos	2063	48.7052
1673	rcp45	in_tas	2064	195.675
1674	rcp45	in_mrsos	2064	218.377
1675	rcp45	in_rsds	2064	248.6
1676	rcp45	In_Tas_Mrsos	2064	150.691
1677	rcp45	In_Mrsos_Rsds	2064	167.799
1678	rcp45	In_Rsds_Tas	2064	186.244
1679	rcp45	in_tas_rsds_mrsos	2064	180.947
1680	rcp45	SuitableContDays_tas_rsds_mrsos	2064	49.4703
1681	rcp45	in_tas	2065	194.219
1682	rcp45	in_mrsos	2065	218.346
1683	rcp45	in_rsds	2065	248.019
1684	rcp45	In_Tas_Mrsos	2065	149.11
1685	rcp45	In_Mrsos_Rsds	2065	167.177
1686	rcp45	In_Rsds_Tas	2065	184.528
1687	rcp45	in_tas_rsds_mrsos	2065	179.804
1688	rcp45	SuitableContDays_tas_rsds_mrsos	2065	48.2812
1689	rcp45	in_tas	2066	193.968
1690	rcp45	in_mrsos	2066	218.01
1691	rcp45	in_rsds	2066	248.407
1692	rcp45	In_Tas_Mrsos	2066	149.002
1693	rcp45	In_Mrsos_Rsds	2066	167.237
1694	rcp45	In_Rsds_Tas	2066	184.134
1695	rcp45	in_tas_rsds_mrsos	2066	179.51
1696	rcp45	SuitableContDays_tas_rsds_mrsos	2066	47.6853
1697	rcp45	in_tas	2067	196.17
1698	rcp45	in_mrsos	2067	219.021
1699	rcp45	in_rsds	2067	248.315
1700	rcp45	In_Tas_Mrsos	2067	150.998
1701	rcp45	In_Mrsos_Rsds	2067	167.832
1702	rcp45	In_Rsds_Tas	2067	185.922
1703	rcp45	in_tas_rsds_mrsos	2067	180.715
1704	rcp45	SuitableContDays_tas_rsds_mrsos	2067	48.4761
1705	rcp45	in_tas	2068	196.147
1706	rcp45	in_mrsos	2068	219.615
1707	rcp45	in_rsds	2068	248.04
1708	rcp45	In_Tas_Mrsos	2068	151.207
1709	rcp45	In_Mrsos_Rsds	2068	167.907
1710	rcp45	In_Rsds_Tas	2068	186.038
1711	rcp45	in_tas_rsds_mrsos	2068	180.441
1712	rcp45	SuitableContDays_tas_rsds_mrsos	2068	48.6207
1713	rcp45	in_tas	2069	194.718
1714	rcp45	in_mrsos	2069	218.895
1715	rcp45	in_rsds	2069	248.017
1716	rcp45	In_Tas_Mrsos	2069	150.141
1717	rcp45	In_Mrsos_Rsds	2069	167.566
1718	rcp45	In_Rsds_Tas	2069	184.434
1719	rcp45	in_tas_rsds_mrsos	2069	180.137
1720	rcp45	SuitableContDays_tas_rsds_mrsos	2069	48.5279
1721	rcp45	in_tas	2070	195.066
1722	rcp45	in_mrsos	2070	218.989
1723	rcp45	in_rsds	2070	248.154
1724	rcp45	In_Tas_Mrsos	2070	150.342
1725	rcp45	In_Mrsos_Rsds	2070	167.656
1726	rcp45	In_Rsds_Tas	2070	184.662
1727	rcp45	in_tas_rsds_mrsos	2070	180.27
1728	rcp45	SuitableContDays_tas_rsds_mrsos	2070	48.4319
1729	rcp45	in_tas	2071	193.952
1730	rcp45	in_mrsos	2071	219.314
1731	rcp45	in_rsds	2071	248.44
1732	rcp45	In_Tas_Mrsos	2071	150.066
1733	rcp45	In_Mrsos_Rsds	2071	168.008
1734	rcp45	In_Rsds_Tas	2071	184.136
1735	rcp45	in_tas_rsds_mrsos	2071	180.462
1736	rcp45	SuitableContDays_tas_rsds_mrsos	2071	48.3846
1737	rcp45	in_tas	2072	193.499
1738	rcp45	in_mrsos	2072	218.183
1739	rcp45	in_rsds	2072	248.65
1740	rcp45	In_Tas_Mrsos	2072	148.901
1741	rcp45	In_Mrsos_Rsds	2072	167.31
1742	rcp45	In_Rsds_Tas	2072	183.482
1743	rcp45	in_tas_rsds_mrsos	2072	179.356
1744	rcp45	SuitableContDays_tas_rsds_mrsos	2072	47.81
1745	rcp45	in_tas	2073	192.211
1746	rcp45	in_mrsos	2073	218.451
1747	rcp45	in_rsds	2073	248.422
1748	rcp45	In_Tas_Mrsos	2073	148.684
1749	rcp45	In_Mrsos_Rsds	2073	167.558
1750	rcp45	In_Rsds_Tas	2073	182.578
1751	rcp45	in_tas_rsds_mrsos	2073	179.451
1752	rcp45	SuitableContDays_tas_rsds_mrsos	2073	48.1585
1753	rcp45	in_tas	2074	193.656
1754	rcp45	in_mrsos	2074	218.104
1755	rcp45	in_rsds	2074	248.187
1756	rcp45	In_Tas_Mrsos	2074	149.116
1757	rcp45	In_Mrsos_Rsds	2074	166.66
1758	rcp45	In_Rsds_Tas	2074	183.622
1759	rcp45	in_tas_rsds_mrsos	2074	179.273
1760	rcp45	SuitableContDays_tas_rsds_mrsos	2074	47.9241
1761	rcp45	in_tas	2075	193.878
1762	rcp45	in_mrsos	2075	218.668
1763	rcp45	in_rsds	2075	248.065
1764	rcp45	In_Tas_Mrsos	2075	149.464
1765	rcp45	In_Mrsos_Rsds	2075	167.203
1766	rcp45	In_Rsds_Tas	2075	183.728
1767	rcp45	in_tas_rsds_mrsos	2075	179.669
1768	rcp45	SuitableContDays_tas_rsds_mrsos	2075	48.1775
1769	rcp45	in_tas	2076	194.736
1770	rcp45	in_mrsos	2076	218.655
1771	rcp45	in_rsds	2076	248.631
1772	rcp45	In_Tas_Mrsos	2076	150.218
1773	rcp45	In_Mrsos_Rsds	2076	167.702
1774	rcp45	In_Rsds_Tas	2076	184.813
1775	rcp45	in_tas_rsds_mrsos	2076	180.329
1776	rcp45	SuitableContDays_tas_rsds_mrsos	2076	49.1671
1777	rcp45	in_tas	2077	192.677
1778	rcp45	in_mrsos	2077	217.373
1779	rcp45	in_rsds	2077	248.364
1780	rcp45	In_Tas_Mrsos	2077	148.629
1781	rcp45	In_Mrsos_Rsds	2077	166.647
1782	rcp45	In_Rsds_Tas	2077	182.86
1783	rcp45	in_tas_rsds_mrsos	2077	179.162
1784	rcp45	SuitableContDays_tas_rsds_mrsos	2077	48.4863
1785	rcp45	in_tas	2078	192.258
1786	rcp45	in_mrsos	2078	218.901
1787	rcp45	in_rsds	2078	248.386
1788	rcp45	In_Tas_Mrsos	2078	149.253
1789	rcp45	In_Mrsos_Rsds	2078	167.606
1790	rcp45	In_Rsds_Tas	2078	182.439
1791	rcp45	in_tas_rsds_mrsos	2078	179.614
1792	rcp45	SuitableContDays_tas_rsds_mrsos	2078	48.2111
1793	rcp45	in_tas	2079	191.538
1794	rcp45	in_mrsos	2079	218.404
1795	rcp45	in_rsds	2079	248.45
1796	rcp45	In_Tas_Mrsos	2079	148.01
1797	rcp45	In_Mrsos_Rsds	2079	167.28
1798	rcp45	In_Rsds_Tas	2079	182.243
1799	rcp45	in_tas_rsds_mrsos	2079	179.251
1800	rcp45	SuitableContDays_tas_rsds_mrsos	2079	47.7219
1801	rcp45	in_tas	2080	191.252
1802	rcp45	in_mrsos	2080	217.79
1803	rcp45	in_rsds	2080	248.522
1804	rcp45	In_Tas_Mrsos	2080	147.849
1805	rcp45	In_Mrsos_Rsds	2080	166.766
1806	rcp45	In_Rsds_Tas	2080	181.334
1807	rcp45	in_tas_rsds_mrsos	2080	178.581
1808	rcp45	SuitableContDays_tas_rsds_mrsos	2080	47.4042
1809	rcp45	in_tas	2081	193.176
1810	rcp45	in_mrsos	2081	218.49
1811	rcp45	in_rsds	2081	248.127
1812	rcp45	In_Tas_Mrsos	2081	149.357
1813	rcp45	In_Mrsos_Rsds	2081	167.281
1814	rcp45	In_Rsds_Tas	2081	182.596
1815	rcp45	in_tas_rsds_mrsos	2081	179.542
1816	rcp45	SuitableContDays_tas_rsds_mrsos	2081	47.956
1817	rcp45	in_tas	2082	191.982
1818	rcp45	in_mrsos	2082	217.374
1819	rcp45	in_rsds	2082	248.495
1820	rcp45	In_Tas_Mrsos	2082	147.918
1821	rcp45	In_Mrsos_Rsds	2082	166.755
1822	rcp45	In_Rsds_Tas	2082	182.411
1823	rcp45	in_tas_rsds_mrsos	2082	178.748
1824	rcp45	SuitableContDays_tas_rsds_mrsos	2082	47.6947
1825	rcp45	in_tas	2083	192.018
1826	rcp45	in_mrsos	2083	217.936
1827	rcp45	in_rsds	2083	248.261
1828	rcp45	In_Tas_Mrsos	2083	148.435
1829	rcp45	In_Mrsos_Rsds	2083	167.136
1830	rcp45	In_Rsds_Tas	2083	182.493
1831	rcp45	in_tas_rsds_mrsos	2083	179.412
1832	rcp45	SuitableContDays_tas_rsds_mrsos	2083	47.3721
1833	rcp45	in_tas	2084	191.334
1834	rcp45	in_mrsos	2084	218.798
1835	rcp45	in_rsds	2084	248.214
1836	rcp45	In_Tas_Mrsos	2084	148.525
1837	rcp45	In_Mrsos_Rsds	2084	167.411
1838	rcp45	In_Rsds_Tas	2084	181.499
1839	rcp45	in_tas_rsds_mrsos	2084	179.559
1840	rcp45	SuitableContDays_tas_rsds_mrsos	2084	47.3323
1841	rcp45	in_tas	2085	192.406
1842	rcp45	in_mrsos	2085	218.95
1843	rcp45	in_rsds	2085	248.556
1844	rcp45	In_Tas_Mrsos	2085	149.467
1845	rcp45	In_Mrsos_Rsds	2085	168.169
1846	rcp45	In_Rsds_Tas	2085	182.826
1847	rcp45	in_tas_rsds_mrsos	2085	180.282
1848	rcp45	SuitableContDays_tas_rsds_mrsos	2085	47.9378
1849	rcp45	in_tas	2086	193.186
1850	rcp45	in_mrsos	2086	219.062
1851	rcp45	in_rsds	2086	248.289
1852	rcp45	In_Tas_Mrsos	2086	150.166
1853	rcp45	In_Mrsos_Rsds	2086	167.866
1854	rcp45	In_Rsds_Tas	2086	183.232
1855	rcp45	in_tas_rsds_mrsos	2086	180.334
1856	rcp45	SuitableContDays_tas_rsds_mrsos	2086	48.5862
1857	rcp45	in_tas	2087	194.038
1858	rcp45	in_mrsos	2087	219.455
1859	rcp45	in_rsds	2087	248.264
1860	rcp45	In_Tas_Mrsos	2087	150.327
1861	rcp45	In_Mrsos_Rsds	2087	168.035
1862	rcp45	In_Rsds_Tas	2087	184.247
1863	rcp45	in_tas_rsds_mrsos	2087	180.737
1864	rcp45	SuitableContDays_tas_rsds_mrsos	2087	48.9138
1865	rcp45	in_tas	2088	193.081
1866	rcp45	in_mrsos	2088	219.007
1867	rcp45	in_rsds	2088	248.418
1868	rcp45	In_Tas_Mrsos	2088	149.599
1869	rcp45	In_Mrsos_Rsds	2088	167.669
1870	rcp45	In_Rsds_Tas	2088	183.022
1871	rcp45	in_tas_rsds_mrsos	2088	179.901
1872	rcp45	SuitableContDays_tas_rsds_mrsos	2088	48.8527
1873	rcp45	in_tas	2089	191.119
1874	rcp45	in_mrsos	2089	218.674
1875	rcp45	in_rsds	2089	248.256
1876	rcp45	In_Tas_Mrsos	2089	148.562
1877	rcp45	In_Mrsos_Rsds	2089	167.524
1878	rcp45	In_Rsds_Tas	2089	181.208
1879	rcp45	in_tas_rsds_mrsos	2089	179.68
1880	rcp45	SuitableContDays_tas_rsds_mrsos	2089	47.2134
1881	rcp45	in_tas	2090	191.564
1882	rcp45	in_mrsos	2090	217.995
1883	rcp45	in_rsds	2090	248.182
1884	rcp45	In_Tas_Mrsos	2090	148.318
1885	rcp45	In_Mrsos_Rsds	2090	166.994
1886	rcp45	In_Rsds_Tas	2090	181.558
1887	rcp45	in_tas_rsds_mrsos	2090	179.304
1888	rcp45	SuitableContDays_tas_rsds_mrsos	2090	47.2661
1889	rcp45	in_tas	2091	193.521
1890	rcp45	in_mrsos	2091	218.669
1891	rcp45	in_rsds	2091	248.361
1892	rcp45	In_Tas_Mrsos	2091	149.412
1893	rcp45	In_Mrsos_Rsds	2091	167.404
1894	rcp45	In_Rsds_Tas	2091	183.528
1895	rcp45	in_tas_rsds_mrsos	2091	179.452
1896	rcp45	SuitableContDays_tas_rsds_mrsos	2091	47.8694
1897	rcp45	in_tas	2092	192.718
1898	rcp45	in_mrsos	2092	219.623
1899	rcp45	in_rsds	2092	248.315
1900	rcp45	In_Tas_Mrsos	2092	149.721
1901	rcp45	In_Mrsos_Rsds	2092	168.235
1902	rcp45	In_Rsds_Tas	2092	182.904
1903	rcp45	in_tas_rsds_mrsos	2092	180.664
1904	rcp45	SuitableContDays_tas_rsds_mrsos	2092	47.9755
1905	rcp45	in_tas	2093	193.171
1906	rcp45	in_mrsos	2093	218.03
1907	rcp45	in_rsds	2093	248.575
1908	rcp45	In_Tas_Mrsos	2093	148.962
1909	rcp45	In_Mrsos_Rsds	2093	167.382
1910	rcp45	In_Rsds_Tas	2093	183.23
1911	rcp45	in_tas_rsds_mrsos	2093	179.565
1912	rcp45	SuitableContDays_tas_rsds_mrsos	2093	48.474
1913	rcp45	in_tas	2094	193.367
1914	rcp45	in_mrsos	2094	217.608
1915	rcp45	in_rsds	2094	248.672
1916	rcp45	In_Tas_Mrsos	2094	148.984
1917	rcp45	In_Mrsos_Rsds	2094	166.974
1918	rcp45	In_Rsds_Tas	2094	183.683
1919	rcp45	in_tas_rsds_mrsos	2094	179.735
1920	rcp45	SuitableContDays_tas_rsds_mrsos	2094	48.7449
1921	rcp45	in_tas	2095	193.096
1922	rcp45	in_mrsos	2095	218.256
1923	rcp45	in_rsds	2095	248.409
1924	rcp45	In_Tas_Mrsos	2095	149.044
1925	rcp45	In_Mrsos_Rsds	2095	167.44
1926	rcp45	In_Rsds_Tas	2095	183.393
1927	rcp45	in_tas_rsds_mrsos	2095	179.796
1928	rcp45	SuitableContDays_tas_rsds_mrsos	2095	47.9962
1929	rcp45	in_tas	2096	191.55
1930	rcp45	in_mrsos	2096	218.73
1931	rcp45	in_rsds	2096	248.661
1932	rcp45	In_Tas_Mrsos	2096	148.686
1933	rcp45	In_Mrsos_Rsds	2096	167.926
1934	rcp45	In_Rsds_Tas	2096	182.134
1935	rcp45	in_tas_rsds_mrsos	2096	180.32
1936	rcp45	SuitableContDays_tas_rsds_mrsos	2096	48.1466
1937	rcp45	in_tas	2097	192.04
1938	rcp45	in_mrsos	2097	218.369
1939	rcp45	in_rsds	2097	248.555
1940	rcp45	In_Tas_Mrsos	2097	148.584
1941	rcp45	In_Mrsos_Rsds	2097	167.598
1942	rcp45	In_Rsds_Tas	2097	182.654
1943	rcp45	in_tas_rsds_mrsos	2097	179.905
1944	rcp45	SuitableContDays_tas_rsds_mrsos	2097	48.1986
1945	rcp45	in_tas	2098	191.149
1946	rcp45	in_mrsos	2098	217.468
1947	rcp45	in_rsds	2098	248.754
1948	rcp45	In_Tas_Mrsos	2098	147.46
1949	rcp45	In_Mrsos_Rsds	2098	166.859
1950	rcp45	In_Rsds_Tas	2098	181.657
1951	rcp45	in_tas_rsds_mrsos	2098	178.756
1952	rcp45	SuitableContDays_tas_rsds_mrsos	2098	47.893
1953	rcp45	in_tas	2099	190.402
1954	rcp45	in_mrsos	2099	218.54
1955	rcp45	in_rsds	2099	248.487
1956	rcp45	In_Tas_Mrsos	2099	148.06
1957	rcp45	In_Mrsos_Rsds	2099	167.571
1958	rcp45	In_Rsds_Tas	2099	181.186
1959	rcp45	in_tas_rsds_mrsos	2099	179.515
1960	rcp45	SuitableContDays_tas_rsds_mrsos	2099	47.6796
1961	rcp45	in_tas	2100	192.108
1962	rcp45	in_mrsos	2100	218.771
1963	rcp45	in_rsds	2100	248.465
1964	rcp45	In_Tas_Mrsos	2100	149.046
1965	rcp45	In_Mrsos_Rsds	2100	167.719
1966	rcp45	In_Rsds_Tas	2100	182.333
1967	rcp45	in_tas_rsds_mrsos	2100	179.652
1968	rcp45	SuitableContDays_tas_rsds_mrsos	2100	47.6533
1969	rcp85	in_tas	2006	212.178
1970	rcp85	in_mrsos	2006	219.514
1971	rcp85	in_rsds	2006	246.628
1972	rcp85	In_Tas_Mrsos	2006	156.248
1973	rcp85	In_Mrsos_Rsds	2006	167.867
1974	rcp85	In_Rsds_Tas	2006	199.661
1975	rcp85	in_tas_rsds_mrsos	2006	181.845
1976	rcp85	SuitableContDays_tas_rsds_mrsos	2006	54.0095
1977	rcp85	in_tas	2007	212.228
1978	rcp85	in_mrsos	2007	220.559
1979	rcp85	in_rsds	2007	246.538
1980	rcp85	In_Tas_Mrsos	2007	156.632
1981	rcp85	In_Mrsos_Rsds	2007	168.643
1982	rcp85	In_Rsds_Tas	2007	199.809
1983	rcp85	in_tas_rsds_mrsos	2007	181.977
1984	rcp85	SuitableContDays_tas_rsds_mrsos	2007	54.2399
1985	rcp85	in_tas	2008	212.872
1986	rcp85	in_mrsos	2008	220.155
1987	rcp85	in_rsds	2008	246.627
1988	rcp85	In_Tas_Mrsos	2008	156.747
1989	rcp85	In_Mrsos_Rsds	2008	168.074
1990	rcp85	In_Rsds_Tas	2008	199.969
1991	rcp85	in_tas_rsds_mrsos	2008	181.782
1992	rcp85	SuitableContDays_tas_rsds_mrsos	2008	54.2793
1993	rcp85	in_tas	2009	210.468
1994	rcp85	in_mrsos	2009	219.91
1995	rcp85	in_rsds	2009	246.639
1996	rcp85	In_Tas_Mrsos	2009	155.578
1997	rcp85	In_Mrsos_Rsds	2009	167.844
1998	rcp85	In_Rsds_Tas	2009	198.396
[truncated: 730 more rows]
