# Supplementary material for: Suitable Days for Plant Growth Disappear under Projected Climate Change: Potential Human and Biotic Vulnerability
Source: PLoS Biol. 2015 Jun 10;13(6):e1002167. doi: 10.1371/journal.pbio.1002167 (PMC4465630; doi:10.1371/journal.pbio.1002167)
Supplement: S5 Data — (XLSX) [file pbio.1002167.s005.xlsx]

## Sheet: README
Here we provide the data for figure 6 and Fig S4in the paper.

## Sheet: Population Projections
										HNPP		GlobalNPPComsumed	at Year	PerCapita				1950	100
												31.1	1993	5.88736e-09				2100	100
Human Population counts global
Year	Estimates	Medium fertility	High fertility	Low fertility	Constant fertility	Instant-replacement	Zero-migration	Constant-mortality	No change	Year	Historical	Medium fertility	High fertility	Low fertility	Constant fertility	Instant-replacement	Zero-migration	Constant-mortality	No change
1950	2525779000									1950	14.8702
1951	2572851000									1951	15.1473
1952	2619292000									1952	15.4207
1953	2665865000									1953	15.6949
1954	2713172000									1954	15.9734
1955	2761651000									1955	16.2588
1956	2811572000									1956	16.5527
1957	2863043000									1957	16.8558
1958	2916030000									1958	17.1677
1959	2970396000									1959	17.4878
1960	3026003000									1960	17.8152
1961	3082830000									1961	18.1497
1962	3141072000									1962	18.4926
1963	3201178000									1963	18.8465
1964	3263739000									1964	19.2148
1965	3329122000									1965	19.5997
1966	3397475000									1966	20.0022
1967	3468522000									1967	20.4204
1968	3541675000									1968	20.8511
1969	3616109000									1969	21.2893
1970	3691173000									1970	21.7313
1971	3766754000									1971	22.1762
1972	3842874000									1972	22.6244
1973	3919182000									1973	23.0736
1974	3995305000									1974	23.5218
1975	4071020000									1975	23.9676
1976	4146136000									1976	24.4098
1977	4220817000									1977	24.8495
1978	4295665000									1978	25.2901
1979	4371528000									1979	25.7368
1980	4449049000									1980	26.1932
1981	4528235000									1981	26.6593
1982	4608962000									1982	27.1346
1983	4691560000									1983	27.6209
1984	4776393000									1984	28.1203
1985	4863602000									1985	28.6338
1986	4953377000									1986	29.1623
1987	5045316000									1987	29.7036
1988	5138215000									1988	30.2505
1989	5230452000									1989	30.7936
1990	5320817000									1990	31.3256
1991	5408909000									1991	31.8442
1992	5494900000									1992	32.3505
1993	5578865000									1993	32.8448
1994	5661086000									1994	33.3288
1995	5741822000									1995	33.8042
1996	5821017000									1996	34.2704
1997	5898688000									1997	34.7277
1998	5975304000									1998	35.1788
1999	6051478000									1999	35.6272
2000	6127700000									2000	36.076
2001	6204147000									2001	36.526
2002	6280854000									2002	36.9776
2003	6357992000									2003	37.4318
2004	6435706000									2004	37.8893
2005	6514095000									2005	38.3508
2006	6593228000									2006	38.8167
2007	6673106000									2007	39.287
2008	6753649000									2008	39.7612
2009	6834722000									2009	40.2385
2010	6916183000									2010	40.7181
2011		6997998760	7005844657	6990090509	7000955727	6989346975	6997962367	6995653944	6998824320	2011		41.1997	41.2459	41.1532	41.2171	41.1488	41.1995	41.1859	41.2046
2012		7080072417	7099195343	7060800420	7087375436	7059308921	7080105869	7074432417	7082246845	2012		41.6829	41.7955	41.5695	41.7259	41.5607	41.6831	41.6497	41.6957
2013		7162119434	7195451903	7128540016	7175186584	7126949263	7162245931	7152208697	7166142423	2013		42.166	42.3622	41.9683	42.2429	41.9589	42.1667	42.1076	42.1897
2014		7243784121	7293435740	7193795111	7264003722	7193731705	7244026903	7228755006	7250213523	2014		42.6468	42.9391	42.3525	42.7658	42.3521	42.6482	42.5583	42.6846
2015		7324782225	7392233241	7256924688	7353522434	7260717894	7325163777	7303879388	7334215853	2015		43.1236	43.5207	42.7241	43.2928	42.7465	43.1259	43.0006	43.1792
2016		7404976783	7491547608	7317957996	7443680488	7328175120	7405519876	7377431735	7418060454	2016		43.5958	44.1054	43.0834	43.8236	43.1436	43.599	43.4336	43.6728
2017		7484325476	7591454620	7376732252	7534492878	7395752665	7485051079	7449314453	7501705149	2017		44.0629	44.6936	43.4295	44.3583	43.5415	44.0672	43.8568	44.1652
2018		7562760049	7691842064	7433217201	7625822390	7463155898	7563683197	7519465109	7585011552	2018		44.5247	45.2846	43.762	44.896	43.9383	44.5301	44.2698	44.6557
2019		7640244883	7792682732	7487359126	7717524596	7529878382	7641372898	7587855657	7667838383	2019		44.9809	45.8783	44.0808	45.4358	44.3311	44.9875	44.6724	45.1433
2020		7716749042	7893903838	7539162617	7809496880	7595544385	7718082831	7654459605	7750080853	2020		45.4313	46.4742	44.3858	45.9773	44.7177	45.4391	45.0646	45.6275
2021		7792209448	7995411786	7588606248	7901696192	7660102567	7793747090	7719213513	7831681223	2021		45.8755	47.0719	44.6769	46.5201	45.0978	45.8846	45.4458	46.1079
2022		7866579808	8096972974	7635839712	7994135853	7723679549	7868318284	7782066625	7912632825	2022		46.3134	47.6698	44.9549	47.0644	45.4721	46.3236	45.8158	46.5845
2023		7939876856	8198226994	7681247185	8086852857	7786277400	7941810797	7843030491	7992957473	2023		46.7449	48.2659	45.2223	47.6102	45.8406	46.7563	46.1747	47.0574
2024		8012143175	8298744353	7725329401	8179917987	7847928567	8014265153	7902140482	8072709273	2024		47.1704	48.8577	45.4818	48.1581	46.2036	47.1829	46.5227	47.5269
2025		8083412759	8398226376	7768450499	8273410403	7908648560	8085713524	7959423146	8151947521	2025		47.59	49.4434	45.7357	48.7085	46.5611	47.6035	46.86	47.9934
2026		8153677369	8.49653e+09	7810752652	8367374511	7968406878	8156146015	8014867317	8230695806	2026		48.0036	50.0221	45.9847	49.2617	46.9129	48.0182	47.1864	48.4571
2027		8222926554	8593734355	7852161637	8461881986	8027151545	8225550605	8068456619	8308998984	2027		48.4113	50.5944	46.2285	49.8181	47.2587	48.4268	47.5019	48.9181
2028		8291192823	8690073475	7892550383	8557083922	8084853252	8293958287	8120209436	8386973449	2028		48.8132	51.1616	46.4663	50.3786	47.5984	48.8295	47.8066	49.3771
2029		8358519176	8785903985	7931693095	8653165399	8141481161	8361410760	8170151413	8464764831	2029		49.2096	51.7258	46.6967	50.9443	47.9318	49.2266	48.1006	49.8351
2030		8.42494e+09	8881518706	7969407142	8750295663	8197004928	8427938946	8218300627	8.5425e+09	2030		49.6006	52.2887	46.9188	51.5161	48.2587	49.6183	48.3841	50.2928
2031		8.49046e+09	8976990711	8005662920	8848581563	8251407031	8493549623	8264660475	8620268024	2031		49.9864	52.8508	47.1322	52.0948	48.579	50.0046	48.657	50.7506
2032		8555067634	9072335341	8040470440	8948121713	8304661931	8558236827	8309223555	8698124111	2032		50.3668	53.4121	47.3371	52.6808	48.8925	50.3854	48.9194	51.209
2033		8618773635	9167727865	8073723105	9049069657	8356722595	8622002017	8351983356	8776189937	2033		50.7418	53.9737	47.5329	53.2751	49.199	50.7608	49.1711	51.6686
2034		8681569042	9263363028	8105297139	9151589398	8407534775	8684842932	8392929330	8854591859	2034		51.1115	54.5367	47.7188	53.8787	49.4982	51.1308	49.4122	52.1302
2035		8743446952	9359399731	8135087089	9255827910	8457057602	8746754317	8.43205e+09	8933440062	2035		51.4758	55.1021	47.8942	54.4924	49.7897	51.4953	49.6425	52.5944
2036		8804405816	9455927543	8163036897	9361911354	8505277488	8807734840	8.46935e+09	9012827133	2036		51.8347	55.6704	48.0587	55.1169	50.0736	51.8543	49.8621	53.0618
2037		8864436768	9552994174	8189105261	9469935886	8.5522e+09	8867775075	8504826145	9092816052	2037		52.1881	56.2419	48.2122	55.7529	50.3498	52.2078	50.071	53.5327
2038		8923514713	9650656642	8213223066	9579979857	8597806106	8926850026	8.53845e+09	9173449189	2038		52.5359	56.8169	48.3542	56.4008	50.6184	52.5556	50.2689	54.0074
2039		8981607338	9748953652	8235322283	9692105209	8642110668	8984927332	8570204797	9254752148	2039		52.8779	57.3956	48.4843	57.0609	50.8792	52.8975	50.4559	54.4861
2040		9038687151	9847909272	8255351186	9806383028	8685117087	9041979334	8600061703	9336760866	2040		53.214	57.9782	48.6022	57.7337	51.1324	53.2334	50.6317	54.9689
2041		9094743549	9947554399	8273279680	9922928843	8726827085	9097995436	8628019896	9419548269	2041		53.544	58.5648	48.7078	58.4198	51.378	53.5632	50.7963	55.4563
2042		9149768513	10047890697	8289098650	10041854735	8767260895	9152967323	8654088344	9503192697	2042		53.868	59.1555	48.8009	59.12	51.616	53.8868	50.9497	55.9487
2043		9203740560	10148867437	8302809883	10163225328	8806471061	9206872652	8678278454	9587742323	2043		54.1857	59.75	48.8816	59.8346	51.8469	54.2042	51.0921	56.4465
2044		9256636273	10250405892	8314429148	10287093925	8844526020	9259686923	8700607746	9673240688	2044		54.4971	60.3478	48.95	60.5638	52.0709	54.5151	51.2236	56.9498
2045		9308438178	10352434863	8323977896	10413537302	8881483295	9311391725	8721093116	9759743685	2045		54.8021	60.9485	49.0062	61.3082	52.2885	54.8195	51.3442	57.4591
2046		9359139840	10454937355	8331464418	10542677893	8917369498	9361980340	8739749414	9847331886	2046		55.1006	61.552	49.0503	62.0685	52.4998	55.1173	51.454	57.9748
2047		9408741189	10557887853	8336912675	10674664505	8952200559	9411452467	8756587958	9936098375	2047		55.3926	62.1581	49.0824	62.8456	52.7048	55.4086	51.5532	58.4974
2048		9457240781	10661193409	8340384471	10809639078	8986010550	9459805862	8771619879	10026130896	2048		55.6782	62.7663	49.1028	63.6402	52.9039	55.6933	51.6417	59.0274
2049		9504640288	10764741230	8341958683	10947755356	9018833707	9507041363	8784856097	10117522812	2049		55.9572	63.3759	49.1121	64.4534	53.0971	55.9714	51.7196	59.5655
2050		9550944891	10868443535	8341706015	11089178450	9050698775	9553163462	8796312889	10210375840	2050		56.2298	63.9864	49.1106	65.286	53.2847	56.2429	51.7871	60.1122
2051		9596160310	10972268189	8339666515	11234078601	9081634653	9598177802	8806012951	10304794983	2051		56.496	64.5977	49.0986	66.1391	53.4668	56.5079	51.8442	60.668
2052		9640298273	11076209974	8335874829	11382642232	9111657165	9642096280	8813986720	10400899310	2052		56.7559	65.2096	49.0763	67.0137	53.6436	56.7665	51.8911	61.2338
2053		9683379446	11180245511	8330390963	11535078734	9140765051	9684939685	8820269684	10498826620	2053		57.0095	65.8221	49.044	67.9112	53.815	57.0187	51.9281	61.8104
2054		9725429894	11284359913	8323279305	11691612980	9168947638	9726734261	8824902329	10598726609	2054		57.2571	66.4351	49.0021	68.8327	53.9809	57.2648	51.9554	62.3985
2055		9766475107	11388550508	8314596955	11852473756	9196201978	9767505895	8827925520	10700747864	2055		57.4987	67.0485	48.951	69.7798	54.1413	57.5048	51.9732	62.9991
2056		9806530407	11492814882	8304384752	12017878760	9222542922	9807270414	8829374493	10805022877	2056		57.7346	67.6623	48.8909	70.7536	54.2964	57.7389	51.9817	63.6131
2057		9845614720	11597174520	8292676781	12188054786	9247994816	9846047424	8829286787	10911687065	2057		57.9647	68.2767	48.822	71.7555	54.4463	57.9672	51.9812	64.241
2058		9883762213	11701686056	8279513320	12363256891	9272575903	9883872195	8827709994	11020898112	2058		58.1893	68.892	48.7445	72.7869	54.591	58.1899	51.9719	64.884
2059		9921012280	11806426284	8264932499	12543752804	9296306711	9920785329	8824695565	11132821140	2059		58.4086	69.5087	48.6586	73.8496	54.7307	58.4072	51.9542	65.5429
2060		9957398588	11911465252	8248966931	12729808740	9319208850	9956821795	8820293122	11247616507	2060		58.6228	70.1271	48.5646	74.945	54.8655	58.6194	51.9282	66.2188
2061		9992942091	12016836619	8231647776	12921684993	9341305693	9992003351	8814544662	11365432485	2061		58.832	70.7474	48.4627	76.0746	54.9956	58.8265	51.8944	66.9124
2062		10027657203	12122574817	8212995729	13119635164	9362620460	10026345576	8807491813	11486411301	2062		59.0364	71.37	48.3529	77.24	55.1211	59.0287	51.8529	67.6246
2063		10061562395	12228753708	8193018051	13323914800	9383175855	10059868999	8799183655	11610700376	2063		59.236	71.9951	48.2352	78.4427	55.2421	59.2261	51.804	68.3564
2064		10094674166	12335457399	8171713838	13534779522	9402995178	10092592540	8789670926	11738446241	2064		59.431	72.6233	48.1098	79.6841	55.3588	59.4187	51.748	69.1085
2065		10127006921	12442757131	8149085243	13752494365	9422104931	10124532610	8779001639	11869795335	2065		59.6213	73.255	47.9766	80.9659	55.4713	59.6068	51.6851	69.8818
2066		10158578935	12550696183	8125154180	13977354038	9440538075	10155708571	8767216804	12004898160	2066		59.8072	73.8905	47.8357	82.2897	55.5798	59.7903	51.6158	70.6771
2067		10189401603	12659303539	8099939024	14209652298	9458329968	10186132567	8754355464	12143902370	2067		59.9887	74.5299	47.6873	83.6573	55.6846	59.9694	51.54	71.4955
2068		10219473319	12768616515	8073433958	14449658166	9475514377	10215804131	8740460538	12286948366	2068		60.1657	75.1734	47.5312	85.0703	55.7858	60.1441	51.4582	72.3377
2069		10248786569	12878667761	8045626311	14697637936	9492126620	10244716779	8725574654	12434173955	2069		60.3383	75.8213	47.3675	86.5303	55.8836	60.3143	51.3706	73.2045
2070		10277339229	12989484306	8016514429	14953881573	9508205993	10272869266	8709737337	12585720963	2070		60.5064	76.4738	47.1961	88.0389	55.9782	60.4801	51.2774	74.0967
2071		10305145554	13101094318	7986121510	15218723339	9523791736	10300276434	8692986292	12741740680	2071		60.6701	77.1308	47.0172	89.5981	56.07	60.6414	51.1787	75.0152
2072		10332223181	13213514712	7954481172	15492520483	9538931781	10326956145	8675353606	12902388001	2072		60.8295	77.7927	46.8309	91.21	56.1591	60.7985	51.0749	75.961
2073		10358578322	13326744515	7921617931	15775624207	9553686139	10352914519	8656865261	13067813842	2073		60.9847	78.4593	46.6374	92.8768	56.246	60.9513	50.9661	76.9349
2074		10384216409	13440773016	7887559550	16068398043	9568121634	10378156607	8637543300	13238170097	2074		61.1356	79.1307	46.4369	94.6004	56.331	61.0999	50.8523	77.9379
2075		10409149043	13555592961	7852341832	16371224725	9582301264	10402693584	8617411263	13413611913	2075		61.2824	79.8066	46.2296	96.3833	56.4145	61.2444	50.7338	78.9708
2076		10433384559	13671201799	7815995731	16684500980	9596266203	10426533742	8596491753	13594293622	2076		61.4251	80.4873	46.0156	98.2277	56.4967	61.3848	50.6106	80.0345
2077		10456948830	13787607382	7778572833	17008650452	9610061758	10449702758	8.57481e+09	13780377293	2077		61.5638	81.1726	45.7953	100.136	56.5779	61.5212	50.483	81.13
2078		10479892851	13904822926	7740157296	17344127174	9623759205	10472250778	8552414783	13972036293	2078		61.6989	81.8627	45.5691	102.111	56.6585	61.6539	50.3511	82.2584
2079		10502280113	14022865401	7700849715	17691407899	9637436693	10494240284	8.52933e+09	14169449904	2079		61.8307	82.5576	45.3377	104.156	56.7391	61.7834	50.2153	83.4206
2080		10524161005	14141741619	7660737689	18050974774	9651158384	10515720739	8.50561e+09	14372793208	2080		61.9595	83.2575	45.1015	106.273	56.8198	61.9098	50.0756	84.6178
2081		10545552880	14261439983	7619872394	18423303764	9664959903	10536709065	8.48125e+09	14582236515	2081		62.0855	83.9622	44.8609	108.465	56.9011	62.0334	49.9322	85.8509
2082		10566460628	14381937236	7578293522	18808875089	9678862096	10557209842	8.45628e+09	14797940345	2082		62.2086	84.6716	44.6161	110.735	56.9829	62.1541	49.7852	87.1208
2083		10586904845	14503211095	7536062415	19208190330	9692892427	10577242900	8430698022	15020059032	2083		62.3289	85.3856	44.3675	113.086	57.0655	62.272	49.6345	88.4285
2084		10606903863	14625233462	7493240563	19621762532	9707072102	10596825782	8404498740	15248742378	2084		62.4467	86.104	44.1154	115.52	57.149	62.3873	49.4803	89.7748
2085		10626467422	14747971603	7449880509	20050115621	9721414085	10615967626	8377681058	15484146681	2085		62.5618	86.8266	43.8601	118.042	57.2335	62.5	49.3224	91.1607
2086		10645602142	14871397920	7406029264	20493804512	9735932217	10634674706	8350258402	15726454160	2086		62.6745	87.5533	43.602	120.654	57.3189	62.6102	49.161	92.5873
2087		10664297922	14995473057	7361717138	20953378835	9750623568	10652936817	8322242129	15975845085	2087		62.7846	88.2837	43.3411	123.36	57.4054	62.7177	48.996	94.0555
2088		10682524227	15120135304	7316957063	21429362379	9765459320	10670723042	8293625357	16232474567	2088		62.8919	89.0177	43.0776	126.162	57.4928	62.8224	48.8276	95.5664
2089		10700237846	15245312108	7271750447	21922276977	9780396325	10687989964	8264396082	16496492829	2089		62.9961	89.7546	42.8114	129.064	57.5807	62.924	48.6555	97.1208
2090		10717401021	15370937062	7226103918	22432680664	9795396945	10704699652	8234549665	16768067751	2090		63.0972	90.4942	42.5427	132.069	57.669	63.0224	48.4798	98.7196
2091		10733987343	15496955715	7180035034	22961180737	9810435746	10720825806	8204093106	1.70474e+10	2091		63.1948	91.2361	42.2714	135.181	57.7576	63.1174	48.3004	100.364
2092		10749979712	15623323532	7133570274	23508429077	9825497154	10736351590	8173043481	17334682280	2092		63.289	91.9801	41.9979	138.403	57.8462	63.2088	48.1176	102.056
2093		10765365331	15750001155	7086740340	24075111516	9840569922	10751264547	8141424543	17630169235	2093		63.3796	92.7259	41.7222	141.739	57.935	63.2966	47.9315	103.795
2094		10780129870	15876948868	7039574786	24661935706	9855640687	10765550921	8109262597	17934094148	2094		63.4665	93.4733	41.4445	145.194	58.0237	63.3807	47.7421	105.584
2095		10794252256	16004121572	6992097007	25269619467	9870688160	10779190153	8076582902	18246700237	2095		63.5496	94.222	41.165	148.771	58.1123	63.461	47.5497	107.425
2096		10807702741	16131467059	6944322552	25898887228	9885681051	10792153196	8043408320	18568230821	2096		63.6288	94.9717	40.8837	152.476	58.2006	63.5373	47.3544	109.318
2097		10820441927	16258924948	6896258138	26550467544	9900576925	10804401322	8009758643	18898928011	2097		63.7038	95.7221	40.6007	156.312	58.2883	63.6094	47.1563	111.265
2098		10832420339	16386426439	6847901269	27225092474	9915321741	10815885854	7975650217	19239032226	2098		63.7744	96.4728	40.3161	160.284	58.3751	63.677	46.9555	113.267
2099		10843578834	16513894504	6799240624	27923498217	9929850349	10826548480	7941096369	19588782630	2099		63.84	97.2232	40.0296	164.396	58.4606	63.7398	46.7521	115.326
2100		10853848570	16641244073	6750256026	28646425196	9944086391	10836321229	7906107282	19948417163	2100		63.9005	97.973	39.7412	168.652	58.5444	63.7973	46.5461	117.444

## Sheet: CMIP5nppRecalculated_figures
	66.2212	66.2212	66.2212	66.2212	53.7249	53.7249	53.7249	53.7249	46.9644	46.9644	46.9644	46.9644	16.6179	16.6179	16.6179	16.6179		As percent of moderm values
	historical	rcp26	rcp45	rcp85	historical	rcp26	rcp45	rcp85	historical	rcp26	rcp45	rcp85	historical	rcp26	rcp45	rcp85	year	YrBioMs				YrBioMsRecSuiFromMon				YrBioMsRecSuiFromYr				YrBioMsRecContSuiFromYr
year	YrBioMs				YrBioMsRecSuiFromMon				YrBioMsRecSuiFromYr				YrBioMsRecContSuiFromYr					Historical	rcp26	rcp45	rcp85	Historical	rcp26	rcp45	rcp85	Historical	rcp26	rcp45	rcp85	Historical	rcp26	rcp45	rcp85
1950	60.284				49.4958				43.5284				16.7631				1950	91.0343				92.1282				92.6839				100.874
1951	59.462				48.5944				42.7102				16.2705				1951	89.7931				90.4505				90.9417				97.9095
1952	58.8148				47.9476				41.9358				15.5587				1952	88.8157				89.2465				89.2929				93.6262
1953	59.3731				48.5176				42.6104				16.2231				1953	89.6588				90.3075				90.7292				97.6242
1954	59.4644				48.6911				42.6839				16.2079				1954	89.7967				90.6305				90.8857				97.5328
1955	60.4441				49.3861				43.2955				16.1645				1955	91.276				91.9241				92.1879				97.2719
1956	60.7116				49.673				43.7579				16.7859				1956	91.6801				92.4581				93.1725				101.011
1957	60.8402				49.693				43.7036				16.7582				1957	91.8742				92.4953				93.057				100.844
1958	59.9464				48.9909				43.0178				16.2788				1958	90.5245				91.1885				91.5966				97.9595
1959	60.4321				49.3229				43.4343				16.6533				1959	91.258				91.8065				92.4835				100.213
1960	60.9604				49.9166				43.9955				16.8333				1960	92.0557				92.9116				93.6783				101.296
1961	60.8005				49.7351				43.7728				16.6006				1961	91.8143				92.5737				93.2042				99.8959
1962	59.3015				48.5859				42.5886				16.0696				1962	89.5506				90.4346				90.6827				96.7004
1963	60.2976				49.4408				43.3304				16.5258				1963	91.0548				92.0258				92.2622				99.446
1964	60.6334				49.7672				43.7453				17.1256				1964	91.562				92.6334				93.1457				103.055
1965	60.4165				49.593				43.6164				16.9631				1965	91.2344				92.3092				92.8713				102.077
1966	61.2036				50.1613				44.1868				16.856				1966	92.423				93.367				94.0858				101.433
1967	61.2968				50.2835				44.2603				16.9444				1967	92.5637				93.5945				94.2422				101.965
1968	61.2621				50.2947				44.2016				16.871				1968	92.5113				93.6154				94.1173				101.523
1969	61.3391				50.4259				44.297				16.9833				1969	92.6276				93.8596				94.3205				102.199
1970	61.6664				50.3871				44.351				16.805				1970	93.1219				93.7874				94.4354				101.126
1971	61.9657				50.7801				44.7087				16.8507				1971	93.5738				94.5189				95.197				101.401
1972	62.0077				50.7536				44.8041				17.0633				1972	93.6372				94.4694				95.4002				102.68
1973	61.0215				49.8504				43.7822				16.6067				1973	92.148				92.7884				93.2243				99.9326
1974	60.443				49.6035				43.5031				16.4216				1974	91.2744				92.3287				92.6301				98.8191
1975	60.8537				49.7111				43.7009				16.0791				1975	91.8946				92.5291				93.0511				96.7576
1976	62.3506				50.5971				44.5366				16.5827				1976	94.1551				94.1781				94.8306				99.7884
1977	61.6548				50.4515				44.235				16.497				1977	93.1044				93.9072				94.1885				99.2725
1978	62.1604				50.8797				44.6836				16.6677				1978	93.8678				94.7041				95.1436				100.3
1979	61.8664				50.6318				44.5191				16.604				1979	93.4238				94.2428				94.7933				99.9167
1980	62.0286				50.5729				44.3497				16.0999				1980	93.6688				94.1331				94.4327				96.8828
1981	62.652				50.9701				44.6722				16.4733				1981	94.6102				94.8724				95.1193				99.1296
1982	62.6446				51.0397				44.7929				16.9965				1982	94.599				95.0019				95.3763				102.278
1983	62.6452				51.2738				45.0252				16.923				1983	94.5999				95.4378				95.871				101.836
1984	63.8662				52.1735				45.8857				16.9161				1984	96.4438				97.1123				97.7033				101.794
1985	63.1092				51.5394				45.3395				16.8343				1985	95.3007				95.9322				96.5402				101.302
1986	62.8976				51.4797				45.0934				16.6148				1986	94.9811				95.821				96.0161				99.9815
1987	63.0229				51.448				45.0087				16.3221				1987	95.1703				95.762				95.8357				98.2201
1988	63.2283				51.5397				45.227				16.3071				1988	95.4804				95.9326				96.3006				98.1295
1989	63.4043				51.6566				45.3562				16.466				1989	95.7462				96.1503				96.5756				99.0859
1990	63.1039				51.3815				44.9242				16.1115				1990	95.2926				95.6381				95.6559				96.9528
1991	65.0028				52.8312				46.4235				16.8756				1991	98.1601				98.3367				98.8484				101.551
1992	64.6341				52.842				46.3308				17.1927				1992	97.6033				98.3566				98.651				103.459
1993	64.9415				52.9944				46.4089				16.6655				1993	98.0676				98.6404				98.8173				100.287
1994	64.9783				53.1352				46.5913				16.9863				1994	98.1231				98.9023				99.2056				102.217
1995	65.8074				53.6866				47.078				17.0549				1995	99.3751				99.9288				100.242				102.63
1996	64.7963				52.6569				46.0748				16.6297				1996	97.8483				98.0121				98.1057				100.071
1997	65.1923				52.8678				46.1577				16.4782				1997	98.4463				98.4046				98.2823				99.1595
1998	66.2046				53.7729				47.2681				16.8511				1998	99.975				100.089				100.647				101.403
1999	65.7713				53.3902				46.7194				16.7215				1999	99.3206				99.377				99.4784				100.624
2000	66.0607				53.5435				46.8615				16.5311				2000	99.7576				99.6624				99.7809				99.4777
2001	66.483				54.1414				47.1331				16.7475				2001	100.395				100.775				100.359				100.78
2002	66.4723				53.9403				47.0261				16.5144				2002	100.379				100.401				100.131				99.3769
2003	66.665				53.902				47.1078				16.4671				2003	100.67				100.33				100.305				99.0924
2004	67.1961				54.5499				47.7034				16.7486				2004	101.472				101.536				101.574				100.786
2005	67.3702				54.4839				47.5921				16.4898				2005	101.735				101.413				101.336				99.2292
2006		67.3702	67.3702	67.3702		54.4839	54.4839	54.4839		47.5921	47.5921	47.5921		16.4898	16.4898	16.4898	2006		101.735	101.735	101.735		101.413	101.413	101.413		101.336	101.336	101.336		99.2292	99.2292	99.2292
2007		65.1547	67.1172	67.8652		53.3729	54.362	55.1598		46.5156	47.4624	48.1456		15.4293	16.5301	16.8183	2007		98.3896	101.353	102.483		99.3448	101.186	102.671		99.0443	101.06	102.515		92.8475	99.4718	101.206
2008		65.8296	68.5657	67.812		53.8306	55.5761	54.7596		46.8282	48.5516	47.9149		15.4132	16.8873	16.6503	2008		99.4086	103.54	102.402		100.197	103.446	101.926		99.71	103.38	102.024		92.7507	101.621	100.195
2009		65.9747	67.6048	67.5301		53.6435	54.6154	54.6174		46.8252	47.65	47.6234		15.3427	16.4758	16.4113	2009		99.6277	102.089	101.976		99.8486	101.658	101.661		99.7036	101.46	101.403		92.3266	99.1452	98.7571
2010		66.905	67.531	67.6936		54.6271	54.5509	54.6129		47.8382	47.566	47.4571		16.0111	16.4725	16.1553	2010		101.033	101.978	102.223		101.679	101.538	101.653		101.861	101.281	101.049		96.3484	99.1252	97.2162
2011		65.7149	68.3706	67.6742		53.4623	55.1346	54.6488		46.5204	47.9986	47.5946		15.6989	16.1493	16.4227	2011		99.2355	103.246	102.194		99.5114	102.624	101.72		99.0547	102.202	101.342		94.4699	97.1803	98.8256
2012		65.2671	68.9201	69.7732		53.0198	55.7426	56.4556		46.1135	48.7635	49.4534		14.9435	17.0411	17.1788	2012		98.5592	104.076	105.364		98.6876	103.756	105.083		98.1882	103.831	105.3		89.9244	102.547	103.375
2013		66.2858	68.2262	68.9259		54.1277	54.9208	55.6831		47.0619	48.0432	48.5663		15.433	16.7143	16.6918	2013		100.098	103.028	104.084		100.75	102.226	103.645		100.208	102.297	103.411		92.8696	100.58	100.444
2014		66.9697	68.73	69.324		54.2991	55.5595	55.7258		47.3705	48.4523	48.6075		15.6287	16.2929	16.5477	2014		101.13	103.788	104.686		101.069	103.415	103.724		100.865	103.168	103.499		94.0476	98.0441	99.5776
2015		67.1792	68.9562	69.5324		54.4635	55.5353	56.081		47.341	48.3743	48.9013		15.3767	16.402	16.7958	2015		101.447	104.13	105		101.375	103.37	104.386		100.802	103.002	104.124		92.531	98.7009	101.071
2016		67.2312	69.026	68.5481		54.6148	55.6807	55.3155		47.6939	48.5313	48.1571		15.7437	16.4562	16.2026	2016		101.525	104.236	103.514		101.657	103.641	102.961		101.553	103.336	102.54		94.7393	99.0271	97.501
2017		67.2874	69.7735	69.7416		54.524	56.3345	56.2266		47.6012	49.1996	48.9919		15.5604	16.7879	16.7468	2017		101.61	105.364	105.316		101.487	104.857	104.657		101.356	104.759	104.317		93.6367	101.023	100.776
2018		66.6552	70.4921	69.9847		54.082	56.899	56.2555		46.9872	49.6366	49.1445		15.2631	16.8672	16.5973	2018		100.655	106.449	105.683		100.665	105.908	104.71		100.049	105.69	104.642		91.8472	101.5	99.8761
2019		66.2243	70.4544	70.1819		53.9437	56.9383	56.7144		46.8319	49.5997	49.4851		15.1456	16.9079	16.9613	2019		100.005	106.393	105.981		100.407	105.981	105.564		99.7178	105.611	105.367		91.1405	101.745	102.066
2020		68.3357	70.2605	70.3498		55.5611	56.4498	56.6504		48.5001	49.0229	49.3891		15.7926	16.437	17.0561	2020		103.193	106.1	106.234		103.418	105.072	105.445		103.27	104.383	105.163		95.0336	98.9116	102.637
2021		67.9445	69.0553	71.3213		54.9618	55.4637	57.2295		47.8513	48.2167	49.7785		15.3979	16.2573	16.8117	2021		102.602	104.28	107.702		102.302	103.237	106.523		101.889	102.667	105.992		92.6583	97.8302	101.166
2022		67.6972	70.6235	70.4653		54.6492	56.8382	56.622		47.4378	49.3031	49.1753		15.0899	16.3905	16.3337	2022		102.229	106.648	106.409		101.721	105.795	105.393		101.008	104.98	104.708		90.8052	98.6315	98.29
2023		67.7826	71.7052	70.4921		54.673	57.6239	56.4986		47.505	50.0462	49.0278		15.1479	16.8666	16.0381	2023		102.358	108.281	106.45		101.765	107.257	105.163		101.151	106.562	104.393		91.1543	101.496	96.5113
2024		68.8509	71.6377	72.3036		55.8456	57.6234	57.7212		48.6205	50.0582	50.2336		15.6049	16.6545	16.6302	2024		103.971	108.179	109.185		103.947	107.256	107.439		103.526	106.588	106.961		93.9041	100.22	100.074
2025		69.8098	71.5702	71.9189		56.5478	57.3569	57.5029		49.2766	49.8656	50.0166		15.7641	16.6487	16.2977	2025		105.419	108.078	108.604		105.254	106.76	107.032		104.923	106.178	106.499		94.8624	100.186	98.073
2026		70.036	69.7109	72.1439		56.8472	55.88	57.6833		49.3863	48.2498	50.1585		15.9533	16.0705	16.1822	2026		105.761	105.27	108.944		105.812	104.011	107.368		105.157	102.737	106.801		96.0007	96.7061	97.3783
2027		68.6811	70.7077	72.4444		55.6425	56.6714	58.0711		48.421	49.0467	50.1721		15.463	15.9949	16.1319	2027		103.715	106.775	109.398		103.569	105.485	108.09		103.102	104.434	106.83		93.0504	96.2509	97.0756
2028		68.7878	71.8427	73.0028		55.5623	57.6823	58.5315		48.3095	50.0511	50.768		15.2198	16.5205	16.3982	2028		103.876	108.489	110.241		103.42	107.366	108.947		102.864	106.572	108.099		91.587	99.4136	98.6778
2029		69.0889	71.5463	73.8597		55.9107	57.3862	59.0521		48.5284	49.7867	51.2398		15.1786	16.3479	16.7957	2029		104.331	108.041	111.535		104.069	106.815	109.916		103.33	106.01	109.104		91.3386	98.3752	101.07
2030		68.7748	71.4989	72.966		56.0039	57.3502	58.5861		48.5203	49.7101	50.8172		15.4685	16.5818	16.6757	2030		103.856	107.97	110.185		104.242	106.748	109.048		103.313	105.846	108.204		93.0832	99.7829	100.348
2031		70.3058	72.2518	73.0663		56.7327	57.8015	58.5973		49.3019	50.151	50.7427		15.4565	16.6428	16.4283	2031		106.168	109.107	110.337		105.599	107.588	109.069		104.977	106.785	108.045		93.0113	100.15	98.8593
2032		69.6981	72.9093	73.2394		56.3826	58.3591	58.4086		48.9367	50.6692	50.7338		15.3896	16.5813	16.2978	2032		105.25	110.1	110.598		104.947	108.626	108.718		104.2	107.889	108.026		92.6085	99.7796	98.0741
2033		69.781	72.3616	74.1204		56.1256	57.7669	59.3598		48.5128	50.1695	51.4086		15.2557	16.1672	16.4722	2033		105.376	109.273	111.929		104.469	107.524	110.488		103.297	106.824	109.463		91.8026	97.2878	99.1231
2034		68.9105	72.9103	74.1933		55.6156	58.3387	59.0711		48.2414	50.6008	51.1854		15.3878	16.4875	16.1777	2034		104.061	110.101	112.039		103.519	108.588	109.951		102.719	107.743	108.988		92.5979	99.2155	97.3508
2035		69.5957	73.2471	74.602		56.1403	58.5712	59.4282		48.7508	50.6607	51.3201		15.1551	16.6366	16.1343	2035		105.096	110.61	112.656		104.496	109.021	110.616		103.804	107.87	109.275		91.1972	100.113	97.0898
2036		69.7548	73.5184	75.0996		56.227	58.4474	59.3043		48.935	50.6725	51.4499		15.2933	16.5073	16.2157	2036		105.336	111.019	113.407		104.657	108.79	110.385		104.196	107.896	109.551		92.0292	99.3344	97.5798
2037		69.3888	73.6774	75.196		55.7751	58.8013	59.7019		48.3438	50.7817	51.6618		15.2041	16.0517	16.0821	2037		104.783	111.26	113.553		103.816	109.449	111.125		102.937	108.128	110.002		91.4926	96.5931	96.7756
2038		70.8449	73.3057	75.4926		57.1565	57.9302	59.9231		49.7603	50.0398	51.9608		15.6526	15.7836	16.0615	2038		106.982	110.698	114.001		106.387	107.827	111.537		105.953	106.548	110.639		94.1915	94.9797	96.6518
2039		69.8002	74.1471	74.9272		56.3214	59.2407	59.2923		49.0049	51.3825	51.318		15.6447	16.5522	15.8717	2039		105.405	111.969	113.147		104.833	110.267	110.363		104.345	109.407	109.27		94.1436	99.6048	95.5097
2040		70.1443	74.9125	75.6151		56.395	59.8719	59.872		48.9897	51.9464	51.6813		15.5132	16.417	15.974	2040		105.924	113.125	114.186		104.97	111.442	111.442		104.313	110.608	110.044		93.3521	98.7909	96.1254
2041		70.4399	74.6892	77.5093		56.6093	59.4758	61.2802		49.1624	51.5978	53.2755		15.237	16.6217	16.818	2041		106.371	112.787	117.046		105.369	110.704	114.063		104.68	109.866	113.438		91.6901	100.023	101.204
2042		71.4672	74.0351	76.4992		57.5912	58.6831	60.1557		50.0026	50.657	52.055		15.8153	15.8875	15.8439	2042		107.922	111.8	115.521		107.197	109.229	111.97		106.469	107.863	110.839		95.1704	95.6045	95.3423
2043		70.8837	75.7504	77.1964		57.046	60.1229	60.7248		49.4176	52.0214	52.5291		15.711	16.358	15.9394	2043		107.041	114.39	116.574		106.182	111.909	113.029		105.224	110.768	111.849		94.5424	98.4359	95.9169
2044		69.8941	74.9506	78.143		56.4195	59.7202	61.4331		48.8636	51.7273	53.1986		15.2295	16.3836	16.3119	2044		105.546	113.182	118.003		105.016	111.159	114.348		104.044	110.142	113.274		91.6451	98.5901	98.1589
2045		71.3943	74.7272	78.4805		57.7562	59.4169	61.4736		50.1797	51.3722	53.2424		15.7482	16.0283	16.3695	2045		107.812	112.845	118.513		107.504	110.595	114.423		106.846	109.385	113.368		94.7667	96.4521	98.5054
2046		70.5508	75.1645	78.5416		56.6608	59.8518	61.6094		49.2405	51.6802	53.335		15.4997	16.5505	16.4936	2046		106.538	113.505	118.605		105.465	111.404	114.676		104.846	110.041	113.565		93.271	99.5947	99.2521
2047		69.6358	74.2528	78.6862		56.0233	58.9097	61.791		48.5786	50.8005	53.4727		15.1156	15.8656	16.0416	2047		105.156	112.128	118.823		104.278	109.651	115.014		103.437	108.168	113.858		90.9599	95.4731	96.5323
2048		69.959	75.1524	78.2271		56.2794	59.4851	61.0317		48.743	51.3688	52.7466		14.771	15.9902	15.4704	2048		105.644	113.487	118.13		104.755	110.722	113.6		103.787	109.378	112.312		88.8859	96.223	93.0945
2049		69.6681	75.5987	79.8087		55.9263	59.6471	62.3416		48.3228	51.5909	53.9937		14.8874	15.8158	16.2859	2049		105.205	114.161	120.518		104.098	111.023	116.039		102.892	109.851	114.967		89.5867	95.1732	98.0021
2050		69.7998	75.8063	78.9886		56.2364	60.0383	61.63		48.6782	51.7492	53.3089		15.0888	15.8891	16.0627	2050		105.404	114.474	119.28		104.675	111.751	114.714		103.649	110.188	113.509		90.7986	95.6147	96.659
2051		69.8506	74.9573	80.0233		56.2207	59.37	62.2156		48.9128	51.2211	53.8013		15.1923	15.9113	15.8032	2051		105.481	113.192	120.842		104.645	110.507	115.804		104.149	109.064	114.558		91.4211	95.7479	95.0977
2052		71.2329	77.1951	80.4777		57.3887	60.9872	62.4406		49.9011	52.967	53.899		15.5389	16.8806	15.7974	2052		107.568	116.572	121.529		106.82	113.518	116.223		106.253	112.781	114.766		93.5069	101.581	95.0625
2053		70.0105	77.0647	79.3065		56.5501	60.6204	61.1024		48.9391	52.427	52.6231		15.0219	16.3144	15.077	2053		105.722	116.375	119.76		105.259	112.835	113.732		104.205	111.631	112.049		90.3961	98.1739	90.7275
2054		70.3918	76.9968	81.8949		56.4696	60.7864	63.5757		48.9256	52.448	54.8482		15.0736	16.2056	15.8792	2054		106.298	116.272	123.669		105.109	113.144	118.336		104.176	111.676	116.787		90.7072	97.5189	95.555
2055		70.6616	77.1624	81.5799		56.8839	60.4535	63.2232		49.3424	52.2653	54.4616		15.4901	15.8908	15.8847	2055		106.705	116.522	123.193		105.88	112.524	117.68		105.063	111.287	115.964		93.2134	95.6244	95.5879
2056		70.7442	76.2886	82.956		56.9456	60.0892	64.2888		49.3714	51.8301	55.5108		15.2052	16.0205	16.1196	2056		106.83	115.203	125.271		105.995	111.846	119.663		105.125	110.36	118.198		91.4987	96.4053	97.0012
2057		69.8121	77.4149	82.6566		55.9936	61.1658	63.4648		48.6708	52.7566	54.6477		15.0487	16.3538	15.613	2057		105.423	116.904	124.819		104.223	113.85	118.129		103.634	112.333	116.36		90.557	98.4109	93.9531
2058		69.1051	76.1748	82.1809		55.7609	59.8402	62.621		48.215	51.6807	53.9752		14.7716	15.7261	15.0164	2058		104.355	115.031	124.101		103.79	111.383	116.559		102.663	110.042	114.928		88.8897	94.6332	90.3629
2059		69.2798	75.832	82.4076		55.5002	59.4335	63.0346		47.9344	51.1073	54.2746		14.615	15.5376	15.2299	2059		104.619	114.513	124.443		103.305	110.626	117.329		102.065	108.821	115.565		87.9473	93.4991	91.6477
2060		70.6062	76.4651	83.2419		56.6997	59.7983	63.1696		49.1615	51.5949	54.3111		15.2966	15.3799	15.2575	2060		106.622	115.469	125.703		105.537	111.305	117.58		104.678	109.86	115.643		92.049	92.55	91.8136
2061		69.801	77.8423	84.3157		55.9984	61.0742	63.6506		48.4685	52.6956	54.8579		15.1418	15.8224	15.0009	2061		105.406	117.549	127.324		104.232	113.68	118.475		103.203	112.203	116.807		91.1172	95.2128	90.2693
2062		70.4108	77.5368	85.1763		56.6887	60.6546	64.5272		49.0006	52.1935	55.651		15.2797	15.7664	15.6166	2062		106.327	117.088	128.624		105.517	112.899	120.107		104.336	111.134	118.496		91.9474	94.8759	93.9746
2063		70.1775	77.3057	84.4877		56.6545	60.6578	63.9207		48.9987	52.1185	55.0055		15.2151	15.717	15.4143	2063		105.974	116.739	127.584		105.453	112.904	118.978		104.332	110.974	117.122		91.5586	94.5788	92.7572
2064		70.7544	78.0628	85.219		57.0057	61.2313	64.073		49.4546	52.7077	55.0683		15.4499	15.9578	14.8724	2064		106.846	117.882	128.688		106.107	113.972	119.261		105.302	112.229	117.255		92.9714	96.0277	89.4963
2065		71.0904	77.8677	86.453		57.1229	61.0766	65.1385		49.576	52.4734	56.1634		15.6323	15.602	15.2742	2065		107.353	117.587	130.552		106.325	113.684	121.245		105.561	111.73	119.587		94.0693	93.8868	91.9139
2066		69.7356	78.1955	85.516		55.8269	60.9657	64.0363		48.3167	52.3749	54.9777		15.1363	15.4148	14.7742	2066		105.307	118.082	129.137		103.913	113.478	119.193		102.879	111.52	117.063		91.0842	92.7601	88.9052
2067		69.4517	77.8832	85.4541		55.5713	61.0583	63.8925		47.9706	52.5417	54.9266		14.7785	15.6471	14.5454	2067		104.878	117.611	129.043		103.437	113.65	118.925		102.142	111.876	116.954		88.9313	94.158	87.5282
2068		70.5165	78.8569	86.8518		56.6941	61.7722	64.9866		49.2071	53.2195	55.8658		15.6748	15.9714	15.1037	2068		106.486	119.081	131.154		105.527	114.979	120.962		104.775	113.319	118.953		94.3247	96.1096	90.8879
2069		70.4724	77.9004	87.2354		56.5956	60.7798	65.1895		49.0288	52.4041	56.098		15.3562	15.8112	15.1804	2069		106.42	117.637	131.733		105.343	113.132	121.339		104.396	111.583	119.448		92.4078	95.1458	91.3495
2070		69.4486	79.1304	87.682		55.688	61.8072	65.2601		48.1041	53.3229	56.1479		14.8177	15.9914	15.2129	2070		104.874	119.494	132.408		103.654	115.044	121.471		102.427	113.539	119.554		89.1669	96.2301	91.5452
2071		70.2904	78.012	86.9039		56.5312	61.0714	64.2736		48.9572	52.3304	55.337		14.9172	15.4442	14.6273	2071		106.145	117.805	131.233		105.224	113.674	119.635		104.243	111.426	117.828		89.7657	92.9369	88.0215
2072		70.1911	77.6605	86.9398		56.6641	60.6388	63.7466		49.1937	51.9785	54.7093		15.5217	15.3268	14.1851	2072		105.995	117.274	131.287		105.471	112.869	118.654		104.747	110.676	116.491		93.4038	92.2308	85.3603
2073		69.09	78.8839	87.6463		55.6192	61.4446	64.3027		48.139	52.9286	55.3778		15.0825	15.8103	14.3568	2073		104.332	119.122	132.354		103.526	114.369	119.689		102.501	112.699	117.914		90.7607	95.1403	86.3934
2074		70.204	77.6098	89.4274		56.5919	60.4732	65.4201		49.0077	51.9626	56.3443		15.1175	15.5151	14.5862	2074		106.014	117.198	135.043		105.336	112.561	121.769		104.351	110.642	119.972		90.9712	93.3639	87.7741
2075		69.9254	77.5531	88.3682		56.14	60.5834	64.8475		48.6258	52.0714	55.6846		15.198	15.5223	14.529	2075		105.594	117.112	133.444		104.495	112.766	120.703		103.538	110.874	118.568		91.4559	93.4071	87.43
2076		69.6337	78.6145	88.6788		55.9347	61.3637	64.6751		48.4595	52.7975	55.5224		14.9317	15.9867	14.1705	2076		105.153	118.715	133.913		104.113	114.218	120.382		103.183	112.42	118.222		89.8529	96.2016	85.2727
2077		70.4265	77.7661	89.0002		56.8308	60.6658	64.1971		49.3767	52.0944	55.0002		15.6134	15.5621	13.9241	2077		106.35	117.434	134.398		105.781	112.919	119.492		105.136	110.923	117.11		93.9554	93.6468	83.7899
2078		69.4906	78.3092	88.7682		56.1856	60.9911	64.0496		48.7224	52.3571	54.9959		15.5164	15.5272	13.8668	2078		104.937	118.254	134.048		104.58	113.525	119.218		103.743	111.483	117.101		93.3717	93.4364	83.4449
2079		69.681	78.6046	87.7757		56.0444	60.9444	63.4324		48.429	52.269	54.3905		15.1443	15.3892	13.8615	2079		105.225	118.7	132.549		104.317	113.438	118.069		103.119	111.295	115.812		91.1326	92.606	83.4131
2080		69.7579	77.8416	88.3596		56.3553	60.2927	63.5217		48.8914	51.6887	54.6873		15.38	15.1239	13.9314	2080		105.341	117.548	133.431		104.896	112.225	118.235		104.103	110.059	116.444		92.5506	91.0098	83.8339
2081		69.8943	78.0303	88.725		56.3061	60.8545	63.2611		48.7532	52.1064	54.2357		15.2246	15.3452	13.4325	2081		105.547	117.833	133.983		104.805	113.271	117.75		103.809	110.949	115.483		91.6158	92.3414	80.8314
2082		70.0037	78.2034	90.2789		56.131	60.8833	64.0743		48.6285	52.248	55.1489		15.0104	15.4167	13.478	2082		105.712	118.094	136.329		104.479	113.324	119.264		103.543	111.25	117.427		90.3267	92.7716	81.1056
2083		69.6808	78.3824	91.4335		55.7023	60.9897	65.01		48.0251	52.2901	55.8446		14.5774	15.2562	14.0275	2083		105.224	118.364	138.073		103.681	113.522	121.005		102.259	111.34	118.908		87.7209	91.8056	84.4122
2084		69.7691	78.0768	90.8307		56.2849	60.6199	64.1815		48.7792	51.9338	54.9867		15.2443	15.0893	13.5021	2084		105.358	117.903	137.163		104.765	112.834	119.463		103.864	110.581	117.082		91.7342	90.8014	81.2502
2085		70.2949	78.3522	90.7256		56.7504	61.0099	64.1039		49.1476	52.2215	54.9513		15.4	15.4362	13.573	2085		106.152	118.319	137.004		105.632	113.56	119.319		104.649	111.194	117.006		92.671	92.8887	81.6768
2086		69.8296	78.3968	91.6292		56.1059	61.0446	64.4729		48.6955	52.4662	55.3448		15.3771	15.675	13.7867	2086		105.449	118.386	138.368		104.432	113.625	120.006		103.686	111.715	117.844		92.5331	94.3257	82.9629
2087		69.7947	78.8328	90.7456		55.8464	61.4878	63.341		48.5204	52.8931	54.2245		15.1513	15.9309	13.3879	2087		105.396	119.045	137.034		103.949	114.449	117.899		103.313	112.624	115.459		91.1748	95.8661	80.563
2088		69.8502	78.2999	90.4184		56.273	60.9785	62.9829		48.722	52.4825	53.9653		15.1621	15.847	13.3244	2088		105.48	118.24	136.54		104.743	113.502	117.232		103.742	111.749	114.907		91.2393	95.3611	80.181
2089		69.3918	78.8211	90.9097		55.8349	61.1703	63.1953		48.4649	52.5434	54.0256		15.1574	15.2373	13.3198	2089		104.788	119.027	137.282		103.927	113.858	117.628		103.195	111.879	115.035		91.211	91.6922	80.1531
2090		69.2092	78.9619	91.1239		55.7261	61.173	63.0093		48.0893	52.5262	53.9712		14.9634	15.3324	12.9087	2090		104.512	119.24	137.605		103.725	113.863	117.282		102.395	111.843	114.919		90.0438	92.2647	77.6796
2091		69.1488	79.09	92.6822		55.9182	61.631	63.9417		48.4037	52.7792	54.6081		15.3216	15.6151	13.0294	2091		104.421	119.433	139.958		104.083	114.716	119.017		103.065	112.381	116.276		92.1992	93.9655	78.4059
2092		69.6102	78.0261	92.0568		56.075	60.8997	63.3095		48.4901	52.3064	54.1768		15.2429	15.5082	13.0888	2092		105.118	117.826	139.014		104.374	113.355	117.84		103.249	111.375	115.357		91.7257	93.3226	78.7632
2093		69.764	78.6925	92.4791		56.2839	61.1249	63.3248		48.7821	52.505	54.1928		15.3214	15.7643	12.6842	2093		105.35	118.833	139.652		104.763	113.774	117.869		103.87	111.798	115.391		92.198	94.8634	76.3286
2094		69.1431	78.5686	92.7948		55.9272	61.376	63.816		48.3889	52.7324	54.586		15.3331	15.9405	13.0887	2094		104.412	118.646	140.129		104.099	114.241	118.783		103.033	112.282	116.228		92.2689	95.9239	78.7628
2095		68.4434	79.5999	92.9818		55.237	61.9854	63.5581		47.8158	53.3961	54.2476		15.0184	15.9976	12.9623	2095		103.356	120.203	140.411		102.815	115.376	118.303		101.813	113.695	115.508		90.3747	96.2673	78.002
2096		68.2973	79.2578	94.2874		54.9414	61.5976	63.4863		47.5118	53.0163	54.4752		14.8377	15.7084	12.891	2096		103.135	119.686	142.383		102.264	114.654	118.169		101.166	112.886	115.993		89.2872	94.527	77.5733
2097		68.3732	78.1638	93.9654		54.8144	60.6873	63.167		47.3436	52.0607	54.0195		14.8646	15.266	12.8837	2097		103.25	118.034	141.896		102.028	112.959	117.575		100.807	110.851	115.022		89.4493	91.8649	77.5293
2098		67.8479	77.9893	94.3837		54.6119	60.4544	63.355		47.207	51.6898	54.2693		15.1198	15.1668	12.6776	2098		102.456	117.771	142.528		101.651	112.526	117.925		100.517	110.062	115.554		90.9852	91.2678	76.289
2099		69.0005	79.0952	95.096		55.8166	61.2369	63.7446		48.3254	52.4035	54.635		15.0203	15.3686	12.9573	2099		104.197	119.441	143.604		103.893	113.982	118.65		102.898	111.581	116.333		90.3862	92.4823	77.9722
2100		68.7351	80.2603	93.2161		55.5699	62.0406	61.9823		48.0989	53.3813	52.904		15.0442	15.704	12.1815	2100		103.796	121.2	140.765		103.434	115.478	115.37		102.416	113.663	112.647		90.5303	94.5006	73.3033
2006
2007
2008
2009
2010
2011
2012
2013
2014
2015
2016
2017
2018
2019
2020
2021
2022
2023
2024
2025
2026
2027
2028
2029
2030
2031
2032
2033
2034
2035
2036
2037
2038
2039
2040
2041
2042
2043
2044
2045
2046
2047
2048
2049
2050
2051
2052
2053
2054
2055
2056
2057
2058
2059
2060
2061
2062
2063
2064
2065
2066
2067
2068
2069
2070
2071
2072
2073
2074
2075
2076
2077
2078
2079
2080
2081
2082
2083
2084
2085
2086
2087
2088
2089
2090
2091
2092
2093
2094
2095
2096
2097
2098
2099
2100
2006
2007
2008
2009
2010
2011
2012
2013
2014
2015
2016
2017
2018
2019
2020
2021
2022
2023
2024
2025
2026
2027
2028
2029
2030
2031
2032
2033
2034
2035
2036
2037
2038
2039
2040
2041
2042
2043
2044
2045
2046
2047
2048
2049
2050
2051
2052
2053
2054
2055
2056
2057
2058
2059
2060
2061
2062
2063
2064
2065
2066
2067
2068
2069
2070
2071
2072
2073
2074
2075
2076
2077
2078
2079
2080
2081
2082
2083
2084
2085
2086
2087
2088
2089
2090
2091
2092
2093
2094
2095
2096
2097
2098
2099
2100

## Sheet: NPP percapitaComsuptions
Source	Year	HANPP- percent of NPP terrestrial	world population	per-capita-HANPP	HANPP Used	Notes
Vitosek. 1986 Bioscience	1979	41.4	4371528000	9.47037e-09	land use changes are incorparted into this high estimate
Imhoff. 2004. Nature	1995	26.07	5741822000	4.54037e-09	high estimate- no land use
Krausmann 2013 PNAS	2005	25	6514095000	3.83783e-09
Rojstaczer 2001 science	1994	32	5613186000	5.70086e-09
Average -ALL	1993.25	31.1175	5560157750	5.88736e-09
