# Supplementary material for: Suitable Days for Plant Growth Disappear under Projected Climate Change: Potential Human and Biotic Vulnerability
Source: PLoS Biol. 2015 Jun 10;13(6):e1002167. doi: 10.1371/journal.pbio.1002167 (PMC4465630; doi:10.1371/journal.pbio.1002167)
Supplement: S6 Data — (XLSX) [file pbio.1002167.s006.xlsx]

## Sheet: CMPI5_MultiModel_RSDS
FishNetID	FishNetLat	FishNetLon	X1996	X1997	X1998	X1999	X2000	X2001	X2002	X2003	X2004	X2005
1	-85.2853	-179.482	95.6332	99.6308	95.7866	99.5012	97.4228	94.5611	96.3538	97.4349	94.677	98.883
2	-85.2853	-178.445	95.6675	99.6472	95.7463	99.5303	97.4299	94.5736	96.3247	97.4266	94.6958	98.8375
3	-85.2853	-177.409	95.7972	99.7596	95.8685	99.7487	97.6159	94.6874	96.3993	97.5702	94.6389	98.7408
4	-85.2853	-176.373	95.8829	99.7872	96.1691	99.8808	97.712	95.0952	96.5128	97.8954	94.4224	98.7791
5	-85.2853	-175.336	96.8349	99.8097	95.9928	99.9763	98.0368	95.5231	96.8589	98.1289	93.8883	98.8241
6	-85.2853	-174.3	97.0071	100.011	95.8794	99.9593	98.0988	95.647	97.0038	98.1268	94.0254	98.8644
7	-85.2853	-173.263	96.989	100.063	95.824	100.15	98.0419	95.7074	97.0621	98.2617	93.9808	99.125
8	-85.2853	-172.227	97.3721	100.299	96.1446	100.056	98.1165	96.0578	97.4656	98.4829	93.8656	99.6007
9	-85.2853	-171.19	97.5622	100.342	96.4349	99.9724	98.3785	96.204	97.6152	98.2704	94.0694	99.8378
10	-85.2853	-170.154	97.5184	100.718	96.7971	99.6384	98.6721	96.4562	97.6945	98.3135	94.2876	99.9159
11	-85.2853	-169.118	97.6711	101.16	96.744	99.3113	98.8867	96.5887	97.8645	98.6204	94.718	100.249
12	-85.2853	-168.081	97.943	101.057	96.655	99.2394	98.826	96.5883	97.9766	98.6354	94.8712	100.311
13	-85.2853	-167.045	97.2708	99.6073	96.0222	99.1084	99.1376	96.2766	97.2838	97.494	94.3191	99.741
14	-85.2853	-166.008	97.166	99.5856	96.1233	99.0285	99.4149	96.3453	97.1671	97.5623	94.3129	99.8315
15	-85.2853	-164.972	97.2457	99.5618	96.2323	99.0159	99.407	96.3673	97.1335	97.3458	94.3483	99.7318
16	-85.2853	-163.936	97.2429	99.2512	96.5121	98.7283	99.7603	96.3015	97.0838	97.5905	94.2172	99.3349
17	-85.2853	-162.899	97.2387	99.3252	96.5589	98.641	99.851	96.3157	97.0675	97.61	94.3169	99.1767
18	-85.2853	-161.863	97.152	99.4015	96.6546	98.747	99.6787	96.4883	97.2752	97.5484	94.5073	98.8982
19	-85.2853	-160.826	97.2542	99.5455	96.6229	98.7603	99.681	96.1738	97.6189	97.3835	94.4572	98.8029
20	-85.2853	-159.79	97.299	99.5551	96.7305	98.6129	99.7703	95.9867	97.8717	97.1636	94.5832	98.377
21	-85.2853	-158.753	97.1262	99.6322	96.7773	98.2268	99.9218	95.9747	97.9785	97.1401	94.6499	98.1987
22	-85.2853	-157.717	96.9081	99.6781	97.094	98.0468	100.271	96.309	98.124	97.1671	94.8546	98.0612
23	-85.2853	-156.681	96.9285	99.7768	97.0652	98.2023	100.243	96.3222	97.9608	97.0453	94.9089	98.0899
24	-85.2853	-155.644	96.7675	99.5833	96.9225	98.6509	100.122	96.244	97.7764	96.1682	95.1461	98.1409
25	-85.2853	-154.608	96.7868	99.4672	96.9449	98.5556	100.136	96.1678	97.8279	96.1649	95.0354	97.9645
26	-85.2853	-153.571	96.7125	99.3705	97.1698	98.5029	100.175	96.2225	97.7546	96.2518	94.9397	97.734
27	-85.2853	-152.535	96.3312	99.6879	97.3842	98.8649	100.037	96.7557	97.8642	96.5888	95.5554	98.3889
28	-85.2853	-151.499	96.2155	99.717	97.3589	98.8948	100.004	96.7722	97.8909	96.5736	95.4992	98.329
29	-85.2853	-150.462	96.0204	99.9048	97.2889	98.8898	99.8624	96.4613	97.7806	96.7223	95.1698	98.6012
30	-85.2853	-149.426	95.9027	100.024	97.1896	99.0111	99.7882	96.2823	97.8641	96.6832	95.0799	98.5817
31	-85.2853	-148.389	95.9022	100.039	97.145	98.9139	99.8556	96.4248	97.6205	96.5648	94.8205	98.3958
32	-85.2853	-147.353	95.5318	99.97	97.1062	98.7378	100.032	95.9158	97.6415	96.7666	94.8335	98.0178
33	-85.2853	-146.316	95.3417	99.9561	96.8976	98.5297	100.108	95.8581	97.5465	96.9119	94.6811	98.0022
34	-85.2853	-145.28	95.2849	99.8113	96.7914	98.4896	100.121	95.8269	97.2757	96.7438	94.5919	97.7916
35	-85.2853	-144.244	95.1407	99.3457	96.631	98.1788	99.9545	95.7319	97.0722	96.6097	94.7354	97.4915
36	-85.2853	-143.207	94.9875	99.1994	96.8453	98.1116	100.056	95.8181	96.9791	96.684	94.6682	97.4671
37	-85.2853	-142.171	94.9257	99.2876	96.9896	97.9255	100.085	95.6652	96.7727	96.8412	94.6736	97.5196
38	-85.2853	-141.134	94.8564	99.1218	97.0936	97.6733	99.8037	95.5039	96.7103	96.9966	94.5632	97.5079
39	-85.2853	-140.098	94.806	98.9821	97.063	97.6678	99.7364	95.5231	96.7544	96.9888	94.4316	97.4642
40	-85.2853	-139.062	94.5754	98.7179	97.0782	97.6953	99.4286	95.6908	96.9429	96.633	94.3374	97.2027
41	-85.2853	-138.025	94.5863	98.5716	97.3325	97.6288	99.2423	95.7593	97.0046	96.5786	94.198	96.9435
42	-85.2853	-136.989	94.5914	98.6621	97.5308	97.5263	99.3071	95.781	97.1239	96.6025	94.2312	96.8819
43	-85.2853	-135.952	94.2189	98.5939	97.1202	97.1578	99.4709	95.3299	97.1235	96.6878	94.0112	96.667
44	-85.2853	-134.916	94.0588	98.4877	97.0296	97.0285	99.5436	95.1566	96.869	96.7732	93.7837	96.5977
45	-85.2853	-133.879	93.8972	98.4331	96.8983	96.8023	99.4852	94.9587	96.3733	96.8064	93.7707	96.574
46	-85.2853	-132.843	93.8571	98.2744	96.5265	96.4386	99.1982	94.9538	95.808	97.124	93.9399	96.6987
47	-85.2853	-131.807	93.6765	98.1193	96.1844	96.4158	99.0798	94.6286	95.7668	97.0459	94.0386	96.4135
48	-85.2853	-130.77	93.7265	97.941	95.9542	96.3059	99.0972	94.8128	95.7613	96.7161	94.23	96.339
49	-85.2853	-129.734	93.7869	97.7539	95.711	95.9845	98.9588	94.8301	95.5586	96.444	94.6157	96.2612
50	-85.2853	-128.697	93.6373	97.7928	95.7479	96.1192	98.9721	94.7293	95.4614	96.2967	94.6187	96.2433
51	-85.2853	-127.661	93.1851	97.5272	96.2108	95.6137	98.7288	94.312	94.9288	96.2127	94.4647	96.1395
52	-85.2853	-126.625	92.919	97.39	96.1302	95.5221	98.6446	94.0933	94.6518	96.1443	94.3304	95.8934
53	-85.2853	-125.588	92.6516	97.3831	95.9048	95.5504	98.4812	93.967	94.3392	96.201	94.2257	95.6147
54	-85.2853	-124.552	92.6738	97.4263	96.0027	95.1954	98.1046	93.9799	94.2613	96.1065	94.4239	95.6355
55	-85.2853	-123.515	92.8088	97.4012	95.8857	95.0904	98.0826	93.6764	94.2452	95.9599	94.4503	95.5034
56	-85.2853	-122.479	92.6176	97.3572	95.5034	95.3063	97.5994	93.5585	93.9676	95.6516	94.2294	95.1885
57	-85.2853	-121.442	92.5317	97.368	95.1922	95.5757	97.2129	93.7223	93.657	95.4732	94.2739	95.1295
58	-85.2853	-120.406	92.4461	96.9675	95.1237	95.2901	97.1054	93.5551	93.2194	95.3049	94.1688	94.7555
59	-85.2853	-119.37	92.1356	96.806	95.0475	95.371	96.9628	93.9122	93.0152	95.3301	94.2589	94.537
60	-85.2853	-118.333	91.9456	96.5178	94.7656	95.3064	96.617	94.1515	92.6845	95.2166	94.0588	94.136
61	-85.2853	-117.297	91.9609	96.5113	94.8107	95.4699	96.7062	94.2307	92.4243	95.1641	93.9936	94.1419
62	-85.2853	-116.26	92.2411	96.3101	94.5744	95.1889	96.4232	94.2537	92.7393	95.5943	93.8395	93.9475
63	-85.2853	-115.224	92.2035	96.1458	94.4111	95.1192	96.411	94.1824	92.6923	95.4527	93.6368	93.7441
64	-85.2853	-114.188	92.2582	96.149	94.233	95.1814	96.2643	94.1482	92.6204	95.1257	93.5726	93.7142
65	-85.2853	-113.151	92.1754	96.1237	93.8921	95.0985	95.8108	93.8949	92.2788	94.7724	93.6379	93.5618
66	-85.2853	-112.115	92.1569	96.0982	93.9374	95.1319	95.7566	93.8874	92.1943	94.8811	93.7563	93.5844
67	-85.2853	-111.078	92.2263	95.9419	93.7643	94.9543	95.4736	93.6481	92.0954	94.5622	93.8032	93.3111
68	-85.2853	-110.042	92.1991	95.5586	93.6768	95.0539	95.2829	93.5532	92.1984	94.5053	93.7159	93.0831
69	-85.2853	-109.005	91.8435	95.2719	93.4179	95.0825	95.2253	93.5811	92.1144	94.5204	93.6973	93.1648
70	-85.2853	-107.969	91.9135	95.1585	92.7515	94.4998	95.2858	93.4228	92.0473	94.6786	93.6734	92.5917
71	-85.2853	-106.933	91.7459	95.1574	92.3803	94.4453	95.2734	93.2515	92.0188	94.6344	93.564	92.6595
72	-85.2853	-105.896	91.8366	94.9781	92.0534	94.3177	95.0011	93.3405	91.8893	94.616	93.1638	92.3773
73	-85.2853	-104.86	91.8745	94.9288	92.1639	94.0102	94.2161	93.1162	91.963	94.3363	93.4451	92.4021
74	-85.2853	-103.823	91.999	94.616	91.9922	93.6682	94.218	93.0045	92.0709	94.2496	93.4282	92.3637
75	-85.2853	-102.787	91.9904	94.3387	91.7934	93.41	94.2072	92.8391	92.0099	94.2284	93.3937	92.2025
76	-85.2853	-101.751	91.7228	93.7458	91.8709	92.8637	93.8313	92.723	91.935	94.0978	93.4202	92.1332
77	-85.2853	-100.714	91.7071	93.522	91.815	92.5599	93.2458	92.6957	91.8127	94.0864	93.1728	92.0212
78	-85.2853	-99.6777	91.2954	93.3564	91.5015	91.7566	92.9748	92.9896	91.9076	93.985	93.0825	92.1206
79	-85.2853	-98.6413	91.1238	93.0585	91.2279	91.276	92.6096	92.9525	91.7334	93.7733	93.3078	91.9564
80	-85.2853	-97.6049	90.9842	92.7507	91.0987	91.2681	92.4946	92.9655	91.5362	93.4555	93.4192	91.7443
81	-85.2853	-96.5684	90.4065	91.903	91.1579	90.4739	91.6746	93.0348	91.1355	93.1348	93.1635	91.4075
82	-85.2853	-95.532	90.2149	91.6163	90.9835	90.0151	91.6421	92.9354	90.9289	92.6198	92.9937	91.3313
83	-85.2853	-94.4956	89.761	91.6097	90.863	89.8181	91.7441	92.78	90.8328	92.4304	93.1114	91.1365
84	-85.2853	-93.4592	89.3139	91.5537	90.4569	89.7659	91.7236	92.6488	90.854	91.9879	93.4883	91.166
85	-85.2853	-92.4228	89.3898	91.2128	90.2876	89.5779	91.5077	92.59	90.9404	91.9764	93.3127	91.207
86	-85.2853	-91.3864	89.5876	90.7389	90.1205	89.3513	91.7052	92.3488	91.0009	92.0057	93.2547	90.5744
87	-85.2853	-90.3499	89.7021	90.1985	90.3477	89.1573	91.7676	92.1026	90.8614	92.2251	93.197	89.979
88	-85.2853	-89.3135	89.6597	90.2275	90.3679	89.2116	91.7358	92.0466	90.7743	92.252	93.233	89.9787
89	-85.2853	-88.2771	89.6802	89.8284	90.5987	89.214	91.3254	92.3554	90.8692	91.7383	93.2648	90.4129
90	-85.2853	-87.2407	89.7918	89.7796	90.7665	89.3446	91.2041	92.3869	90.889	91.6776	93.2359	90.6112
91	-85.2853	-86.2043	89.6416	89.9167	90.9917	89.4315	90.9541	92.656	90.9325	91.8352	93.2264	90.7659
92	-85.2853	-85.1679	88.7228	90.2396	90.8239	89.3545	90.6516	93.024	90.6477	91.7363	93.6514	91.4165
93	-85.2853	-84.1314	88.8142	90.4042	90.8205	89.4705	90.6838	92.959	90.6746	91.7668	93.7424	91.478
94	-85.2853	-83.095	88.6766	90.7841	90.9844	89.3767	90.3529	92.7786	90.6433	91.4918	93.9141	91.6828
95	-85.2853	-82.0586	88.6655	90.8689	90.8967	88.9943	89.9241	92.7511	90.6089	91.0104	93.8571	91.7549
96	-85.2853	-81.0222	88.7235	91.0001	91.1376	88.9611	90.3471	93.1175	90.9085	90.8944	94.1384	91.8028
97	-85.2853	-79.9858	88.5444	91.165	91.3443	88.9111	90.2409	93.2734	91.2109	91.1588	94.4471	91.9143
98	-85.2853	-78.9494	88.5349	91.3106	91.5041	89.068	90.0293	93.5427	91.6034	91.3889	94.613	92.3652
99	-85.2853	-77.9129	88.6255	91.518	91.6878	89.1407	90.0342	93.6802	91.6953	91.3298	94.8741	92.5441
100	-85.2853	-76.8765	88.4636	92.0853	92.3792	89.3534	89.8124	93.8494	92.3111	91.7719	94.5271	93.404
101	-85.2853	-75.8401	88.729	92.4062	92.6099	89.4729	89.7354	94.2885	92.322	91.9746	94.7065	93.5362
102	-85.2853	-74.8037	88.7875	92.5757	92.7241	89.6241	89.6766	94.592	92.1415	92.135	94.7463	93.396
103	-85.2853	-73.7673	88.804	92.6697	93.0591	89.9871	89.7187	95.2526	92.0312	92.4551	94.9585	93.0038
104	-85.2853	-72.7309	88.9294	92.7183	93.1825	90.0241	89.6854	95.2915	92.0786	92.4511	95.0388	93.0581
105	-85.2853	-71.6944	89.2332	93.0842	93.323	89.8757	89.6047	95.0431	92.5998	92.7264	95.4758	93.493
106	-85.2853	-70.658	89.1717	93.1979	93.7015	89.8063	89.8033	95.0414	92.8231	92.6786	95.4364	93.598
107	-85.2853	-69.6216	89.1781	93.1857	93.714	90.0087	89.8979	95.0818	93.1596	92.7219	95.3115	93.9198
108	-85.2853	-68.5852	89.4577	93.2371	93.9344	90.1328	90.0972	94.9216	93.1148	92.9633	95.569	93.9281
109	-85.2853	-67.5488	89.6678	93.532	94.1212	90.2811	90.2477	94.9381	92.9674	93.1887	95.6844	93.9173
110	-85.2853	-66.5124	89.3478	94.378	93.4764	90.621	89.6236	95.1255	91.7205	93.4097	96.5321	94.5868
111	-85.2853	-65.4759	89.9462	94.3441	93.4719	90.7532	89.8521	94.8193	91.7971	93.5708	97.046	95.031
112	-85.2853	-64.4395	89.838	94.4888	93.6043	90.7657	89.9826	94.9956	91.7635	93.8249	96.9616	95.2795
113	-85.2853	-63.4031	89.7433	94.5214	93.9546	90.7733	89.9667	94.9668	91.905	94.0728	96.8015	95.2782
114	-85.2853	-62.3667	89.6732	94.2562	94.2558	90.7168	89.6476	94.4592	91.8555	94.3289	96.6835	95.3452
115	-85.2853	-61.3303	89.704	94.3293	94.3011	90.8471	89.6313	94.4483	91.9363	94.3383	96.7237	95.4537
116	-85.2853	-60.2939	89.7238	94.5068	94.6098	91.0393	89.5807	93.9067	92.1319	94.7743	96.1495	95.6127
117	-85.2853	-59.2574	89.7772	94.5755	94.6555	90.9618	89.6292	93.8786	92.1107	95.105	95.9485	95.5532
118	-85.2853	-58.221	89.6779	94.714	94.7389	90.8272	89.9749	93.9346	92.0121	95.3626	96.0397	95.7265
119	-85.2853	-57.1846	90.0142	94.0944	94.3914	91.7229	90.2886	93.1052	91.6409	95.4034	95.6867	95.9312
120	-85.2853	-56.1482	90.1292	94.1742	94.2816	91.9058	90.1763	93.1564	91.3748	95.3354	95.6644	95.8964
121	-85.2853	-55.1118	90.1079	94.1658	94.062	91.963	90.1201	92.9472	91.3847	95.602	95.6427	95.6627
122	-85.2853	-54.0754	89.7229	94.1001	94.5134	91.4564	90.9276	92.6329	93.0345	95.4787	95.0332	95.6635
123	-85.2853	-53.0389	89.6204	94.101	94.6477	91.5684	91.1013	92.6139	92.9964	95.6067	95.0973	95.6845
124	-85.2853	-52.0025	89.6991	94.0368	94.8674	91.665	91.0793	92.4797	92.7767	95.5998	95.0211	95.703
125	-85.2853	-50.9661	89.6628	94.3025	94.8823	91.4831	91.0598	92.0924	92.5432	95.6561	95.002	95.769
126	-85.2853	-49.9297	89.5523	94.2704	94.7565	91.4254	90.9954	92.0544	92.6185	95.6294	94.996	95.7164
127	-85.2853	-48.8933	89.3239	93.8653	94.2091	91.588	91.0379	91.8368	92.556	96.1279	94.877	95.6249
128	-85.2853	-47.8569	89.1363	93.8475	93.9463	91.5691	90.9665	91.5896	92.333	96.1956	94.614	95.5373
129	-85.2853	-46.8204	89.127	93.7451	93.9124	91.5614	90.9311	91.3494	92.2315	96.1884	94.4171	95.475
130	-85.2853	-45.784	88.7781	93.436	93.9603	91.7165	91.2985	90.8971	92.6687	96.3348	94.1505	95.3725
131	-85.2853	-44.7476	88.6995	93.3765	93.8284	91.7434	91.2001	90.7595	92.7134	96.1766	94.1198	95.2963
132	-85.2853	-43.7112	88.9896	93.1747	93.2296	92.492	90.8608	90.3725	91.2567	96.5554	94.1681	95.3549
133	-85.2853	-42.6748	89.1093	92.9577	93.1289	92.5788	90.9898	90.259	91.3353	96.4672	93.7847	94.942
134	-85.2853	-41.6384	88.9654	92.7271	92.9461	92.3649	90.6648	90.0987	91.1719	96.3559	93.6089	94.8147
135	-85.2853	-40.6019	89.1226	92.8561	92.5926	92.4329	90.858	90.2477	91.2635	96.2054	93.4492	94.8531
136	-85.2853	-39.5655	89.1296	92.5974	92.3259	92.3796	90.8198	90.0373	91.1324	96.0108	93.2006	94.7935
137	-85.2853	-38.5291	89.2189	92.4948	92.1659	92.3361	90.8921	90.0251	91.0874	95.9263	93.1177	94.7418
138	-85.2853	-37.4927	89.5444	92.4926	91.98	92.0767	90.684	89.7474	91.5478	95.2883	93.2569	94.5751
139	-85.2853	-36.4563	89.1155	91.992	91.4284	90.9886	90.487	89.3364	92.2548	94.4332	92.1067	93.6002
140	-85.2853	-35.4199	89.112	91.7803	91.0059	90.7171	90.5149	89.2659	92.112	94.2181	91.8731	93.2095
141	-85.2853	-34.3834	88.8242	91.5763	90.2966	90.2847	90.4122	89.2868	91.8312	93.9634	91.4575	92.8507
142	-85.2853	-33.347	88.7558	91.5563	90.1594	90.0302	90.487	89.2513	91.6898	93.987	91.3899	92.7632
143	-85.2853	-32.3106	88.655	91.2834	89.6758	90.0003	90.2883	89.0455	91.7943	93.5168	91.0217	92.3642
144	-85.2853	-31.2742	88.6103	91.178	89.0618	89.9893	90.2124	88.9776	91.8027	93.1143	90.4188	91.8931
145	-85.2853	-30.2378	88.306	91.236	88.6436	89.8243	90.2201	88.9011	91.605	92.9368	90.1475	91.7876
146	-85.2853	-29.2014	87.9123	91.2063	88.3306	89.707	90.0182	88.4151	91.2761	92.3225	89.9049	91.3796
147	-85.2853	-28.1649	87.7482	91.2349	88.2739	89.6862	89.7942	88.1041	90.9324	92.1942	89.647	91.0733
148	-85.2853	-27.1285	87.6242	91.3465	88.083	89.551	89.7733	87.9765	90.5704	91.8993	89.3617	90.9701
149	-85.2853	-26.0921	87.2733	90.9286	87.7271	89.2246	89.1239	87.4291	90.036	91.3138	88.7227	90.3726
150	-85.2853	-25.0557	87.066	90.9318	87.5629	88.8232	88.9758	87.4012	89.873	91.1462	88.5455	90.1858
151	-85.2853	-24.0193	86.7813	90.7518	87.1314	88.4051	88.8647	87.2348	89.7648	90.7116	88.2359	89.9348
152	-85.2853	-22.9829	86.4624	90.6764	86.3772	87.7524	88.7113	86.9732	89.7492	90.0351	87.8563	89.1286
153	-85.2853	-21.9464	86.3897	90.684	86.3066	87.6247	88.6221	86.9055	89.6791	89.9438	87.8184	88.9612
154	-85.2853	-20.91	85.828	90.2806	85.7466	86.8409	87.9259	86.4605	89.3145	88.9721	87.4643	88.4395
155	-85.2853	-19.8736	85.5816	89.9391	85.5381	86.6934	87.6043	86.0321	89.1178	88.5887	87.3021	88.1931
156	-85.2853	-18.8372	85.4098	89.7998	85.4836	86.5428	87.4261	85.8495	88.8027	88.3421	87.1369	88.0609
157	-85.2853	-17.8008	84.7805	89.5044	85.1502	86.1924	86.8308	85.2872	88.5704	87.9361	86.2935	87.95
158	-85.2853	-16.7644	84.6058	89.5146	85.0294	86.1616	86.6019	85.1575	88.4112	87.8332	86.222	87.8429
159	-85.2853	-15.7279	84.5102	89.1863	84.5448	85.973	86.1526	84.8768	88.2055	87.5332	86.0175	87.5974
160	-85.2853	-14.6915	84.2776	89.0949	83.9316	85.7701	85.9801	84.7389	88.5123	87.1962	86.1087	87.401
161	-85.2853	-13.6551	84.205	88.8848	84.0383	85.6981	85.8526	84.5516	88.1145	87.0069	86.1583	87.1599
162	-85.2853	-12.6187	84.0042	88.696	83.7932	85.5167	85.5662	84.3964	87.9148	86.8295	85.8797	87.2222
163	-85.2853	-11.5823	83.8642	88.3301	83.5888	85.1293	85.418	84.375	87.7021	86.6004	85.6862	87.2028
164	-85.2853	-10.5459	83.9824	88.2851	83.4339	85.2232	85.3431	84.4071	87.6796	86.4088	85.6421	87.1274
165	-85.2853	-9.50944	84.0054	87.8805	82.6235	85.0361	85.1688	84.6185	87.3725	85.5542	85.6049	86.5978
166	-85.2853	-8.47302	83.9926	87.7821	82.3406	84.7688	85.0176	84.5819	87.2451	85.3262	85.6179	86.3175
167	-85.2853	-7.43661	84.0052	87.6046	82.2805	84.6292	85.0122	84.511	87.1416	85.2537	85.5955	85.9425
168	-85.2853	-6.40019	83.861	87.2165	82.1278	84.8314	85.2514	84.3858	86.6462	85.0746	85.544	85.6957
169	-85.2853	-5.36377	83.8632	87.1811	82.207	85.0489	85.3405	84.4588	86.6318	85.1079	85.6976	85.8186
170	-85.2853	-4.32736	83.6411	86.8667	82.2405	85.1675	85.1753	84.3606	86.3313	84.7074	85.5073	85.6997
171	-85.2853	-3.29094	83.366	86.6375	82.231	85.163	84.9217	84.3664	86.03	84.2098	85.3139	85.4998
172	-85.2853	-2.25452	83.0997	86.4415	82.2853	84.9359	84.7059	84.2221	86.1287	84.084	85.0147	85.387
173	-85.2853	-1.21811	82.6219	86.4576	82.2703	84.7408	84.5176	83.9536	85.953	83.6429	84.9634	85.3876
174	-85.2853	-0.181688	82.2145	86.3547	82.1835	84.7602	84.2796	83.8136	85.7078	83.3617	84.8893	85.1611
175	-85.2853	0.854728	82.0958	86.2786	82.0487	84.7258	84.1312	83.7555	85.7417	83.4343	84.781	85.0996
176	-85.2853	1.89115	81.9608	85.6405	81.589	84.2409	84.1954	83.3285	85.4226	83.3412	84.3584	84.3621
177	-85.2853	2.92756	81.9091	85.4735	81.6686	84.1986	84.2374	83.292	85.4191	83.2666	84.3537	84.2591
178	-85.2853	3.96398	81.8525	85.2331	81.8306	84.1099	84.3283	83.2192	85.3282	83.1869	84.234	84.1898
179	-85.2853	5.0004	81.8308	84.8663	82.1824	84.0854	84.6617	83.11	84.9093	82.9136	83.9784	84.1201
180	-85.2853	6.03681	81.8072	84.8314	82.1936	84.1486	84.6646	83.1018	84.8578	82.8661	83.8589	84.1069
181	-85.2853	7.07323	81.6153	84.592	82.3808	84.4008	84.4345	83.3287	84.9251	82.4197	83.5507	84.2828
182	-85.2853	8.10965	81.5757	84.4976	82.5082	84.4982	84.4242	83.5258	84.9242	82.0926	83.3709	84.3647
183	-85.2853	9.14606	81.4934	84.5446	82.3962	84.7664	84.6486	83.433	85.0958	82.0253	83.2162	84.3087
184	-85.2853	10.1825	81.3874	84.7134	82.2243	84.4209	84.3109	83.0663	84.9296	81.9878	82.9999	84.4655
185	-85.2853	11.2189	81.2605	84.84	82.2763	84.484	84.1189	82.9151	84.8368	82.0538	82.8583	84.5376
186	-85.2853	12.2553	81.2929	84.7993	82.2774	84.5511	83.9992	82.8576	84.7344	82.0269	82.7531	84.6274
187	-85.2853	13.2917	81.3016	84.6225	82.2017	84.8142	84.0826	82.4333	84.171	81.8876	82.1564	84.6257
188	-85.2853	14.3281	81.2576	84.5946	82.3498	84.873	84.084	82.5024	84.1217	81.8796	82.1867	84.7286
189	-85.2853	15.3646	81.323	84.6732	82.2686	84.7062	83.9156	82.323	83.9244	81.7957	82.1698	84.4799
190	-85.2853	16.401	81.375	84.7472	82.2418	84.6674	83.683	82.0396	83.5335	81.6662	82.0985	84.1896
191	-85.2853	17.4374	81.4034	84.7683	82.2717	84.6875	83.6795	81.9594	83.634	81.5925	82.0058	84.1407
192	-85.2853	18.4738	81.3887	84.622	82.2125	84.2403	83.7328	81.5774	83.3757	81.1374	81.6853	84.252
193	-85.2853	19.5102	81.2835	84.4454	82.059	84.1485	83.7072	81.2402	83.1242	81.0458	81.5778	84.5799
194	-85.2853	20.5466	81.2386	84.5436	82.0343	84.2298	83.7562	81.1564	83.081	81.0585	81.5077	84.6806
195	-85.2853	21.5831	81.4008	84.5413	82.129	84.4088	83.4913	81.3147	83.139	81.1593	81.1136	84.2633
196	-85.2853	22.6195	81.4324	84.5476	82.1946	84.3628	83.5257	81.2871	83.2405	81.0919	81.1188	84.2368
197	-85.2853	23.6559	81.4168	84.3212	82.1265	84.3223	83.6738	81.0884	83.1139	81.0656	80.9751	84.3188
198	-85.2853	24.6923	81.0605	84.2265	82.1084	84.254	84.0313	80.5999	82.7854	81.027	80.5321	84.3451
199	-85.2853	25.7287	81.1865	84.1414	82.0948	84.1952	84.0338	80.5268	82.8399	80.8459	80.5365	84.2433
200	-85.2853	26.7651	81.4581	84.0918	82.1299	84.2928	83.8883	80.2787	83	80.8539	80.4504	84.2064
201	-85.2853	27.8016	81.5428	83.8576	82.0943	84.2156	83.864	80.0869	83.078	80.8208	80.4087	84.1194
202	-85.2853	28.838	81.552	83.7295	82.0878	84.1986	83.9294	80.0155	83.1011	80.9276	80.3718	84.2504
203	-85.2853	29.8744	81.346	83.2084	82.0451	84.3159	83.8898	79.6531	83.3053	80.7374	79.8273	84.2771
204	-85.2853	30.9108	81.2578	83.1877	82.0306	84.5168	83.8933	79.4824	83.3392	80.7808	79.7705	84.1734
205	-85.2853	31.9472	81.1761	83.1744	82.0188	84.5937	83.8397	79.3931	83.3578	80.8453	79.8456	84.1754
206	-85.2853	32.9836	81.221	83.4142	81.8621	84.2387	83.8901	79.2527	83.5501	80.2447	79.7366	84.1773
207	-85.2853	34.0201	81.2616	83.4029	81.7954	84.3474	84.0158	79.2441	83.675	80.148	79.7225	84.1328
208	-85.2853	35.0565	81.1364	83.4745	81.9285	84.5877	84.0113	79.2244	83.8201	79.8964	79.7924	84.1891
209	-85.2853	36.0929	80.9472	83.3475	82.0265	84.6405	83.9727	79.1716	83.9947	79.7333	79.8683	84.2094
210	-85.2853	37.1293	80.8519	83.176	81.9748	84.7009	83.8024	79.1656	83.9719	79.7081	79.8217	84.458
211	-85.2853	38.1657	80.5694	83.5101	81.757	84.7551	83.6084	79.1482	84.0043	79.8071	79.7288	84.3563
212	-85.2853	39.2021	80.5405	83.5076	81.6729	84.8048	83.6585	79.2146	84.0896	79.8508	79.7231	84.2636
213	-85.2853	40.2386	80.4722	83.5771	81.6388	84.7278	83.5738	79.3803	84.2324	79.9498	79.8131	84.161
214	-85.2853	41.275	80.3506	83.6132	81.4794	84.5708	83.5658	79.891	84.2911	80.2785	79.9975	83.8497
215	-85.2853	42.3114	80.4115	83.4449	81.5551	84.5821	83.4641	79.8224	84.2689	80.4461	80.0275	83.7706
216	-85.2853	43.3478	80.4318	83.5136	81.5788	84.5103	83.4338	79.8019	84.2936	80.5825	80.1653	83.7402
217	-85.2853	44.3842	80.5373	83.8577	81.5642	84.3114	83.7286	79.753	84.6173	80.7628	80.6025	83.6384
218	-85.2853	45.4206	80.5945	83.8538	81.5331	84.3241	83.7534	79.7066	84.715	80.8062	80.7582	83.5506
219	-85.2853	46.4571	80.5282	84.3437	81.3912	84.472	83.8347	80.1557	84.6826	80.8698	80.7113	83.2701
220	-85.2853	47.4935	80.5063	84.5573	81.3043	84.4352	84.0179	80.6575	84.5115	80.9543	80.6758	83.0014
221	-85.2853	48.5299	80.5654	84.4957	81.1404	84.2971	84.187	80.7517	84.4199	81.1329	80.7839	82.9667
222	-85.2853	49.5663	80.7399	84.3998	80.9577	83.9133	84.035	80.6523	84.2475	81.0207	81.3444	82.7285
223	-85.2853	50.6027	80.6448	84.3522	80.8823	83.7359	83.9239	80.6513	84.1739	80.9589	81.4108	82.6939
224	-85.2853	51.6392	80.5709	84.2163	80.9118	83.5573	83.7896	80.789	84.2117	80.8964	81.3394	82.4416
225	-85.2853	52.6756	80.4943	84.1519	81.0455	83.3627	83.8912	81.0554	84.2163	81.2466	81.6166	82.1371
226	-85.2853	53.712	80.5221	84.201	80.9746	83.269	83.947	80.911	83.9496	81.4184	81.646	81.8825
227	-85.2853	54.7484	80.5766	83.9108	81.0578	83.1493	83.8987	80.852	84.2902	81.5003	81.6753	81.8611
228	-85.2853	55.7848	80.708	83.5752	81.2179	82.9178	83.8644	80.8625	85.0392	81.7071	81.887	81.9441
229	-85.2853	56.8212	80.6531	83.5302	81.1405	82.7816	83.9913	80.8023	85.1486	81.6203	81.9188	81.9023
230	-85.2853	57.8577	80.4419	83.3605	81.3773	82.7328	84.0855	81.0066	85.0252	81.744	82.1385	81.7991
231	-85.2853	58.8941	80.2326	83.2486	81.4803	82.7051	84.0542	81.1739	84.9007	81.8107	82.1154	81.7777
232	-85.2853	59.9305	80.1462	83.1547	81.4954	82.6438	84.0026	81.2517	84.85	81.8184	82.0127	81.696
233	-85.2853	60.9669	80.1151	82.6124	81.8562	82.9042	83.9984	81.2515	84.8014	81.9474	81.9843	81.2252
234	-85.2853	62.0033	80.0023	82.5199	81.7769	83.0529	83.9513	81.3363	84.8918	81.8732	82.0427	81.1219
235	-85.2853	63.0397	79.8421	82.2665	81.9641	83.2642	83.8194	81.4024	85.0015	81.7244	81.8378	81.4723
236	-85.2853	64.0762	79.7982	82.1293	81.9841	83.8047	83.8955	81.3815	84.9209	81.7965	81.5929	81.968
237	-85.2853	65.1126	79.8007	82.1094	82.0723	83.5981	83.9246	81.3362	84.6589	81.6826	81.6933	82.0564
238	-85.2853	66.149	79.9059	82.0281	82.2672	83.5386	83.9122	81.2539	84.6627	81.6391	81.5933	82.0073
239	-85.2853	67.1854	79.978	82.1165	82.3434	83.4171	83.706	81.1926	84.5963	81.4766	81.5276	82.1431
240	-85.2853	68.2218	79.9435	82.1535	82.3781	83.3675	83.7395	81.1593	84.5516	81.4527	81.5091	82.1482
241	-85.2853	69.2582	79.7687	81.9131	82.3357	82.7877	83.8888	80.9647	84.4138	81.396	81.204	81.9088
242	-85.2853	70.2947	79.8029	81.8374	82.2705	82.6475	83.8344	80.9513	84.3277	81.4333	81.1879	81.8628
243	-85.2853	71.3311	79.8041	81.6311	82.1222	82.5274	83.7535	80.9898	84.2166	81.432	81.1302	81.7693
244	-85.2853	72.3675	79.6681	81.6603	81.8099	82.2828	83.6646	81.0951	83.9574	81.4021	81.3272	81.6595
245	-85.2853	73.4039	79.6482	81.6986	81.7735	82.3078	83.6193	81.1526	84.013	81.3602	81.3605	81.6649
246	-85.2853	74.4403	79.4838	81.5966	81.7303	82.432	83.5597	81.2811	84.0082	80.9753	81.5832	81.583
247	-85.2853	75.4767	79.3841	81.578	81.67	82.6323	83.6237	81.3356	83.9301	81.0618	81.7458	81.5612
248	-85.2853	76.5132	79.3126	81.652	81.7421	82.6702	83.5347	81.2676	83.9363	81.0127	81.7222	81.3724
249	-85.2853	77.5496	79.1832	81.6928	81.6991	82.7054	83.5596	81.2768	83.605	81.1367	81.6852	81.4425
250	-85.2853	78.586	79.0839	81.6952	81.5489	82.5934	83.5957	81.2815	83.4427	81.0862	81.7019	81.5347
251	-85.2853	79.6224	79.2484	81.6464	81.5155	82.5191	83.4766	81.317	83.3095	81.0549	81.7117	81.5201
252	-85.2853	80.6588	79.2677	81.6598	81.827	82.171	83.1896	81.4106	83.7682	81.1432	81.3548	81.2001
253	-85.2853	81.6952	79.2328	81.5503	81.9468	82.0889	83.114	81.4304	83.7456	81.1457	81.3924	81.1799
254	-85.2853	82.7317	79.2595	81.6756	81.953	82.0673	83.0873	81.3115	83.6168	81.1164	81.3937	81.3188
255	-85.2853	83.7681	79.1264	81.9384	81.5602	82.0304	82.917	80.9454	83.3493	80.8372	81.2204	81.4046
256	-85.2853	84.8045	79.0709	81.9483	81.5526	82.0323	82.8222	80.9141	83.354	80.829	81.1547	81.4304
257	-85.2853	85.8409	79.0503	81.9195	81.5857	81.9401	82.5977	80.9327	83.4011	80.4789	81.2168	81.484
258	-85.2853	86.8773	78.9749	81.7549	81.4213	82.043	82.3373	81.1579	83.3307	80.3289	81.055	81.5563
259	-85.2853	87.9137	78.8482	81.8173	81.2368	82.0816	82.4738	81.1487	83.3695	80.2066	80.9277	81.7924
260	-85.2853	88.9502	78.9258	82.1537	81.6995	81.7869	82.1093	81.2996	83.0452	80.0415	80.8984	81.6492
261	-85.2853	89.9866	78.932	82.1884	81.8766	81.5719	82.0931	81.3327	83.0812	79.8595	80.8454	81.7232
262	-85.2853	91.023	78.7776	82.1145	81.7753	81.5034	82.0634	81.1733	83.048	79.8466	80.8952	81.7352
263	-85.2853	92.0594	78.5484	82.0941	81.6322	81.3714	81.9974	80.7099	82.7541	79.6447	81.0187	82.08
264	-85.2853	93.0958	78.6715	81.9826	81.4966	81.2289	81.9387	80.7243	82.7523	79.5555	81.0172	82.0438
265	-85.2853	94.1322	78.572	82.0225	81.5097	81.2219	81.8747	80.8308	82.6834	79.3811	80.9284	82.3594
266	-85.2853	95.1687	78.5017	81.826	81.444	81.1004	81.8734	80.9123	82.5379	78.9905	80.8022	82.9439
267	-85.2853	96.2051	78.5363	81.8604	81.443	81.0649	81.8869	81.1156	82.4799	78.9745	80.7731	83.0255
268	-85.2853	97.2415	78.6182	82.3839	81.3956	80.8056	81.644	81.4439	82.3986	78.8147	80.7729	83.1007
269	-85.2853	98.2779	78.6491	82.4614	81.3598	80.7607	81.5266	81.4663	82.4614	78.7718	80.8279	83.0706
270	-85.2853	99.3143	78.7153	82.321	81.2403	80.7931	81.4759	81.4104	82.6146	78.7687	80.821	83.1447
271	-85.2853	100.351	78.7816	82.3128	81.2412	80.5408	81.2223	82.2516	82.2399	78.6485	80.8609	83.162
272	-85.2853	101.387	78.7157	82.323	81.1976	80.4022	81.2101	82.2021	82.1182	78.6814	80.9522	83.1583
273	-85.2853	102.424	78.8488	82.4133	80.9128	80.2207	81.2229	82.211	82.1541	78.8569	80.9904	83.2676
274	-85.2853	103.46	78.9938	82.6468	80.7291	80.021	81.2485	82.511	82.1895	78.9428	81.0961	83.5085
275	-85.2853	104.496	79.0246	82.5315	80.6634	80.0279	81.1089	82.4601	82.1977	78.9436	81.1529	83.5769
276	-85.2853	105.533	78.8848	82.6434	80.7802	80.063	80.8648	82.5447	82.3542	78.6582	81.0277	83.679
277	-85.2853	106.569	78.9008	82.8313	80.7611	79.9962	80.69	82.739	82.6763	78.4444	81.1835	83.5779
278	-85.2853	107.606	78.9594	82.8567	80.8423	79.9543	80.5672	82.8201	82.73	78.3878	81.2162	83.5202
279	-85.2853	108.642	79.344	82.9769	81.3245	80.12	79.9237	82.7862	82.8891	78.325	81.3081	83.8458
280	-85.2853	109.678	79.4031	82.8417	81.4403	80.1822	79.8493	82.7643	82.7003	78.4199	81.3246	83.8012
281	-85.2853	110.715	79.4381	82.6757	81.4743	80.2796	79.9021	82.8384	82.6043	78.4939	81.2501	83.7322
282	-85.2853	111.751	79.4688	82.6625	81.3185	80.6852	79.7942	83.225	82.778	78.7009	81.0528	83.7764
283	-85.2853	112.788	79.442	82.6868	81.4236	80.6648	79.7202	83.354	82.7211	78.8357	81.0486	83.6579
284	-85.2853	113.824	79.4957	82.7653	81.7141	80.5445	79.5926	83.422	82.6502	78.8771	80.84	83.7321
285	-85.2853	114.861	79.5681	82.4696	81.9058	80.2608	79.3955	83.556	82.7305	78.9428	80.7553	83.7655
286	-85.2853	115.897	79.6721	82.3633	82.0616	80.1473	79.5646	83.376	82.7013	78.978	80.9036	83.7172
287	-85.2853	116.933	79.7486	82.4998	82.3671	80.1936	79.6878	83.4687	82.9473	79.3147	81.1661	83.9528
288	-85.2853	117.97	79.8793	82.6266	82.6288	80.2634	79.7626	83.6248	82.9977	79.4189	81.2617	83.9416
289	-85.2853	119.006	79.9656	82.6962	82.7782	80.1928	79.7772	83.6089	83.0852	79.4944	81.2662	83.9666
290	-85.2853	120.043	79.7018	83.2096	82.9321	80.5127	79.9819	83.8772	83.0008	80.0765	81.4813	84.4419
291	-85.2853	121.079	79.8188	83.079	82.9336	80.6144	80.0305	83.9313	83.1672	80.0294	81.5908	84.4167
292	-85.2853	122.115	80.1622	82.9602	83.2321	80.7575	80.194	84.0319	83.3436	80.0932	81.8275	84.4783
293	-85.2853	123.152	80.6711	82.8392	83.7347	81.0102	80.2934	84.124	83.3851	80.3456	82.0481	84.7331
294	-85.2853	124.188	80.772	82.9076	83.7407	81.0844	80.3415	84.1572	83.5683	80.5553	82.1185	84.8311
295	-85.2853	125.225	81.2407	83.0399	84.0579	81.2581	80.6999	84.0985	83.548	80.7903	81.8335	84.796
296	-85.2853	126.261	81.6452	83.1448	84.2073	81.4566	81.0957	83.9925	83.4157	81.0636	81.7963	84.8678
297	-85.2853	127.298	81.6384	83.2054	84.323	81.4779	81.1098	84.0924	83.4726	81.0932	81.8797	84.9516
298	-85.2853	128.334	81.9001	83.2444	84.3645	81.8689	81.5339	84.1545	83.3632	81.3363	81.7487	85.3088
299	-85.2853	129.37	82.1025	83.3343	84.3452	82.0412	81.7722	84.2428	83.537	81.4901	81.6756	85.5221
300	-85.2853	130.407	82.0791	83.2939	84.3739	82.1229	81.9077	84.1764	83.6066	81.6018	81.7875	85.5349
301	-85.2853	131.443	81.9362	83.8326	84.2292	82.8378	82.2048	83.8785	83.8245	81.8772	81.7963	85.8751
302	-85.2853	132.48	82.0051	84.0014	84.2215	82.9066	82.2887	83.8604	83.9096	81.9314	81.7971	85.8598
303	-85.2853	133.516	82.1316	84.1873	84.4717	82.9893	82.6999	83.8324	83.8732	81.962	81.9404	85.861
304	-85.2853	134.552	82.23	84.6547	84.7982	83.4444	83.2497	84.0517	83.9452	82.1044	82.3029	86.0059
305	-85.2853	135.589	82.2741	84.6608	84.8091	83.4391	83.2064	84.1049	83.9404	82.1386	82.2783	85.9838
306	-85.2853	136.625	82.3262	84.8525	85.4555	83.4555	83.8407	84.3675	83.9518	82.1363	82.5329	86.3599
307	-85.2853	137.662	82.3535	84.9165	85.7253	83.5167	84.0064	84.5567	84.1001	82.1669	82.6944	86.5403
308	-85.2853	138.698	82.4234	85.0757	85.8305	83.5739	83.9728	84.6386	84.1981	82.1512	82.8609	86.6649
309	-85.2853	139.735	82.4361	85.6506	85.5782	83.8673	84.8922	84.8686	84.7969	82.2643	83.4333	86.8058
310	-85.2853	140.771	82.4218	85.7565	85.6269	83.9688	84.9337	84.9327	84.8447	82.225	83.5088	86.9135
311	-85.2853	141.807	82.4908	86.1632	85.8347	84.2543	85.0855	85.3271	85.2342	82.4491	83.7041	87.0054
312	-85.2853	142.844	82.6004	86.3772	85.7494	84.3606	85.1758	85.7109	85.5047	82.5565	83.9911	86.844
313	-85.2853	143.88	82.7135	86.7117	86.0463	84.4387	85.331	85.7941	85.5956	82.7696	84.3097	87.0971
314	-85.2853	144.917	83.0608	86.8965	86.3476	85.0006	85.7637	85.9099	85.4867	82.8209	84.8041	87.4208
315	-85.2853	145.953	83.3396	87.1055	86.7915	85.5602	86.2053	86.1572	85.6032	83.0191	85.1451	87.9735
316	-85.2853	146.989	83.5992	87.2846	86.9786	85.7401	86.4739	86.1339	85.8175	83.1491	85.1799	88.1955
317	-85.2853	148.026	83.7392	87.3643	87.3805	86.3808	86.6533	86.5001	85.6646	83.3558	85.5686	88.7717
318	-85.2853	149.062	83.7665	87.6065	87.3963	86.6329	86.7655	86.6869	85.6959	83.6521	85.6798	89.2611
319	-85.2853	150.099	83.8011	87.7839	87.4907	86.7491	86.8871	86.7842	85.792	83.9535	85.7518	89.5532
320	-85.2853	151.135	83.844	88.4834	87.6875	86.9611	87.1182	86.9357	85.4967	84.7444	85.9922	90.0852
321	-85.2853	152.172	83.9067	88.6374	87.6747	87.0865	87.1593	87.0754	85.6808	84.86	86.125	90.2896
322	-85.2853	153.208	84.2144	89.4974	87.7877	87.6069	87.6962	87.6667	85.9976	85.5585	86.5399	90.7978
323	-85.2853	154.244	84.4263	90.1197	88.106	88.2731	88.2408	87.824	86.4984	86.2847	86.8795	91.3269
324	-85.2853	155.281	84.9234	90.2246	88.3499	88.5679	88.3967	87.9021	86.4176	86.5229	87.0374	91.8138
325	-85.2853	156.317	85.5835	90.6894	88.6654	89.1634	88.6928	88.551	86.6772	87.3573	87.5839	92.2015
326	-85.2853	157.354	86.1465	91.106	88.8121	89.577	88.9708	88.8584	86.9173	87.6547	87.955	92.6939
327	-85.2853	158.39	86.3749	91.1948	89.0756	89.8795	89.147	89.081	87.0735	87.8762	88.0123	92.9417
328	-85.2853	159.426	87.6989	92.1207	90.8127	90.8452	90.1773	89.1674	88.0396	88.195	88.4341	93.8312
329	-85.2853	160.463	88.0809	92.3123	91.0298	91.0547	90.3206	89.2281	88.2544	88.6472	88.7699	93.8932
330	-85.2853	161.499	88.3195	93.0718	92.1636	92.4402	91.5006	89.9089	89.032	88.7469	89.8928	94.8211
331	-85.2853	162.536	88.7966	93.2231	92.1796	93.0947	91.9941	90.3346	89.2071	89.4618	89.8082	94.7819
332	-85.2853	163.572	88.9369	93.4096	92.3148	93.2	92.1004	90.5196	89.5214	89.6343	89.974	94.9706
333	-85.2853	164.609	89.4872	94.0651	92.5877	93.8816	92.7705	90.7541	90.3875	89.6442	90.504	95.4149
334	-85.2853	165.645	89.549	94.2126	92.7168	94.2282	92.9525	90.9579	90.6674	89.6226	90.7014	95.4422
335	-85.2853	166.681	89.907	94.7966	93.2664	94.5104	93.1781	91.4518	90.795	90.2299	91.121	95.8934
336	-85.2853	167.718	90.8944	96.0286	94.0775	95.4642	93.3781	91.5932	91.5901	92.0808	91.7175	96.0227
337	-85.2853	168.754	91.4298	96.3023	94.1411	95.7288	93.8853	91.7366	91.9317	92.4221	91.9557	96.0606
338	-85.2853	169.791	91.9314	96.4804	94.3024	95.9015	94.0568	91.8584	92.3194	92.8684	92.395	96.7107
339	-85.2853	170.827	92.2689	96.555	94.4421	96.4359	94.3756	91.7929	92.9618	93.787	92.2735	97.3989
340	-85.2853	171.863	92.8438	97.0446	94.704	96.7626	94.6215	92.0917	93.4636	94.3046	92.6228	97.7137
341	-85.2853	172.9	93.172	97.1878	94.9762	97.09	94.8253	92.5429	93.6068	94.5986	92.9276	97.9131
342	-85.2853	173.936	93.7087	97.7109	95.2268	97.655	95.137	93.2774	94.2462	95.2439	93.5456	98.4564
343	-85.2853	174.973	93.8254	97.847	95.2414	97.9657	95.3009	93.3677	94.435	95.2788	93.5986	98.6072
344	-85.2853	176.009	94.028	97.7167	95.4181	98.3375	95.5506	93.7553	94.8039	95.6206	93.8424	99.4796
345	-85.2853	177.046	94.1896	97.9098	95.4133	98.4505	95.859	94.1325	95.115	96.1067	94.1452	99.7575
346	-85.2853	178.082	94.4429	98.1833	95.3376	98.5715	96.0174	94.4488	95.4732	96.3976	94.0404	99.6582
347	-85.2853	179.118	94.8027	99.2151	95.3091	99.1987	96.1477	94.3865	95.6888	97.1075	93.9114	99.0105
348	-85.2853	179.818	95.0938	99.4056	95.3396	99.3656	96.2639	94.3507	95.869	97.0675	93.9155	99.1992
349	-78.6141	-179.482	103.784	103.826	103.116	93.8822	108.631	103.868	101.403	106.793	103.743	101.737
350	-78.6141	-178.445	103.784	103.826	103.116	93.8822	108.631	103.868	101.403	106.793	103.743	101.737
351	-78.6141	-177.409	103.784	103.826	103.116	93.8822	108.631	103.868	101.403	106.793	103.743	101.737
352	-78.6141	-176.373	103.784	103.826	103.116	93.8822	108.631	103.868	101.403	106.793	103.743	101.737
353	-78.6141	-175.336	105.105	105.962	104.397	93.3774	110.612	106.198	102.024	107.725	104.675	98.8633
354	-78.6141	-174.3	105.205	106.124	104.495	93.3391	110.762	106.375	102.071	107.795	104.745	98.6453
355	-78.6141	-173.263	105.683	106.322	104.422	93.2399	110.663	106.474	102.261	107.408	104.457	98.6904
356	-78.6141	-172.227	107.419	107.043	104.16	92.8795	110.302	106.834	102.949	105.999	103.408	98.8542
357	-78.6141	-171.19	107.419	107.043	104.16	92.8795	110.302	106.834	102.949	105.999	103.408	98.8542
358	-78.6141	-170.154	107.713	107.966	104.538	94.1383	110.029	107.338	102.865	107.048	104.394	98.5395
359	-78.6141	-169.118	108.004	108.882	104.912	95.3863	109.759	107.837	102.782	108.088	105.372	98.2275
360	-78.6141	-168.081	108.004	108.882	104.912	95.3863	109.759	107.837	102.782	108.088	105.372	98.2275
361	-78.6141	-167.045	105.27	108.091	105.802	97.0994	111.538	107.936	104.923	109.01	106.229	100.171
362	-78.6141	-166.008	104.536	107.879	106.04	97.559	112.015	107.962	105.497	109.258	106.458	100.693
363	-78.6141	-164.972	104.461	107.963	106.006	97.5371	112.112	107.906	105.304	109.383	106.615	100.739
364	-78.6141	-163.936	103.534	109.007	105.581	97.2665	113.31	107.21	102.907	110.929	108.547	101.319
365	-78.6141	-162.899	103.534	109.007	105.581	97.2665	113.31	107.21	102.907	110.929	108.547	101.319
366	-78.6141	-161.863	102.749	109.807	104.721	97.5984	112.873	106.803	102.575	110.265	108.955	100.565
367	-78.6141	-160.826	101.361	111.221	103.199	98.1857	112.099	106.082	101.988	109.091	109.675	99.2302
368	-78.6141	-159.79	101.361	111.221	103.199	98.1857	112.099	106.082	101.988	109.091	109.675	99.2302
369	-78.6141	-158.753	100.036	110.951	104.308	98.7267	113.37	106.136	101.284	107.603	108.999	99.122
370	-78.6141	-157.717	102.775	113.549	105.284	101.806	115.502	106.772	107.476	109.714	111.017	104.359
371	-78.6141	-156.681	102.363	112.835	103.351	100.706	110.858	104.447	109.185	105.042	109.875	103.938
372	-78.6141	-155.644	104.476	111.968	104.436	105.184	113.623	107.888	111.377	104.488	107.95	105.639
373	-78.6141	-154.608	104.635	112.237	104.43	105.359	113.695	107.836	111.147	104.325	107.693	105.829
374	-78.6141	-153.571	102.48	113.35	104.365	106.395	117.039	107.845	107.947	105.909	106.978	105.353
375	-78.6141	-152.535	101.605	112.882	104.789	105.979	115.92	108.819	106.063	107.819	104.746	107.084
376	-78.6141	-151.499	102.425	111.735	105.795	106.172	115.351	109.78	107.764	108.208	105.605	107.416
377	-78.6141	-150.462	101.522	111.439	106.176	106.67	115.162	109.149	107.859	107.79	105.121	107.548
378	-78.6141	-149.426	102.405	111.387	105.185	106.04	112.315	107.569	108.867	105.032	105.108	108.222
379	-78.6141	-148.389	102.679	111.345	105.134	106.085	112.408	107.698	108.273	105.628	104.887	108.003
380	-78.6141	-147.353	103.403	111.917	105.252	106.326	112.915	106.996	108.1	105.394	104.981	108.437
381	-78.6141	-146.316	108.09	113.609	108.097	108.514	113.594	108.7	109.675	109.094	108.335	110.809
382	-78.6141	-145.28	107.814	113.641	108.129	108.534	113.214	108.323	109.049	108.773	108.245	110.593
383	-78.6141	-144.244	107.131	113.368	108.521	108.753	112.112	108.687	108.753	108.445	107.345	109.893
384	-78.6141	-143.207	106.462	112.908	108.507	108.475	112.781	108.763	108.089	107.849	107.544	109.201
385	-78.6141	-142.171	106.054	112.523	108.387	108.52	112.912	108.53	107.771	107.43	107.508	109.01
386	-78.6141	-141.134	105.268	112.038	107.916	107.708	112.261	108.038	107.227	106.988	107.239	108.698
387	-78.6141	-140.098	105.215	111.95	107.706	107.509	112.21	107.966	107.209	107.065	107.012	108.617
388	-78.6141	-139.062	105.591	112.06	107.658	108.09	112.536	108.188	107.414	106.883	107.191	108.704
389	-78.6141	-138.025	105.766	111.919	107.429	108.383	112.721	108.101	107.366	106.835	107.292	108.894
390	-78.6141	-136.989	106.075	111.624	107.112	108.344	112.742	107.957	107.12	106.832	107.362	108.848
391	-78.6141	-135.952	105.615	110.916	107.655	107.827	111.974	107.402	107.188	106.139	106.969	108.729
392	-78.6141	-134.916	105.388	110.548	107.59	107.782	111.983	107.105	107.229	105.807	106.717	108.576
393	-78.6141	-133.879	105.529	110.332	107.093	107.788	111.582	107.035	106.44	105.559	106.315	108.506
394	-78.6141	-132.843	105.588	109.662	106.294	107.046	110.559	106.751	105.609	105.631	105.985	107.33
395	-78.6141	-131.807	105.368	109.634	105.967	106.822	110.543	106.069	105.541	105.333	105.487	107.003
396	-78.6141	-130.77	104.559	109.413	105.12	106.541	109.791	105.76	105.783	104.873	105.504	106.936
397	-78.6141	-129.734	104.305	109.038	104.597	105.934	109.649	105.302	105.773	104.571	105.645	107.17
398	-78.6141	-128.697	104.334	109.047	104.536	105.625	109.735	105.176	105.588	104.528	105.431	106.735
399	-78.6141	-127.661	104.419	108.577	104.469	104.339	108.997	104.698	104.432	104.449	104.626	106.515
400	-78.6141	-126.625	104.354	108.364	104.42	104.289	108.918	104.618	103.942	104.757	104.541	106.262
401	-78.6141	-125.588	104.378	108.414	104.113	104.212	108.961	104.653	103.789	104.883	104.483	106.401
402	-78.6141	-124.552	104.703	107.689	103.441	103.711	109.193	104.249	103.196	104.816	103.954	106.503
403	-78.6141	-123.515	104.605	107.37	103.414	103.586	109.237	104.226	102.859	104.78	103.755	106.128
404	-78.6141	-122.479	104.073	107.255	103.399	103.361	108.899	103.449	102.731	104.755	103.385	105.88
405	-78.6141	-121.442	104.058	107.368	102.772	103.051	108.672	102.745	102.067	105.002	103.061	105.333
406	-78.6141	-120.406	104.126	107.136	102.582	103.469	108.649	103.076	102.861	105.086	103.392	105.187
407	-78.6141	-119.37	103.437	106.846	103.173	103.253	108.426	102.785	102.354	104.785	103.437	104.934
408	-78.6141	-118.333	103.308	106.739	103.295	103.052	107.928	102.969	101.982	104.545	103.601	104.67
409	-78.6141	-117.297	103.109	106.648	103.579	103.22	108.119	103.037	101.841	104.735	103.527	104.663
410	-78.6141	-116.26	103.629	106.399	103.507	103.192	107.708	102.618	101.942	104.498	102.689	104.185
411	-78.6141	-115.224	103.562	106.276	103.477	103.435	107.257	102.507	101.926	104.495	102.943	104.144
412	-78.6141	-114.188	103.467	105.862	103.466	103.506	106.763	102.311	101.806	104.684	103.242	104.262
413	-78.6141	-113.151	103.34	105.013	103.185	103.636	105.31	101.919	101.17	104.664	103.467	104.95
414	-78.6141	-112.115	103.26	104.953	103.082	103.657	105.388	101.725	101.164	104.598	103.553	105.15
415	-78.6141	-111.078	102.889	103.924	102.91	103.393	105.149	101.192	101.499	104.589	103.377	105.464
416	-78.6141	-110.042	102.507	103.52	102.959	103.329	105.133	100.887	101.803	104.58	103.412	105.809
417	-78.6141	-109.005	102.512	103.387	102.798	103.244	104.803	101.147	101.61	104.347	103.468	105.822
418	-78.6141	-107.969	102.374	103.054	101.988	102.475	104.184	100.857	101.417	103.823	104.184	105.43
419	-78.6141	-106.933	102.224	103.087	101.923	102.309	104.162	100.902	101.407	103.602	104.3	105.464
420	-78.6141	-105.896	102.184	102.81	101.738	101.872	103.929	100.99	101.09	103.932	104.206	105.144
421	-78.6141	-104.86	102.673	102.344	102.591	101.624	103.69	100.839	101.671	104.26	104.53	105.039
422	-78.6141	-103.823	102.684	102.013	102.681	101.394	103.731	100.409	101.759	104.209	104.64	104.9
423	-78.6141	-102.787	102.769	101.547	102.818	101.021	103.464	100.359	101.859	104.344	104.549	105.189
424	-78.6141	-101.751	102.719	100.734	102.908	101.027	102.469	100.655	102.183	104.678	104.175	105.562
425	-78.6141	-100.714	102.794	100.646	102.749	100.893	102.226	100.409	102.061	104.515	103.951	105.499
426	-78.6141	-99.6777	102.814	100.29	102.789	101.157	102.175	100.667	102.252	104.121	103.683	105.593
427	-78.6141	-98.6413	102.842	100.132	102.664	101.319	102.035	100.576	102.485	103.864	103.724	105.661
428	-78.6141	-97.6049	102.729	100.103	102.647	101.424	102.243	100.648	102.498	103.543	103.763	105.47
429	-78.6141	-96.5684	102.502	100.255	102.017	101.562	102.835	101.181	102.879	103.384	104.09	105.737
430	-78.6141	-95.532	102.534	100.188	102.003	101.573	103.035	101.246	102.824	103.264	104.35	105.896
431	-78.6141	-94.4956	102.698	100.175	101.953	102.009	103.08	101.497	102.854	103.011	104.574	106.269
432	-78.6141	-93.4592	103.404	100.08	101.935	102.706	103.069	102.036	103.308	102.518	105.159	106.441
433	-78.6141	-92.4228	103.252	100.098	101.948	102.542	102.704	102.438	103.846	102.37	105.045	106.219
434	-78.6141	-91.3864	104.121	100.698	102.229	102.126	102.371	102.972	104.241	102.584	105.376	106.164
435	-78.6141	-90.3499	104.729	101.287	102.983	101.72	102.094	103.362	104.432	102.657	106.166	105.94
436	-78.6141	-89.3135	104.822	101.235	103.089	101.824	102.044	103.319	104.401	102.635	106.272	105.972
437	-78.6141	-88.2771	106.193	102.257	102.913	101.845	101.9	103.039	104.942	102.71	106.274	106.497
438	-78.6141	-87.2407	106.309	102.618	103.079	102.004	101.923	103.043	105.219	102.66	106.504	106.772
439	-78.6141	-86.2043	106.301	102.741	103.427	102.459	101.966	103.274	105.519	102.683	106.89	107.152
440	-78.6141	-85.1679	106.864	102.762	103.652	102.555	103.188	103.799	105.381	102.519	107.315	107.693
441	-78.6141	-84.1314	107.056	102.779	103.806	102.707	103.093	104.199	105.395	102.718	107.391	107.835
442	-78.6141	-83.095	107.725	102.976	104.172	103.267	103.42	104.913	105.877	103.081	108.01	107.602
443	-78.6141	-82.0586	108.097	102.849	104.779	103.693	103.7	105.658	106.229	102.995	108.066	107.388
444	-78.6141	-81.0222	108.707	103.419	105.22	103.876	103.843	106.672	106.393	103.001	108.551	107.639
445	-78.6141	-79.9858	109.03	103.945	105.7	104.014	103.571	107.025	107.001	103.426	109.285	107.535
446	-78.6141	-78.9494	109.448	104.193	105.978	104.517	103.586	107.723	107.546	103.783	110.02	108.031
447	-78.6141	-77.9129	109.662	104.386	106.166	104.73	103.843	108.121	107.597	104.061	110.259	108.536
448	-78.6141	-76.8765	109.78	104.929	106.913	104.878	103.997	109.098	107.772	104.489	110.273	109.012
449	-78.6141	-75.8401	109.889	105.144	107.018	105.085	104.418	109.78	108.05	104.744	110.167	109.631
450	-78.6141	-74.8037	110.013	105.162	107.058	105.155	104.848	110.22	108.057	105.029	110.116	109.674
451	-78.6141	-73.7673	109.821	105.615	107.437	105.238	105.176	111.123	107.98	105.667	110.267	109.177
452	-78.6141	-72.7309	110.012	105.932	107.448	105.31	105.181	111.26	108.116	105.843	110.384	109.273
453	-78.6141	-71.6944	110.306	105.652	107.502	105.29	105.45	111.18	108.769	106.505	110.24	109.576
454	-78.6141	-70.658	110.061	105.937	108.017	105.139	105.868	111.125	109.001	106.709	110.259	110.033
455	-78.6141	-69.6216	110.243	106.057	108.02	105.495	106.132	111.411	108.937	106.782	110.394	110.196
456	-78.6141	-68.5852	110.624	106.191	108.599	105.577	106.281	111.688	108.868	107.307	110.712	110.698
457	-78.6141	-67.5488	110.661	106.445	109.063	105.442	106.382	112.11	109.076	107.526	110.883	110.731
458	-78.6141	-66.5124	108.155	103.762	105.287	102.277	102.681	109.679	105.55	104.308	108.556	108.214
459	-78.6141	-65.4759	108.214	104.37	106.296	102.225	103.53	109.659	105.264	104.978	108.606	108.43
460	-78.6141	-64.4395	108.372	105.01	106.317	102.36	103.879	110.023	105.284	105.389	108.838	109.105
461	-78.6141	-63.4031	107.781	105.526	106.988	103.053	104.128	109.871	104.896	105.928	108.731	109.699
462	-78.6141	-62.3667	109.983	108.825	110.096	104.646	107.03	112.083	108.144	108.503	112.104	112.052
463	-78.6141	-61.3303	110.032	108.519	111.856	102.299	104.041	109.915	105.008	109.285	112.163	112.459
464	-78.6141	-60.2939	109.634	108.989	112.535	102.414	104.095	111.21	105.089	109.336	112.485	112.887
465	-78.6141	-59.2574	109.317	108.96	112.697	102.401	103.637	111.99	104.89	109.265	112.736	112.869
466	-78.6141	-58.221	109.308	109.158	112.397	102.433	103.771	112.095	104.831	109.426	112.819	112.876
467	-78.6141	-57.1846	110.902	110.461	111.779	103.887	106.141	113.294	104.539	110.9	113.348	114.284
468	-78.6141	-56.1482	110.589	110.708	111.792	104.102	106.31	113.333	104.521	111.07	113.6	114.241
469	-78.6141	-55.1118	110.566	110.753	111.949	104.365	106.408	113.137	104.652	111.824	113.559	114.295
470	-78.6141	-54.0754	110.593	110.801	112.724	105.149	107.093	112.788	105.435	112.999	113.487	114.828
471	-78.6141	-53.0389	110.246	110.667	112.937	105.972	107.757	112.948	105.38	113.382	113.699	114.55
472	-78.6141	-52.0025	109.587	109.785	113.15	106.487	108.602	112.522	105.186	113.467	113.062	114.455
473	-78.6141	-50.9661	109.334	109.282	113.675	106.726	108.404	113.153	105.024	114.1	112.951	114.342
474	-78.6141	-49.9297	109.36	109.173	113.421	106.701	108.052	113.505	104.986	114.107	113	114.333
475	-78.6141	-48.8933	109.399	108.565	113.155	107.539	108.484	114.576	103.916	112.756	113.126	114.811
476	-78.6141	-47.8569	108.998	108.681	112.917	107.572	108.918	115.024	103.295	112.34	113.322	115.134
477	-78.6141	-46.8204	108.989	108.832	112.851	107.494	108.786	115.141	103.549	112.44	112.824	115.112
478	-78.6141	-45.784	107.549	105.726	108.09	107.33	107.318	113.187	103.147	111.951	109.512	114.875
479	-78.6141	-44.7476	107.354	105.896	107.84	107.023	107.384	113.075	103.177	111.888	109.116	114.888
480	-78.6141	-43.7112	104.349	104.286	107.49	107.656	105.541	112.324	102.151	113.54	108.096	115.337
481	-78.6141	-42.6748	104.361	103.445	106.278	108.501	105.615	111.796	101.29	112.932	107.848	113.19
482	-78.6141	-41.6384	104.316	103.335	106.04	108.511	105.419	111.7	101.119	113.007	108.123	113.003
483	-78.6141	-40.6019	103.953	102.78	105.16	109.333	106.154	110.823	100.568	112.774	108.331	112.677
484	-78.6141	-39.5655	103.812	102.933	104.062	109.317	106.023	110.48	100.123	112.313	108.166	112.635
485	-78.6141	-38.5291	103.819	102.627	104	109.381	105.804	110.519	99.9086	112.037	108.206	112.586
486	-78.6141	-37.4927	104.078	101.221	104.568	108.363	106.255	112.016	100.364	111.582	107.035	111.204
487	-78.6141	-36.4563	104.199	100.943	104.368	108.158	106.287	111.781	100.402	111.496	106.626	111.142
488	-78.6141	-35.4199	104.635	104.559	107.338	107.701	107.484	111.634	100.739	110.032	108.623	109.636
489	-78.6141	-34.3834	105.077	106.095	107.566	106.598	106.334	112.312	100.47	108.056	107.979	108.403
490	-78.6141	-33.347	104.842	105.772	106.764	106.442	105.456	111.671	100.307	107.687	107.571	107.478
491	-78.6141	-32.3106	105.372	102.772	103.471	103.605	103.767	108.837	99.9069	105.319	105.764	106.083
492	-78.6141	-31.2742	105.068	103.534	101.813	103.059	104.214	105.405	100.437	104.207	104.429	105.877
493	-78.6141	-30.2378	104.844	104.785	102.595	103.54	105.918	106.724	101.743	105.83	103.738	106.006
494	-78.6141	-29.2014	104.091	104.514	102.128	103.439	105.654	106.532	101.504	104.527	103.771	105.623
495	-78.6141	-28.1649	104.719	105.836	104.829	104.656	107.338	108.805	104.187	105.661	105.886	107.389
496	-78.6141	-27.1285	104.244	105.435	103.869	104.073	106.696	108.17	103.458	105.141	105.019	107.009
497	-78.6141	-26.0921	103.697	104.554	102.553	102.532	105.744	106.48	102.648	104.696	103.173	105.576
498	-78.6141	-25.0557	103.723	104.185	101.882	101.831	105.03	105.983	101.973	104.149	103.041	104.662
499	-78.6141	-24.0193	103.21	104.288	101.018	101.188	104.656	105.389	101.402	103.64	102.451	103.763
500	-78.6141	-22.9829	102.27	104.163	99.7527	100.711	104.558	103.841	100.041	102.683	100.89	102.051
501	-78.6141	-21.9464	102.146	103.993	99.6321	100.581	104.348	103.602	99.7367	102.397	100.735	101.771
502	-78.6141	-20.91	101.385	102.973	98.9557	99.7773	103.171	102.839	98.5091	101.085	100.021	101.381
503	-78.6141	-19.8736	101.246	102.317	98.4809	99.337	102.935	102.205	98.3811	100.457	99.6034	101.13
504	-78.6141	-18.8372	101.097	101.922	97.8375	98.7318	102.591	101.886	98.2882	99.6309	99.4241	100.599
505	-78.6141	-17.8008	99.8964	101.765	97.8326	98.957	101.336	100.812	98.3969	97.6649	98.138	100.461
506	-78.6141	-16.7644	99.7755	101.58	97.4153	98.94	101.073	100.515	98.2507	97.3776	97.6818	100.265
507	-78.6141	-15.7279	99.5906	101.071	97.3076	98.6012	100.366	100.26	97.2561	97.0434	96.8185	99.9192
508	-78.6141	-14.6915	98.8907	101.41	96.773	98.7715	99.4911	99.5613	97.0743	97.1993	96.1239	99.5502
509	-78.6141	-13.6551	98.5759	101.018	96.4526	98.2927	98.6908	98.5625	96.4318	96.524	95.4973	99.1109
510	-78.6141	-12.6187	98.0271	100.149	96.2923	98.1224	98.679	97.9772	95.9564	95.8139	95.3985	98.5061
511	-78.6141	-11.5823	97.5973	99.3962	96.1139	97.7984	98.3137	97.4112	95.1761	95.3268	95.0373	97.6725
512	-78.6141	-10.5459	97.6101	99.251	95.7787	97.6777	98.088	97.4248	94.7893	94.9816	94.8391	97.7212
513	-78.6141	-9.50944	96.9805	98.5654	94.542	97.566	97.6799	96.9201	94.8678	94.4406	94.3026	97.7238
514	-78.6141	-8.47302	96.6572	98.2832	94.452	97.2215	97.3929	96.5133	94.9877	94.0649	94.1466	97.5415
515	-78.6141	-7.43661	96.4674	97.8623	94.4064	97.0252	97.1613	96.4937	94.9513	93.8376	93.9852	97.1611
516	-78.6141	-6.40019	96.6074	97.856	93.7314	97.3414	96.9474	96.483	94.4214	93.3177	93.6574	96.4815
517	-78.6141	-5.36377	96.5612	97.7822	93.6093	97.3922	96.8475	96.3868	94.3126	93.1891	93.358	96.1938
518	-78.6141	-4.32736	96.3894	97.4805	93.8196	97.241	96.3955	96.5889	93.6416	92.6771	92.7792	95.7001
519	-78.6141	-3.29094	96.1756	97.5179	93.8835	97.0355	95.6012	96.7579	93.2534	92.2945	92.869	95.1553
520	-78.6141	-2.25452	96.3646	97.2733	93.8502	96.9374	95.1679	96.6029	93.2973	92.2443	92.8683	95.1161
521	-78.6141	-1.21811	95.8315	96.3347	94.2532	96.5913	94.9022	96.1729	93.1425	92.3913	93.1135	95.0871
522	-78.6141	-0.181688	95.57	95.4859	94.6487	96.5298	94.6925	95.8126	93.1534	92.4797	93.4812	94.9183
523	-78.6141	0.854728	95.4042	95.2865	94.5837	96.4137	94.7184	95.6556	93.3456	92.4683	93.4195	94.7674
524	-78.6141	1.89115	94.8865	94.4355	94.8712	95.5267	94.9889	95.0375	92.8577	91.6975	93.2329	94.8837
525	-78.6141	2.92756	94.8296	94.3187	94.9921	95.4816	94.7554	94.6802	92.8182	91.5681	93.1046	94.8957
526	-78.6141	3.96398	94.504	94.4477	94.8817	95.2363	94.6077	94.1142	93.0243	91.5852	92.8307	94.791
527	-78.6141	5.0004	94.1504	94.8584	94.6	94.6196	94.1544	93.4923	93.4588	91.685	92.5234	94.1413
528	-78.6141	6.03681	94.0769	94.843	94.5711	94.5761	94.0808	93.3942	93.5063	91.757	92.4875	94.1473
529	-78.6141	7.07323	93.653	95.1848	94.4557	93.8184	93.4746	92.9373	93.5186	91.5986	91.7589	94.2208
530	-78.6141	8.10965	93.6646	95.2129	94.5746	93.29	93.493	92.8125	93.455	91.429	91.3267	93.8892
531	-78.6141	9.14606	93.545	94.9574	94.4695	93.492	93.5489	92.4706	93.5537	91.5933	91.173	93.9303
532	-78.6141	10.1825	93.5157	95.1221	94.8358	93.3468	93.2735	92.2317	93.5453	91.8642	91.0974	93.7576
533	-78.6141	11.2189	93.4199	95.3998	95.0372	93.4539	93.2456	92.123	93.3568	91.9107	90.8787	93.5724
534	-78.6141	12.2553	93.3329	95.2425	94.9432	93.3629	93.3359	92.3153	93.1115	91.8531	90.853	93.5581
535	-78.6141	13.2917	93.1693	95.0679	94.6584	93.438	93.2349	92.5781	92.2742	91.4814	90.339	94.245
536	-78.6141	14.3281	93.2012	94.6209	94.718	93.3629	93.5137	92.3445	92.2706	91.6535	90.3887	94.4054
537	-78.6141	15.3646	92.9289	94.627	94.7764	93.5541	93.1489	92.4023	92.09	91.7321	90.4338	94.7242
538	-78.6141	16.401	92.3775	94.5057	94.581	94.0635	92.7115	92.2457	92.1922	91.6653	90.3653	95.2848
539	-78.6141	17.4374	92.1657	94.4157	94.5794	94.133	92.6482	92.159	92.3054	91.5663	90.2782	95.2913
540	-78.6141	18.4738	91.8073	93.6558	94.1796	94.1927	92.4809	91.7989	92.2674	90.9597	89.8794	95.1297
541	-78.6141	19.5102	91.6552	93.489	93.7909	94.4558	92.4404	91.6969	92.3536	90.7765	89.8209	95.169
542	-78.6141	20.5466	91.6439	93.4968	93.7379	94.6922	92.4522	92.0628	92.5959	90.662	89.9214	95.1655
543	-78.6141	21.5831	91.2847	92.5198	92.9296	93.8435	92.5169	91.3901	92.7962	89.9685	89.9348	94.5961
544	-78.6141	22.6195	91.0273	92.5337	92.9269	93.8902	92.7142	91.2381	92.9043	89.9357	89.7626	94.5752
545	-78.6141	23.6559	90.905	92.5355	92.5194	93.7345	92.9746	91.3935	93.1305	90.0193	89.4906	94.7478
546	-78.6141	24.6923	90.8943	92.36	91.8371	93.2045	93.5034	91.1352	92.8841	90.1608	89.3286	94.7129
547	-78.6141	25.7287	90.6702	92.1775	91.7195	93.425	93.3178	91.0206	92.6715	90.249	89.4298	94.7405
548	-78.6141	26.7651	90.6496	92.1173	91.6262	93.6779	93.1254	90.3605	92.6463	90.038	88.7767	94.5209
549	-78.6141	27.8016	90.7499	92.1215	91.271	93.4876	93.1362	90.1233	92.8662	89.9393	88.4573	94.3136
550	-78.6141	28.838	90.3636	92.0847	91.1577	93.5477	93.4382	90.1654	92.9058	89.5865	88.4731	94.3052
551	-78.6141	29.8744	90.2247	92.1291	90.8242	93.9815	93.9625	89.8582	92.7833	89.1801	88.2129	93.5767
552	-78.6141	30.9108	90.2637	92.0984	90.801	93.9481	93.9178	89.7272	92.8429	89.3142	88.2892	93.3749
553	-78.6141	31.9472	90.2076	92.1418	90.718	93.8205	93.6846	89.632	93.0086	89.4249	88.4658	93.1688
554	-78.6141	32.9836	90.269	93.0141	90.4428	93.8026	93.6213	89.1058	93.1186	89.3646	88.611	92.5425
555	-78.6141	34.0201	90.4864	93.0783	90.5538	93.7351	93.7106	88.844	93.1077	89.5879	88.9382	92.3778
556	-78.6141	35.0565	90.6414	93.4972	90.3924	94.0556	93.8988	88.8554	93.1987	89.4111	88.8521	92.215
557	-78.6141	36.0929	90.7319	93.7293	90.1725	94.3814	93.6725	88.5175	93.3814	89.3632	89.1249	91.7574
558	-78.6141	37.1293	90.8905	93.8649	90.0875	94.4452	93.724	88.5905	93.4647	89.4761	89.4489	91.8574
559	-78.6141	38.1657	90.7238	93.7959	90.1067	94.4616	93.2094	88.0924	93.6966	89.5294	89.7457	91.3243
560	-78.6141	39.2021	90.5339	94.0418	90.1285	94.2413	93.074	88.1408	93.7297	89.6595	89.9018	90.9514
561	-78.6141	40.2386	90.4815	93.9602	90.1897	93.9582	92.8969	88.3225	93.707	89.9838	89.8714	90.8194
562	-78.6141	41.275	91.1666	93.7705	90.8383	94.5239	93.4201	88.6134	93.976	91.2919	90.0479	91.2565
563	-78.6141	42.3114	91.199	93.6507	91.0467	94.4657	93.5299	88.6915	93.832	91.6989	90.0623	91.2541
564	-78.6141	43.3478	91.3216	93.5212	91.208	94.4094	93.6669	88.8003	93.873	92.1548	90.3136	91.3366
565	-78.6141	44.3842	91.7754	93.3332	91.6546	94.5788	93.9773	89.2253	94.049	92.4702	91.0461	91.5393
566	-78.6141	45.4206	91.8716	93.3904	91.7195	94.5954	93.8749	89.2741	93.9383	92.4626	91.1584	91.628
567	-78.6141	46.4571	91.8624	93.262	92.0419	94.6454	94.443	89.6082	93.665	92.7897	91.7386	91.8329
568	-78.6141	47.4935	91.9007	93.1345	91.9655	94.3323	94.9603	89.9223	93.5777	92.7888	92.1918	92.0361
569	-78.6141	48.5299	91.9484	92.9517	91.8234	94.2122	95.1473	89.9963	93.5422	93.0059	92.4374	92.1999
570	-78.6141	49.5663	92.2936	92.8972	92.5473	94.2337	95.4691	90.4346	93.1729	93.0596	93.4549	92.8526
571	-78.6141	50.6027	92.4818	92.65	92.5019	94.3226	95.3151	90.5972	93.2425	93.1371	93.6252	92.9956
572	-78.6141	51.6392	92.4585	92.0242	92.6834	94.2165	95.0604	90.8802	93.4613	92.9313	93.6367	92.9478
573	-78.6141	52.6756	92.0017	91.454	93.0134	94.1977	94.3575	91.3169	93.3341	93.3754	94.2069	92.3691
574	-78.6141	53.712	91.8742	91.4081	93.0994	94.0141	94.5327	91.4513	93.1829	93.1478	94.3996	92.1996
575	-78.6141	54.7484	91.7959	91.1639	93.3317	94.0384	94.6596	91.8306	92.9618	93.2858	94.2857	92.3245
576	-78.6141	55.7848	91.515	90.424	93.2459	94.3076	94.6719	92.7026	92.8251	93.5906	94.1266	92.6917
577	-78.6141	56.8212	91.5204	90.6017	93.1548	94.515	94.9797	92.6908	92.9341	94.032	94.2923	92.7247
578	-78.6141	57.8577	91.3502	90.5385	93.2495	94.4053	94.8829	92.7047	92.5096	93.8649	94.6955	93.2691
579	-78.6141	58.8941	91.4809	90.7518	93.2466	94.4412	95.1603	92.8411	92.2954	94.0409	95.1189	93.6231
580	-78.6141	59.9305	91.5528	90.9891	93.3562	94.3507	95.2902	92.8073	92.0968	93.9239	95.2696	93.6722
581	-78.6141	60.9669	91.6104	91.5528	93.0804	93.7602	95.2835	93.1423	92.351	93.9075	95.7266	93.6239
582	-78.6141	62.0033	91.8028	91.6818	93.2456	93.8567	95.2274	93.1993	92.3357	93.7912	95.7411	93.6653
583	-78.6141	63.0397	91.9578	91.9542	93.1872	93.8541	95.4052	93.2199	92.4041	93.9227	95.7024	93.885
584	-78.6141	64.0762	92.5064	92.728	93.2406	93.8173	95.4736	93.103	92.3961	94.2706	95.8091	94.0364
585	-78.6141	65.1126	92.6264	92.8913	93.3258	93.6905	95.5615	93.2669	92.6195	94.3988	95.9685	94.0755
586	-78.6141	66.149	92.8868	92.68	93.272	93.5949	95.3977	93.1842	92.8554	94.2619	95.7407	94.1019
587	-78.6141	67.1854	93.1428	93.0135	93.2929	93.5979	95.3161	93.336	93.0756	94.1321	95.4956	93.8551
588	-78.6141	68.2218	93.101	93.0109	93.2775	93.5804	95.2407	93.3662	93.075	94.105	95.4201	93.7588
589	-78.6141	69.2582	93.6793	92.8648	93.2727	93.2345	94.9651	93.4973	92.3033	94.8174	95.1633	93.7531
590	-78.6141	70.2947	93.8375	92.935	93.1735	93.1111	94.9267	93.5278	92.2263	94.9249	95.0177	93.7682
591	-78.6141	71.3311	93.8927	93.066	93.0627	92.9437	94.8274	93.4961	92.4589	94.8833	94.8293	93.7507
592	-78.6141	72.3675	93.8266	93.2418	93.0064	92.5806	94.858	93.101	92.5049	95.1302	94.3889	94.1132
593	-78.6141	73.4039	93.838	93.1773	92.9704	92.5516	94.8578	93.04	92.3763	94.9947	94.383	94.0969
594	-78.6141	74.4403	94.0834	93.4252	92.8572	92.2959	95.0317	93.0977	92.0831	94.9325	94.4008	93.7379
595	-78.6141	75.4767	94.2816	93.8176	93.0279	92.2371	94.9426	93.0902	91.8536	94.9111	94.125	93.6602
596	-78.6141	76.5132	94.1437	93.7248	93.0352	91.9635	94.7074	92.7516	91.6757	94.6609	94.2634	93.7942
597	-78.6141	77.5496	94.4	93.6555	93.0142	91.9247	94.241	92.5256	91.5341	94.7816	94.4979	94.1667
598	-78.6141	78.586	94.6007	93.6225	93.0086	91.8265	93.9896	92.4004	91.2999	94.5296	94.4579	94.1594
599	-78.6141	79.6224	94.5506	93.4157	92.8649	91.6534	93.8952	92.2921	91.3139	94.441	94.2156	94.2297
600	-78.6141	80.6588	95.2584	93.2695	92.729	91.574	94.0086	91.9985	91.765	94.5735	94.0728	94.486
601	-78.6141	81.6952	95.1879	93.0081	92.5759	91.625	94.0831	92.0395	91.7574	94.6546	94.1212	94.5309
602	-78.6141	82.7317	95.3501	93.1698	92.5043	91.7479	94.2062	91.7154	91.6728	94.6605	94.1268	94.372
603	-78.6141	83.7681	95.483	93.4964	92.7056	91.8808	94.2786	91.0071	91.7609	94.279	93.8722	94.0646
604	-78.6141	84.8045	95.4962	93.4986	92.7018	91.8454	94.1157	90.9698	91.7866	94.0121	93.8026	93.9298
605	-78.6141	85.8409	95.6115	93.3117	92.5201	91.4615	94.0509	90.6368	92.0436	93.8985	93.9703	93.6895
606	-78.6141	86.8773	95.4551	93.2191	92.1398	91.4834	93.6546	90.4921	91.9814	93.923	93.8068	93.7941
607	-78.6141	87.9137	95.4358	92.8618	92.1038	91.7636	93.5041	90.1947	91.7808	93.703	93.9954	94.0397
608	-78.6141	88.9502	95.0222	93.3133	91.9565	92.1559	94.3003	90.3691	92.1644	93.6846	93.5662	93.836
609	-78.6141	89.9866	94.8417	93.1445	91.8342	92.38	94.333	90.3989	92.1101	93.4997	93.2878	93.69
610	-78.6141	91.023	94.9027	93.223	91.8087	92.3185	94.4731	90.1086	91.9873	93.4888	93.1831	93.5582
611	-78.6141	92.0594	94.9037	93.6209	91.903	91.7836	94.7952	90.0305	91.8804	93.2182	92.2686	93.0916
612	-78.6141	93.0958	94.6503	93.6269	91.9506	91.6387	94.9565	90.2232	92.0315	93.1321	92.2672	93.0864
613	-78.6141	94.1322	94.1235	93.4548	91.7642	91.5541	94.5849	90.5692	91.9423	92.9478	92.1225	93.1976
614	-78.6141	95.1687	93.7132	92.8703	91.672	91.7368	94.2943	90.6531	91.7032	92.8026	92.2525	93.9335
615	-78.6141	96.2051	93.5464	92.7355	91.7736	91.7246	94.1976	90.6388	91.5237	92.7602	92.0658	93.8886
616	-78.6141	97.2415	93.3565	92.7461	92.27	91.5332	93.9136	90.3096	91.839	92.2671	92.0539	92.8981
617	-78.6141	98.2779	93.3884	92.7812	92.5584	91.374	93.6884	90.0847	91.9457	92.0856	92.0256	92.6898
618	-78.6141	99.3143	93.1071	92.5026	92.4155	91.1424	93.2284	90.062	91.8639	92.0158	91.9792	92.8329
619	-78.6141	100.351	92.8892	92.8763	92.179	91.4532	93.4663	90.8552	91.7076	91.1251	91.7093	92.7196
620	-78.6141	101.387	93.0405	92.4386	92.1258	91.4332	93.2541	90.7508	91.6479	91.0068	91.5264	92.8156
621	-78.6141	102.424	92.5983	92.3983	92.0367	91.4872	93.0882	90.7848	91.2456	90.8795	91.3781	93.1548
622	-78.6141	103.46	92.3911	92.7653	91.7153	91.6167	93.2363	91.0521	91.1693	90.673	91.6494	93.7727
623	-78.6141	104.496	92.3157	92.7449	91.5649	91.4357	93.0856	91.0527	91.5357	90.3203	91.3369	93.779
624	-78.6141	105.533	91.92	92.5283	91.504	91.288	92.9491	91.4472	92.0035	90.1591	91.0798	93.9346
625	-78.6141	106.569	91.717	92.2757	91.3151	90.9075	93.0565	91.8069	92.3512	90.1824	90.9683	93.9398
626	-78.6141	107.606	91.5339	92.4439	91.3408	90.8678	93.0138	91.8114	92.4084	90.1091	90.939	93.9632
627	-78.6141	108.642	91.4701	92.662	91.7091	91.1355	92.4877	92.0827	92.4324	89.5458	90.7702	93.9897
628	-78.6141	109.678	91.3515	92.508	91.7011	91.1282	92.548	92.3072	92.3873	89.4361	90.9548	94.0058
629	-78.6141	110.715	91.1031	92.4136	91.6963	90.9952	92.5701	92.4307	92.4264	89.4948	91.1014	93.9264
630	-78.6141	111.751	90.7614	92.5017	91.7988	90.9121	91.9663	92.2293	92.9596	89.3409	91.49	93.535
631	-78.6141	112.788	90.6056	92.4742	91.8568	91.0762	91.9286	92.3538	93.0578	89.1933	91.4901	93.5148
632	-78.6141	113.824	90.6603	92.3261	91.4963	91.1167	92.2035	92.5121	92.852	89.4863	91.4532	93.3378
633	-78.6141	114.861	90.5493	91.9254	91.1662	91.2862	92.2235	92.6181	92.7596	89.7975	91.6518	93.4693
634	-78.6141	115.897	90.7446	91.9288	91.2215	91.4131	92.0703	92.8827	93.0585	89.6631	91.5981	93.1543
635	-78.6141	116.933	91.1316	91.6129	91.0338	91.774	92.7398	93.1875	92.8942	90.1234	91.8702	92.8854
636	-78.6141	117.97	91.2984	91.6493	90.83	91.9827	93.0543	93.4992	92.8486	90.5337	91.9851	92.7199
637	-78.6141	119.006	91.1675	91.7671	91.0291	91.9798	93.386	93.3596	92.9142	90.5387	92.0962	92.6671
638	-78.6141	120.043	91.2762	91.6817	91.8213	92.1357	93.4152	93.9891	92.9273	91.8223	91.8944	93.5225
639	-78.6141	121.079	91.4139	91.943	91.8735	92.1162	93.4677	94.075	92.941	91.8688	91.9385	93.4767
640	-78.6141	122.115	91.3885	92.0213	91.9963	92.1358	93.6236	94.04	93.1971	91.9556	91.8586	93.6263
641	-78.6141	123.152	90.975	91.8897	92.2129	92.1443	93.6553	94.2089	93.829	92.1389	91.646	93.9184
642	-78.6141	124.188	91.1767	92.0697	92.2385	92.2276	93.5613	94.1923	94.0385	92.2908	91.7807	93.9552
643	-78.6141	125.225	91.2237	92.1547	92.2581	91.9859	93.3981	94.4038	94.324	92.3216	91.5128	94.0968
644	-78.6141	126.261	91.5719	92.154	92.3672	91.7007	93.4462	94.6416	94.4476	92.3663	91.4008	94.3553
645	-78.6141	127.298	91.6713	92.1263	92.2339	91.7091	93.3667	94.6803	94.2296	92.3467	91.278	94.5761
646	-78.6141	128.334	91.6447	92.0963	93.0773	92.1952	93.526	94.9088	93.9885	92.7235	91.2446	95.0983
647	-78.6141	129.37	91.7248	92.2722	93.2826	92.5002	93.6468	94.664	94.1142	92.8392	91.5752	95.0497
648	-78.6141	130.407	91.3856	92.4594	93.3341	92.4174	93.8115	94.9956	94.0507	92.7889	91.701	95.1776
649	-78.6141	131.443	91.3584	92.7672	93.3785	92.4166	94.2805	95.8352	94.1057	93.559	92.2939	95.6201
650	-78.6141	132.48	91.0563	93.0404	92.9588	92.4784	94.3137	95.7693	94.2537	93.6832	91.904	95.7122
651	-78.6141	133.516	90.8765	92.818	93.0416	92.788	94.4751	95.8001	94.3321	93.8042	92.1845	95.7419
652	-78.6141	134.552	90.6596	92.5245	93.2895	93.4809	94.8699	96.1711	94.7572	93.9989	92.4777	95.9303
653	-78.6141	135.589	90.6329	92.5344	93.1234	93.4445	94.8542	96.1993	94.7925	94.0478	92.4756	95.8488
654	-78.6141	136.625	90.4742	93.1373	93.4076	93.7813	95.2561	97.0103	95.2863	94.4691	92.9002	95.9207
655	-78.6141	137.662	90.5106	93.3894	93.4781	93.902	95.3217	97.2555	95.6307	94.6097	92.9212	96.1153
656	-78.6141	138.698	90.4891	93.5075	93.5684	94.1037	95.609	97.247	95.7118	94.5911	92.9088	96.0437
657	-78.6141	139.735	90.5791	94.6996	93.8924	94.7024	96.5045	97.4661	95.9883	95.2677	93.6141	96.8853
658	-78.6141	140.771	90.6254	94.8789	93.87	94.7316	96.4453	97.6152	96.0081	95.4905	93.7575	97.0739
659	-78.6141	141.807	90.8722	95.6584	94.124	94.5648	96.409	97.8604	96.1244	95.6913	93.5764	96.9977
660	-78.6141	142.844	91.458	96.1916	94.5577	94.2274	96.1047	98.271	96.0888	95.8659	93.1337	96.7091
661	-78.6141	143.88	91.6253	96.5101	94.8046	94.2642	96.1732	98.0677	96.0248	95.9709	93.1489	96.3452
662	-78.6141	144.917	92.0237	96.8126	95.2396	94.5012	96.4997	97.9385	95.9476	95.9526	93.5603	96.307
663	-78.6141	145.953	92.6438	97.3214	96.0167	94.7454	96.685	97.8594	96.0528	95.8101	94.1883	96.3883
664	-78.6141	146.989	92.9339	97.6782	96.1855	95.0132	96.8471	97.9017	96.0872	96.1007	94.1736	96.7792
665	-78.6141	148.026	93.0684	98.0405	96.6149	95.4569	96.8557	98.381	96.0691	96.6453	94.5328	96.8229
666	-78.6141	149.062	92.95	98.3892	96.8388	95.7014	97.0679	98.379	96.2223	96.8673	94.834	97.2154
667	-78.6141	150.099	92.9976	98.6588	97.1063	95.9806	97.0724	98.358	96.4546	97.1119	95.1767	97.6249
668	-78.6141	151.135	93.6935	99.4801	97.809	97.026	96.2845	98.1369	96.9878	97.7677	95.8287	98.2637
669	-78.6141	152.172	93.859	99.557	97.9267	97.3076	96.3028	98.1728	97.1096	97.9209	96.1329	98.4402
670	-78.6141	153.208	94.3623	100.055	99.0427	98.0002	96.8248	98.9316	97.7725	98.2137	96.9728	99.322
671	-78.6141	154.244	94.7803	100.559	99.9424	98.228	97.4028	99.345	97.9879	98.2689	97.0831	99.8858
672	-78.6141	155.281	95.195	100.907	100.125	98.3269	97.6859	100.308	98.3748	98.5896	98.0476	100.62
673	-78.6141	156.317	95.602	101.631	100.829	98.9537	98.5892	101.007	99.6728	99.2854	98.8278	101.323
674	-78.6141	157.354	96.2831	102.217	101.284	99.5978	99.3013	101.406	100.869	100.139	99.588	102.18
675	-78.6141	158.39	96.4756	101.711	101.643	99.5757	100.321	102.557	101.534	100.783	99.1116	102.107
676	-78.6141	159.426	97.4822	103.015	103.78	101.126	101.778	103.114	104.059	102.493	99.7505	103.219
677	-78.6141	160.463	98.1054	103.361	103.818	101.916	102	103.72	104.583	103.098	99.6805	103.846
678	-78.6141	161.499	96.993	103.407	103.686	102.679	102.775	105.394	103.412	102.306	99.1802	104.512
679	-78.6141	162.536	97.2579	103.621	103.194	103.323	103.417	104.909	103.109	102.297	99.3062	105.035
680	-78.6141	163.572	99.208	106.604	106.073	105.344	106.388	107.365	105.7	102.431	101.761	108.114
681	-78.6141	164.609	99.2553	105.282	104.432	104.529	104.313	106.658	105.324	102.289	102.044	107.864
682	-78.6141	165.645	98.7746	106.745	105.197	103.683	103.807	107.087	105.86	103.091	103.63	107.773
683	-78.6141	166.681	98.7962	106.8	104.898	103.363	104.414	107.618	105.876	103.003	104.468	107.767
684	-78.6141	167.718	98.3882	106.841	104.806	102.089	103.671	105.667	104.791	103.268	103.876	105.731
685	-78.6141	168.754	98.9289	107.053	105.174	102.117	103.898	105.887	104.93	103.548	104.319	105.645
686	-78.6141	169.791	100.474	108.03	104.928	101.309	106.274	104.745	108.232	107.162	107.355	108.045
687	-78.6141	170.827	100.711	106.923	103.779	100.862	104.99	103.283	107.117	104.506	105.073	105.102
688	-78.6141	171.863	101.47	107.345	104.04	101.452	104.974	104.152	108.248	104.666	105.756	105.6
689	-78.6141	172.9	101.334	106.394	103.497	100.189	105.694	104.166	107.731	104.68	105.036	104.812
690	-78.6141	173.936	101.555	105.014	102.483	99.0495	106.961	104.707	106.747	104.767	104.146	103.978
691	-78.6141	174.973	101.742	104.949	102.34	99.2903	107.115	104.954	106.601	104.8	104.171	104.071
692	-78.6141	176.009	102.864	105.632	102.596	98.0705	107.732	104.335	106.016	107.266	104.66	105.616
693	-78.6141	177.046	103.655	106.073	102.345	98.0156	108.519	104.122	105.525	108.294	104.464	106.404
694	-78.6141	178.082	103.657	106.075	102.344	98.0189	108.517	104.118	105.534	108.298	104.476	106.394
695	-78.6141	179.118	98.4781	101.779	101.486	92.2528	105.414	100.442	101.069	106.667	102.197	99.5645
696	-78.6141	179.818	98.4781	101.779	101.486	92.2528	105.414	100.442	101.069	106.667	102.197	99.5645
697	-75.1441	-179.482	NA	NA	NA	NA	NA	NA	NA	NA	NA	NA
698	-75.1441	-178.445	NA	NA	NA	NA	NA	NA	NA	NA	NA	NA
699	-75.1441	-177.409	NA	NA	NA	NA	NA	NA	NA	NA	NA	NA
700	-75.1441	-176.373	NA	NA	NA	NA	NA	NA	NA	NA	NA	NA
701	-75.1441	-175.336	NA	NA	NA	NA	NA	NA	NA	NA	NA	NA
702	-75.1441	-174.3	NA	NA	NA	NA	NA	NA	NA	NA	NA	NA
703	-75.1441	-173.263	NA	NA	NA	NA	NA	NA	NA	NA	NA	NA
704	-75.1441	-172.227	NA	NA	NA	NA	NA	NA	NA	NA	NA	NA
705	-75.1441	-171.19	NA	NA	NA	NA	NA	NA	NA	NA	NA	NA
706	-75.1441	-170.154	NA	NA	NA	NA	NA	NA	NA	NA	NA	NA
707	-75.1441	-169.118	NA	NA	NA	NA	NA	NA	NA	NA	NA	NA
708	-75.1441	-168.081	NA	NA	NA	NA	NA	NA	NA	NA	NA	NA
709	-75.1441	-167.045	NA	NA	NA	NA	NA	NA	NA	NA	NA	NA
710	-75.1441	-166.008	NA	NA	NA	NA	NA	NA	NA	NA	NA	NA
711	-75.1441	-164.972	NA	NA	NA	NA	NA	NA	NA	NA	NA	NA
712	-75.1441	-163.936	NA	NA	NA	NA	NA	NA	NA	NA	NA	NA
713	-75.1441	-162.899	NA	NA	NA	NA	NA	NA	NA	NA	NA	NA
714	-75.1441	-161.863	NA	NA	NA	NA	NA	NA	NA	NA	NA	NA
715	-75.1441	-160.826	NA	NA	NA	NA	NA	NA	NA	NA	NA	NA
716	-75.1441	-159.79	NA	NA	NA	NA	NA	NA	NA	NA	NA	NA
717	-75.1441	-158.753	NA	NA	NA	NA	NA	NA	NA	NA	NA	NA
718	-75.1441	-157.717	NA	NA	NA	NA	NA	NA	NA	NA	NA	NA
719	-75.1441	-156.681	NA	NA	NA	NA	NA	NA	NA	NA	NA	NA
720	-75.1441	-155.644	NA	NA	NA	NA	NA	NA	NA	NA	NA	NA
721	-75.1441	-154.608	NA	NA	NA	NA	NA	NA	NA	NA	NA	NA
722	-75.1441	-153.571	NA	NA	NA	NA	NA	NA	NA	NA	NA	NA
723	-75.1441	-152.535	NA	NA	NA	NA	NA	NA	NA	NA	NA	NA
724	-75.1441	-151.499	NA	NA	NA	NA	NA	NA	NA	NA	NA	NA
725	-75.1441	-150.462	NA	NA	NA	NA	NA	NA	NA	NA	NA	NA
726	-75.1441	-149.426	NA	NA	NA	NA	NA	NA	NA	NA	NA	NA
727	-75.1441	-148.389	NA	NA	NA	NA	NA	NA	NA	NA	NA	NA
728	-75.1441	-147.353	NA	NA	NA	NA	NA	NA	NA	NA	NA	NA
729	-75.1441	-146.316	NA	NA	NA	NA	NA	NA	NA	NA	NA	NA
730	-75.1441	-145.28	NA	NA	NA	NA	NA	NA	NA	NA	NA	NA
731	-75.1441	-144.244	NA	NA	NA	NA	NA	NA	NA	NA	NA	NA
732	-75.1441	-143.207	NA	NA	NA	NA	NA	NA	NA	NA	NA	NA
733	-75.1441	-142.171	NA	NA	NA	NA	NA	NA	NA	NA	NA	NA
734	-75.1441	-141.134	88.2669	100.195	100.4	98.099	102.326	107.755	103.539	95.6321	96.7502	96.62
735	-75.1441	-140.098	88.2669	100.195	100.4	98.099	102.326	107.755	103.539	95.6321	96.7502	96.62
736	-75.1441	-139.062	90.8547	100.999	104.632	102.304	104.319	109.565	105.012	96.462	97.1097	97.8257
737	-75.1441	-138.025	92.2378	101.428	106.893	104.552	105.384	110.533	105.8	96.9056	97.3018	98.4701
738	-75.1441	-136.989	92.2378	101.428	106.893	104.552	105.384	110.533	105.8	96.9056	97.3018	98.4701
739	-75.1441	-135.952	93.3477	99.9797	106	105.215	103.033	109.531	104.606	99.5109	95.3831	97.8916
740	-75.1441	-134.916	100.727	103.311	108.876	107.008	103.751	112.066	102.789	102.794	97.5211	99.7898
741	-75.1441	-133.879	101.355	103.911	108.946	107.329	103.747	111.659	103.167	102.672	98.2024	99.5997
742	-75.1441	-132.843	103.524	105.986	109.188	108.44	103.736	110.253	104.474	102.248	100.558	98.9424
743	-75.1441	-131.807	105.939	105.757	109.881	109.266	106.916	110.268	106.571	102.899	100.545	101.406
744	-75.1441	-130.77	105.78	105.193	108.868	109.002	106.026	110.606	106.911	102.548	100.559	101.326
745	-75.1441	-129.734	104.19	106.237	107.046	109.415	104.738	109.381	108.724	103.143	102.466	102.688
746	-75.1441	-128.697	104.049	106.314	107.244	109.414	104.658	109.324	108.458	103.143	102.462	102.536
747	-75.1441	-127.661	108.748	108.421	109.821	108.739	108.764	107.167	109.981	105.357	106.149	106.338
748	-75.1441	-126.625	112.175	111.493	111.796	112.343	112.867	110.794	113.377	110.285	110.819	111.558
749	-75.1441	-125.588	112.56	112.096	111.856	112.284	112.718	111.353	113.424	110.422	111.004	111.26
750	-75.1441	-124.552	112.757	111.952	111.857	112.15	113.229	111.117	113.052	111.013	109.938	111.828
751	-75.1441	-123.515	112.809	111.88	111.63	111.884	113.049	110.993	112.477	110.792	109.636	111.989
752	-75.1441	-122.479	112.302	111.187	111.804	111.222	112.986	110.311	111.778	110.423	109.312	111.354
753	-75.1441	-121.442	111.966	112.811	112.412	113.06	114.187	113.495	113.812	113.287	109.372	113.032
754	-75.1441	-120.406	112.009	112.615	112.219	113.101	114.097	113.643	113.661	113.26	109.232	112.919
755	-75.1441	-119.37	111.918	112.322	112.075	111.91	113.592	111.448	113.479	112.978	108.889	112.978
756	-75.1441	-118.333	112.044	112.342	111.432	111.2	113.534	110.279	113.062	113.016	108.63	112.992
757	-75.1441	-117.297	111.783	112.516	111.529	111.095	113.668	110.155	112.869	113.291	108.878	112.895
758	-75.1441	-116.26	110.289	112.157	111.406	111.773	113.282	110.322	111.817	116.489	109.164	112.911
759	-75.1441	-115.224	110.456	112.115	111.342	111.643	113.048	110.46	111.547	116.689	109.186	113.034
760	-75.1441	-114.188	110.149	111.907	110.781	111.671	113.047	110.112	111.473	116.767	109.426	113.319
761	-75.1441	-113.151	110.413	110.021	109.489	111.849	110.433	109.197	111.03	116.058	110.158	113.378
762	-75.1441	-112.115	110.42	110.058	109.386	111.733	110.558	109.308	111.051	116.103	110.118	113.351
763	-75.1441	-111.078	111.661	110.262	109.362	111.856	110.664	107.788	113.88	115.62	110.637	116.435
764	-75.1441	-110.042	110.821	108.64	108.747	110.767	109.076	107.292	115.243	115.039	110.529	117.235
765	-75.1441	-109.005	110.821	108.64	108.747	110.767	109.076	107.292	115.243	115.039	110.529	117.235
766	-75.1441	-107.969	107.665	102.488	99.4967	105.534	103.309	98.6622	107.345	107.804	103.221	112.931
767	-75.1441	-106.933	106.762	102.553	98.763	105.66	102.802	98.959	107.403	108.052	102.811	112.695
768	-75.1441	-105.896	106.275	102.39	98.9906	105.812	102.654	98.8817	107.317	107.715	102.392	112.814
769	-75.1441	-104.86	103.984	102.001	100.075	103.764	99.575	97.839	106.594	109.215	99.4009	114.138
770	-75.1441	-103.823	103.141	104.916	103.575	104.885	103.89	100.297	106.245	112.631	101.572	114.428
771	-75.1441	-102.787	106.805	106.431	104.839	106.954	106.68	104.498	107.69	110.253	109.007	112.327
772	-75.1441	-101.751	111.742	111.622	111.879	112.312	111.41	109.302	114.151	114.834	113.252	115.197
773	-75.1441	-100.714	111.722	111.958	112.023	112.355	111.823	109.256	114.367	115.193	113.1	115.455
774	-75.1441	-99.6777	112.086	112.43	112.744	112.973	112.489	109.573	115.209	114.672	113.191	115.816
775	-75.1441	-98.6413	112.758	112.416	112.981	113.147	112.856	109.68	115.549	114.704	113.323	115.9
776	-75.1441	-97.6049	112.763	112.082	112.845	112.969	112.91	109.56	115.301	114.267	113.136	116.099
777	-75.1441	-96.5684	113.229	111.409	112.537	112.616	113.028	109.458	115.039	113.183	112.718	116.695
778	-75.1441	-95.532	113.708	111.413	112.787	112.448	113.277	109.319	115.167	112.866	112.39	116.541
779	-75.1441	-94.4956	113.38	111.338	112.679	112.671	112.902	109.294	114.737	112.973	112.692	116.473
780	-75.1441	-93.4592	113.629	111.37	111.822	113.068	112.474	109.794	114.333	112.898	113.373	116.505
781	-75.1441	-92.4228	113.518	111.144	111.668	113.124	111.945	109.568	114.214	112.608	113.504	116.478
782	-75.1441	-91.3864	114.093	111.666	112.163	113.503	111.433	109.831	114.593	112.141	113.836	116.392
783	-75.1441	-90.3499	115.125	111.51	112.29	113.654	110.823	109.927	114.591	112.111	114.263	116.131
784	-75.1441	-89.3135	115.116	111.498	112.393	113.416	110.605	110.166	114.417	112.274	114.364	116.129
785	-75.1441	-88.2771	115.577	112.155	112.763	112.161	110.425	111.021	114.803	112.813	115.13	116.229
786	-75.1441	-87.2407	115.361	112.075	112.908	112.11	110.439	110.816	114.916	112.649	115.427	116.444
787	-75.1441	-86.2043	115.307	111.913	113.101	112.379	110.131	110.904	115.096	112.736	115.615	116.683
788	-75.1441	-85.1679	116.072	112.629	113.883	112.56	109.84	110.755	115.134	112.944	115.87	117.685
789	-75.1441	-84.1314	116.11	112.654	114.177	112.51	109.542	110.873	115.27	112.779	115.925	117.782
790	-75.1441	-83.095	120.102	115.047	115.476	114.479	109.996	111.926	116.993	116.343	117.973	121.002
791	-75.1441	-82.0586	120.088	115.056	115.824	114.285	110.314	112.436	117.485	116.771	118.347	120.9
792	-75.1441	-81.0222	117.113	113.801	114.492	111.959	109.781	112.21	116.26	113.231	117.4	118.832
793	-75.1441	-79.9858	117.864	113.913	115.716	111.817	110.515	112.975	116.749	114.068	118.167	119.465
794	-75.1441	-78.9494	118.093	113.872	116.325	111.916	111.455	113.567	116.811	114.73	118.411	120.08
795	-75.1441	-77.9129	118.172	114.105	116.48	112.025	111.444	113.771	116.914	114.761	118.72	120.214
796	-75.1441	-76.8765	118.113	114.423	117.759	113.165	113.102	114.557	117.909	115.211	119.248	120.145
797	-75.1441	-75.8401	118.116	114.669	117.838	112.86	113.539	115.19	118.046	115.132	118.757	120.661
798	-75.1441	-74.8037	118.336	114.866	117.743	113.148	113.859	115.786	118.264	115.245	118.896	120.92
799	-75.1441	-73.7673	117.975	115.595	118.009	114.119	114.5	117.523	118.953	115.563	119.606	121.33
800	-75.1441	-72.7309	118.122	116.082	118.097	114.291	114.466	117.938	119.061	115.502	119.892	121.358
801	-75.1441	-71.6944	118.13	115.964	118.274	115.072	114.92	118.758	119.335	116.037	120.231	121.709
802	-75.1441	-70.658	118.146	115.685	118.33	115.667	115.753	119.187	119.893	116.725	120.041	122.072
803	-75.1441	-69.6216	118.176	115.914	118.21	116.336	115.802	119.899	120.014	117.14	120.172	122.756
804	-75.1441	-68.5852	118.721	115.688	118.435	115.966	116.476	120.372	120.066	118.19	119.943	122.938
805	-75.1441	-67.5488	118.933	115.977	118.886	116.136	116.589	119.975	120.692	118.799	119.556	122.541
806	-75.1441	-66.5124	115.822	111.635	114.265	111.647	112.54	116.411	116.834	114.861	116.22	119.622
807	-75.1441	-65.4759	115.373	112.401	115.403	112.095	112.968	116.959	116.098	115.204	116.09	119.068
808	-75.1441	-64.4395	115.561	112.802	115.365	111.906	112.461	117.08	117.023	115.34	116.141	119.06
809	-75.1441	-63.4031	114.343	112.422	115.37	111.162	111.654	116.662	116.345	114.917	115.085	118.012
810	-75.1441	-62.3667	113.391	113.864	118.126	110.099	112.556	118.361	117.774	115.411	115.371	116.796
811	-75.1441	-61.3303	114.098	113.274	120.435	109.452	112.844	118.198	117.908	117.057	115.237	119.144
812	-75.1441	-60.2939	109.98	112.956	121.054	107.357	110.392	116.816	114.95	116.249	114.922	118.251
813	-75.1441	-59.2574	102.461	104.737	119.006	104.441	104.777	117.041	109.545	112.167	112.127	113.581
814	-75.1441	-58.221	102.461	104.737	119.006	104.441	104.777	117.041	109.545	112.167	112.127	113.581
815	-75.1441	-57.1846	115.43	110.629	126.516	114.95	120.147	127.498	119.059	128.073	120.547	129.121
816	-75.1441	-56.1482	115.366	110.713	126.426	114.985	120.229	127.66	118.916	128.171	120.51	129.124
817	-75.1441	-55.1118	NA	NA	NA	NA	NA	NA	NA	NA	NA	NA
818	-75.1441	-54.0754	NA	NA	NA	NA	NA	NA	NA	NA	NA	NA
819	-75.1441	-53.0389	NA	NA	NA	NA	NA	NA	NA	NA	NA	NA
820	-75.1441	-52.0025	NA	NA	NA	NA	NA	NA	NA	NA	NA	NA
821	-75.1441	-50.9661	NA	NA	NA	NA	NA	NA	NA	NA	NA	NA
822	-75.1441	-49.9297	NA	NA	NA	NA	NA	NA	NA	NA	NA	NA
823	-75.1441	-48.8933	NA	NA	NA	NA	NA	NA	NA	NA	NA	NA
824	-75.1441	-47.8569	NA	NA	NA	NA	NA	NA	NA	NA	NA	NA
825	-75.1441	-46.8204	NA	NA	NA	NA	NA	NA	NA	NA	NA	NA
826	-75.1441	-45.784	NA	NA	NA	NA	NA	NA	NA	NA	NA	NA
827	-75.1441	-44.7476	NA	NA	NA	NA	NA	NA	NA	NA	NA	NA
828	-75.1441	-43.7112	NA	NA	NA	NA	NA	NA	NA	NA	NA	NA
829	-75.1441	-42.6748	NA	NA	NA	NA	NA	NA	NA	NA	NA	NA
830	-75.1441	-41.6384	NA	NA	NA	NA	NA	NA	NA	NA	NA	NA
831	-75.1441	-40.6019	NA	NA	NA	NA	NA	NA	NA	NA	NA	NA
832	-75.1441	-39.5655	NA	NA	NA	NA	NA	NA	NA	NA	NA	NA
833	-75.1441	-38.5291	NA	NA	NA	NA	NA	NA	NA	NA	NA	NA
834	-75.1441	-37.4927	NA	NA	NA	NA	NA	NA	NA	NA	NA	NA
835	-75.1441	-36.4563	NA	NA	NA	NA	NA	NA	NA	NA	NA	NA
836	-75.1441	-35.4199	NA	NA	NA	NA	NA	NA	NA	NA	NA	NA
837	-75.1441	-34.3834	NA	NA	NA	NA	NA	NA	NA	NA	NA	NA
838	-75.1441	-33.347	NA	NA	NA	NA	NA	NA	NA	NA	NA	NA
839	-75.1441	-32.3106	NA	NA	NA	NA	NA	NA	NA	NA	NA	NA
840	-75.1441	-31.2742	NA	NA	NA	NA	NA	NA	NA	NA	NA	NA
841	-75.1441	-30.2378	NA	NA	NA	NA	NA	NA	NA	NA	NA	NA
842	-75.1441	-29.2014	NA	NA	NA	NA	NA	NA	NA	NA	NA	NA
843	-75.1441	-28.1649	NA	NA	NA	NA	NA	NA	NA	NA	NA	NA
844	-75.1441	-27.1285	NA	NA	NA	NA	NA	NA	NA	NA	NA	NA
845	-75.1441	-26.0921	107.886	107.605	113.08	110.072	112.669	115.677	103.774	113.671	96.9056	114.133
846	-75.1441	-25.0557	110.023	112.446	112.797	111.897	110.931	115.739	104.054	112.022	100.804	110.588
847	-75.1441	-24.0193	109.382	112.453	111.549	111.633	110.139	116.208	103.893	112.103	101.705	110.033
848	-75.1441	-22.9829	104.684	106.697	102.789	104.034	104.211	111.12	101.947	99.4091	101.074	101.707
849	-75.1441	-21.9464	104.684	106.697	102.789	104.034	104.211	111.12	101.947	99.4091	101.074	101.707
850	-75.1441	-20.91	108.877	110.22	103.567	108.035	107.264	112.221	106.181	103.663	104.174	108.141
851	-75.1441	-19.8736	109.434	111.398	104.096	109.64	108.446	112.721	106.849	104.889	104.551	109.219
852	-75.1441	-18.8372	111.551	113.522	106.018	109.474	109.56	111.755	105.41	105.3	104.558	110.002
853	-75.1441	-17.8008	111.583	114.679	108.337	111.419	110.233	112.427	107.382	106.335	105.293	111.474
854	-75.1441	-16.7644	112.73	112.586	106.98	109.723	109.873	110.356	107.169	105.344	105.277	110.891
855	-75.1441	-15.7279	112.293	111.655	107.251	110	109.404	109.787	106.539	105.009	105.084	110.768
856	-75.1441	-14.6915	111.572	112.167	108.071	110.536	107.965	111.026	107.92	108.613	106.371	112.629
857	-75.1441	-13.6551	111.356	111.795	108.088	110.207	107.623	110.981	107.515	107.733	105.818	111.654
858	-75.1441	-12.6187	110.694	111.225	107.402	109.839	107.904	110.698	107.388	107.156	105.655	110.843
859	-75.1441	-11.5823	110.149	110.795	106.629	109.063	107.646	110.578	107.59	106.67	104.784	109.947
860	-75.1441	-10.5459	109.797	110.414	106.28	108.62	107.339	110.662	107.227	106.48	103.992	109.665
861	-75.1441	-9.50944	108.98	109.273	106.131	108.001	107.182	110.798	106.399	105.704	103.857	109.133
862	-75.1441	-8.47302	108.747	108.727	106.144	107.814	106.751	110.535	106.32	105.602	103.88	108.904
863	-75.1441	-7.43661	108.634	108.378	106.241	107.472	106.217	110.166	105.84	105.511	103.799	108.764
864	-75.1441	-6.40019	108.031	107.912	106.104	107.219	105.911	110.329	104.08	105.283	103.657	107.916
865	-75.1441	-5.36377	107.765	107.317	106.209	106.899	105.87	110.231	104.077	105.116	103.504	107.697
866	-75.1441	-4.32736	106.776	107.479	106.07	106.97	105.804	110.47	103.998	104.441	103.573	107.65
867	-75.1441	-3.29094	105.912	107.739	105.941	106.906	106.026	110.641	104.395	104.606	104.027	107.486
868	-75.1441	-2.25452	105.558	107.628	106.276	107.006	105.748	110.376	104.596	104.667	104.025	107.315
869	-75.1441	-1.21811	105.627	107.766	106.382	106.982	105.673	110.468	104.276	104.673	104.362	106.849
870	-75.1441	-0.181688	105.227	107.777	106.346	106.646	105.829	110.254	103.997	104.323	104.572	106.375
871	-75.1441	0.854728	105.206	107.675	106.265	106.615	105.714	110.184	104.039	104.254	104.64	106.195
872	-75.1441	1.89115	105.468	107.233	106.86	105.903	104.873	109.633	103.848	104.34	104.745	105.869
873	-75.1441	2.92756	105.407	106.89	106.751	105.949	104.852	109.226	103.588	104.241	104.524	105.764
874	-75.1441	3.96398	105.484	106.479	106.769	105.902	104.636	108.853	103.679	104.461	104.356	105.42
875	-75.1441	5.0004	105.863	106.702	106.885	106.114	104.182	109.205	104.657	104.788	103.56	104.879
876	-75.1441	6.03681	105.685	106.709	106.858	106.118	104.081	109.243	104.79	104.942	103.371	104.774
877	-75.1441	7.07323	105.695	106.147	106.374	105.673	104.128	108.863	104.93	105.195	103.018	104.819
878	-75.1441	8.10965	105.641	105.804	106.38	105.422	104.424	108.624	104.662	105.201	103.026	104.856
879	-75.1441	9.14606	105.348	105.147	106.524	105.729	104.14	108.681	104.518	105.285	102.922	104.754
880	-75.1441	10.1825	104.882	104.811	106.062	106.061	103.853	108.419	104.184	105.206	102.653	104.549
881	-75.1441	11.2189	104.252	104.695	105.962	106.497	103.941	108.13	104.346	104.681	102.486	104.691
882	-75.1441	12.2553	104.017	104.548	105.869	106.609	104.018	108.083	104.391	104.636	102.186	104.847
883	-75.1441	13.2917	103.566	104.004	106.008	106.493	104.479	107.456	103.858	104.43	101.808	104.96
884	-75.1441	14.3281	103.267	103.876	106.043	106.593	105.094	107.375	103.851	104.637	101.877	105.257
885	-75.1441	15.3646	103.151	104.059	105.966	106.963	104.932	107.36	103.97	104.434	102.035	105.564
886	-75.1441	16.401	102.513	104.548	105.983	107.468	104.874	106.572	103.927	104.517	101.81	105.966
887	-75.1441	17.4374	102.276	104.587	105.962	107.448	104.873	106.502	103.899	104.366	101.746	105.961
888	-75.1441	18.4738	102.169	103.999	105.793	107.292	104.299	106.049	103.465	103.714	101.09	105.621
889	-75.1441	19.5102	101.918	103.591	105.468	107.314	104.014	105.693	103.527	103.528	100.814	105.02
890	-75.1441	20.5466	101.874	103.353	105.146	107.493	103.751	105.806	103.704	103.572	100.978	104.654
891	-75.1441	21.5831	102.16	102.519	104.81	107.419	103.377	105.13	104.475	103.708	101.09	103.975
892	-75.1441	22.6195	102.055	102.584	104.908	107.574	103.264	105.174	104.547	103.698	101.199	103.879
893	-75.1441	23.6559	102.144	102.672	104.803	107.268	103.172	104.717	104.75	104.022	101.241	103.794
894	-75.1441	24.6923	101.832	102.527	104.805	106.777	103.834	104.429	104.547	104.224	101.066	103.179
895	-75.1441	25.7287	101.82	102.704	104.777	106.801	103.916	104.808	104.803	103.937	101.449	103.244
896	-75.1441	26.7651	101.427	102.771	104.223	106.585	103.495	104.442	104.683	103.777	101.081	102.978
897	-75.1441	27.8016	101.453	102.896	103.668	106.162	103.531	104.074	104.955	103.97	100.577	103.208
898	-75.1441	28.838	101.404	103.208	103.686	106.029	103.626	103.763	104.939	103.709	100.514	103.293
899	-75.1441	29.8744	101.309	103.5	103.693	106.183	103.925	103.489	104.851	103.672	100.507	103.434
900	-75.1441	30.9108	101.278	103.51	103.545	105.934	103.942	103.602	104.957	103.35	100.498	103.398
901	-75.1441	31.9472	101.325	103.558	103.496	105.591	103.575	103.716	105.061	103.017	100.445	103.219
902	-75.1441	32.9836	101.337	103.848	103.701	105.936	103.512	103.121	105.005	102.811	100.256	102.529
903	-75.1441	34.0201	101.49	103.984	103.622	105.838	103.613	102.644	105.039	102.53	100.291	102.362
904	-75.1441	35.0565	101.65	104.457	103.62	105.974	104.014	102.683	104.946	102.478	100.212	102.633
905	-75.1441	36.0929	101.747	104.598	103.559	106.064	104.119	102.642	104.791	102.998	99.9877	102.683
906	-75.1441	37.1293	101.371	104.454	103.457	105.954	104.574	102.721	104.742	103.101	100.144	102.579
907	-75.1441	38.1657	101.109	104.584	103.576	105.68	104.683	102.357	105.09	103.505	100.319	102.662
908	-75.1441	39.2021	101.041	104.483	103.934	105.248	104.792	102.176	105.526	103.783	100.193	102.793
909	-75.1441	40.2386	101.163	104.397	103.845	104.84	105.045	102.114	105.218	103.718	100.215	102.887
910	-75.1441	41.275	102.056	104.538	104.801	104.684	106.026	102.365	105.604	103.896	100.528	103.569
911	-75.1441	42.3114	101.91	104.457	104.953	104.737	106.063	102.551	105.435	104.014	100.742	103.552
912	-75.1441	43.3478	101.814	104.363	105.166	104.859	106.066	102.716	105.639	104.205	101.065	103.662
913	-75.1441	44.3842	102.345	103.959	105.682	105.488	105.771	103.299	105.96	104.49	101.791	103.911
914	-75.1441	45.4206	102.336	103.745	105.655	105.536	105.709	103.243	106.006	104.535	101.976	103.931
915	-75.1441	46.4571	102.858	104.092	106.063	105.524	106.223	103.987	106.273	104.855	102.625	104.477
916	-75.1441	47.4935	103.308	104.218	106.25	105.543	106.623	104.596	106.511	105.09	102.971	105.166
917	-75.1441	48.5299	103.948	104.126	106.357	105.723	106.5	104.989	106.561	105.031	102.767	105.357
918	-75.1441	49.5663	103.876	104.666	107.688	106.412	107.572	105.001	106.409	105.152	104.233	106.005
919	-75.1441	50.6027	103.795	104.876	107.93	106.59	107.831	105.142	106.645	105.33	104.598	106.293
920	-75.1441	51.6392	103.9	104.881	107.823	106.688	107.649	105.786	106.832	105.326	104.754	106.071
921	-75.1441	52.6756	103.327	104.279	107.955	106.387	107.125	106.572	106.226	105.513	104.288	105.889
922	-75.1441	53.712	103.677	104.405	107.874	106.55	107.083	106.393	106.118	105.521	104.509	105.903
923	-75.1441	54.7484	103.787	104.318	107.61	106.654	106.885	106.337	105.845	105.713	104.902	105.776
924	-75.1441	55.7848	103.195	103.612	107.159	106.463	106.36	106.131	104.998	105.77	104.63	105.249
925	-75.1441	56.8212	103.769	104.392	107.132	106.892	106.622	106.4	105.26	106.301	105.208	105.812
926	-75.1441	57.8577	103.598	104.091	106.23	106.785	105.931	105.52	104.595	106.287	104.998	105.973
927	-75.1441	58.8941	103.849	104.455	106.156	107.255	106.063	105.314	104.751	106.372	105.166	106.046
928	-75.1441	59.9305	104.228	104.543	106.091	107.335	106.342	105.233	104.871	106.107	105.231	105.805
929	-75.1441	60.9669	104.071	104.127	104.741	106.935	105.893	104.797	104.501	105.357	105.229	105.644
930	-75.1441	62.0033	104.106	103.552	104.711	106.815	105.884	104.613	104.086	104.724	105.113	105.857
931	-75.1441	63.0397	103.949	103.635	104.477	106.638	106.223	104.917	103.59	104.626	105.078	105.927
932	-75.1441	64.0762	103.809	103.237	104.401	105.758	105.865	104.513	102.476	103.916	104.353	105.35
933	-75.1441	65.1126	104.235	103.266	104.526	105.464	105.894	104.379	102.52	104.222	104.679	105.524
934	-75.1441	66.149	104.347	102.837	104.168	105.486	105.826	103.987	102.622	104.293	104.813	105.637
935	-75.1441	67.1854	104.516	102.278	104.274	105.453	105.767	103.804	102.47	104.663	104.962	105.567
936	-75.1441	68.2218	104.574	102.285	104.37	105.387	105.732	103.785	102.587	104.662	104.967	105.638
937	-75.1441	69.2582	105.165	102.435	104.139	104.719	106.053	103.83	103.249	104.878	106.241	105.993
938	-75.1441	70.2947	105.42	102.443	103.936	104.786	106.067	103.844	102.959	105.051	106.443	106.064
939	-75.1441	71.3311	105.72	102.372	104.044	104.462	105.922	104.118	102.775	105.261	106.177	105.756
940	-75.1441	72.3675	106.107	102.902	103.994	103.708	105.907	104.001	102.944	105.709	106.033	105.892
941	-75.1441	73.4039	105.968	102.679	103.965	103.642	105.891	103.849	102.875	105.564	106.089	105.662
942	-75.1441	74.4403	105.649	102.74	104.54	103.788	105.968	103.44	102.636	105.571	105.526	105.348
943	-75.1441	75.4767	106.053	103.348	105.107	103.552	106.196	103.404	102.738	105.778	105.406	105.361
944	-75.1441	76.5132	105.802	103.143	104.973	103.301	106.39	102.61	102.635	105.497	105.47	105.169
945	-75.1441	77.5496	106.078	103.817	104.613	103.419	105.669	102.679	102.726	106.105	105.836	105.35
946	-75.1441	78.586	106.329	104.277	104.435	103.441	105.191	102.711	102.389	106.418	106.053	105.366
947	-75.1441	79.6224	106.168	104.324	104.377	103.125	105.135	102.628	102.301	106.419	105.798	105.534
948	-75.1441	80.6588	106.891	105.374	104.521	103.391	104.832	102.325	102.925	106.595	105.555	105.66
949	-75.1441	81.6952	106.904	105.801	104.064	103.545	105.012	102.527	102.605	106.454	105.852	105.828
950	-75.1441	82.7317	107.042	105.774	104.08	103.508	104.995	102.624	102.503	106.154	105.814	105.623
951	-75.1441	83.7681	106.94	105.092	104.425	103.724	104.875	102.619	102.504	105.843	105.337	105.286
952	-75.1441	84.8045	106.802	104.783	104.338	103.73	104.701	102.512	102.566	105.593	105.173	105.296
953	-75.1441	85.8409	106.016	104.688	103.802	103.529	104.757	101.847	102.34	105.179	105.092	104.729
954	-75.1441	86.8773	105.688	104.59	102.96	103.428	104.405	101.497	102.364	104.761	104.787	104.75
955	-75.1441	87.9137	105.511	104.577	103.027	103.689	104.388	101.2	102.289	104.516	104.608	105.154
956	-75.1441	88.9502	105.134	104.832	102.499	104.363	104.945	101.052	102.206	104.197	104.651	104.628
957	-75.1441	89.9866	105.218	104.653	102.24	104.32	104.877	101.42	102.118	103.751	104.637	104.218
958	-75.1441	91.023	105.297	104.666	102.372	104.453	104.747	101.327	102.144	103.813	104.822	103.949
959	-75.1441	92.0594	104.996	104.436	102.1	103.865	104.733	100.32	102.448	104.261	104.78	103.196
960	-75.1441	93.0958	105.253	104.414	102.424	103.945	104.887	100.041	102.541	104.568	104.71	103.174
961	-75.1441	94.1322	105.328	104.018	102.622	103.697	104.735	99.9152	101.864	104.555	104.24	103.066
962	-75.1441	95.1687	106.045	104.038	102.562	103.355	104.993	100.149	101.599	104.845	104.013	102.925
963	-75.1441	96.2051	105.743	104.027	102.609	103.271	104.969	100.224	101.511	104.837	103.812	102.838
964	-75.1441	97.2415	104.914	103.848	103.007	103.273	105.201	100.56	102.285	104.894	103.81	102.69
965	-75.1441	98.2779	104.767	103.776	103.201	103.063	105.4	100.532	102.706	104.953	103.621	102.692
966	-75.1441	99.3143	104.501	103.58	102.719	102.561	105.099	100.916	103.215	105.22	103.513	102.616
967	-75.1441	100.351	103.985	104.197	103.25	102.072	104.869	102.332	103.026	105.125	103.194	102.927
968	-75.1441	101.387	103.801	104.4	103.228	101.932	104.651	102.205	102.589	105.248	102.7	103.154
969	-75.1441	102.424	103.741	103.97	102.81	101.846	104.382	102.114	102.28	104.704	102.147	103.26
970	-75.1441	103.46	103.666	103.59	102.418	102.065	103.751	102.384	102.012	103.843	101.568	103.934
971	-75.1441	104.496	103.066	103.273	102.269	102.085	103.582	101.816	101.963	103.367	101.506	104.231
972	-75.1441	105.533	102.652	102.914	102.118	101.738	103.718	101.309	102.702	103.088	101.283	104.321
973	-75.1441	106.569	102.173	102.825	101.766	101.564	103.341	101.081	102.996	102.724	100.819	104.543
974	-75.1441	107.606	101.955	102.777	101.897	101.578	103.093	101.029	103.055	102.642	100.719	104.484
975	-75.1441	108.642	102.42	103.161	101.786	101.362	102.63	101.318	102.99	102.056	100.449	104.877
976	-75.1441	109.678	102.361	103.23	101.725	101.353	102.406	101.238	102.874	101.896	100.49	105.103
977	-75.1441	110.715	102.085	103.117	101.792	101.191	102.394	101.08	102.809	101.907	100.455	105.074
978	-75.1441	111.751	101.836	102.684	101.519	100.725	102.35	100.799	102.72	101.354	100.099	104.521
979	-75.1441	112.788	101.658	102.462	101.603	100.655	102.429	100.999	102.853	101.344	100.184	104.589
980	-75.1441	113.824	101.203	102.505	101.57	100.749	102.407	100.95	102.735	101.754	100.222	104.877
981	-75.1441	114.861	100.394	102.248	101.579	101.049	102.11	100.714	102.414	102.044	99.8581	105.095
982	-75.1441	115.897	100.212	102.482	101.616	101.255	102.547	100.773	102.94	102.122	99.9998	104.908
983	-75.1441	116.933	100.155	102.918	101.347	101.716	103.365	100.763	103.013	102.262	100.332	104.639
984	-75.1441	117.97	100.08	103.473	101.149	102.136	103.393	100.951	103.123	102.825	100.477	104.48
985	-75.1441	119.006	100.159	103.567	101.221	102.048	103.22	100.828	103.017	102.914	100.537	104.398
986	-75.1441	120.043	100.285	103.734	101.504	101.683	102.704	101.187	102.985	104.217	100.885	104.408
987	-75.1441	121.079	100.537	104.016	101.544	101.858	102.886	101.367	103.162	104.196	101.015	104.352
988	-75.1441	122.115	100.747	104.244	101.648	101.931	103.193	101.635	103.366	104.519	101.211	104.399
989	-75.1441	123.152	100.673	104.325	102.232	102.194	103.813	102.229	103.866	105.166	101.699	104.987
990	-75.1441	124.188	100.908	104.393	102.279	102.28	103.922	102.336	104.001	105.155	101.924	105.003
991	-75.1441	125.225	100.741	104.912	102.169	102.419	103.372	103.104	104.167	104.899	102.004	104.794
992	-75.1441	126.261	100.736	105.428	102.383	102.483	103.224	103.624	104.184	104.834	102.017	104.921
993	-75.1441	127.298	100.96	105.504	102.466	102.25	103.316	103.822	104.423	105.141	102.043	105.623
994	-75.1441	128.334	101.869	105.615	103.086	102.113	103.659	104.357	104.876	105.049	102.413	105.487
995	-75.1441	129.37	102.192	105.425	103.183	101.879	103.789	104.516	105.374	105.006	102.458	105.306
996	-75.1441	130.407	102.359	105.827	103.086	101.881	104.03	104.612	105.363	104.969	102.352	105.139
997	-75.1441	131.443	102.404	105.818	103.405	102.186	104.545	105.854	106.311	104.958	102.599	105.21
998	-75.1441	132.48	102.352	105.97	102.884	102.318	104.411	106.105	106.495	104.929	102.455	105.279
999	-75.1441	133.516	102.616	105.734	103.151	102.647	104.485	106.692	106.655	105.169	102.9	105.489
1000	-75.1441	134.552	102.807	105.383	103.727	102.949	104.896	107.429	106.897	106.005	103.236	105.166
1001	-75.1441	135.589	102.815	105.41	103.742	103.097	105.016	107.378	106.854	106.007	103.211	105.065
1002	-75.1441	136.625	102.97	105.735	103.899	103.751	105.274	107.9	107.141	106.028	103.864	105.479
1003	-75.1441	137.662	103.12	105.966	103.732	104.026	105.092	108.11	107.305	106.271	104.062	105.653
1004	-75.1441	138.698	103.069	106.421	103.709	104.26	104.963	107.982	107.417	106.274	103.75	105.468
1005	-75.1441	139.735	103.433	107.109	103.308	105.125	105.13	107.959	107.413	106.662	104.351	105.316
1006	-75.1441	140.771	103.348	107.103	103.125	105.199	104.995	108.011	107.235	106.691	104.409	105.296
1007	-75.1441	141.807	103.34	107.674	102.946	105.51	105.057	108.015	107.467	107.28	104.56	105.416
1008	-75.1441	142.844	103.316	107.972	103.386	105.427	105.278	108.16	107.913	107.948	104.04	105.399
1009	-75.1441	143.88	103.251	108.11	103.839	105.444	105.265	107.907	108.085	108.121	104.05	105.32
1010	-75.1441	144.917	103.135	107.818	104.223	105.592	105.436	107.794	108.272	108.154	104.134	105.148
1011	-75.1441	145.953	103.353	108.069	104.559	105.668	105.74	108.099	108.454	108.154	104.086	105.097
1012	-75.1441	146.989	103.372	108.301	104.489	106.094	105.98	108.303	108.787	108.303	104.129	105.215
1013	-75.1441	148.026	103.349	108.883	104.113	106.5	106.394	108.954	108.817	107.849	104.385	105.292
1014	-75.1441	149.062	103.387	109.308	103.888	106.789	106.692	109.105	108.635	108.085	104.509	105.499
1015	-75.1441	150.099	103.456	109.739	103.887	106.836	106.753	109.268	108.743	108.228	104.686	105.551
1016	-75.1441	151.135	104.113	109.89	104.028	107.375	106.423	109.176	110.176	108.63	105.192	106.1
1017	-75.1441	152.172	104.352	109.801	104.166	107.508	106.579	109.402	110.437	108.759	105.539	106.377
1018	-75.1441	153.208	104.579	109.834	104.659	107.474	106.971	109.676	110.348	108.7	106.316	106.649
1019	-75.1441	154.244	104.966	110.037	105.209	107.415	107.243	109.733	110.199	108.733	106.321	107.211
1020	-75.1441	155.281	105.111	110.184	105.859	107.269	107.579	110.192	110.311	109.145	106.437	107.39
1021	-75.1441	156.317	105.446	110.504	106.798	107.839	108.187	110.122	111.768	109.324	107.846	108.275
1022	-75.1441	157.354	105.938	110.958	107.905	108.678	108.267	110.698	112.616	109.767	109.13	109.135
1023	-75.1441	158.39	105.731	110.379	109.556	108.783	108.877	111.279	113.716	110.384	109.112	109.367
1024	-75.1441	159.426	107.84	110.993	110.541	110.455	109.181	111.58	116.031	112.151	110.286	112.245
1025	-75.1441	160.463	107.941	111.222	110.725	110.802	108.954	111.454	115.981	112.682	110.201	112.666
1026	-75.1441	161.499	109.01	112.409	111.718	111.896	109.849	112.531	116.319	113.798	111.454	113.628
1027	-75.1441	162.536	109.688	115.01	112.705	113.844	111.062	113.845	117.319	114.906	112.378	114.651
1028	-75.1441	163.572	113.787	117.327	114.377	116.444	114.15	117.783	121.441	117.615	114.797	118.17
1029	-75.1441	164.609	110.872	114.115	112.843	115.359	112.378	118.408	118.91	116.06	112.866	118.214
1030	-75.1441	165.645	111.604	113.098	112.69	114.431	112.642	118.635	118.962	114.903	115.345	118.048
1031	-75.1441	166.681	106.584	110.668	111.169	111.758	109.383	117.068	115.941	112.813	113.034	115.355
1032	-75.1441	167.718	105.896	109.303	110.568	110.548	105.476	115.157	112.044	110.418	108.194	111.553
1033	-75.1441	168.754	105.785	109.082	110.471	110.352	104.845	114.848	111.415	110.031	107.412	110.939
1034	-75.1441	169.791	NA	NA	NA	NA	NA	NA	NA	NA	NA	NA
1035	-75.1441	170.827	NA	NA	NA	NA	NA	NA	NA	NA	NA	NA
1036	-75.1441	171.863	NA	NA	NA	NA	NA	NA	NA	NA	NA	NA
1037	-75.1441	172.9	NA	NA	NA	NA	NA	NA	NA	NA	NA	NA
1038	-75.1441	173.936	NA	NA	NA	NA	NA	NA	NA	NA	NA	NA
1039	-75.1441	174.973	NA	NA	NA	NA	NA	NA	NA	NA	NA	NA
1040	-75.1441	176.009	NA	NA	NA	NA	NA	NA	NA	NA	NA	NA
1041	-75.1441	177.046	NA	NA	NA	NA	NA	NA	NA	NA	NA	NA
1042	-75.1441	178.082	NA	NA	NA	NA	NA	NA	NA	NA	NA	NA
1043	-75.1441	179.118	NA	NA	NA	NA	NA	NA	NA	NA	NA	NA
1044	-75.1441	179.818	NA	NA	NA	NA	NA	NA	NA	NA	NA	NA
1045	-72.3568	-179.482	NA	NA	NA	NA	NA	NA	NA	NA	NA	NA
1046	-72.3568	-178.445	NA	NA	NA	NA	NA	NA	NA	NA	NA	NA
1047	-72.3568	-177.409	NA	NA	NA	NA	NA	NA	NA	NA	NA	NA
1048	-72.3568	-176.373	NA	NA	NA	NA	NA	NA	NA	NA	NA	NA
1049	-72.3568	-175.336	NA	NA	NA	NA	NA	NA	NA	NA	NA	NA
1050	-72.3568	-174.3	NA	NA	NA	NA	NA	NA	NA	NA	NA	NA
1051	-72.3568	-173.263	NA	NA	NA	NA	NA	NA	NA	NA	NA	NA
1052	-72.3568	-172.227	NA	NA	NA	NA	NA	NA	NA	NA	NA	NA
1053	-72.3568	-171.19	NA	NA	NA	NA	NA	NA	NA	NA	NA	NA
1054	-72.3568	-170.154	NA	NA	NA	NA	NA	NA	NA	NA	NA	NA
1055	-72.3568	-169.118	NA	NA	NA	NA	NA	NA	NA	NA	NA	NA
1056	-72.3568	-168.081	NA	NA	NA	NA	NA	NA	NA	NA	NA	NA
1057	-72.3568	-167.045	NA	NA	NA	NA	NA	NA	NA	NA	NA	NA
1058	-72.3568	-166.008	NA	NA	NA	NA	NA	NA	NA	NA	NA	NA
1059	-72.3568	-164.972	NA	NA	NA	NA	NA	NA	NA	NA	NA	NA
1060	-72.3568	-163.936	NA	NA	NA	NA	NA	NA	NA	NA	NA	NA
1061	-72.3568	-162.899	NA	NA	NA	NA	NA	NA	NA	NA	NA	NA
1062	-72.3568	-161.863	NA	NA	NA	NA	NA	NA	NA	NA	NA	NA
1063	-72.3568	-160.826	NA	NA	NA	NA	NA	NA	NA	NA	NA	NA
1064	-72.3568	-159.79	NA	NA	NA	NA	NA	NA	NA	NA	NA	NA
1065	-72.3568	-158.753	NA	NA	NA	NA	NA	NA	NA	NA	NA	NA
1066	-72.3568	-157.717	NA	NA	NA	NA	NA	NA	NA	NA	NA	NA
1067	-72.3568	-156.681	NA	NA	NA	NA	NA	NA	NA	NA	NA	NA
1068	-72.3568	-155.644	NA	NA	NA	NA	NA	NA	NA	NA	NA	NA
1069	-72.3568	-154.608	NA	NA	NA	NA	NA	NA	NA	NA	NA	NA
1070	-72.3568	-153.571	NA	NA	NA	NA	NA	NA	NA	NA	NA	NA
1071	-72.3568	-152.535	NA	NA	NA	NA	NA	NA	NA	NA	NA	NA
1072	-72.3568	-151.499	NA	NA	NA	NA	NA	NA	NA	NA	NA	NA
1073	-72.3568	-150.462	NA	NA	NA	NA	NA	NA	NA	NA	NA	NA
1074	-72.3568	-149.426	NA	NA	NA	NA	NA	NA	NA	NA	NA	NA
1075	-72.3568	-148.389	NA	NA	NA	NA	NA	NA	NA	NA	NA	NA
1076	-72.3568	-147.353	NA	NA	NA	NA	NA	NA	NA	NA	NA	NA
1077	-72.3568	-146.316	NA	NA	NA	NA	NA	NA	NA	NA	NA	NA
1078	-72.3568	-145.28	NA	NA	NA	NA	NA	NA	NA	NA	NA	NA
1079	-72.3568	-144.244	NA	NA	NA	NA	NA	NA	NA	NA	NA	NA
1080	-72.3568	-143.207	NA	NA	NA	NA	NA	NA	NA	NA	NA	NA
1081	-72.3568	-142.171	NA	NA	NA	NA	NA	NA	NA	NA	NA	NA
1082	-72.3568	-141.134	NA	NA	NA	NA	NA	NA	NA	NA	NA	NA
1083	-72.3568	-140.098	NA	NA	NA	NA	NA	NA	NA	NA	NA	NA
1084	-72.3568	-139.062	NA	NA	NA	NA	NA	NA	NA	NA	NA	NA
1085	-72.3568	-138.025	NA	NA	NA	NA	NA	NA	NA	NA	NA	NA
1086	-72.3568	-136.989	NA	NA	NA	NA	NA	NA	NA	NA	NA	NA
1087	-72.3568	-135.952	NA	NA	NA	NA	NA	NA	NA	NA	NA	NA
1088	-72.3568	-134.916	NA	NA	NA	NA	NA	NA	NA	NA	NA	NA
1089	-72.3568	-133.879	NA	NA	NA	NA	NA	NA	NA	NA	NA	NA
1090	-72.3568	-132.843	NA	NA	NA	NA	NA	NA	NA	NA	NA	NA
1091	-72.3568	-131.807	NA	NA	NA	NA	NA	NA	NA	NA	NA	NA
1092	-72.3568	-130.77	NA	NA	NA	NA	NA	NA	NA	NA	NA	NA
1093	-72.3568	-129.734	NA	NA	NA	NA	NA	NA	NA	NA	NA	NA
1094	-72.3568	-128.697	NA	NA	NA	NA	NA	NA	NA	NA	NA	NA
1095	-72.3568	-127.661	NA	NA	NA	NA	NA	NA	NA	NA	NA	NA
1096	-72.3568	-126.625	NA	NA	NA	NA	NA	NA	NA	NA	NA	NA
1097	-72.3568	-125.588	NA	NA	NA	NA	NA	NA	NA	NA	NA	NA
1098	-72.3568	-124.552	NA	NA	NA	NA	NA	NA	NA	NA	NA	NA
1099	-72.3568	-123.515	NA	NA	NA	NA	NA	NA	NA	NA	NA	NA
1100	-72.3568	-122.479	NA	NA	NA	NA	NA	NA	NA	NA	NA	NA
1101	-72.3568	-121.442	NA	NA	NA	NA	NA	NA	NA	NA	NA	NA
1102	-72.3568	-120.406	NA	NA	NA	NA	NA	NA	NA	NA	NA	NA
1103	-72.3568	-119.37	NA	NA	NA	NA	NA	NA	NA	NA	NA	NA
1104	-72.3568	-118.333	NA	NA	NA	NA	NA	NA	NA	NA	NA	NA
1105	-72.3568	-117.297	NA	NA	NA	NA	NA	NA	NA	NA	NA	NA
1106	-72.3568	-116.26	NA	NA	NA	NA	NA	NA	NA	NA	NA	NA
1107	-72.3568	-115.224	NA	NA	NA	NA	NA	NA	NA	NA	NA	NA
1108	-72.3568	-114.188	NA	NA	NA	NA	NA	NA	NA	NA	NA	NA
1109	-72.3568	-113.151	NA	NA	NA	NA	NA	NA	NA	NA	NA	NA
1110	-72.3568	-112.115	NA	NA	NA	NA	NA	NA	NA	NA	NA	NA
1111	-72.3568	-111.078	NA	NA	NA	NA	NA	NA	NA	NA	NA	NA
1112	-72.3568	-110.042	NA	NA	NA	NA	NA	NA	NA	NA	NA	NA
1113	-72.3568	-109.005	NA	NA	NA	NA	NA	NA	NA	NA	NA	NA
1114	-72.3568	-107.969	NA	NA	NA	NA	NA	NA	NA	NA	NA	NA
1115	-72.3568	-106.933	NA	NA	NA	NA	NA	NA	NA	NA	NA	NA
1116	-72.3568	-105.896	NA	NA	NA	NA	NA	NA	NA	NA	NA	NA
1117	-72.3568	-104.86	NA	NA	NA	NA	NA	NA	NA	NA	NA	NA
1118	-72.3568	-103.823	NA	NA	NA	NA	NA	NA	NA	NA	NA	NA
1119	-72.3568	-102.787	NA	NA	NA	NA	NA	NA	NA	NA	NA	NA
1120	-72.3568	-101.751	102.766	96.8749	92.2842	94.556	92.0021	93.7882	106.354	107.654	88.7589	104.897
1121	-72.3568	-100.714	103.237	98.002	98.4167	99.0618	97.3616	100.362	109.506	108.623	94.9263	107.28
1122	-72.3568	-99.6777	105.712	100.345	101.148	99.923	100.496	101.324	111.407	108.615	97.1218	108.63
1123	-72.3568	-98.6413	107.823	100.907	102.234	100.498	102.111	102.008	112.367	108.725	98.4802	109.27
1124	-72.3568	-97.6049	108.369	100.486	102.025	100.584	102.112	102.131	112.355	108.8	98.6293	109.234
1125	-72.3568	-96.5684	106.266	99.6638	95.1299	97.4816	96.4188	94.7968	106.871	104.776	95.5361	107.994
1126	-72.3568	-95.532	106.182	99.5541	94.9791	97.5486	96.3108	94.744	106.683	104.615	95.6685	108.015
1127	-72.3568	-94.4956	109.278	110.345	108.698	107.086	99.6712	97.2794	111.073	116.986	109.532	119.423
1128	-72.3568	-93.4592	110.96	109.143	104.756	106.918	95.825	96.7025	110.929	115.159	109.989	120.048
1129	-72.3568	-92.4228	110.96	109.143	104.756	106.918	95.825	96.7025	110.929	115.159	109.989	120.048
1130	-72.3568	-91.3864	110.863	106.963	105.797	108.48	94.979	97.6461	112.214	112.751	108.232	118.616
1131	-72.3568	-90.3499	110.772	104.944	106.761	109.926	94.1955	98.52	113.405	110.522	106.605	117.29
1132	-72.3568	-89.3135	110.772	104.944	106.761	109.926	94.1955	98.52	113.405	110.522	106.605	117.29
1133	-72.3568	-88.2771	NA	NA	NA	NA	NA	NA	NA	NA	NA	NA
1134	-72.3568	-87.2407	NA	NA	NA	NA	NA	NA	NA	NA	NA	NA
1135	-72.3568	-86.2043	NA	NA	NA	NA	NA	NA	NA	NA	NA	NA
1136	-72.3568	-85.1679	NA	NA	NA	NA	NA	NA	NA	NA	NA	NA
1137	-72.3568	-84.1314	NA	NA	NA	NA	NA	NA	NA	NA	NA	NA
1138	-72.3568	-83.095	NA	NA	NA	NA	NA	NA	NA	NA	NA	NA
1139	-72.3568	-82.0586	NA	NA	NA	NA	NA	NA	NA	NA	NA	NA
1140	-72.3568	-81.0222	NA	NA	NA	NA	NA	NA	NA	NA	NA	NA
1141	-72.3568	-79.9858	NA	NA	NA	NA	NA	NA	NA	NA	NA	NA
1142	-72.3568	-78.9494	98.8334	92.7386	97.063	91.7358	86.7691	92.0805	100.573	96.7026	103.565	106.166
1143	-72.3568	-77.9129	98.8334	92.7386	97.063	91.7358	86.7691	92.0805	100.573	96.7026	103.565	106.166
1144	-72.3568	-76.8765	105.924	96.3288	104.437	97.635	92.579	95.4175	104.908	100.308	105.666	110.978
1145	-72.3568	-75.8401	113.299	107.201	111.002	106.876	102.035	103.8	116.255	107.73	114.069	117.528
1146	-72.3568	-74.8037	114.481	109.232	113.22	112.05	109.58	109.845	115.747	113.336	115.531	118.299
1147	-72.3568	-73.7673	116.924	113.159	118.347	117.544	114.219	114.589	120.772	117.613	118.592	121.624
1148	-72.3568	-72.7309	117.636	114.329	119.285	118.418	115.355	115.847	121.375	118.17	118.964	121.734
1149	-72.3568	-71.6944	119.17	115.796	120.17	120.673	117.269	118.653	122.722	118.566	119.941	122.318
1150	-72.3568	-70.658	124.553	122.125	125.381	126.705	123.593	125.082	127.986	124.45	125.272	127.553
1151	-72.3568	-69.6216	123.68	122.408	125.194	126.649	123.546	125.268	128.142	124.442	125.717	128.195
1152	-72.3568	-68.5852	123.291	122.059	125.418	126.108	124.334	125.743	127.507	124.917	125.765	128.925
1153	-72.3568	-67.5488	123.854	122.402	125.978	126.256	124.904	126.203	128.439	125.429	126.236	129.463
1154	-72.3568	-66.5124	124.257	122.575	126.504	126.426	124.773	126.338	128.633	125.477	126.316	129.916
1155	-72.3568	-65.4759	124.091	122.919	127.128	126.781	124.582	127.288	129.088	126.11	126.516	129.944
1156	-72.3568	-64.4395	124.7	123.469	127.46	126.855	124.422	128.032	129.832	126.575	127.167	130.609
1157	-72.3568	-63.4031	124.374	122.495	127.589	126.451	123.621	127.864	128.685	125.956	126.202	129.973
1158	-72.3568	-62.3667	123.105	121.677	127.76	125.03	122.356	126.865	126.776	124.851	125.033	128.351
1159	-72.3568	-61.3303	125.617	121.726	129.161	125.166	123.911	128.677	127.945	126.518	125.636	130.447
1160	-72.3568	-60.2939	113.697	113.684	123.894	116.055	111.549	120.036	116.733	117.956	120.56	124.801
1161	-72.3568	-59.2574	102.985	105.602	122.805	106.887	108.704	115.864	107.341	112.026	112.198	119.28
1162	-72.3568	-58.221	102.985	105.602	122.805	106.887	108.704	115.864	107.341	112.026	112.198	119.28
1163	-72.3568	-57.1846	NA	NA	NA	NA	NA	NA	NA	NA	NA	NA
1164	-72.3568	-56.1482	NA	NA	NA	NA	NA	NA	NA	NA	NA	NA
1165	-72.3568	-55.1118	NA	NA	NA	NA	NA	NA	NA	NA	NA	NA
1166	-72.3568	-54.0754	NA	NA	NA	NA	NA	NA	NA	NA	NA	NA
1167	-72.3568	-53.0389	NA	NA	NA	NA	NA	NA	NA	NA	NA	NA
1168	-72.3568	-52.0025	NA	NA	NA	NA	NA	NA	NA	NA	NA	NA
1169	-72.3568	-50.9661	NA	NA	NA	NA	NA	NA	NA	NA	NA	NA
1170	-72.3568	-49.9297	NA	NA	NA	NA	NA	NA	NA	NA	NA	NA
1171	-72.3568	-48.8933	NA	NA	NA	NA	NA	NA	NA	NA	NA	NA
1172	-72.3568	-47.8569	NA	NA	NA	NA	NA	NA	NA	NA	NA	NA
1173	-72.3568	-46.8204	NA	NA	NA	NA	NA	NA	NA	NA	NA	NA
1174	-72.3568	-45.784	NA	NA	NA	NA	NA	NA	NA	NA	NA	NA
1175	-72.3568	-44.7476	NA	NA	NA	NA	NA	NA	NA	NA	NA	NA
1176	-72.3568	-43.7112	NA	NA	NA	NA	NA	NA	NA	NA	NA	NA
1177	-72.3568	-42.6748	NA	NA	NA	NA	NA	NA	NA	NA	NA	NA
1178	-72.3568	-41.6384	NA	NA	NA	NA	NA	NA	NA	NA	NA	NA
1179	-72.3568	-40.6019	NA	NA	NA	NA	NA	NA	NA	NA	NA	NA
1180	-72.3568	-39.5655	NA	NA	NA	NA	NA	NA	NA	NA	NA	NA
1181	-72.3568	-38.5291	NA	NA	NA	NA	NA	NA	NA	NA	NA	NA
1182	-72.3568	-37.4927	NA	NA	NA	NA	NA	NA	NA	NA	NA	NA
1183	-72.3568	-36.4563	NA	NA	NA	NA	NA	NA	NA	NA	NA	NA
1184	-72.3568	-35.4199	NA	NA	NA	NA	NA	NA	NA	NA	NA	NA
1185	-72.3568	-34.3834	NA	NA	NA	NA	NA	NA	NA	NA	NA	NA
1186	-72.3568	-33.347	NA	NA	NA	NA	NA	NA	NA	NA	NA	NA
1187	-72.3568	-32.3106	NA	NA	NA	NA	NA	NA	NA	NA	NA	NA
1188	-72.3568	-31.2742	NA	NA	NA	NA	NA	NA	NA	NA	NA	NA
1189	-72.3568	-30.2378	NA	NA	NA	NA	NA	NA	NA	NA	NA	NA
1190	-72.3568	-29.2014	NA	NA	NA	NA	NA	NA	NA	NA	NA	NA
1191	-72.3568	-28.1649	NA	NA	NA	NA	NA	NA	NA	NA	NA	NA
1192	-72.3568	-27.1285	NA	NA	NA	NA	NA	NA	NA	NA	NA	NA
1193	-72.3568	-26.0921	NA	NA	NA	NA	NA	NA	NA	NA	NA	NA
1194	-72.3568	-25.0557	NA	NA	NA	NA	NA	NA	NA	NA	NA	NA
1195	-72.3568	-24.0193	NA	NA	NA	NA	NA	NA	NA	NA	NA	NA
1196	-72.3568	-22.9829	NA	NA	NA	NA	NA	NA	NA	NA	NA	NA
1197	-72.3568	-21.9464	NA	NA	NA	NA	NA	NA	NA	NA	NA	NA
1198	-72.3568	-20.91	NA	NA	NA	NA	NA	NA	NA	NA	NA	NA
1199	-72.3568	-19.8736	NA	NA	NA	NA	NA	NA	NA	NA	NA	NA
1200	-72.3568	-18.8372	NA	NA	NA	NA	NA	NA	NA	NA	NA	NA
1201	-72.3568	-17.8008	NA	NA	NA	NA	NA	NA	NA	NA	NA	NA
1202	-72.3568	-16.7644	108.297	113.749	119.327	130.577	112.276	113.342	116.945	116.099	110.49	124.309
1203	-72.3568	-15.7279	109.495	114.744	120.235	130.874	111.384	114.548	115.786	116.044	110.749	124.513
1204	-72.3568	-14.6915	113.091	117.729	122.962	131.767	108.704	118.168	112.308	115.88	111.524	125.124
1205	-72.3568	-13.6551	113.091	117.729	122.962	131.767	108.704	118.168	112.308	115.88	111.524	125.124
1206	-72.3568	-12.6187	117.001	121.531	120.348	127.553	112.551	123.103	111.26	116.805	116.376	120.947
1207	-72.3568	-11.5823	117.044	118.19	115.171	117.457	113.932	118.779	114.911	115.984	112.902	116.158
1208	-72.3568	-10.5459	118.62	118.44	115.537	118.259	115.452	117.911	116.364	116.249	114.18	117.929
1209	-72.3568	-9.50944	117.449	118.176	116.332	118.633	116.271	119.064	116.434	116.716	115.452	117.516
1210	-72.3568	-8.47302	118.699	120.31	117.414	120.279	118.425	119.843	118.678	118.212	117.644	119.362
1211	-72.3568	-7.43661	117.84	119.883	117.136	119.635	117.603	119.229	118.011	117.908	117.226	118.934
1212	-72.3568	-6.40019	117.279	119.95	117.759	119.061	116.192	119.191	116.085	117.692	116.819	118.452
1213	-72.3568	-5.36377	117.143	119.365	117.722	118.657	115.825	119.215	115.853	117.729	116.521	118.16
1214	-72.3568	-4.32736	116.17	119.115	117.955	118.131	115.976	119.203	115.468	117.808	116.562	117.535
1215	-72.3568	-3.29094	115.84	118.71	118.667	117.65	116.237	119.608	115.748	118.308	117.013	117.489
1216	-72.3568	-2.25452	115.378	118.332	118.418	117.987	115.424	119.686	115.533	118.68	116.661	117.573
1217	-72.3568	-1.21811	114.933	117.811	118.014	118.033	115.739	120.433	115.571	118.024	116.858	117.143
1218	-72.3568	-0.181688	114.711	117.406	117.306	117.826	115.827	120.775	115.169	117.846	116.8	117.007
1219	-72.3568	0.854728	114.515	117.449	117.396	117.75	116.007	120.736	115.236	118.029	116.697	116.915
1220	-72.3568	1.89115	114.9	117.161	118.116	117.347	115.47	120.642	115.927	118.082	117.393	117.473
1221	-72.3568	2.92756	114.763	117.219	118.222	117.42	115.619	120.691	116.07	118.235	117.01	117.816
1222	-72.3568	3.96398	115.025	117.248	118.645	117.59	115.956	120.593	116.389	118.42	116.88	118.116
1223	-72.3568	5.0004	115	117.005	119.456	117.644	116.112	120.743	116.58	118.641	116.406	117.958
1224	-72.3568	6.03681	114.872	116.917	119.62	117.667	116.118	120.51	116.787	118.675	116.288	117.995
1225	-72.3568	7.07323	115.189	116.562	119.028	117.966	116.13	120.778	116.782	119.034	116.611	118.602
1226	-72.3568	8.10965	115.607	116.21	118.675	117.849	116.201	121.148	116.166	119.207	116.616	118.507
1227	-72.3568	9.14606	114.962	115.645	118.274	117.768	116.291	121.14	116.163	118.691	116.492	118.114
1228	-72.3568	10.1825	115.165	115.306	117.781	118.415	116.605	121.115	115.407	118.289	115.213	118.693
1229	-72.3568	11.2189	114.812	115.317	117.756	118.971	116.559	120.892	114.9	117.628	114.872	118.94
1230	-72.3568	12.2553	114.457	115.509	118.085	119.384	116.64	120.85	114.601	118.051	114.763	118.72
1231	-72.3568	13.2917	113.855	115.393	118.462	118.99	117.229	120.446	114.655	118.399	114.241	117.981
1232	-72.3568	14.3281	113.463	114.981	118.69	119.142	117.747	120.172	114.672	118.41	113.772	118.118
1233	-72.3568	15.3646	113.458	114.649	118.362	119.03	117.362	119.723	114.324	118.004	113.784	118.534
1234	-72.3568	16.401	113.249	115.042	117.993	118.942	117.066	118.879	114.019	117.676	113.46	118.641
1235	-72.3568	17.4374	113.032	115.177	118.118	118.885	116.977	118.866	114.056	117.462	113.24	118.675
1236	-72.3568	18.4738	112.698	114.988	118.054	118.97	116.576	118.356	113.705	117.247	112.897	118.521
1237	-72.3568	19.5102	112.755	114.793	117.84	119.035	116.168	117.863	113.633	116.746	112.662	117.769
1238	-72.3568	20.5466	112.871	115.043	117.876	119.002	116.148	117.934	113.705	116.454	112.941	117.264
1239	-72.3568	21.5831	113.331	114.973	117.797	118.578	115.305	116.67	114.082	116.581	112.94	116.979
1240	-72.3568	22.6195	113.278	114.956	117.931	118.602	115.189	116.453	114.516	116.558	113.083	116.927
1241	-72.3568	23.6559	113.315	114.846	118.433	118.704	114.65	116.581	114.616	116.976	113.288	116.51
1242	-72.3568	24.6923	112.976	114.627	118.625	118.755	114.717	116.297	114.657	116.344	112.988	115.673
1243	-72.3568	25.7287	112.813	114.923	118.307	118.643	114.636	116.426	114.66	115.896	112.79	115.485
1244	-72.3568	26.7651	113.052	114.6	117.733	118.212	114.627	116.163	115.207	116.331	111.971	115.053
1245	-72.3568	27.8016	113.266	113.476	116.916	117.801	114.429	116.198	115.757	116.827	111.103	114.874
1246	-72.3568	28.838	113.127	113.517	116.689	117.554	114.518	115.872	115.903	116.699	110.896	114.615
1247	-72.3568	29.8744	112.955	113.988	116.699	117.717	115.05	115.808	116.554	116.613	110.698	114.482
1248	-72.3568	30.9108	112.764	113.871	116.049	117.55	115.011	115.894	116.325	116.234	110.38	114.304
1249	-72.3568	31.9472	112.494	113.716	115.335	117.706	114.804	115.641	116.255	115.809	109.744	114.101
1250	-72.3568	32.9836	112.609	113.735	115.412	118.175	114.334	114.946	115.454	115.533	109.57	113.628
1251	-72.3568	34.0201	112.807	113.72	115.069	117.909	114.145	114.737	115.453	115.186	109.703	113.653
1252	-72.3568	35.0565	112.453	113.684	114.862	117.84	113.994	114.875	114.804	115.542	109.762	114.171
1253	-72.3568	36.0929	112.232	113.445	114.851	117.532	113.911	115.062	114.443	115.798	109.286	114.573
1254	-72.3568	37.1293	112.338	113.435	114.777	117.632	114.411	115.083	114.554	115.81	109.27	115.075
1255	-72.3568	38.1657	112.27	113.604	114.837	117.759	114.73	114.868	114.66	115.813	108.951	115.069
1256	-72.3568	39.2021	112.204	113.307	114.803	117.365	114.942	114.868	114.381	115.496	108.865	115.025
1257	-72.3568	40.2386	112.258	113.564	114.586	116.868	115.053	114.752	114.163	115.478	109.062	115.067
1258	-72.3568	41.275	112.336	114.094	115.612	116.767	115.95	114.806	114.356	115.36	109.734	115.975
1259	-72.3568	42.3114	112.089	114.247	115.468	116.69	116.002	114.638	114.56	115.468	110.105	116.391
1260	-72.3568	43.3478	111.866	114.453	115.317	116.688	116.024	114.797	114.591	115.493	110.406	116.634
1261	-72.3568	44.3842	111.748	114.527	115.026	116.775	115.869	115.278	114.48	115.083	110.761	117.148
1262	-72.3568	45.4206	111.884	114.485	115.019	116.705	115.694	115.199	114.455	115.031	110.883	117.081
1263	-72.3568	46.4571	112.718	114.861	115.457	116.306	116.458	114.739	114.44	115.467	111.378	117.334
1264	-72.3568	47.4935	113.18	115.151	115.667	116.145	116.966	114.889	114.631	116.137	111.948	117.654
1265	-72.3568	48.5299	113.175	115.406	115.921	115.957	116.933	115.367	114.685	116.179	112.347	118.013
1266	-72.3568	49.5663	113.207	116.13	117.208	116.725	117.449	114.985	114.898	115.56	113.34	117.475
1267	-72.3568	50.6027	113.451	116.331	117.528	117.001	117.687	115.127	114.993	115.293	113.478	117.078
1268	-72.3568	51.6392	113.276	116.309	118.204	117.076	117.6	115.376	114.886	115.907	113.63	117.005
1269	-72.3568	52.6756	113.139	115.777	118.581	117.235	117.857	115.478	114.644	116.274	113.66	117.341
1270	-72.3568	53.712	113.791	115.747	118.563	117.35	118.123	115.819	114.89	116.011	113.873	117.295
1271	-72.3568	54.7484	114.122	116.027	118.413	117.582	117.716	116.219	115.036	116.203	114.386	117.166
1272	-72.3568	55.7848	114.288	116.018	117.892	117.921	117.56	116.461	115.114	116.461	114.825	117.046
1273	-72.3568	56.8212	114.429	116.55	118.029	118.272	117.821	116.741	115.718	116.525	115.499	117.294
1274	-72.3568	57.8577	114.404	116.338	117.844	118.876	117.516	116.594	115.175	116.207	115.899	117.274
1275	-72.3568	58.8941	114.58	116.758	117.887	119.458	117.266	116.706	115.794	116.276	116.26	117.773
1276	-72.3568	59.9305	114.915	116.91	117.782	119.63	117.175	116.636	116.39	116.519	116.343	117.971
1277	-72.3568	60.9669	114.969	116.805	117.15	119.157	117.518	116.739	116.417	116.865	116.535	118.082
1278	-72.3568	62.0033	115.379	117.094	117.537	119.038	117.656	116.532	115.857	117.003	116.645	118.396
1279	-72.3568	63.0397	115.741	116.944	117.771	119.043	118.062	116.764	116.087	117.429	116.77	118.882
1280	-72.3568	64.0762	116.295	116.859	118.265	118.786	118.404	116.123	116.127	117.764	116.592	119.126
1281	-72.3568	65.1126	116.563	117.183	118.698	119.876	119.254	116.788	116.828	118.161	117.445	118.999
1282	-72.3568	66.149	116.799	116.894	117.59	119.786	119.287	116.163	116.787	117.946	117.107	118.818
1283	-72.3568	67.1854	117.185	117.297	116.78	119.561	119.294	116.278	117.016	118.151	117.234	118.642
1284	-72.3568	68.2218	117.526	117.542	116.788	119.477	119.681	116.348	117.152	118.097	117.342	118.663
1285	-72.3568	69.2582	120.083	119.025	116.816	119.521	121.961	117.52	116.587	118.164	118.679	118.705
1286	-72.3568	70.2947	120.453	118.76	116.562	118.935	121.698	117.067	115.84	118.004	118.223	118.881
1287	-72.3568	71.3311	120.672	118.845	116.5	118.527	121.818	116.54	115.509	118.112	117.911	118.543
1288	-72.3568	72.3675	118.781	117.307	116.227	116.584	119.694	115.189	115.739	117.17	117.326	118.653
1289	-72.3568	73.4039	118.531	116.717	115.977	116.325	119.438	114.769	115.407	117.065	117.025	118.473
1290	-72.3568	74.4403	117.748	116.094	115.539	114.981	119.322	114.304	114.813	117.162	115.981	118.083
1291	-72.3568	75.4767	117.675	116.609	115.262	114.475	119.435	114.063	114.621	116.541	115.669	117.988
1292	-72.3568	76.5132	117.166	116.827	115.229	114.457	118.735	113.183	113.406	115.65	115.46	117.014
1293	-72.3568	77.5496	117.095	116.673	114.92	114.15	118.179	113.236	113.383	115.886	115.736	116.675
1294	-72.3568	78.586	116.923	116.421	115.027	114.442	117.897	113.089	113.112	115.986	115.344	116.606
1295	-72.3568	79.6224	116.771	116.242	114.794	114.553	117.729	112.926	113.328	115.737	115.195	116.819
1296	-72.3568	80.6588	116.604	116.426	114.924	114.973	116.74	113.096	113.354	115.433	115.629	116.778
1297	-72.3568	81.6952	116.176	116.481	114.414	115.046	116.174	113.291	113.212	115.235	116.065	116.926
1298	-72.3568	82.7317	115.491	116.064	114.087	114.92	115.87	113.161	112.936	114.574	116.06	116.438
1299	-72.3568	83.7681	114.887	115.395	114.02	114.625	115.64	112.641	112.714	113.816	115.61	115.285
1300	-72.3568	84.8045	114.805	115.109	113.794	114.567	115.513	112.572	112.69	113.496	115.415	115.23
1301	-72.3568	85.8409	114.983	114.715	113.037	114.842	115.357	112.673	112.446	113.29	115.319	115
1302	-72.3568	86.8773	115.137	114.253	112.696	115.026	115.004	112.98	112.289	113.227	114.88	114.574
1303	-72.3568	87.9137	115.315	114.532	112.68	114.373	115.266	113.038	112.057	113.376	115.179	114.694
1304	-72.3568	88.9502	115.614	114.39	111.956	114.652	114.746	112.933	111.871	112.946	114.449	113.957
1305	-72.3568	89.9866	115.799	114.2	111.368	114.911	114.339	113.01	111.6	112.563	114.03	113.839
1306	-72.3568	91.023	116.254	114.13	111.551	114.773	114.39	112.648	111.543	112.626	114.112	113.958
1307	-72.3568	92.0594	116.529	113.728	111.057	114.443	114.335	111.299	111.476	112.657	114.211	113.845
1308	-72.3568	93.0958	116.795	113.448	111.364	114.186	114.462	111.4	111.541	113.028	114.158	113.857
1309	-72.3568	94.1322	116.715	113.346	111.371	113.871	114.531	111.545	111.379	113.174	114.241	113.177
1310	-72.3568	95.1687	117.256	113.441	111.465	112.892	114.723	111.781	111.518	113.379	114.411	112.738
1311	-72.3568	96.2051	117.129	113.144	111.391	112.693	114.84	111.673	111.371	113.528	114.205	112.86
1312	-72.3568	97.2415	116.37	112.357	111.286	112.302	115.337	111.891	111.623	114.04	114.324	113.002
1313	-72.3568	98.2779	116.114	112.081	111.397	112.084	115.201	111.765	111.624	114.045	114.246	112.549
1314	-72.3568	99.3143	116.152	111.912	111.105	111.973	114.809	111.976	111.558	114.046	114.065	111.843
1315	-72.3568	100.351	115.364	111.909	111.374	111.331	114.275	112.688	110.991	113.541	114.266	111.548
1316	-72.3568	101.387	115.179	112.155	111.525	111.295	114.048	112.781	110.62	113.287	114.207	111.67
1317	-72.3568	102.424	114.937	112.024	111.614	111.16	113.506	112.623	110.74	112.885	114.028	111.544
1318	-72.3568	103.46	114.55	111.552	111.332	110.257	112.344	112.888	111.024	111.987	113.296	111.479
1319	-72.3568	104.496	114.194	111.836	111.114	110.364	111.779	112.211	111.108	112.17	112.844	111.51
1320	-72.3568	105.533	114.201	111.246	111.44	110.175	111.842	112.057	111.557	111.941	113.016	112.097
1321	-72.3568	106.569	113.962	110.232	111.44	110.137	111.7	111.921	111.984	112.168	113.094	112.765
1322	-72.3568	107.606	113.879	109.874	111.62	110.223	111.619	112.071	112.025	112.536	113.036	112.837
1323	-72.3568	108.642	114.178	110.245	111.084	109.996	111.2	112.436	111.49	112.443	112.574	112.915
1324	-72.3568	109.678	114.145	110.553	110.891	110.061	110.787	112.446	111.448	112.416	112.374	113.219
1325	-72.3568	110.715	114.201	110.484	110.935	110.112	110.753	112.037	111.599	112.448	112.173	113.259
1326	-72.3568	111.751	114.357	110.387	110.875	109.702	111.461	111.417	111.536	111.98	112.17	113.494
1327	-72.3568	112.788	114.335	110.453	111.204	109.584	111.416	111.607	111.625	112.007	112.259	113.734
1328	-72.3568	113.824	113.626	110.679	110.622	109.858	111.528	111.535	111.481	112.54	112.236	114.572
1329	-72.3568	114.861	112.944	110.675	110.165	109.682	111.399	111.403	111.809	113.21	112.046	114.793
1330	-72.3568	115.897	112.949	110.786	110.243	109.519	112.129	111.455	111.853	113.198	112.106	115.227
1331	-72.3568	116.933	112.24	110.847	110.354	109.418	112.155	111.022	112.259	113.242	111.895	115.562
1332	-72.3568	117.97	111.837	111.106	110.294	109.454	112.252	110.979	112.428	113.391	111.626	115.695
1333	-72.3568	119.006	111.75	111.395	110.473	109.548	112.409	110.706	112.396	113.289	111.517	115.821
1334	-72.3568	120.043	111.532	112.326	110.297	109.899	112.455	110.42	113.172	114.325	111.556	115.145
1335	-72.3568	121.079	111.617	112.413	110.445	110.152	112.384	110.662	113.527	113.992	111.528	115.449
1336	-72.3568	122.115	111.715	112.659	110.704	110.498	112.476	111.031	113.732	113.897	111.684	115.735
1337	-72.3568	123.152	111.967	113.061	110.729	111.164	112.787	111.302	113.971	114.767	112	116.102
1338	-72.3568	124.188	112.152	113.382	110.663	111.224	112.947	111.355	114.283	114.841	112.189	116.166
1339	-72.3568	125.225	112.058	113.12	111.137	111.361	112.076	111.838	113.913	114.726	112.288	115.363
1340	-72.3568	126.261	112.252	113.83	111.556	111.399	112.079	112.151	113.715	115.113	112.64	114.909
1341	-72.3568	127.298	112.229	113.993	111.501	111.217	111.877	112.389	113.824	115.32	112.718	115.184
1342	-72.3568	128.334	112.48	114.581	111.686	111.425	111.813	112.972	113.771	114.718	113.17	115.19
1343	-72.3568	129.37	112.672	114.883	111.697	111.362	111.781	113.497	113.98	114.749	113.251	115.098
1344	-72.3568	130.407	112.902	115.24	111.707	111.33	111.568	113.543	114.239	114.472	113.183	115.133
1345	-72.3568	131.443	113.206	115.135	112.287	111.849	111.123	114.443	115.977	115.049	113.113	115.195
1346	-72.3568	132.48	113.44	115.328	112.429	112.286	111.143	114.273	116.072	115.072	113.051	115.147
1347	-72.3568	133.516	113.629	115.114	112.514	112.738	111.466	114.726	116.398	115.158	113.247	115.133
1348	-72.3568	134.552	113.671	115.227	112.544	113.055	111.67	115.252	116.949	115.509	113.424	115.024
1349	-72.3568	135.589	113.812	115.257	112.645	113.041	111.789	115.237	116.936	115.439	113.487	115.004
1350	-72.3568	136.625	113.775	114.655	112.332	113.131	111.495	115.226	116.795	115.023	113.392	115.595
1351	-72.3568	137.662	113.891	114.648	111.918	113.398	111.368	115.205	116.76	115.161	113.374	115.757
1352	-72.3568	138.698	114.163	114.856	111.961	113.266	111.511	115.107	116.722	115.265	113.396	115.531
1353	-72.3568	139.735	114.593	115.161	111.666	114.256	111.31	115.767	116.721	115.372	113.89	115.81
1354	-72.3568	140.771	114.72	115.434	111.75	114.553	111.304	115.799	116.622	115.162	114.033	115.872
1355	-72.3568	141.807	114.988	115.311	111.455	114.936	111.759	115.71	117.014	115.778	113.818	115.94
1356	-72.3568	142.844	114.832	114.919	111.606	115.599	112.148	115.609	117.346	115.908	113.892	115.819
1357	-72.3568	143.88	114.963	115.374	111.763	115.047	112.377	116.117	117.37	116.06	114.191	115.989
1358	-72.3568	144.917	114.501	115.267	112.154	115.013	112.949	116.128	117.734	116.197	114.375	116.274
1359	-72.3568	145.953	114.752	115.621	112.298	114.907	113.256	116.475	118.151	116.221	114.607	116.473
1360	-72.3568	146.989	114.674	115.687	112.24	115.01	113.259	116.511	118.227	116.107	114.578	116.513
1361	-72.3568	148.026	114.932	116.376	111.241	115.838	114.364	117.161	119.329	115.766	115.282	117.719
1362	-72.3568	149.062	114.719	116.594	111.406	116.285	114.622	117.575	119.478	115.789	115.254	118.027
1363	-72.3568	150.099	114.727	116.758	111.748	116.648	115.011	117.828	119.759	115.833	115.316	118.205
1364	-72.3568	151.135	115.006	117.107	112.237	117.152	116.035	117.79	120.984	116.549	116.262	118.801
1365	-72.3568	152.172	115.169	117.017	112.35	117.273	116.282	118.021	121.277	116.634	116.793	118.957
1366	-72.3568	153.208	115.608	117.282	112.122	117.397	116.878	119.112	121.3	117.294	116.959	119.279
1367	-72.3568	154.244	116.337	118.199	112.706	117.591	117.337	119.786	122.067	117.694	117.395	120.009
1368	-72.3568	155.281	116.478	118.486	113.11	118.095	117.818	120.573	122.037	118.415	117.53	120.349
1369	-72.3568	156.317	117.187	118.754	114.74	118.444	118.658	120.926	122.914	119.022	119.14	121.199
1370	-72.3568	157.354	117.736	119.039	115.703	118.69	119.467	121.465	123.734	119.754	120.597	121.979
1371	-72.3568	158.39	117.869	119.112	115.982	119.07	119.597	121.806	123.852	120.086	120.88	122.473
1372	-72.3568	159.426	120.006	119.983	117.604	121.252	120.589	122.922	125.877	121.686	122.685	124.116
1373	-72.3568	160.463	120.364	120.433	118.073	121.713	120.942	122.96	126.241	121.889	123.087	124.616
1374	-72.3568	161.499	120.846	121.294	119.03	122.67	121.391	123.251	126.653	122.292	123.636	124.988
1375	-72.3568	162.536	121.591	122.826	120.364	123.546	121.648	123.314	126.874	122.875	124.09	124.675
1376	-72.3568	163.572	121.8	123.024	120.735	123.742	121.855	123.522	126.881	123.12	124.351	125.035
1377	-72.3568	164.609	121.859	122.944	121.698	123.234	121.021	122.739	125.851	122.988	124.701	125.057
1378	-72.3568	165.645	121.877	122.68	121.845	122.97	120.253	122.376	125.295	122.656	124.652	124.634
1379	-72.3568	166.681	121.654	122.688	121.96	123.034	120.222	122.122	125.231	122.841	124.792	124.765
1380	-72.3568	167.718	116.15	118.454	118.072	119.462	116.408	117.967	119.84	117.873	121.797	120.746
1381	-72.3568	168.754	115.637	117.372	117.768	118.829	115.386	117.799	118.855	117.476	120.94	119.742
1382	-72.3568	169.791	121.201	117.203	126.857	125.339	136.354	130.46	122.742	122.744	130.967	131.233
1383	-72.3568	170.827	NA	NA	NA	NA	NA	NA	NA	NA	NA	NA
1384	-72.3568	171.863	NA	NA	NA	NA	NA	NA	NA	NA	NA	NA
1385	-72.3568	172.9	NA	NA	NA	NA	NA	NA	NA	NA	NA	NA
1386	-72.3568	173.936	NA	NA	NA	NA	NA	NA	NA	NA	NA	NA
1387	-72.3568	174.973	NA	NA	NA	NA	NA	NA	NA	NA	NA	NA
1388	-72.3568	176.009	NA	NA	NA	NA	NA	NA	NA	NA	NA	NA
1389	-72.3568	177.046	NA	NA	NA	NA	NA	NA	NA	NA	NA	NA
1390	-72.3568	178.082	NA	NA	NA	NA	NA	NA	NA	NA	NA	NA
1391	-72.3568	179.118	NA	NA	NA	NA	NA	NA	NA	NA	NA	NA
1392	-72.3568	179.818	NA	NA	NA	NA	NA	NA	NA	NA	NA	NA
1393	-69.9494	-179.482	NA	NA	NA	NA	NA	NA	NA	NA	NA	NA
1394	-69.9494	-178.445	NA	NA	NA	NA	NA	NA	NA	NA	NA	NA
1395	-69.9494	-177.409	NA	NA	NA	NA	NA	NA	NA	NA	NA	NA
1396	-69.9494	-176.373	NA	NA	NA	NA	NA	NA	NA	NA	NA	NA
1397	-69.9494	-175.336	NA	NA	NA	NA	NA	NA	NA	NA	NA	NA
1398	-69.9494	-174.3	NA	NA	NA	NA	NA	NA	NA	NA	NA	NA
1399	-69.9494	-173.263	NA	NA	NA	NA	NA	NA	NA	NA	NA	NA
1400	-69.9494	-172.227	NA	NA	NA	NA	NA	NA	NA	NA	NA	NA
1401	-69.9494	-171.19	NA	NA	NA	NA	NA	NA	NA	NA	NA	NA
1402	-69.9494	-170.154	NA	NA	NA	NA	NA	NA	NA	NA	NA	NA
1403	-69.9494	-169.118	NA	NA	NA	NA	NA	NA	NA	NA	NA	NA
1404	-69.9494	-168.081	NA	NA	NA	NA	NA	NA	NA	NA	NA	NA
1405	-69.9494	-167.045	NA	NA	NA	NA	NA	NA	NA	NA	NA	NA
1406	-69.9494	-166.008	NA	NA	NA	NA	NA	NA	NA	NA	NA	NA
1407	-69.9494	-164.972	NA	NA	NA	NA	NA	NA	NA	NA	NA	NA
1408	-69.9494	-163.936	NA	NA	NA	NA	NA	NA	NA	NA	NA	NA
1409	-69.9494	-162.899	NA	NA	NA	NA	NA	NA	NA	NA	NA	NA
1410	-69.9494	-161.863	NA	NA	NA	NA	NA	NA	NA	NA	NA	NA
1411	-69.9494	-160.826	NA	NA	NA	NA	NA	NA	NA	NA	NA	NA
1412	-69.9494	-159.79	NA	NA	NA	NA	NA	NA	NA	NA	NA	NA
1413	-69.9494	-158.753	NA	NA	NA	NA	NA	NA	NA	NA	NA	NA
1414	-69.9494	-157.717	NA	NA	NA	NA	NA	NA	NA	NA	NA	NA
1415	-69.9494	-156.681	NA	NA	NA	NA	NA	NA	NA	NA	NA	NA
1416	-69.9494	-155.644	NA	NA	NA	NA	NA	NA	NA	NA	NA	NA
1417	-69.9494	-154.608	NA	NA	NA	NA	NA	NA	NA	NA	NA	NA
1418	-69.9494	-153.571	NA	NA	NA	NA	NA	NA	NA	NA	NA	NA
1419	-69.9494	-152.535	NA	NA	NA	NA	NA	NA	NA	NA	NA	NA
1420	-69.9494	-151.499	NA	NA	NA	NA	NA	NA	NA	NA	NA	NA
1421	-69.9494	-150.462	NA	NA	NA	NA	NA	NA	NA	NA	NA	NA
1422	-69.9494	-149.426	NA	NA	NA	NA	NA	NA	NA	NA	NA	NA
1423	-69.9494	-148.389	NA	NA	NA	NA	NA	NA	NA	NA	NA	NA
1424	-69.9494	-147.353	NA	NA	NA	NA	NA	NA	NA	NA	NA	NA
1425	-69.9494	-146.316	NA	NA	NA	NA	NA	NA	NA	NA	NA	NA
1426	-69.9494	-145.28	NA	NA	NA	NA	NA	NA	NA	NA	NA	NA
1427	-69.9494	-144.244	NA	NA	NA	NA	NA	NA	NA	NA	NA	NA
1428	-69.9494	-143.207	NA	NA	NA	NA	NA	NA	NA	NA	NA	NA
1429	-69.9494	-142.171	NA	NA	NA	NA	NA	NA	NA	NA	NA	NA
1430	-69.9494	-141.134	NA	NA	NA	NA	NA	NA	NA	NA	NA	NA
1431	-69.9494	-140.098	NA	NA	NA	NA	NA	NA	NA	NA	NA	NA
1432	-69.9494	-139.062	NA	NA	NA	NA	NA	NA	NA	NA	NA	NA
1433	-69.9494	-138.025	NA	NA	NA	NA	NA	NA	NA	NA	NA	NA
1434	-69.9494	-136.989	NA	NA	NA	NA	NA	NA	NA	NA	NA	NA
1435	-69.9494	-135.952	NA	NA	NA	NA	NA	NA	NA	NA	NA	NA
1436	-69.9494	-134.916	NA	NA	NA	NA	NA	NA	NA	NA	NA	NA
1437	-69.9494	-133.879	NA	NA	NA	NA	NA	NA	NA	NA	NA	NA
1438	-69.9494	-132.843	NA	NA	NA	NA	NA	NA	NA	NA	NA	NA
1439	-69.9494	-131.807	NA	NA	NA	NA	NA	NA	NA	NA	NA	NA
1440	-69.9494	-130.77	NA	NA	NA	NA	NA	NA	NA	NA	NA	NA
1441	-69.9494	-129.734	NA	NA	NA	NA	NA	NA	NA	NA	NA	NA
1442	-69.9494	-128.697	NA	NA	NA	NA	NA	NA	NA	NA	NA	NA
1443	-69.9494	-127.661	NA	NA	NA	NA	NA	NA	NA	NA	NA	NA
1444	-69.9494	-126.625	NA	NA	NA	NA	NA	NA	NA	NA	NA	NA
1445	-69.9494	-125.588	NA	NA	NA	NA	NA	NA	NA	NA	NA	NA
1446	-69.9494	-124.552	NA	NA	NA	NA	NA	NA	NA	NA	NA	NA
1447	-69.9494	-123.515	NA	NA	NA	NA	NA	NA	NA	NA	NA	NA
1448	-69.9494	-122.479	NA	NA	NA	NA	NA	NA	NA	NA	NA	NA
1449	-69.9494	-121.442	NA	NA	NA	NA	NA	NA	NA	NA	NA	NA
1450	-69.9494	-120.406	NA	NA	NA	NA	NA	NA	NA	NA	NA	NA
1451	-69.9494	-119.37	NA	NA	NA	NA	NA	NA	NA	NA	NA	NA
1452	-69.9494	-118.333	NA	NA	NA	NA	NA	NA	NA	NA	NA	NA
1453	-69.9494	-117.297	NA	NA	NA	NA	NA	NA	NA	NA	NA	NA
1454	-69.9494	-116.26	NA	NA	NA	NA	NA	NA	NA	NA	NA	NA
1455	-69.9494	-115.224	NA	NA	NA	NA	NA	NA	NA	NA	NA	NA
1456	-69.9494	-114.188	NA	NA	NA	NA	NA	NA	NA	NA	NA	NA
1457	-69.9494	-113.151	NA	NA	NA	NA	NA	NA	NA	NA	NA	NA
1458	-69.9494	-112.115	NA	NA	NA	NA	NA	NA	NA	NA	NA	NA
1459	-69.9494	-111.078	NA	NA	NA	NA	NA	NA	NA	NA	NA	NA
1460	-69.9494	-110.042	NA	NA	NA	NA	NA	NA	NA	NA	NA	NA
1461	-69.9494	-109.005	NA	NA	NA	NA	NA	NA	NA	NA	NA	NA
1462	-69.9494	-107.969	NA	NA	NA	NA	NA	NA	NA	NA	NA	NA
1463	-69.9494	-106.933	NA	NA	NA	NA	NA	NA	NA	NA	NA	NA
1464	-69.9494	-105.896	NA	NA	NA	NA	NA	NA	NA	NA	NA	NA
1465	-69.9494	-104.86	NA	NA	NA	NA	NA	NA	NA	NA	NA	NA
1466	-69.9494	-103.823	NA	NA	NA	NA	NA	NA	NA	NA	NA	NA
1467	-69.9494	-102.787	NA	NA	NA	NA	NA	NA	NA	NA	NA	NA
1468	-69.9494	-101.751	NA	NA	NA	NA	NA	NA	NA	NA	NA	NA
1469	-69.9494	-100.714	NA	NA	NA	NA	NA	NA	NA	NA	NA	NA
1470	-69.9494	-99.6777	NA	NA	NA	NA	NA	NA	NA	NA	NA	NA
1471	-69.9494	-98.6413	NA	NA	NA	NA	NA	NA	NA	NA	NA	NA
1472	-69.9494	-97.6049	NA	NA	NA	NA	NA	NA	NA	NA	NA	NA
1473	-69.9494	-96.5684	NA	NA	NA	NA	NA	NA	NA	NA	NA	NA
1474	-69.9494	-95.532	NA	NA	NA	NA	NA	NA	NA	NA	NA	NA
1475	-69.9494	-94.4956	NA	NA	NA	NA	NA	NA	NA	NA	NA	NA
1476	-69.9494	-93.4592	NA	NA	NA	NA	NA	NA	NA	NA	NA	NA
1477	-69.9494	-92.4228	NA	NA	NA	NA	NA	NA	NA	NA	NA	NA
1478	-69.9494	-91.3864	NA	NA	NA	NA	NA	NA	NA	NA	NA	NA
1479	-69.9494	-90.3499	NA	NA	NA	NA	NA	NA	NA	NA	NA	NA
1480	-69.9494	-89.3135	NA	NA	NA	NA	NA	NA	NA	NA	NA	NA
1481	-69.9494	-88.2771	NA	NA	NA	NA	NA	NA	NA	NA	NA	NA
1482	-69.9494	-87.2407	NA	NA	NA	NA	NA	NA	NA	NA	NA	NA
1483	-69.9494	-86.2043	NA	NA	NA	NA	NA	NA	NA	NA	NA	NA
1484	-69.9494	-85.1679	NA	NA	NA	NA	NA	NA	NA	NA	NA	NA
1485	-69.9494	-84.1314	NA	NA	NA	NA	NA	NA	NA	NA	NA	NA
1486	-69.9494	-83.095	NA	NA	NA	NA	NA	NA	NA	NA	NA	NA
1487	-69.9494	-82.0586	NA	NA	NA	NA	NA	NA	NA	NA	NA	NA
1488	-69.9494	-81.0222	NA	NA	NA	NA	NA	NA	NA	NA	NA	NA
1489	-69.9494	-79.9858	NA	NA	NA	NA	NA	NA	NA	NA	NA	NA
1490	-69.9494	-78.9494	NA	NA	NA	NA	NA	NA	NA	NA	NA	NA
1491	-69.9494	-77.9129	NA	NA	NA	NA	NA	NA	NA	NA	NA	NA
1492	-69.9494	-76.8765	NA	NA	NA	NA	NA	NA	NA	NA	NA	NA
1493	-69.9494	-75.8401	112.784	122.707	131.149	111.571	106.74	111.754	129.249	110.463	118.009	124.712
1494	-69.9494	-74.8037	110.925	109.844	121.104	109.649	108.916	110.817	120.447	114.382	118.399	118.344
1495	-69.9494	-73.7673	110.074	104.176	111.251	107.035	100.827	103.298	112.798	107.022	113.232	115.703
1496	-69.9494	-72.7309	111.825	105.991	112.572	108.419	102.601	105.499	113.857	108.102	115.008	116.351
1497	-69.9494	-71.6944	116.423	109.74	116.12	112.362	109.693	112.936	117.841	114.306	117.425	120.723
1498	-69.9494	-70.658	119.192	113.672	119.441	114.433	112.593	115.718	121.817	116.661	120.199	121.683
1499	-69.9494	-69.6216	120.587	114.529	119.075	114.436	113.074	115.51	122.622	116.823	120.849	122.163
1500	-69.9494	-68.5852	124.008	119.555	123.79	120.865	120.245	120.791	126.836	121.992	124.269	127.503
1501	-69.9494	-67.5488	132.722	130.244	131.758	131.276	129.95	130.476	136.175	130.991	132.098	134.821
1502	-69.9494	-66.5124	132.889	130.466	131.839	131.365	130.096	130.819	136.384	131.235	132.47	135.8
1503	-69.9494	-65.4759	130.073	129.255	131.127	131.326	128.686	130.751	134.02	130.556	131.125	134.692
1504	-69.9494	-64.4395	130.123	130.072	131.668	130.814	128.345	131.648	134.233	130.432	131.563	135.485
1505	-69.9494	-63.4031	124.037	122.735	127.277	124.663	121.219	125.265	127.17	123.168	126.475	131.404
1506	-69.9494	-62.3667	124.068	117.793	127.339	122.354	118.521	122.45	124.969	120.062	124.605	131.772
1507	-69.9494	-61.3303	121.547	114.581	126.88	121.385	114.504	117.755	123.511	116.12	123.799	129.148
1508	-69.9494	-60.2939	127.386	122.047	135.601	128.855	121.985	121.773	126.514	121.164	128.424	139.963
1509	-69.9494	-59.2574	116.764	116.04	137.669	127.92	126.081	119.453	120.204	119.48	125.914	144.674
1510	-69.9494	-58.221	116.764	116.04	137.669	127.92	126.081	119.453	120.204	119.48	125.914	144.674
1511	-69.9494	-57.1846	NA	NA	NA	NA	NA	NA	NA	NA	NA	NA
1512	-69.9494	-56.1482	NA	NA	NA	NA	NA	NA	NA	NA	NA	NA
1513	-69.9494	-55.1118	NA	NA	NA	NA	NA	NA	NA	NA	NA	NA
1514	-69.9494	-54.0754	NA	NA	NA	NA	NA	NA	NA	NA	NA	NA
1515	-69.9494	-53.0389	NA	NA	NA	NA	NA	NA	NA	NA	NA	NA
1516	-69.9494	-52.0025	NA	NA	NA	NA	NA	NA	NA	NA	NA	NA
1517	-69.9494	-50.9661	NA	NA	NA	NA	NA	NA	NA	NA	NA	NA
1518	-69.9494	-49.9297	NA	NA	NA	NA	NA	NA	NA	NA	NA	NA
1519	-69.9494	-48.8933	NA	NA	NA	NA	NA	NA	NA	NA	NA	NA
1520	-69.9494	-47.8569	NA	NA	NA	NA	NA	NA	NA	NA	NA	NA
1521	-69.9494	-46.8204	NA	NA	NA	NA	NA	NA	NA	NA	NA	NA
1522	-69.9494	-45.784	NA	NA	NA	NA	NA	NA	NA	NA	NA	NA
1523	-69.9494	-44.7476	NA	NA	NA	NA	NA	NA	NA	NA	NA	NA
1524	-69.9494	-43.7112	NA	NA	NA	NA	NA	NA	NA	NA	NA	NA
1525	-69.9494	-42.6748	NA	NA	NA	NA	NA	NA	NA	NA	NA	NA
1526	-69.9494	-41.6384	NA	NA	NA	NA	NA	NA	NA	NA	NA	NA
1527	-69.9494	-40.6019	NA	NA	NA	NA	NA	NA	NA	NA	NA	NA
1528	-69.9494	-39.5655	NA	NA	NA	NA	NA	NA	NA	NA	NA	NA
1529	-69.9494	-38.5291	NA	NA	NA	NA	NA	NA	NA	NA	NA	NA
1530	-69.9494	-37.4927	NA	NA	NA	NA	NA	NA	NA	NA	NA	NA
1531	-69.9494	-36.4563	NA	NA	NA	NA	NA	NA	NA	NA	NA	NA
1532	-69.9494	-35.4199	NA	NA	NA	NA	NA	NA	NA	NA	NA	NA
1533	-69.9494	-34.3834	NA	NA	NA	NA	NA	NA	NA	NA	NA	NA
1534	-69.9494	-33.347	NA	NA	NA	NA	NA	NA	NA	NA	NA	NA
1535	-69.9494	-32.3106	NA	NA	NA	NA	NA	NA	NA	NA	NA	NA
1536	-69.9494	-31.2742	NA	NA	NA	NA	NA	NA	NA	NA	NA	NA
1537	-69.9494	-30.2378	NA	NA	NA	NA	NA	NA	NA	NA	NA	NA
1538	-69.9494	-29.2014	NA	NA	NA	NA	NA	NA	NA	NA	NA	NA
1539	-69.9494	-28.1649	NA	NA	NA	NA	NA	NA	NA	NA	NA	NA
1540	-69.9494	-27.1285	NA	NA	NA	NA	NA	NA	NA	NA	NA	NA
1541	-69.9494	-26.0921	NA	NA	NA	NA	NA	NA	NA	NA	NA	NA
1542	-69.9494	-25.0557	NA	NA	NA	NA	NA	NA	NA	NA	NA	NA
1543	-69.9494	-24.0193	NA	NA	NA	NA	NA	NA	NA	NA	NA	NA
1544	-69.9494	-22.9829	NA	NA	NA	NA	NA	NA	NA	NA	NA	NA
1545	-69.9494	-21.9464	NA	NA	NA	NA	NA	NA	NA	NA	NA	NA
1546	-69.9494	-20.91	NA	NA	NA	NA	NA	NA	NA	NA	NA	NA
1547	-69.9494	-19.8736	NA	NA	NA	NA	NA	NA	NA	NA	NA	NA
1548	-69.9494	-18.8372	NA	NA	NA	NA	NA	NA	NA	NA	NA	NA
1549	-69.9494	-17.8008	NA	NA	NA	NA	NA	NA	NA	NA	NA	NA
1550	-69.9494	-16.7644	NA	NA	NA	NA	NA	NA	NA	NA	NA	NA
1551	-69.9494	-15.7279	NA	NA	NA	NA	NA	NA	NA	NA	NA	NA
1552	-69.9494	-14.6915	NA	NA	NA	NA	NA	NA	NA	NA	NA	NA
1553	-69.9494	-13.6551	NA	NA	NA	NA	NA	NA	NA	NA	NA	NA
1554	-69.9494	-12.6187	NA	NA	NA	NA	NA	NA	NA	NA	NA	NA
1555	-69.9494	-11.5823	NA	NA	NA	NA	NA	NA	NA	NA	NA	NA
1556	-69.9494	-10.5459	NA	NA	NA	NA	NA	NA	NA	NA	NA	NA
1557	-69.9494	-9.50944	NA	NA	NA	NA	NA	NA	NA	NA	NA	NA
1558	-69.9494	-8.47302	NA	NA	NA	NA	NA	NA	NA	NA	NA	NA
1559	-69.9494	-7.43661	NA	NA	NA	NA	NA	NA	NA	NA	NA	NA
1560	-69.9494	-6.40019	NA	NA	NA	NA	NA	NA	NA	NA	NA	NA
1561	-69.9494	-5.36377	NA	NA	NA	NA	NA	NA	NA	NA	NA	NA
1562	-69.9494	-4.32736	NA	NA	NA	NA	NA	NA	NA	NA	NA	NA
1563	-69.9494	-3.29094	NA	NA	NA	NA	NA	NA	NA	NA	NA	NA
1564	-69.9494	-2.25452	127.095	126.332	119.402	120.673	131.016	132.782	119.911	129.43	123.846	121.422
1565	-69.9494	-1.21811	127.58	123.266	120.197	120.228	131.636	135.045	119.506	132.401	125.928	125.187
1566	-69.9494	-0.181688	128.008	120.556	120.9	119.835	132.184	137.047	119.148	135.027	127.768	128.516
1567	-69.9494	0.854728	127.641	120.448	121.088	120.064	132.154	137.136	119.029	135.363	127.926	129.338
1568	-69.9494	1.89115	124.911	119.643	122.486	121.765	131.93	137.795	118.146	137.857	129.1	135.446
1569	-69.9494	2.92756	124.911	119.643	122.486	121.765	131.93	137.795	118.146	137.857	129.1	135.446
1570	-69.9494	3.96398	125.143	121.884	122.137	127.486	133.23	134.253	118.272	134.621	129.333	137.043
1571	-69.9494	5.0004	125.24	122.816	121.992	129.863	133.771	132.782	118.324	133.276	129.43	137.706
1572	-69.9494	6.03681	125.293	121.957	122.679	130.255	134.361	132.191	119.112	134.012	130.17	137.411
1573	-69.9494	7.07323	125.419	119.897	124.327	131.195	135.776	130.776	121.003	135.776	131.944	136.703
1574	-69.9494	8.10965	125.419	119.897	124.327	131.195	135.776	130.776	121.003	135.776	131.944	136.703
1575	-69.9494	9.14606	119.9	122.841	123.151	131.71	135.485	128.862	124.977	136.661	132.022	135.304
1576	-69.9494	10.1825	119.162	123.235	122.994	131.779	135.446	128.606	125.508	136.779	132.033	135.117
1577	-69.9494	11.2189	117.516	125.633	122.094	132.292	134.546	126.84	125.156	136.307	133.053	134.997
1578	-69.9494	12.2553	115.659	128.338	121.078	132.871	133.53	124.849	124.76	135.776	134.203	134.863
1579	-69.9494	13.2917	115.698	128.662	121.561	133.073	133.781	125.104	125.136	135.911	134.236	134.809
1580	-69.9494	14.3281	115.306	130.043	124.994	127.009	129.72	126.083	125.03	136.056	127.197	130.19
1581	-69.9494	15.3646	125.883	132.634	132.467	134.329	138.612	125.285	128.914	133.628	138.634	135.431
1582	-69.9494	16.401	127.658	132.866	132.889	133.579	138.542	125.156	129.051	133.712	137.222	135.926
1583	-69.9494	17.4374	127.969	133.139	133.049	133.1	138.264	125.222	128.461	133.289	136.32	136.4
1584	-69.9494	18.4738	127.597	133.068	132.741	132.736	137.868	125.33	127.029	132.382	135.679	136.612
1585	-69.9494	19.5102	128.091	131.819	131.569	131.853	137.169	125.77	125.687	132.356	134.721	136.21
1586	-69.9494	20.5466	119.073	132.095	124.76	133.111	136.779	128.098	126.69	133.352	131.511	134.938
1587	-69.9494	21.5831	119.208	132.303	125.583	131.673	134.861	126.45	123.948	130.475	126.643	130.07
1588	-69.9494	22.6195	119.238	132.349	125.762	131.36	134.444	126.092	123.352	129.849	125.584	129.011
1589	-69.9494	23.6559	119.134	133.237	126.038	131.838	132.802	126.196	123.352	129.61	124.077	127.578
1590	-69.9494	24.6923	118.983	134.519	126.435	132.527	130.433	126.346	123.352	129.265	121.902	125.508
1591	-69.9494	25.7287	118.983	134.519	126.435	132.527	130.433	126.346	123.352	129.265	121.902	125.508
1592	-69.9494	26.7651	118.073	132.862	124.436	129.781	122.612	123.765	119.442	125.519	118.321	121.18
1593	-69.9494	27.8016	119.254	118.501	121.658	120.404	122.159	120.843	116.324	117.353	119.339	118.372
1594	-69.9494	28.838	122.876	122.87	126.291	124.115	126.414	123.177	120.601	120.665	124.408	122.649
1595	-69.9494	29.8744	123.36	124.813	128.463	124.188	127.354	124.773	123.344	122.531	123.669	124.839
1596	-69.9494	30.9108	123.18	125.406	128.825	124.351	127.94	125.441	124.367	122.706	124.233	125.807
1597	-69.9494	31.9472	123.651	125.759	128.172	124.356	128.026	125.514	124.575	122.032	123.572	126.173
1598	-69.9494	32.9836	125.115	127.377	128.138	126.364	129.535	124.826	125.829	123.31	123.313	125.852
1599	-69.9494	34.0201	123.371	126.197	127.327	126.595	127.737	124.12	126.52	124.135	121.232	125.486
1600	-69.9494	35.0565	125.567	126.16	127.435	126.609	129.463	124.264	126.88	124.031	122.645	126.333
1601	-69.9494	36.0929	125.73	125.484	128.207	127.001	130.754	124.78	127.051	124.368	122.271	126.162
1602	-69.9494	37.1293	126.022	125.281	128.068	126.744	130.459	124.391	126.755	124.133	121.566	126.038
1603	-69.9494	38.1657	125.115	125.2	127.759	127.943	129.431	124.439	128.017	124.298	121.019	126.546
1604	-69.9494	39.2021	123.108	122.931	125.637	127.244	127.459	123.166	124.552	124.624	117.674	125.819
1605	-69.9494	40.2386	123.197	123.283	125.207	127.791	127.753	123.349	124.798	124.429	117.907	125.486
1606	-69.9494	41.275	122.094	124.15	125.013	128.31	125.751	122.499	123.94	123.99	117.388	125.237
1607	-69.9494	42.3114	122.006	124.233	124.744	127.051	124.477	122.967	123.345	123.889	118.636	124.312
1608	-69.9494	43.3478	122.278	124.482	124.034	126.608	123.522	123.418	122.494	123.653	119.363	125.498
1609	-69.9494	44.3842	121.771	124.183	123.342	125.348	123.873	123.496	122.891	123.422	119.54	126.013
1610	-69.9494	45.4206	121.779	124.227	123.235	124.975	123.871	123.333	122.86	123.642	119.736	126.01
1611	-69.9494	46.4571	121.641	124.765	124	125.078	124.384	122.865	122.961	124.31	120.462	125.821
1612	-69.9494	47.4935	121.62	125.185	124.24	124.998	124.923	123.276	122.985	125.012	120.806	125.916
1613	-69.9494	48.5299	121.841	124.818	124.245	124.478	124.993	123.166	122.611	124.454	120.956	125.757
1614	-69.9494	49.5663	121.88	124.958	124.907	124.652	125.316	122.732	123.14	123.682	122.109	125.44
1615	-69.9494	50.6027	122.085	124.809	125.018	125.051	125.552	122.588	123.447	123.588	122.216	125.357
1616	-69.9494	51.6392	122.105	124.945	125.595	125.49	125.987	122.24	123.282	123.968	122.918	125.497
1617	-69.9494	52.6756	121.913	125.44	126.248	125.702	126.624	121.768	123.678	124.537	123.426	125.923
1618	-69.9494	53.712	122.238	125.733	126.547	125.663	126.992	122.491	123.879	124.675	123.884	126.252
1619	-69.9494	54.7484	122.399	126.296	126.649	126.173	127.17	123.114	124.169	124.914	124.05	126.894
1620	-69.9494	55.7848	123.325	127.103	126.834	126.546	127.236	123.721	124.32	124.318	124.552	127.224
1621	-69.9494	56.8212	123.525	127.694	127.301	126.902	127.445	124.259	125.067	124.048	125.427	127.477
1622	-69.9494	57.8577	124.239	127.818	127.634	127.468	127.857	124.788	125.28	124.622	126.207	127.091
1623	-69.9494	58.8941	124.333	128.331	128.368	127.741	128.052	125.001	126.057	124.806	126.702	127.469
1624	-69.9494	59.9305	124.758	128.705	128.949	127.522	128.41	124.967	126.394	125.034	127.075	127.364
1625	-69.9494	60.9669	124.544	128.991	128.699	126.885	128.602	124.67	126.549	125.528	127.486	127.391
1626	-69.9494	62.0033	124.854	129.806	129.239	126.885	128.815	125.007	126.832	126.324	127.869	128.258
1627	-69.9494	63.0397	125.283	129.519	129.583	127.076	129.261	125.147	127.365	126.984	128.131	128.703
1628	-69.9494	64.0762	125.363	128.868	129.913	126.557	129.434	125.124	127.469	127.613	128.244	128.331
1629	-69.9494	65.1126	125.64	129.682	130.182	127.271	129.98	126.201	128.39	128.579	128.931	127.906
1630	-69.9494	66.149	126.068	129.245	129.288	127.149	130.419	125.885	127.987	128.464	128.227	127.876
1631	-69.9494	67.1854	127.224	129.036	129.035	127.916	131.479	126.427	128.046	128.599	127.873	128.253
1632	-69.9494	68.2218	128.336	129.763	129.401	129.058	131.702	126.605	128.996	128.583	127.617	128.957
1633	-69.9494	69.2582	132.984	133.094	129.277	130.796	135.101	128.305	127.019	128.319	127.728	129.746
1634	-69.9494	70.2947	128.873	131.701	127.548	128.416	136.813	126.173	125.869	127.732	124.098	128.812
1635	-69.9494	71.3311	129.888	131.088	127.151	128.495	137.09	125.355	125.81	126.302	123.714	128.532
1636	-69.9494	72.3675	128.1	132.344	125.988	126.91	135.597	125.234	124.371	124.97	122.427	127.879
1637	-69.9494	73.4039	128.267	132.044	125.215	126.503	134.795	125.009	124.706	125.064	121.882	128.223
1638	-69.9494	74.4403	127.312	132.857	124.095	125.305	135.045	125.7	125.004	128.125	122.924	127.79
1639	-69.9494	75.4767	125.6	132.385	122.563	121.739	131.971	124.567	124.905	128.035	123.423	126.538
1640	-69.9494	76.5132	125.252	129.332	123.232	122.176	129.27	123.213	122.457	126.451	123.501	126.735
1641	-69.9494	77.5496	126.421	129.102	123.586	122.137	130.194	124.063	122.723	126.837	123.675	126.757
1642	-69.9494	78.586	125.522	126.906	124.775	123.366	130.05	123.179	123.635	125.557	124.053	126.857
1643	-69.9494	79.6224	125.105	126.307	124.407	123.147	129.555	122.9	123.569	125.004	123.967	126.875
1644	-69.9494	80.6588	125.718	126.094	125.378	124.005	129.319	123.02	123.395	123.99	125.497	127.303
1645	-69.9494	81.6952	125.538	125.891	125.388	124.265	128.784	122.802	122.778	123.638	125.692	127.321
1646	-69.9494	82.7317	125.086	125.865	124.927	124.419	128.341	122.589	122.642	122.851	125.456	127.25
1647	-69.9494	83.7681	124.414	125.202	124.114	124.042	128.13	121.667	122.617	122.336	125.378	126.59
1648	-69.9494	84.8045	124.293	124.933	123.787	124.19	128.068	121.492	122.628	122.174	125.255	126.347
1649	-69.9494	85.8409	124.304	124.701	123.22	124.665	128.286	121.706	122.003	122.008	125.171	125.12
1650	-69.9494	86.8773	124.252	124.669	122.785	125.008	127.477	122.122	121.62	121.871	124.63	124.787
1651	-69.9494	87.9137	124.021	124.711	122.404	124.445	127.171	122.319	121.692	122.012	124.932	125.193
1652	-69.9494	88.9502	124.824	124.109	121.524	123.984	126.945	122.344	121.591	122.045	124.441	124.602
1653	-69.9494	89.9866	124.96	123.782	120.788	123.756	126.783	122.472	121.877	122.33	124.33	124.469
1654	-69.9494	91.023	125.47	123.517	120.977	123.937	126.574	122.159	121.721	122.638	124.525	124.542
1655	-69.9494	92.0594	125.737	122.783	121.178	124.113	126.023	121.243	121.144	122.912	125.038	125.035
1656	-69.9494	93.0958	125.52	122.747	121.402	124.144	126.026	121.537	121.343	123.19	125.077	125.166
1657	-69.9494	94.1322	125.681	122.64	121.364	123.615	125.806	121.358	120.859	123.551	125.028	124.657
1658	-69.9494	95.1687	126.19	123.145	121.017	123.243	125.916	121.334	120.693	124.081	125.155	124.362
1659	-69.9494	96.2051	125.993	123.063	120.938	123.207	125.942	121.343	120.249	124.091	125.057	124.424
1660	-69.9494	97.2415	125.241	122.836	121.13	122.444	125.816	121.455	119.476	124.061	124.717	124.382
1661	-69.9494	98.2779	124.663	122.211	121.317	122.223	125.417	121.269	120.121	123.872	124.369	123.823
1662	-69.9494	99.3143	124.537	121.83	121.612	122.217	124.492	121.24	120.368	123.18	123.658	123.159
1663	-69.9494	100.351	123.822	121.51	121.472	121.718	123.335	121.202	120.4	122.916	124.208	122.396
1664	-69.9494	101.387	123.767	121.401	121.848	121.554	123.206	121.073	120.167	123.232	124.617	121.85
1665	-69.9494	102.424	123.768	121.41	121.828	121.121	122.671	121.004	120.58	123.248	124.601	121.624
1666	-69.9494	103.46	123.54	121.513	121.952	119.95	121.725	121.338	121.329	122.953	124.038	121.404
1667	-69.9494	104.496	123.985	121.301	121.798	120.165	121.042	121.325	121.18	122.934	124.267	121.384
1668	-69.9494	105.533	124.146	121.064	122.427	120.147	120.877	121.71	121.323	123.207	124.451	121.958
1669	-69.9494	106.569	123.777	120.807	122.893	120.11	120.422	122.149	121.172	123.611	124.41	122.629
1670	-69.9494	107.606	123.618	120.727	123.206	120.082	120.445	122.298	121.334	123.781	124.231	122.765
1671	-69.9494	108.642	123.193	120.75	122.965	119.809	120.055	122.559	120.998	124.087	124.026	123.191
1672	-69.9494	109.678	123.269	120.877	122.466	119.721	119.493	122.402	120.924	124.093	123.89	122.982
1673	-69.9494	110.715	123.445	120.843	122.463	119.618	119.083	122.178	121.095	124.271	124.021	122.809
1674	-69.9494	111.751	123.608	120.428	122.486	119.796	119.577	121.724	121.362	124.542	124.379	122.868
1675	-69.9494	112.788	123.796	120.557	122.465	119.84	119.678	121.692	121.542	124.553	124.203	122.903
1676	-69.9494	113.824	123.657	120.968	121.814	119.776	120.548	121.272	121.809	124.826	123.841	123.231
1677	-69.9494	114.861	123.459	121.219	121.387	119.663	120.778	120.379	122.033	125.091	123.348	123.105
1678	-69.9494	115.897	123.167	121.139	121.284	120.132	120.758	120.435	122.319	124.897	123.047	123.319
1679	-69.9494	116.933	122.986	121.167	121.934	119.871	120.46	119.697	122.392	125.089	122.4	123.937
1680	-69.9494	117.97	123.059	122.013	121.986	119.608	120.314	119.689	122.553	124.841	121.999	124.6
1681	-69.9494	119.006	122.95	122.384	122.361	119.665	120.806	119.705	122.363	124.719	122.089	124.797
1682	-69.9494	120.043	122.627	122.766	122.742	120.179	121.178	119.533	122.555	124.342	122.149	123.935
1683	-69.9494	121.079	122.372	122.698	122.645	120.643	121.305	119.55	122.969	124.014	122.05	124.654
1684	-69.9494	122.115	122.248	122.73	122.648	120.745	121.445	119.739	123.189	123.857	121.785	124.47
1685	-69.9494	123.152	122.286	122.601	123.049	120.059	121.284	119.777	123.579	124.237	121.629	123.864
1686	-69.9494	124.188	122.348	122.743	123.277	119.818	121.406	119.733	123.874	124.393	121.489	124.235
1687	-69.9494	125.225	122.403	122.675	123.085	119.567	120.691	120.415	123.678	123.96	121.466	123.52
1688	-69.9494	126.261	122.934	122.651	123.218	119.639	120.168	121.088	123.24	123.481	122.004	122.979
1689	-69.9494	127.298	123.174	122.791	123.073	119.442	119.883	121.593	122.972	123.328	121.955	122.677
1690	-69.9494	128.334	123.099	123.153	122.962	120.135	119.75	121.88	123.104	122.549	122.553	123.302
1691	-69.9494	129.37	122.788	123.078	122.578	120.421	119.576	121.917	123.111	122.455	122.718	123.523
1692	-69.9494	130.407	122.948	122.913	122.616	120.269	119.078	121.627	123.192	123.066	122.931	123.908
1693	-69.9494	131.443	123.26	122.987	122.745	120.411	118.388	121.843	124.253	124.436	123.11	124.648
1694	-69.9494	132.48	123.572	123.351	122.982	120.622	118.752	121.865	124.429	124.362	122.911	124.918
1695	-69.9494	133.516	123.587	123.647	123.112	120.604	118.771	122.338	124.719	124.39	122.849	124.872
1696	-69.9494	134.552	123.912	124.096	122.934	120.801	118.313	123.258	125.241	124.429	123.352	124.944
1697	-69.9494	135.589	124.103	124.199	122.959	120.854	118.223	123.476	125.359	124.461	123.669	124.959
1698	-69.9494	136.625	124.508	123.952	122.673	121.359	118.212	123.648	126.129	124.852	123.719	125.769
1699	-69.9494	137.662	124.86	124.093	122.656	121.755	117.961	123.273	126.241	124.636	123.818	126.19
1700	-69.9494	138.698	124.562	124.373	123.107	121.851	118.119	123.118	126.121	124.524	123.647	126.081
1701	-69.9494	139.735	124.165	124.1	122.802	122.793	118.205	123.93	126.59	124.749	123.682	126.794
1702	-69.9494	140.771	124.447	124.303	122.737	122.887	118.5	123.987	126.787	124.548	123.744	127.08
1703	-69.9494	141.807	125.152	124.134	123.053	123.325	119.329	124.036	127.249	124.661	123.939	126.947
1704	-69.9494	142.844	125.242	123.794	122.977	124.329	119.774	123.887	127.388	124.384	124.252	126.777
1705	-69.9494	143.88	125.101	124.162	123.301	124.554	119.991	124.819	126.945	124.784	124.629	126.957
1706	-69.9494	144.917	124.8	124.081	123.325	124.583	120.447	125.119	127.127	125.023	124.888	127.408
1707	-69.9494	145.953	125.005	124.218	122.96	125.844	121.427	125.922	127.097	125.376	125.443	128.547
1708	-69.9494	146.989	125.283	124.121	122.868	126.291	121.719	126.345	127.147	125.507	125.423	128.84
1709	-69.9494	148.026	125.667	123.886	122.216	127.252	123.301	127.223	129.307	125.217	125.376	130.016
1710	-69.9494	149.062	125.533	123.634	122.495	126.4	123.016	128.279	130.036	125.141	125.742	131
1711	-69.9494	150.099	126.566	122.775	122.266	127.219	123.156	128.363	130.376	127.331	126.42	130.284
1712	-69.9494	151.135	125.956	122.537	121.736	127.267	123.414	127.236	129.496	126.717	126.497	129.417
1713	-69.9494	152.172	125.945	122.458	121.962	127.131	123.645	127.314	129.556	126.591	126.942	129.305
1714	-69.9494	153.208	126.468	122.526	122.785	128.739	123.875	130.496	131.351	126.326	128.337	129.516
1715	-69.9494	154.244	126.674	123.693	124.212	129.158	124.173	131.486	131.983	126.651	128.71	129.26
1716	-69.9494	155.281	126.834	123.692	124.126	128.833	124.448	132.084	131.486	127.396	128.865	129.216
1717	-69.9494	156.317	128.65	122.868	123.946	127.611	124.286	130.87	133.896	126.995	127.414	129.579
1718	-69.9494	157.354	128.31	123.328	123.394	127.366	124.208	129.61	134.162	125.452	127.409	130.153
1719	-69.9494	158.39	127.838	123.464	123.579	127.183	124.375	129.961	133.998	125.061	127.212	130.357
1720	-69.9494	159.426	125.841	123.447	123.36	126.399	124.715	127.03	131.078	123.22	124.57	127.833
1721	-69.9494	160.463	124.928	120.847	123.76	127.364	126.756	125.328	130.82	124.366	125.888	129.022
1722	-69.9494	161.499	126.5	124.483	133.505	132.004	135.067	130.205	121.557	126.119	130.801	137.142
1723	-69.9494	162.536	123.187	121.003	132.706	134.203	133.874	121.436	124.279	126.181	123.276	136.793
1724	-69.9494	163.572	NA	NA	NA	NA	NA	NA	NA	NA	NA	NA
1725	-69.9494	164.609	NA	NA	NA	NA	NA	NA	NA	NA	NA	NA
1726	-69.9494	165.645	NA	NA	NA	NA	NA	NA	NA	NA	NA	NA
1727	-69.9494	166.681	NA	NA	NA	NA	NA	NA	NA	NA	NA	NA
1728	-69.9494	167.718	NA	NA	NA	NA	NA	NA	NA	NA	NA	NA
1729	-69.9494	168.754	NA	NA	NA	NA	NA	NA	NA	NA	NA	NA
1730	-69.9494	169.791	NA	NA	NA	NA	NA	NA	NA	NA	NA	NA
1731	-69.9494	170.827	NA	NA	NA	NA	NA	NA	NA	NA	NA	NA
1732	-69.9494	171.863	NA	NA	NA	NA	NA	NA	NA	NA	NA	NA
1733	-69.9494	172.9	NA	NA	NA	NA	NA	NA	NA	NA	NA	NA
1734	-69.9494	173.936	NA	NA	NA	NA	NA	NA	NA	NA	NA	NA
1735	-69.9494	174.973	NA	NA	NA	NA	NA	NA	NA	NA	NA	NA
1736	-69.9494	176.009	NA	NA	NA	NA	NA	NA	NA	NA	NA	NA
1737	-69.9494	177.046	NA	NA	NA	NA	NA	NA	NA	NA	NA	NA
1738	-69.9494	178.082	NA	NA	NA	NA	NA	NA	NA	NA	NA	NA
1739	-69.9494	179.118	NA	NA	NA	NA	NA	NA	NA	NA	NA	NA
1740	-69.9494	179.818	NA	NA	NA	NA	NA	NA	NA	NA	NA	NA
1741	-67.7944	-179.482	NA	NA	NA	NA	NA	NA	NA	NA	NA	NA
1742	-67.7944	-178.445	NA	NA	NA	NA	NA	NA	NA	NA	NA	NA
1743	-67.7944	-177.409	NA	NA	NA	NA	NA	NA	NA	NA	NA	NA
1744	-67.7944	-176.373	NA	NA	NA	NA	NA	NA	NA	NA	NA	NA
1745	-67.7944	-175.336	NA	NA	NA	NA	NA	NA	NA	NA	NA	NA
1746	-67.7944	-174.3	NA	NA	NA	NA	NA	NA	NA	NA	NA	NA
1747	-67.7944	-173.263	NA	NA	NA	NA	NA	NA	NA	NA	NA	NA
1748	-67.7944	-172.227	NA	NA	NA	NA	NA	NA	NA	NA	NA	NA
1749	-67.7944	-171.19	NA	NA	NA	NA	NA	NA	NA	NA	NA	NA
1750	-67.7944	-170.154	NA	NA	NA	NA	NA	NA	NA	NA	NA	NA
1751	-67.7944	-169.118	NA	NA	NA	NA	NA	NA	NA	NA	NA	NA
1752	-67.7944	-168.081	NA	NA	NA	NA	NA	NA	NA	NA	NA	NA
1753	-67.7944	-167.045	NA	NA	NA	NA	NA	NA	NA	NA	NA	NA
1754	-67.7944	-166.008	NA	NA	NA	NA	NA	NA	NA	NA	NA	NA
1755	-67.7944	-164.972	NA	NA	NA	NA	NA	NA	NA	NA	NA	NA
1756	-67.7944	-163.936	NA	NA	NA	NA	NA	NA	NA	NA	NA	NA
1757	-67.7944	-162.899	NA	NA	NA	NA	NA	NA	NA	NA	NA	NA
1758	-67.7944	-161.863	NA	NA	NA	NA	NA	NA	NA	NA	NA	NA
1759	-67.7944	-160.826	NA	NA	NA	NA	NA	NA	NA	NA	NA	NA
1760	-67.7944	-159.79	NA	NA	NA	NA	NA	NA	NA	NA	NA	NA
1761	-67.7944	-158.753	NA	NA	NA	NA	NA	NA	NA	NA	NA	NA
1762	-67.7944	-157.717	NA	NA	NA	NA	NA	NA	NA	NA	NA	NA
1763	-67.7944	-156.681	NA	NA	NA	NA	NA	NA	NA	NA	NA	NA
1764	-67.7944	-155.644	NA	NA	NA	NA	NA	NA	NA	NA	NA	NA
1765	-67.7944	-154.608	NA	NA	NA	NA	NA	NA	NA	NA	NA	NA
1766	-67.7944	-153.571	NA	NA	NA	NA	NA	NA	NA	NA	NA	NA
1767	-67.7944	-152.535	NA	NA	NA	NA	NA	NA	NA	NA	NA	NA
1768	-67.7944	-151.499	NA	NA	NA	NA	NA	NA	NA	NA	NA	NA
1769	-67.7944	-150.462	NA	NA	NA	NA	NA	NA	NA	NA	NA	NA
1770	-67.7944	-149.426	NA	NA	NA	NA	NA	NA	NA	NA	NA	NA
1771	-67.7944	-148.389	NA	NA	NA	NA	NA	NA	NA	NA	NA	NA
1772	-67.7944	-147.353	NA	NA	NA	NA	NA	NA	NA	NA	NA	NA
1773	-67.7944	-146.316	NA	NA	NA	NA	NA	NA	NA	NA	NA	NA
1774	-67.7944	-145.28	NA	NA	NA	NA	NA	NA	NA	NA	NA	NA
1775	-67.7944	-144.244	NA	NA	NA	NA	NA	NA	NA	NA	NA	NA
1776	-67.7944	-143.207	NA	NA	NA	NA	NA	NA	NA	NA	NA	NA
1777	-67.7944	-142.171	NA	NA	NA	NA	NA	NA	NA	NA	NA	NA
1778	-67.7944	-141.134	NA	NA	NA	NA	NA	NA	NA	NA	NA	NA
1779	-67.7944	-140.098	NA	NA	NA	NA	NA	NA	NA	NA	NA	NA
1780	-67.7944	-139.062	NA	NA	NA	NA	NA	NA	NA	NA	NA	NA
1781	-67.7944	-138.025	NA	NA	NA	NA	NA	NA	NA	NA	NA	NA
1782	-67.7944	-136.989	NA	NA	NA	NA	NA	NA	NA	NA	NA	NA
1783	-67.7944	-135.952	NA	NA	NA	NA	NA	NA	NA	NA	NA	NA
1784	-67.7944	-134.916	NA	NA	NA	NA	NA	NA	NA	NA	NA	NA
1785	-67.7944	-133.879	NA	NA	NA	NA	NA	NA	NA	NA	NA	NA
1786	-67.7944	-132.843	NA	NA	NA	NA	NA	NA	NA	NA	NA	NA
1787	-67.7944	-131.807	NA	NA	NA	NA	NA	NA	NA	NA	NA	NA
1788	-67.7944	-130.77	NA	NA	NA	NA	NA	NA	NA	NA	NA	NA
1789	-67.7944	-129.734	NA	NA	NA	NA	NA	NA	NA	NA	NA	NA
1790	-67.7944	-128.697	NA	NA	NA	NA	NA	NA	NA	NA	NA	NA
1791	-67.7944	-127.661	NA	NA	NA	NA	NA	NA	NA	NA	NA	NA
1792	-67.7944	-126.625	NA	NA	NA	NA	NA	NA	NA	NA	NA	NA
1793	-67.7944	-125.588	NA	NA	NA	NA	NA	NA	NA	NA	NA	NA
1794	-67.7944	-124.552	NA	NA	NA	NA	NA	NA	NA	NA	NA	NA
1795	-67.7944	-123.515	NA	NA	NA	NA	NA	NA	NA	NA	NA	NA
1796	-67.7944	-122.479	NA	NA	NA	NA	NA	NA	NA	NA	NA	NA
1797	-67.7944	-121.442	NA	NA	NA	NA	NA	NA	NA	NA	NA	NA
1798	-67.7944	-120.406	NA	NA	NA	NA	NA	NA	NA	NA	NA	NA
1799	-67.7944	-119.37	NA	NA	NA	NA	NA	NA	NA	NA	NA	NA
1800	-67.7944	-118.333	NA	NA	NA	NA	NA	NA	NA	NA	NA	NA
1801	-67.7944	-117.297	NA	NA	NA	NA	NA	NA	NA	NA	NA	NA
1802	-67.7944	-116.26	NA	NA	NA	NA	NA	NA	NA	NA	NA	NA
1803	-67.7944	-115.224	NA	NA	NA	NA	NA	NA	NA	NA	NA	NA
1804	-67.7944	-114.188	NA	NA	NA	NA	NA	NA	NA	NA	NA	NA
1805	-67.7944	-113.151	NA	NA	NA	NA	NA	NA	NA	NA	NA	NA
1806	-67.7944	-112.115	NA	NA	NA	NA	NA	NA	NA	NA	NA	NA
1807	-67.7944	-111.078	NA	NA	NA	NA	NA	NA	NA	NA	NA	NA
1808	-67.7944	-110.042	NA	NA	NA	NA	NA	NA	NA	NA	NA	NA
1809	-67.7944	-109.005	NA	NA	NA	NA	NA	NA	NA	NA	NA	NA
1810	-67.7944	-107.969	NA	NA	NA	NA	NA	NA	NA	NA	NA	NA
1811	-67.7944	-106.933	NA	NA	NA	NA	NA	NA	NA	NA	NA	NA
1812	-67.7944	-105.896	NA	NA	NA	NA	NA	NA	NA	NA	NA	NA
1813	-67.7944	-104.86	NA	NA	NA	NA	NA	NA	NA	NA	NA	NA
1814	-67.7944	-103.823	NA	NA	NA	NA	NA	NA	NA	NA	NA	NA
1815	-67.7944	-102.787	NA	NA	NA	NA	NA	NA	NA	NA	NA	NA
1816	-67.7944	-101.751	NA	NA	NA	NA	NA	NA	NA	NA	NA	NA
1817	-67.7944	-100.714	NA	NA	NA	NA	NA	NA	NA	NA	NA	NA
1818	-67.7944	-99.6777	NA	NA	NA	NA	NA	NA	NA	NA	NA	NA
1819	-67.7944	-98.6413	NA	NA	NA	NA	NA	NA	NA	NA	NA	NA
1820	-67.7944	-97.6049	NA	NA	NA	NA	NA	NA	NA	NA	NA	NA
1821	-67.7944	-96.5684	NA	NA	NA	NA	NA	NA	NA	NA	NA	NA
1822	-67.7944	-95.532	NA	NA	NA	NA	NA	NA	NA	NA	NA	NA
1823	-67.7944	-94.4956	NA	NA	NA	NA	NA	NA	NA	NA	NA	NA
1824	-67.7944	-93.4592	NA	NA	NA	NA	NA	NA	NA	NA	NA	NA
1825	-67.7944	-92.4228	NA	NA	NA	NA	NA	NA	NA	NA	NA	NA
1826	-67.7944	-91.3864	NA	NA	NA	NA	NA	NA	NA	NA	NA	NA
1827	-67.7944	-90.3499	NA	NA	NA	NA	NA	NA	NA	NA	NA	NA
1828	-67.7944	-89.3135	NA	NA	NA	NA	NA	NA	NA	NA	NA	NA
1829	-67.7944	-88.2771	NA	NA	NA	NA	NA	NA	NA	NA	NA	NA
1830	-67.7944	-87.2407	NA	NA	NA	NA	NA	NA	NA	NA	NA	NA
1831	-67.7944	-86.2043	NA	NA	NA	NA	NA	NA	NA	NA	NA	NA
1832	-67.7944	-85.1679	NA	NA	NA	NA	NA	NA	NA	NA	NA	NA
1833	-67.7944	-84.1314	NA	NA	NA	NA	NA	NA	NA	NA	NA	NA
1834	-67.7944	-83.095	NA	NA	NA	NA	NA	NA	NA	NA	NA	NA
1835	-67.7944	-82.0586	NA	NA	NA	NA	NA	NA	NA	NA	NA	NA
1836	-67.7944	-81.0222	NA	NA	NA	NA	NA	NA	NA	NA	NA	NA
1837	-67.7944	-79.9858	NA	NA	NA	NA	NA	NA	NA	NA	NA	NA
1838	-67.7944	-78.9494	NA	NA	NA	NA	NA	NA	NA	NA	NA	NA
1839	-67.7944	-77.9129	NA	NA	NA	NA	NA	NA	NA	NA	NA	NA
1840	-67.7944	-76.8765	NA	NA	NA	NA	NA	NA	NA	NA	NA	NA
1841	-67.7944	-75.8401	NA	NA	NA	NA	NA	NA	NA	NA	NA	NA
1842	-67.7944	-74.8037	NA	NA	NA	NA	NA	NA	NA	NA	NA	NA
1843	-67.7944	-73.7673	NA	NA	NA	NA	NA	NA	NA	NA	NA	NA
1844	-67.7944	-72.7309	NA	NA	NA	NA	NA	NA	NA	NA	NA	NA
1845	-67.7944	-71.6944	NA	NA	NA	NA	NA	NA	NA	NA	NA	NA
1846	-67.7944	-70.658	NA	NA	NA	NA	NA	NA	NA	NA	NA	NA
1847	-67.7944	-69.6216	107.209	127.917	124.262	104.847	104.502	116.665	125.545	111.362	113.638	116.303
1848	-67.7944	-68.5852	114.544	119.522	116.926	112.897	112.941	121.862	123.367	115.02	119.346	123.829
1849	-67.7944	-67.5488	120.601	123.972	122.44	119.953	118.064	123.839	125.911	121.977	127.388	126.571
1850	-67.7944	-66.5124	124.184	126.658	126.001	124.198	122.74	126.063	128.674	124.495	131.484	130.573
1851	-67.7944	-65.4759	127.116	127.272	128.119	127.375	124.803	125.885	132.156	123.169	128.803	131.793
1852	-67.7944	-64.4395	128.226	127.468	128.602	127.072	125.411	125.133	132.663	122.273	128.993	130.852
1853	-67.7944	-63.4031	127.915	124.013	128.012	123.587	122.496	121.971	130.299	120.247	127.467	130.136
1854	-67.7944	-62.3667	122.922	111.65	119.125	116.663	111.956	110.83	124.507	112.16	123.391	125.302
1855	-67.7944	-61.3303	122.379	110.334	118.583	115.801	111.155	109.409	123.221	110.556	122.24	123.869
1856	-67.7944	-60.2939	126.968	119.401	136.41	126.634	127.727	115.217	127.308	119.606	132.883	136.414
1857	-67.7944	-59.2574	121.332	119.462	139.175	126.832	132.363	115.244	125.654	123.473	126.274	141.252
1858	-67.7944	-58.221	121.332	119.462	139.175	126.832	132.363	115.244	125.654	123.473	126.274	141.252
1859	-67.7944	-57.1846	NA	NA	NA	NA	NA	NA	NA	NA	NA	NA
1860	-67.7944	-56.1482	NA	NA	NA	NA	NA	NA	NA	NA	NA	NA
1861	-67.7944	-55.1118	NA	NA	NA	NA	NA	NA	NA	NA	NA	NA
1862	-67.7944	-54.0754	NA	NA	NA	NA	NA	NA	NA	NA	NA	NA
1863	-67.7944	-53.0389	NA	NA	NA	NA	NA	NA	NA	NA	NA	NA
1864	-67.7944	-52.0025	NA	NA	NA	NA	NA	NA	NA	NA	NA	NA
1865	-67.7944	-50.9661	NA	NA	NA	NA	NA	NA	NA	NA	NA	NA
1866	-67.7944	-49.9297	NA	NA	NA	NA	NA	NA	NA	NA	NA	NA
1867	-67.7944	-48.8933	NA	NA	NA	NA	NA	NA	NA	NA	NA	NA
1868	-67.7944	-47.8569	NA	NA	NA	NA	NA	NA	NA	NA	NA	NA
1869	-67.7944	-46.8204	NA	NA	NA	NA	NA	NA	NA	NA	NA	NA
1870	-67.7944	-45.784	NA	NA	NA	NA	NA	NA	NA	NA	NA	NA
1871	-67.7944	-44.7476	NA	NA	NA	NA	NA	NA	NA	NA	NA	NA
1872	-67.7944	-43.7112	NA	NA	NA	NA	NA	NA	NA	NA	NA	NA
1873	-67.7944	-42.6748	NA	NA	NA	NA	NA	NA	NA	NA	NA	NA
1874	-67.7944	-41.6384	NA	NA	NA	NA	NA	NA	NA	NA	NA	NA
1875	-67.7944	-40.6019	NA	NA	NA	NA	NA	NA	NA	NA	NA	NA
1876	-67.7944	-39.5655	NA	NA	NA	NA	NA	NA	NA	NA	NA	NA
1877	-67.7944	-38.5291	NA	NA	NA	NA	NA	NA	NA	NA	NA	NA
1878	-67.7944	-37.4927	NA	NA	NA	NA	NA	NA	NA	NA	NA	NA
1879	-67.7944	-36.4563	NA	NA	NA	NA	NA	NA	NA	NA	NA	NA
1880	-67.7944	-35.4199	NA	NA	NA	NA	NA	NA	NA	NA	NA	NA
1881	-67.7944	-34.3834	NA	NA	NA	NA	NA	NA	NA	NA	NA	NA
1882	-67.7944	-33.347	NA	NA	NA	NA	NA	NA	NA	NA	NA	NA
1883	-67.7944	-32.3106	NA	NA	NA	NA	NA	NA	NA	NA	NA	NA
1884	-67.7944	-31.2742	NA	NA	NA	NA	NA	NA	NA	NA	NA	NA
1885	-67.7944	-30.2378	NA	NA	NA	NA	NA	NA	NA	NA	NA	NA
1886	-67.7944	-29.2014	NA	NA	NA	NA	NA	NA	NA	NA	NA	NA
1887	-67.7944	-28.1649	NA	NA	NA	NA	NA	NA	NA	NA	NA	NA
1888	-67.7944	-27.1285	NA	NA	NA	NA	NA	NA	NA	NA	NA	NA
1889	-67.7944	-26.0921	NA	NA	NA	NA	NA	NA	NA	NA	NA	NA
1890	-67.7944	-25.0557	NA	NA	NA	NA	NA	NA	NA	NA	NA	NA
1891	-67.7944	-24.0193	NA	NA	NA	NA	NA	NA	NA	NA	NA	NA
1892	-67.7944	-22.9829	NA	NA	NA	NA	NA	NA	NA	NA	NA	NA
1893	-67.7944	-21.9464	NA	NA	NA	NA	NA	NA	NA	NA	NA	NA
1894	-67.7944	-20.91	NA	NA	NA	NA	NA	NA	NA	NA	NA	NA
1895	-67.7944	-19.8736	NA	NA	NA	NA	NA	NA	NA	NA	NA	NA
1896	-67.7944	-18.8372	NA	NA	NA	NA	NA	NA	NA	NA	NA	NA
1897	-67.7944	-17.8008	NA	NA	NA	NA	NA	NA	NA	NA	NA	NA
1898	-67.7944	-16.7644	NA	NA	NA	NA	NA	NA	NA	NA	NA	NA
1899	-67.7944	-15.7279	NA	NA	NA	NA	NA	NA	NA	NA	NA	NA
1900	-67.7944	-14.6915	NA	NA	NA	NA	NA	NA	NA	NA	NA	NA
1901	-67.7944	-13.6551	NA	NA	NA	NA	NA	NA	NA	NA	NA	NA
1902	-67.7944	-12.6187	NA	NA	NA	NA	NA	NA	NA	NA	NA	NA
1903	-67.7944	-11.5823	NA	NA	NA	NA	NA	NA	NA	NA	NA	NA
1904	-67.7944	-10.5459	NA	NA	NA	NA	NA	NA	NA	NA	NA	NA
1905	-67.7944	-9.50944	NA	NA	NA	NA	NA	NA	NA	NA	NA	NA
1906	-67.7944	-8.47302	NA	NA	NA	NA	NA	NA	NA	NA	NA	NA
1907	-67.7944	-7.43661	NA	NA	NA	NA	NA	NA	NA	NA	NA	NA
1908	-67.7944	-6.40019	NA	NA	NA	NA	NA	NA	NA	NA	NA	NA
1909	-67.7944	-5.36377	NA	NA	NA	NA	NA	NA	NA	NA	NA	NA
1910	-67.7944	-4.32736	NA	NA	NA	NA	NA	NA	NA	NA	NA	NA
1911	-67.7944	-3.29094	NA	NA	NA	NA	NA	NA	NA	NA	NA	NA
1912	-67.7944	-2.25452	NA	NA	NA	NA	NA	NA	NA	NA	NA	NA
1913	-67.7944	-1.21811	NA	NA	NA	NA	NA	NA	NA	NA	NA	NA
1914	-67.7944	-0.181688	NA	NA	NA	NA	NA	NA	NA	NA	NA	NA
1915	-67.7944	0.854728	NA	NA	NA	NA	NA	NA	NA	NA	NA	NA
1916	-67.7944	1.89115	NA	NA	NA	NA	NA	NA	NA	NA	NA	NA
1917	-67.7944	2.92756	NA	NA	NA	NA	NA	NA	NA	NA	NA	NA
1918	-67.7944	3.96398	NA	NA	NA	NA	NA	NA	NA	NA	NA	NA
1919	-67.7944	5.0004	NA	NA	NA	NA	NA	NA	NA	NA	NA	NA
1920	-67.7944	6.03681	NA	NA	NA	NA	NA	NA	NA	NA	NA	NA
1921	-67.7944	7.07323	NA	NA	NA	NA	NA	NA	NA	NA	NA	NA
1922	-67.7944	8.10965	NA	NA	NA	NA	NA	NA	NA	NA	NA	NA
1923	-67.7944	9.14606	NA	NA	NA	NA	NA	NA	NA	NA	NA	NA
1924	-67.7944	10.1825	NA	NA	NA	NA	NA	NA	NA	NA	NA	NA
1925	-67.7944	11.2189	NA	NA	NA	NA	NA	NA	NA	NA	NA	NA
1926	-67.7944	12.2553	NA	NA	NA	NA	NA	NA	NA	NA	NA	NA
1927	-67.7944	13.2917	NA	NA	NA	NA	NA	NA	NA	NA	NA	NA
1928	-67.7944	14.3281	NA	NA	NA	NA	NA	NA	NA	NA	NA	NA
1929	-67.7944	15.3646	NA	NA	NA	NA	NA	NA	NA	NA	NA	NA
1930	-67.7944	16.401	NA	NA	NA	NA	NA	NA	NA	NA	NA	NA
1931	-67.7944	17.4374	NA	NA	NA	NA	NA	NA	NA	NA	NA	NA
1932	-67.7944	18.4738	NA	NA	NA	NA	NA	NA	NA	NA	NA	NA
1933	-67.7944	19.5102	NA	NA	NA	NA	NA	NA	NA	NA	NA	NA
1934	-67.7944	20.5466	NA	NA	NA	NA	NA	NA	NA	NA	NA	NA
1935	-67.7944	21.5831	NA	NA	NA	NA	NA	NA	NA	NA	NA	NA
1936	-67.7944	22.6195	NA	NA	NA	NA	NA	NA	NA	NA	NA	NA
1937	-67.7944	23.6559	NA	NA	NA	NA	NA	NA	NA	NA	NA	NA
1938	-67.7944	24.6923	NA	NA	NA	NA	NA	NA	NA	NA	NA	NA
1939	-67.7944	25.7287	NA	NA	NA	NA	NA	NA	NA	NA	NA	NA
1940	-67.7944	26.7651	NA	NA	NA	NA	NA	NA	NA	NA	NA	NA
1941	-67.7944	27.8016	NA	NA	NA	NA	NA	NA	NA	NA	NA	NA
1942	-67.7944	28.838	NA	NA	NA	NA	NA	NA	NA	NA	NA	NA
1943	-67.7944	29.8744	NA	NA	NA	NA	NA	NA	NA	NA	NA	NA
1944	-67.7944	30.9108	NA	NA	NA	NA	NA	NA	NA	NA	NA	NA
1945	-67.7944	31.9472	NA	NA	NA	NA	NA	NA	NA	NA	NA	NA
1946	-67.7944	32.9836	NA	NA	NA	NA	NA	NA	NA	NA	NA	NA
1947	-67.7944	34.0201	NA	NA	NA	NA	NA	NA	NA	NA	NA	NA
1948	-67.7944	35.0565	NA	NA	NA	NA	NA	NA	NA	NA	NA	NA
1949	-67.7944	36.0929	NA	NA	NA	NA	NA	NA	NA	NA	NA	NA
1950	-67.7944	37.1293	NA	NA	NA	NA	NA	NA	NA	NA	NA	NA
1951	-67.7944	38.1657	NA	NA	NA	NA	NA	NA	NA	NA	NA	NA
1952	-67.7944	39.2021	NA	NA	NA	NA	NA	NA	NA	NA	NA	NA
1953	-67.7944	40.2386	NA	NA	NA	NA	NA	NA	NA	NA	NA	NA
1954	-67.7944	41.275	NA	NA	NA	NA	NA	NA	NA	NA	NA	NA
1955	-67.7944	42.3114	126.377	141.099	125.039	135.933	116.927	116.077	119.936	126.939	113.022	129.659
1956	-67.7944	43.3478	127.144	141.177	125.024	135.242	117.455	116.138	120.337	127.307	113.102	130.348
1957	-67.7944	44.3842	133.229	141.797	124.903	129.764	121.637	116.623	123.521	130.221	113.736	135.812
1958	-67.7944	45.4206	133.229	141.797	124.903	129.764	121.637	116.623	123.521	130.221	113.736	135.812
1959	-67.7944	46.4571	136.429	142.297	127.698	129.062	124.135	118.813	126.402	130.412	114.427	137.193
1960	-67.7944	47.4935	137.802	142.511	128.898	128.761	125.207	119.752	127.638	130.494	114.723	137.786
1961	-67.7944	48.5299	136.119	138.667	136.258	136.547	130.4	125.575	134.819	135.321	127.002	134.361
1962	-67.7944	49.5663	130.952	136.465	136.072	130.919	131.287	129.371	133.056	133.786	129.388	129.803
1963	-67.7944	50.6027	130.732	134.918	133.561	131.861	133.312	130.626	132.249	130.614	130.548	128.923
1964	-67.7944	51.6392	130.642	134.668	133.913	133.415	134.698	130.77	133.938	131.064	131.526	130.003
1965	-67.7944	52.6756	129.691	135.799	132.867	133.174	133.681	130.252	132.63	130.709	132.411	131.915
1966	-67.7944	53.712	130.565	135.827	132.806	132.888	133.735	130.279	133.11	130.854	132.983	132.913
1967	-67.7944	54.7484	130.784	135.678	133.098	133.249	134.165	130.208	133.233	130.497	132.367	134.187
1968	-67.7944	55.7848	130.82	135.013	134.128	133.406	136.786	129.737	134.591	129.546	131.235	133.892
1969	-67.7944	56.8212	131.34	134.649	134.672	132.886	137.122	129.606	135.002	129.139	131.157	134.321
1970	-67.7944	57.8577	129.953	131.062	131.828	130.887	132.587	126.296	132.434	127.294	129.846	134.747
1971	-67.7944	58.8941	137.901	137.431	142.271	133.329	140.304	124.958	142.814	130.102	131.469	145.057
1972	-67.7944	59.9305	137.256	137.861	141.43	133.061	141.002	126.969	143.566	129.265	132.232	145.365
1973	-67.7944	60.9669	136.664	138.498	141.345	133.378	141.684	128.876	144.524	129.507	133.255	145.917
1974	-67.7944	62.0033	134.985	139.394	142.927	133.164	143.671	131.46	146.183	130.505	134.704	146.9
1975	-67.7944	63.0397	133.896	132.242	145.262	126.21	147.966	125.632	149.682	127.653	135.098	152.691
1976	-67.7944	64.0762	133.921	138.542	148.294	129.366	145.181	131.239	149.93	132.084	136.843	151.181
1977	-67.7944	65.1126	133.927	139.975	148.984	130.084	144.548	132.515	149.987	133.092	137.24	150.837
1978	-67.7944	66.149	133.059	139.4	147.363	130.078	143.74	131.194	148.653	132.285	135.393	147.608
1979	-67.7944	67.1854	131.77	138.547	144.957	130.068	142.542	129.233	146.674	131.087	132.651	142.815
1980	-67.7944	68.2218	131.77	138.547	144.957	130.068	142.542	129.233	146.674	131.087	132.651	142.815
1981	-67.7944	69.2582	131.77	140.382	143.257	132.325	145.22	132.904	144.116	124.27	133.073	140.107
1982	-67.7944	70.2947	131.77	140.4	143.241	132.347	145.246	132.94	144.091	124.204	133.077	140.08
1983	-67.7944	71.3311	NA	NA	NA	NA	NA	NA	NA	NA	NA	NA
1984	-67.7944	72.3675	NA	NA	NA	NA	NA	NA	NA	NA	NA	NA
1985	-67.7944	73.4039	NA	NA	NA	NA	NA	NA	NA	NA	NA	NA
1986	-67.7944	74.4403	NA	NA	NA	NA	NA	NA	NA	NA	NA	NA
1987	-67.7944	75.4767	NA	NA	NA	NA	NA	NA	NA	NA	NA	NA
1988	-67.7944	76.5132	NA	NA	NA	NA	NA	NA	NA	NA	NA	NA
1989	-67.7944	77.5496	NA	NA	NA	NA	NA	NA	NA	NA	NA	NA
1990	-67.7944	78.586	NA	NA	NA	NA	NA	NA	NA	NA	NA	NA
1991	-67.7944	79.6224	118.749	128.793	142.101	123.627	132.394	125.222	128.504	125.663	127.212	127.517
1992	-67.7944	80.6588	118.749	128.793	142.101	123.627	132.394	125.222	128.504	125.663	127.212	127.517
1993	-67.7944	81.6952	127.647	135.289	145.815	128.004	143.409	129.332	131.681	135.366	134.133	133.49
1994	-67.7944	82.7317	128.32	135.781	146.097	128.336	144.243	129.643	131.922	136.101	134.657	133.943
1995	-67.7944	83.7681	135.542	135.984	132.134	134.442	141.078	130.047	129.184	133.613	131.021	135.356
1996	-67.7944	84.8045	135.135	134.139	131.643	134.35	139.064	129.541	128.95	132.462	132.205	136.244
1997	-67.7944	85.8409	135.441	135.812	132.148	136.381	139.987	130.795	130.48	133.991	132.198	136.474
1998	-67.7944	86.8773	136.059	137.58	132.278	136.949	139.399	131.934	132.427	135.204	131.73	136.966
1999	-67.7944	87.9137	132.283	134.37	130.973	131.199	136.132	131.7	128.833	131.278	130.576	134.529
[truncated: 49,157 more rows]

## Sheet: CMPI5_MultiModel_MRSOS
FishNetID	FishNetLat	FishNetLon	X1996	X1997	X1998	X1999	X2000	X2001	X2002	X2003	X2004	X2005
1	-85.2853	-179.482	104.429	104.286	104.286	104.286	104.429	104.286	104.286	104.286	104.429	104.286
2	-85.2853	-178.445	104.429	104.286	104.286	104.286	104.429	104.286	104.286	104.286	104.429	104.286
3	-85.2853	-177.409	101.57	101.434	101.434	101.434	101.57	101.434	101.434	101.434	101.57	101.434
4	-85.2853	-176.373	94.7389	94.6222	94.6222	94.6222	94.7389	94.6222	94.6222	94.6222	94.7389	94.6222
5	-85.2853	-175.336	95.9153	95.7954	95.7954	95.7954	95.9153	95.7954	95.7954	95.7954	95.9153	95.7954
6	-85.2853	-174.3	95.9153	95.7954	95.7954	95.7954	95.9153	95.7954	95.7954	95.7954	95.9153	95.7954
7	-85.2853	-173.263	95.9153	95.7954	95.7954	95.7954	95.9153	95.7954	95.7954	95.7954	95.9153	95.7954
8	-85.2853	-172.227	103.956	103.814	103.814	103.814	103.956	103.814	103.814	103.814	103.956	103.814
9	-85.2853	-171.19	97.116	96.9928	96.9928	96.9928	97.116	96.9928	96.9928	96.9928	97.116	96.9928
10	-85.2853	-170.154	88.1913	88.0926	88.0926	88.0926	88.1913	88.0926	88.0926	88.0926	88.1913	88.0926
11	-85.2853	-169.118	98.6577	98.5302	98.5302	98.5302	98.6577	98.5302	98.5302	98.5302	98.6577	98.5302
12	-85.2853	-168.081	104.429	104.286	104.286	104.286	104.429	104.286	104.286	104.286	104.429	104.286
13	-85.2853	-167.045	123.129	110.889	110.451	110.112	106.522	106.355	109.964	110.196	110.321	110.196
14	-85.2853	-166.008	119.977	107.683	107.292	106.906	102.93	102.767	109.668	110.196	110.81	110.196
15	-85.2853	-164.972	116.066	105.792	103.224	104.999	102.9	102.767	109.556	110.196	111.453	110.196
16	-85.2853	-163.936	116.548	110.155	110.666	109.404	102.97	102.767	109.543	110.423	118.472	118.055
17	-85.2853	-162.899	116.555	110.129	115.074	109.696	103.015	102.767	109.547	110.561	122.728	122.822
18	-85.2853	-161.863	116.466	110.089	115.291	109.737	103.67	103.434	109.62	110.947	122.758	123
19	-85.2853	-160.826	116.288	110.051	115.722	109.856	110.321	110.196	110.196	111.035	122.765	123.041
20	-85.2853	-159.79	116.572	103.836	115.738	109.957	110.321	110.196	110.196	111.035	122.801	123.041
21	-85.2853	-158.753	110.795	98.2453	110.046	104.315	104.663	104.553	104.553	105.328	117.129	117.391
22	-85.2853	-157.717	121.881	108.709	120.37	109.376	109.295	109.172	109.172	109.683	121.702	121.98
23	-85.2853	-156.681	118.769	105.348	116.974	104.932	104.75	104.64	104.64	104.954	112.368	117.223
24	-85.2853	-155.644	121.14	107.33	118.934	106.892	106.716	106.6	106.6	106.6	106.716	118.825
25	-85.2853	-154.608	130.695	110.698	121.835	109.772	109.625	109.67	109.501	109.501	109.625	121.726
26	-85.2853	-153.571	131.972	107.453	118.247	106.169	106.027	106.206	105.914	105.914	106.027	118.138
27	-85.2853	-152.535	104.905	85.3371	86.464	84.0634	84.1048	84.0701	84.0159	84.0159	84.1048	93.7953
28	-85.2853	-151.499	108.649	89.0843	87.9402	87.7359	87.835	87.7359	87.7359	87.7359	87.835	97.5152
29	-85.2853	-150.462	106.067	86.4253	85.1406	84.9643	85.0558	84.9643	84.9643	84.9643	85.0558	104.058
30	-85.2853	-149.426	100.092	80.4888	79.1588	79.0011	79.0762	79.0011	79.0011	79.0011	79.0762	98.4965
31	-85.2853	-148.389	101.025	81.5686	80.0151	79.9568	80.0345	79.9568	79.9568	79.9568	80.0345	99.4523
32	-85.2853	-147.353	102.228	82.7978	81.2245	81.1859	81.2671	81.1859	81.1859	81.1859	81.2671	100.681
33	-85.2853	-146.316	102.17	82.7978	81.1859	81.1859	81.2671	81.1859	81.1859	81.1859	81.2671	100.681
34	-85.2853	-145.28	107.098	93.0469	86.5647	86.2389	86.3339	86.2389	86.2389	86.2389	86.3339	105.688
35	-85.2853	-144.244	103.602	94.2667	83.4883	82.8752	82.961	82.8752	82.8752	82.8752	82.961	102.283
36	-85.2853	-143.207	103.436	94.2702	83.5129	82.8788	82.9646	82.8788	82.8788	82.8788	82.9646	95.2874
37	-85.2853	-142.171	101.769	92.6724	81.9232	81.281	81.3624	81.281	81.281	81.281	81.3624	90.9972
38	-85.2853	-141.134	87.702	77.9806	76.3743	76.3184	76.3862	76.3184	76.3184	76.3184	76.3862	86.0077
39	-85.2853	-140.098	84.5945	74.8824	74.1463	74.1463	74.2081	74.1463	74.1463	74.1463	74.2081	82.826
40	-85.2853	-139.062	85.5343	76.3705	75.6345	75.6345	75.7003	75.6345	75.6345	75.6345	75.7003	75.6345
41	-85.2853	-138.025	84.8663	78.2405	77.7214	77.7214	77.793	77.7214	77.7214	77.7214	77.793	77.7214
42	-85.2853	-136.989	83.2017	82.6455	82.6455	82.6455	82.7306	82.6455	82.6455	82.6455	82.7306	82.6455
43	-85.2853	-135.952	88.4994	88.1568	88.1568	88.1568	88.2571	88.1568	88.1568	88.1568	88.2571	88.1568
44	-85.2853	-134.916	88.2571	88.1568	88.1568	88.1568	88.2571	88.1568	88.1568	88.1568	88.2571	88.1568
45	-85.2853	-133.879	88.2571	88.1568	88.1568	88.1568	88.2571	88.1568	88.1568	88.1568	88.2571	88.1568
46	-85.2853	-132.843	88.2571	88.1568	88.1568	88.1568	88.2571	88.1568	88.1568	88.1568	88.2571	88.1568
47	-85.2853	-131.807	88.2571	88.1568	88.1568	88.1568	88.2571	88.1568	88.1568	88.1568	88.2571	88.1568
48	-85.2853	-130.77	88.2571	88.1568	88.1568	88.1568	88.2571	88.1568	88.1568	88.1568	88.2571	88.1568
49	-85.2853	-129.734	88.2571	88.1568	88.1568	88.1568	88.2571	88.1568	88.1568	88.1568	88.2571	88.1568
50	-85.2853	-128.697	88.2571	88.1568	88.1568	88.1568	88.2571	88.1568	88.1568	88.1568	88.2571	88.1568
51	-85.2853	-127.661	88.2571	88.1568	88.1568	88.1568	88.2571	88.1568	88.1568	88.1568	88.2571	88.1568
52	-85.2853	-126.625	88.2571	88.1568	88.1568	88.1568	88.2571	88.1568	88.1568	88.1568	88.2571	88.1568
53	-85.2853	-125.588	88.2571	88.1568	88.1568	88.1568	88.2571	88.1568	88.1568	88.1568	88.2571	88.1568
54	-85.2853	-124.552	88.2571	88.1568	88.1568	88.1568	88.2571	88.1568	88.1568	88.1568	88.2571	88.1568
55	-85.2853	-123.515	88.2571	88.1568	88.1568	88.1568	88.2571	88.1568	88.1568	88.1568	88.2571	88.1568
56	-85.2853	-122.479	96.9906	96.8904	96.8904	96.8904	96.9906	96.8904	96.8904	96.8904	96.9906	96.8904
57	-85.2853	-121.442	99.0201	98.9198	98.9198	98.9198	99.0201	98.9198	98.9198	98.9198	99.0201	98.9198
58	-85.2853	-120.406	109.6	109.5	109.5	109.5	109.6	109.5	109.5	109.5	109.6	109.5
59	-85.2853	-119.37	109.6	109.5	109.5	109.5	109.6	109.5	109.5	109.5	109.6	109.5
60	-85.2853	-118.333	109.6	109.5	109.5	109.5	109.6	109.5	109.5	109.5	109.6	109.5
61	-85.2853	-117.297	109.6	109.5	109.5	109.5	109.6	109.5	109.5	109.5	109.6	109.5
62	-85.2853	-116.26	109.6	109.5	109.5	109.5	109.6	109.5	109.5	109.5	109.6	109.5
63	-85.2853	-115.224	109.6	109.5	109.5	109.5	109.6	109.5	109.5	109.5	109.6	109.5
64	-85.2853	-114.188	109.6	109.5	109.5	109.5	109.6	109.5	109.5	109.5	109.6	109.5
65	-85.2853	-113.151	109.6	109.5	109.5	109.5	109.6	109.5	109.5	109.5	109.6	109.5
66	-85.2853	-112.115	109.6	109.5	109.5	109.5	109.6	109.5	109.5	109.5	109.6	109.5
67	-85.2853	-111.078	109.6	109.5	109.5	109.5	109.6	109.5	109.5	109.5	109.6	109.5
68	-85.2853	-110.042	109.6	109.5	109.5	109.5	109.6	109.5	109.5	109.5	109.6	109.5
69	-85.2853	-109.005	109.6	109.5	109.5	109.5	109.6	109.5	109.5	109.5	109.6	109.5
70	-85.2853	-107.969	109.6	109.5	109.5	109.5	109.6	109.5	109.5	109.5	109.6	109.5
71	-85.2853	-106.933	109.6	109.5	109.5	109.5	109.6	109.5	109.5	109.5	109.6	109.5
72	-85.2853	-105.896	109.6	109.5	109.5	109.5	109.6	109.5	109.5	109.5	109.6	109.5
73	-85.2853	-104.86	109.6	109.5	109.5	109.5	109.6	109.5	109.5	109.5	109.6	109.5
74	-85.2853	-103.823	109.6	109.5	109.5	109.5	109.6	109.5	109.5	109.5	109.6	109.5
75	-85.2853	-102.787	109.6	109.5	109.5	109.5	109.6	109.5	109.5	109.5	109.6	109.5
76	-85.2853	-101.751	109.6	109.5	109.5	109.5	109.6	109.5	109.5	109.5	109.6	109.5
77	-85.2853	-100.714	109.6	109.5	109.5	109.5	109.6	109.5	109.5	109.5	109.6	109.5
78	-85.2853	-99.6777	109.6	109.5	109.5	109.5	109.6	109.5	109.5	109.5	109.6	109.5
79	-85.2853	-98.6413	109.6	109.5	109.5	109.5	109.6	109.5	109.5	109.5	109.6	109.5
80	-85.2853	-97.6049	109.6	109.5	109.5	109.5	109.6	109.5	109.5	109.5	109.6	109.5
81	-85.2853	-96.5684	109.6	109.5	109.5	109.5	109.6	109.5	109.5	109.5	109.6	109.5
82	-85.2853	-95.532	109.6	109.5	109.5	109.5	109.6	109.5	109.5	109.5	109.6	109.5
83	-85.2853	-94.4956	109.6	109.5	109.5	109.5	109.6	109.5	109.5	109.5	109.6	109.5
84	-85.2853	-93.4592	109.6	109.5	109.5	109.5	109.6	109.5	109.5	109.5	109.6	109.5
85	-85.2853	-92.4228	109.6	109.5	109.5	109.5	109.6	109.5	109.5	109.5	109.6	109.5
86	-85.2853	-91.3864	109.6	109.5	109.5	109.5	109.6	109.5	109.5	109.5	109.6	109.5
87	-85.2853	-90.3499	109.6	109.5	109.5	109.5	109.6	109.5	109.5	109.5	109.6	109.5
88	-85.2853	-89.3135	109.6	109.5	109.5	109.5	109.6	109.5	109.5	109.5	109.6	109.5
89	-85.2853	-88.2771	109.6	109.5	109.5	109.5	109.6	109.5	109.5	109.5	109.6	109.5
90	-85.2853	-87.2407	109.6	109.5	109.5	109.5	109.6	109.5	109.5	109.5	109.6	109.5
91	-85.2853	-86.2043	109.6	109.5	109.5	109.5	109.6	109.5	109.5	109.5	109.6	109.5
92	-85.2853	-85.1679	109.6	109.5	109.5	109.5	109.6	109.5	109.5	109.5	109.6	109.5
93	-85.2853	-84.1314	109.6	109.5	109.5	109.5	109.6	109.5	109.5	109.5	109.6	109.5
94	-85.2853	-83.095	109.6	109.5	109.5	109.5	109.6	109.5	109.5	109.5	109.6	109.5
95	-85.2853	-82.0586	109.6	109.5	109.5	109.5	109.6	109.5	109.5	109.5	109.6	109.5
96	-85.2853	-81.0222	109.6	109.5	109.5	109.5	109.6	109.5	109.5	109.5	109.6	109.5
97	-85.2853	-79.9858	109.6	109.5	109.5	109.5	109.6	109.5	109.5	109.5	109.6	109.5
98	-85.2853	-78.9494	109.6	109.5	109.5	109.5	109.6	109.5	109.5	109.5	109.6	109.5
99	-85.2853	-77.9129	109.6	109.5	109.5	109.5	109.6	109.5	109.5	109.5	109.6	109.5
100	-85.2853	-76.8765	109.6	109.5	109.5	109.5	109.6	109.5	109.5	109.5	109.6	109.5
101	-85.2853	-75.8401	109.6	109.5	109.5	109.5	109.6	109.5	109.5	109.5	109.6	109.5
102	-85.2853	-74.8037	109.6	109.5	109.5	109.5	109.6	109.5	109.5	109.5	109.6	109.5
103	-85.2853	-73.7673	101.261	101.16	101.16	101.16	101.261	101.16	101.16	101.16	101.261	101.16
104	-85.2853	-72.7309	98.9744	98.8741	98.8741	98.8741	98.9744	98.8741	98.8741	98.8741	98.9744	98.8741
105	-85.2853	-71.6944	98.9744	98.8741	98.8741	98.8741	98.9744	98.8741	98.8741	98.8741	98.9744	98.8741
106	-85.2853	-70.658	97.6385	97.5419	97.5419	97.5419	97.6385	97.5419	97.5419	97.5419	97.6385	97.5419
107	-85.2853	-69.6216	90.9568	90.8785	90.8785	90.8785	90.9568	90.8785	90.8785	90.8785	90.9568	90.8785
108	-85.2853	-68.5852	90.9568	90.8785	90.8785	90.8785	90.9568	90.8785	90.8785	90.8785	90.9568	90.8785
109	-85.2853	-67.5488	97.6284	97.5318	97.5318	97.5318	97.6284	97.5318	97.5318	97.5318	97.6284	97.5318
110	-85.2853	-66.5124	123.57	123.445	123.445	123.445	123.57	123.445	123.445	123.445	123.57	123.445
111	-85.2853	-65.4759	123.718	123.593	123.593	123.593	123.718	123.593	123.593	123.593	123.718	123.593
112	-85.2853	-64.4395	122.501	122.379	122.379	122.379	122.501	122.379	122.379	122.379	122.501	122.379
113	-85.2853	-63.4031	123.148	123.024	123.024	123.024	123.148	123.024	123.024	123.024	123.148	123.024
114	-85.2853	-62.3667	123.718	123.593	123.593	123.593	123.718	123.593	123.593	123.593	123.718	123.593
115	-85.2853	-61.3303	122.097	121.971	121.971	121.971	122.097	121.971	121.971	121.971	122.097	121.971
116	-85.2853	-60.2939	110.321	110.196	110.196	110.196	110.321	110.196	110.196	110.196	110.321	110.196
117	-85.2853	-59.2574	110.321	110.196	110.196	110.196	110.321	110.196	110.196	110.196	110.321	110.196
118	-85.2853	-58.221	110.321	110.196	110.196	110.196	110.321	110.196	110.196	110.196	110.321	110.196
119	-85.2853	-57.1846	110.321	110.196	110.196	110.196	110.321	110.196	110.196	110.196	110.321	110.196
120	-85.2853	-56.1482	109.837	109.712	109.712	109.712	109.837	109.712	109.712	109.712	109.837	109.712
121	-85.2853	-55.1118	101.584	101.482	101.482	101.482	101.584	101.482	101.482	101.482	101.584	101.482
122	-85.2853	-54.0754	88.0476	87.9479	87.9479	87.9479	88.0476	87.9479	87.9479	87.9479	88.0476	87.9479
123	-85.2853	-53.0389	90.6451	90.5643	90.5643	90.5643	90.6451	90.5643	90.5643	90.5643	90.6451	90.5643
124	-85.2853	-52.0025	97.3635	97.2676	97.2676	97.2676	97.3635	97.2676	97.2676	97.2676	97.3635	97.2676
125	-85.2853	-50.9661	98.9744	98.8741	98.8741	98.8741	98.9744	98.8741	98.8741	98.8741	98.9744	98.8741
126	-85.2853	-49.9297	98.9744	98.8741	98.8741	98.8741	98.9744	98.8741	98.8741	98.8741	98.9744	98.8741
127	-85.2853	-48.8933	98.9744	98.8741	98.8741	98.8741	98.9744	98.8741	98.8741	98.8741	98.9744	98.8741
128	-85.2853	-47.8569	98.9744	98.8741	98.8741	98.8741	98.9744	98.8741	98.8741	98.8741	98.9744	98.8741
129	-85.2853	-46.8204	98.9744	98.8741	98.8741	98.8741	98.9744	98.8741	98.8741	98.8741	98.9744	98.8741
130	-85.2853	-45.784	98.9744	98.8741	98.8741	98.8741	98.9744	98.8741	98.8741	98.8741	98.9744	98.8741
131	-85.2853	-44.7476	98.9744	98.8741	98.8741	98.8741	98.9744	98.8741	98.8741	98.8741	98.9744	98.8741
132	-85.2853	-43.7112	123.718	123.593	123.593	123.593	123.718	123.593	123.593	123.593	123.718	123.593
133	-85.2853	-42.6748	123.718	123.593	123.593	123.593	123.718	123.593	123.593	123.593	123.718	123.593
134	-85.2853	-41.6384	123.718	123.593	123.593	123.593	123.718	123.593	123.593	123.593	123.718	123.593
135	-85.2853	-40.6019	114.253	114.154	114.154	114.154	114.253	114.154	114.154	114.154	114.253	114.154
136	-85.2853	-39.5655	113.696	113.598	113.598	113.598	113.696	113.598	113.598	113.598	113.696	113.598
137	-85.2853	-38.5291	121.447	121.328	121.328	121.328	121.447	121.328	121.328	121.328	121.447	121.328
138	-85.2853	-37.4927	123.718	123.593	123.593	123.593	123.718	123.593	123.593	123.593	123.718	123.593
139	-85.2853	-36.4563	98.9744	98.8741	98.8741	98.8741	98.9744	98.8741	98.8741	98.8741	98.9744	98.8741
140	-85.2853	-35.4199	98.9744	98.8741	98.8741	98.8741	98.9744	98.8741	98.8741	98.8741	98.9744	98.8741
141	-85.2853	-34.3834	107.405	107.304	107.304	107.304	107.405	107.304	107.304	107.304	107.405	107.304
142	-85.2853	-33.347	109.6	109.5	109.5	109.5	109.6	109.5	109.5	109.5	109.6	109.5
143	-85.2853	-32.3106	109.257	109.158	109.158	109.158	109.257	109.158	109.158	109.158	109.257	109.158
144	-85.2853	-31.2742	108.514	108.417	108.417	108.417	108.514	108.417	108.417	108.417	108.514	108.417
145	-85.2853	-30.2378	109.6	109.5	109.5	109.5	109.6	109.5	109.5	109.5	109.6	109.5
146	-85.2853	-29.2014	109.6	109.5	109.5	109.5	109.6	109.5	109.5	109.5	109.6	109.5
147	-85.2853	-28.1649	109.6	109.5	109.5	109.5	109.6	109.5	109.5	109.5	109.6	109.5
148	-85.2853	-27.1285	109.6	109.5	109.5	109.5	109.6	109.5	109.5	109.5	109.6	109.5
149	-85.2853	-26.0921	109.6	109.5	109.5	109.5	109.6	109.5	109.5	109.5	109.6	109.5
150	-85.2853	-25.0557	109.6	109.5	109.5	109.5	109.6	109.5	109.5	109.5	109.6	109.5
151	-85.2853	-24.0193	109.6	109.5	109.5	109.5	109.6	109.5	109.5	109.5	109.6	109.5
152	-85.2853	-22.9829	109.6	109.5	109.5	109.5	109.6	109.5	109.5	109.5	109.6	109.5
153	-85.2853	-21.9464	109.6	109.5	109.5	109.5	109.6	109.5	109.5	109.5	109.6	109.5
154	-85.2853	-20.91	109.6	109.5	109.5	109.5	109.6	109.5	109.5	109.5	109.6	109.5
155	-85.2853	-19.8736	109.6	109.5	109.5	109.5	109.6	109.5	109.5	109.5	109.6	109.5
156	-85.2853	-18.8372	109.6	109.5	109.5	109.5	109.6	109.5	109.5	109.5	109.6	109.5
157	-85.2853	-17.8008	109.6	109.5	109.5	109.5	109.6	109.5	109.5	109.5	109.6	109.5
158	-85.2853	-16.7644	109.6	109.5	109.5	109.5	109.6	109.5	109.5	109.5	109.6	109.5
159	-85.2853	-15.7279	109.6	109.5	109.5	109.5	109.6	109.5	109.5	109.5	109.6	109.5
160	-85.2853	-14.6915	109.6	109.5	109.5	109.5	109.6	109.5	109.5	109.5	109.6	109.5
161	-85.2853	-13.6551	109.6	109.5	109.5	109.5	109.6	109.5	109.5	109.5	109.6	109.5
162	-85.2853	-12.6187	109.6	109.5	109.5	109.5	109.6	109.5	109.5	109.5	109.6	109.5
163	-85.2853	-11.5823	109.6	109.5	109.5	109.5	109.6	109.5	109.5	109.5	109.6	109.5
164	-85.2853	-10.5459	109.6	109.5	109.5	109.5	109.6	109.5	109.5	109.5	109.6	109.5
165	-85.2853	-9.50944	109.6	109.5	109.5	109.5	109.6	109.5	109.5	109.5	109.6	109.5
166	-85.2853	-8.47302	109.6	109.5	109.5	109.5	109.6	109.5	109.5	109.5	109.6	109.5
167	-85.2853	-7.43661	109.6	109.5	109.5	109.5	109.6	109.5	109.5	109.5	109.6	109.5
168	-85.2853	-6.40019	109.6	109.5	109.5	109.5	109.6	109.5	109.5	109.5	109.6	109.5
169	-85.2853	-5.36377	109.6	109.5	109.5	109.5	109.6	109.5	109.5	109.5	109.6	109.5
170	-85.2853	-4.32736	109.6	109.5	109.5	109.5	109.6	109.5	109.5	109.5	109.6	109.5
171	-85.2853	-3.29094	109.6	109.5	109.5	109.5	109.6	109.5	109.5	109.5	109.6	109.5
172	-85.2853	-2.25452	109.6	109.5	109.5	109.5	109.6	109.5	109.5	109.5	109.6	109.5
173	-85.2853	-1.21811	109.6	109.5	109.5	109.5	109.6	109.5	109.5	109.5	109.6	109.5
174	-85.2853	-0.181688	109.6	109.5	109.5	109.5	109.6	109.5	109.5	109.5	109.6	109.5
175	-85.2853	0.854728	109.6	109.5	109.5	109.5	109.6	109.5	109.5	109.5	109.6	109.5
176	-85.2853	1.89115	109.6	109.5	109.5	109.5	109.6	109.5	109.5	109.5	109.6	109.5
177	-85.2853	2.92756	109.6	109.5	109.5	109.5	109.6	109.5	109.5	109.5	109.6	109.5
178	-85.2853	3.96398	109.6	109.5	109.5	109.5	109.6	109.5	109.5	109.5	109.6	109.5
179	-85.2853	5.0004	109.6	109.5	109.5	109.5	109.6	109.5	109.5	109.5	109.6	109.5
180	-85.2853	6.03681	109.6	109.5	109.5	109.5	109.6	109.5	109.5	109.5	109.6	109.5
181	-85.2853	7.07323	109.6	109.5	109.5	109.5	109.6	109.5	109.5	109.5	109.6	109.5
182	-85.2853	8.10965	109.6	109.5	109.5	109.5	109.6	109.5	109.5	109.5	109.6	109.5
183	-85.2853	9.14606	109.6	109.5	109.5	109.5	109.6	109.5	109.5	109.5	109.6	109.5
184	-85.2853	10.1825	109.6	109.5	109.5	109.5	109.6	109.5	109.5	109.5	109.6	109.5
185	-85.2853	11.2189	109.6	109.5	109.5	109.5	109.6	109.5	109.5	109.5	109.6	109.5
186	-85.2853	12.2553	109.6	109.5	109.5	109.5	109.6	109.5	109.5	109.5	109.6	109.5
187	-85.2853	13.2917	109.6	109.5	109.5	109.5	109.6	109.5	109.5	109.5	109.6	109.5
188	-85.2853	14.3281	109.6	109.5	109.5	109.5	109.6	109.5	109.5	109.5	109.6	109.5
189	-85.2853	15.3646	109.6	109.5	109.5	109.5	109.6	109.5	109.5	109.5	109.6	109.5
190	-85.2853	16.401	109.6	109.5	109.5	109.5	109.6	109.5	109.5	109.5	109.6	109.5
191	-85.2853	17.4374	109.6	109.5	109.5	109.5	109.6	109.5	109.5	109.5	109.6	109.5
192	-85.2853	18.4738	109.6	109.5	109.5	109.5	109.6	109.5	109.5	109.5	109.6	109.5
193	-85.2853	19.5102	109.6	109.5	109.5	109.5	109.6	109.5	109.5	109.5	109.6	109.5
194	-85.2853	20.5466	109.6	109.5	109.5	109.5	109.6	109.5	109.5	109.5	109.6	109.5
195	-85.2853	21.5831	109.6	109.5	109.5	109.5	109.6	109.5	109.5	109.5	109.6	109.5
196	-85.2853	22.6195	109.6	109.5	109.5	109.5	109.6	109.5	109.5	109.5	109.6	109.5
197	-85.2853	23.6559	109.6	109.5	109.5	109.5	109.6	109.5	109.5	109.5	109.6	109.5
198	-85.2853	24.6923	109.6	109.5	109.5	109.5	109.6	109.5	109.5	109.5	109.6	109.5
199	-85.2853	25.7287	109.6	109.5	109.5	109.5	109.6	109.5	109.5	109.5	109.6	109.5
200	-85.2853	26.7651	109.6	109.5	109.5	109.5	109.6	109.5	109.5	109.5	109.6	109.5
201	-85.2853	27.8016	109.6	109.5	109.5	109.5	109.6	109.5	109.5	109.5	109.6	109.5
202	-85.2853	28.838	109.6	109.5	109.5	109.5	109.6	109.5	109.5	109.5	109.6	109.5
203	-85.2853	29.8744	109.6	109.5	109.5	109.5	109.6	109.5	109.5	109.5	109.6	109.5
204	-85.2853	30.9108	109.6	109.5	109.5	109.5	109.6	109.5	109.5	109.5	109.6	109.5
205	-85.2853	31.9472	109.6	109.5	109.5	109.5	109.6	109.5	109.5	109.5	109.6	109.5
206	-85.2853	32.9836	109.6	109.5	109.5	109.5	109.6	109.5	109.5	109.5	109.6	109.5
207	-85.2853	34.0201	109.6	109.5	109.5	109.5	109.6	109.5	109.5	109.5	109.6	109.5
208	-85.2853	35.0565	109.6	109.5	109.5	109.5	109.6	109.5	109.5	109.5	109.6	109.5
209	-85.2853	36.0929	109.6	109.5	109.5	109.5	109.6	109.5	109.5	109.5	109.6	109.5
210	-85.2853	37.1293	109.6	109.5	109.5	109.5	109.6	109.5	109.5	109.5	109.6	109.5
211	-85.2853	38.1657	109.6	109.5	109.5	109.5	109.6	109.5	109.5	109.5	109.6	109.5
212	-85.2853	39.2021	109.6	109.5	109.5	109.5	109.6	109.5	109.5	109.5	109.6	109.5
213	-85.2853	40.2386	109.6	109.5	109.5	109.5	109.6	109.5	109.5	109.5	109.6	109.5
214	-85.2853	41.275	109.6	109.5	109.5	109.5	109.6	109.5	109.5	109.5	109.6	109.5
215	-85.2853	42.3114	109.6	109.5	109.5	109.5	109.6	109.5	109.5	109.5	109.6	109.5
216	-85.2853	43.3478	109.6	109.5	109.5	109.5	109.6	109.5	109.5	109.5	109.6	109.5
217	-85.2853	44.3842	109.6	109.5	109.5	109.5	109.6	109.5	109.5	109.5	109.6	109.5
218	-85.2853	45.4206	109.6	109.5	109.5	109.5	109.6	109.5	109.5	109.5	109.6	109.5
219	-85.2853	46.4571	109.6	109.5	109.5	109.5	109.6	109.5	109.5	109.5	109.6	109.5
220	-85.2853	47.4935	109.6	109.5	109.5	109.5	109.6	109.5	109.5	109.5	109.6	109.5
221	-85.2853	48.5299	109.6	109.5	109.5	109.5	109.6	109.5	109.5	109.5	109.6	109.5
222	-85.2853	49.5663	109.6	109.5	109.5	109.5	109.6	109.5	109.5	109.5	109.6	109.5
223	-85.2853	50.6027	109.6	109.5	109.5	109.5	109.6	109.5	109.5	109.5	109.6	109.5
224	-85.2853	51.6392	109.6	109.5	109.5	109.5	109.6	109.5	109.5	109.5	109.6	109.5
225	-85.2853	52.6756	109.6	109.5	109.5	109.5	109.6	109.5	109.5	109.5	109.6	109.5
226	-85.2853	53.712	109.6	109.5	109.5	109.5	109.6	109.5	109.5	109.5	109.6	109.5
227	-85.2853	54.7484	109.6	109.5	109.5	109.5	109.6	109.5	109.5	109.5	109.6	109.5
228	-85.2853	55.7848	109.6	109.5	109.5	109.5	109.6	109.5	109.5	109.5	109.6	109.5
229	-85.2853	56.8212	109.6	109.5	109.5	109.5	109.6	109.5	109.5	109.5	109.6	109.5
230	-85.2853	57.8577	109.6	109.5	109.5	109.5	109.6	109.5	109.5	109.5	109.6	109.5
231	-85.2853	58.8941	109.6	109.5	109.5	109.5	109.6	109.5	109.5	109.5	109.6	109.5
232	-85.2853	59.9305	109.6	109.5	109.5	109.5	109.6	109.5	109.5	109.5	109.6	109.5
233	-85.2853	60.9669	109.6	109.5	109.5	109.5	109.6	109.5	109.5	109.5	109.6	109.5
234	-85.2853	62.0033	109.6	109.5	109.5	109.5	109.6	109.5	109.5	109.5	109.6	109.5
235	-85.2853	63.0397	109.6	109.5	109.5	109.5	109.6	109.5	109.5	109.5	109.6	109.5
236	-85.2853	64.0762	109.6	109.5	109.5	109.5	109.6	109.5	109.5	109.5	109.6	109.5
237	-85.2853	65.1126	109.6	109.5	109.5	109.5	109.6	109.5	109.5	109.5	109.6	109.5
238	-85.2853	66.149	109.6	109.5	109.5	109.5	109.6	109.5	109.5	109.5	109.6	109.5
239	-85.2853	67.1854	109.6	109.5	109.5	109.5	109.6	109.5	109.5	109.5	109.6	109.5
240	-85.2853	68.2218	109.6	109.5	109.5	109.5	109.6	109.5	109.5	109.5	109.6	109.5
241	-85.2853	69.2582	109.6	109.5	109.5	109.5	109.6	109.5	109.5	109.5	109.6	109.5
242	-85.2853	70.2947	109.6	109.5	109.5	109.5	109.6	109.5	109.5	109.5	109.6	109.5
243	-85.2853	71.3311	109.6	109.5	109.5	109.5	109.6	109.5	109.5	109.5	109.6	109.5
244	-85.2853	72.3675	109.6	109.5	109.5	109.5	109.6	109.5	109.5	109.5	109.6	109.5
245	-85.2853	73.4039	109.6	109.5	109.5	109.5	109.6	109.5	109.5	109.5	109.6	109.5
246	-85.2853	74.4403	109.6	109.5	109.5	109.5	109.6	109.5	109.5	109.5	109.6	109.5
247	-85.2853	75.4767	109.6	109.5	109.5	109.5	109.6	109.5	109.5	109.5	109.6	109.5
248	-85.2853	76.5132	109.6	109.5	109.5	109.5	109.6	109.5	109.5	109.5	109.6	109.5
249	-85.2853	77.5496	109.6	109.5	109.5	109.5	109.6	109.5	109.5	109.5	109.6	109.5
250	-85.2853	78.586	109.6	109.5	109.5	109.5	109.6	109.5	109.5	109.5	109.6	109.5
251	-85.2853	79.6224	109.6	109.5	109.5	109.5	109.6	109.5	109.5	109.5	109.6	109.5
252	-85.2853	80.6588	109.6	109.5	109.5	109.5	109.6	109.5	109.5	109.5	109.6	109.5
253	-85.2853	81.6952	109.6	109.5	109.5	109.5	109.6	109.5	109.5	109.5	109.6	109.5
254	-85.2853	82.7317	109.6	109.5	109.5	109.5	109.6	109.5	109.5	109.5	109.6	109.5
255	-85.2853	83.7681	109.6	109.5	109.5	109.5	109.6	109.5	109.5	109.5	109.6	109.5
256	-85.2853	84.8045	109.6	109.5	109.5	109.5	109.6	109.5	109.5	109.5	109.6	109.5
257	-85.2853	85.8409	109.6	109.5	109.5	109.5	109.6	109.5	109.5	109.5	109.6	109.5
258	-85.2853	86.8773	109.6	109.5	109.5	109.5	109.6	109.5	109.5	109.5	109.6	109.5
259	-85.2853	87.9137	109.6	109.5	109.5	109.5	109.6	109.5	109.5	109.5	109.6	109.5
260	-85.2853	88.9502	109.6	109.5	109.5	109.5	109.6	109.5	109.5	109.5	109.6	109.5
261	-85.2853	89.9866	109.6	109.5	109.5	109.5	109.6	109.5	109.5	109.5	109.6	109.5
262	-85.2853	91.023	109.6	109.5	109.5	109.5	109.6	109.5	109.5	109.5	109.6	109.5
263	-85.2853	92.0594	109.6	109.5	109.5	109.5	109.6	109.5	109.5	109.5	109.6	109.5
264	-85.2853	93.0958	109.6	109.5	109.5	109.5	109.6	109.5	109.5	109.5	109.6	109.5
265	-85.2853	94.1322	109.6	109.5	109.5	109.5	109.6	109.5	109.5	109.5	109.6	109.5
266	-85.2853	95.1687	109.6	109.5	109.5	109.5	109.6	109.5	109.5	109.5	109.6	109.5
267	-85.2853	96.2051	109.6	109.5	109.5	109.5	109.6	109.5	109.5	109.5	109.6	109.5
268	-85.2853	97.2415	109.6	109.5	109.5	109.5	109.6	109.5	109.5	109.5	109.6	109.5
269	-85.2853	98.2779	109.6	109.5	109.5	109.5	109.6	109.5	109.5	109.5	109.6	109.5
270	-85.2853	99.3143	109.6	109.5	109.5	109.5	109.6	109.5	109.5	109.5	109.6	109.5
271	-85.2853	100.351	109.6	109.5	109.5	109.5	109.6	109.5	109.5	109.5	109.6	109.5
272	-85.2853	101.387	109.6	109.5	109.5	109.5	109.6	109.5	109.5	109.5	109.6	109.5
273	-85.2853	102.424	109.6	109.5	109.5	109.5	109.6	109.5	109.5	109.5	109.6	109.5
274	-85.2853	103.46	109.6	109.5	109.5	109.5	109.6	109.5	109.5	109.5	109.6	109.5
275	-85.2853	104.496	109.6	109.5	109.5	109.5	109.6	109.5	109.5	109.5	109.6	109.5
276	-85.2853	105.533	109.6	109.5	109.5	109.5	109.6	109.5	109.5	109.5	109.6	109.5
277	-85.2853	106.569	109.6	109.5	109.5	109.5	109.6	109.5	109.5	109.5	109.6	109.5
278	-85.2853	107.606	109.6	109.5	109.5	109.5	109.6	109.5	109.5	109.5	109.6	109.5
279	-85.2853	108.642	109.6	109.5	109.5	109.5	109.6	109.5	109.5	109.5	109.6	109.5
280	-85.2853	109.678	109.6	109.5	109.5	109.5	109.6	109.5	109.5	109.5	109.6	109.5
281	-85.2853	110.715	109.6	109.5	109.5	109.5	109.6	109.5	109.5	109.5	109.6	109.5
282	-85.2853	111.751	109.6	109.5	109.5	109.5	109.6	109.5	109.5	109.5	109.6	109.5
283	-85.2853	112.788	109.6	109.5	109.5	109.5	109.6	109.5	109.5	109.5	109.6	109.5
284	-85.2853	113.824	109.6	109.5	109.5	109.5	109.6	109.5	109.5	109.5	109.6	109.5
285	-85.2853	114.861	109.6	109.5	109.5	109.5	109.6	109.5	109.5	109.5	109.6	109.5
286	-85.2853	115.897	109.6	109.5	109.5	109.5	109.6	109.5	109.5	109.5	109.6	109.5
287	-85.2853	116.933	109.6	109.5	109.5	109.5	109.6	109.5	109.5	109.5	109.6	109.5
288	-85.2853	117.97	109.6	109.5	109.5	109.5	109.6	109.5	109.5	109.5	109.6	109.5
289	-85.2853	119.006	109.6	109.5	109.5	109.5	109.6	109.5	109.5	109.5	109.6	109.5
290	-85.2853	120.043	109.6	109.5	109.5	109.5	109.6	109.5	109.5	109.5	109.6	109.5
291	-85.2853	121.079	109.6	109.5	109.5	109.5	109.6	109.5	109.5	109.5	109.6	109.5
292	-85.2853	122.115	109.6	109.5	109.5	109.5	109.6	109.5	109.5	109.5	109.6	109.5
293	-85.2853	123.152	109.6	109.5	109.5	109.5	109.6	109.5	109.5	109.5	109.6	109.5
294	-85.2853	124.188	109.6	109.5	109.5	109.5	109.6	109.5	109.5	109.5	109.6	109.5
295	-85.2853	125.225	109.6	109.5	109.5	109.5	109.6	109.5	109.5	109.5	109.6	109.5
296	-85.2853	126.261	109.6	109.5	109.5	109.5	109.6	109.5	109.5	109.5	109.6	109.5
297	-85.2853	127.298	109.6	109.5	109.5	109.5	109.6	109.5	109.5	109.5	109.6	109.5
298	-85.2853	128.334	109.6	109.5	109.5	109.5	109.6	109.5	109.5	109.5	109.6	109.5
299	-85.2853	129.37	109.6	109.5	109.5	109.5	109.6	109.5	109.5	109.5	109.6	109.5
300	-85.2853	130.407	109.6	109.5	109.5	109.5	109.6	109.5	109.5	109.5	109.6	109.5
301	-85.2853	131.443	109.6	109.5	109.5	109.5	109.6	109.5	109.5	109.5	109.6	109.5
302	-85.2853	132.48	109.6	109.5	109.5	109.5	109.6	109.5	109.5	109.5	109.6	109.5
303	-85.2853	133.516	109.6	109.5	109.5	109.5	109.6	109.5	109.5	109.5	109.6	109.5
304	-85.2853	134.552	109.6	109.5	109.5	109.5	109.6	109.5	109.5	109.5	109.6	109.5
305	-85.2853	135.589	109.6	109.5	109.5	109.5	109.6	109.5	109.5	109.5	109.6	109.5
306	-85.2853	136.625	109.6	109.5	109.5	109.5	109.6	109.5	109.5	109.5	109.6	109.5
307	-85.2853	137.662	109.6	109.5	109.5	109.5	109.6	109.5	109.5	109.5	109.6	109.5
308	-85.2853	138.698	109.6	109.5	109.5	109.5	109.6	109.5	109.5	109.5	109.6	109.5
309	-85.2853	139.735	109.6	109.5	109.5	109.5	109.6	109.5	109.5	109.5	109.6	109.5
310	-85.2853	140.771	109.6	109.5	109.5	109.5	109.6	109.5	109.5	109.5	109.6	109.5
311	-85.2853	141.807	109.6	109.5	109.5	109.5	109.6	109.5	109.5	109.5	109.6	109.5
312	-85.2853	142.844	109.6	109.5	109.5	109.5	109.6	109.5	109.5	109.5	109.6	109.5
313	-85.2853	143.88	109.6	109.5	109.5	109.5	109.6	109.5	109.5	109.5	109.6	109.5
314	-85.2853	144.917	109.6	109.5	109.5	109.5	109.6	109.5	109.5	109.5	109.6	109.5
315	-85.2853	145.953	109.6	109.5	109.5	109.5	109.6	109.5	109.5	109.5	109.6	109.5
316	-85.2853	146.989	109.6	109.5	109.5	109.5	109.6	109.5	109.5	109.5	109.6	109.5
317	-85.2853	148.026	109.6	109.5	109.5	109.5	109.6	109.5	109.5	109.5	109.6	109.5
318	-85.2853	149.062	109.6	109.5	109.5	109.5	109.6	109.5	109.5	109.5	109.6	109.5
319	-85.2853	150.099	109.6	109.5	109.5	109.5	109.6	109.5	109.5	109.5	109.6	109.5
320	-85.2853	151.135	109.6	109.5	109.5	109.5	109.6	109.5	109.5	109.5	109.6	109.5
321	-85.2853	152.172	109.6	109.5	109.5	109.5	109.6	109.5	109.5	109.5	109.6	109.5
322	-85.2853	153.208	109.6	109.5	109.5	109.5	109.6	109.5	109.5	109.5	109.6	109.5
323	-85.2853	154.244	109.6	109.5	109.5	109.5	109.6	109.5	109.5	109.5	109.6	109.5
324	-85.2853	155.281	109.6	109.5	109.5	109.5	109.6	109.5	109.5	109.5	109.6	109.5
325	-85.2853	156.317	106.802	106.702	106.702	106.702	106.802	106.702	106.702	106.702	106.802	106.702
326	-85.2853	157.354	98.9744	98.8741	98.8741	98.8741	98.9744	98.8741	98.8741	98.8741	98.9744	98.8741
327	-85.2853	158.39	98.9744	98.8741	98.8741	98.8741	98.9744	98.8741	98.8741	98.8741	98.9744	98.8741
328	-85.2853	159.426	98.9744	98.8741	98.8741	98.8741	98.9744	98.8741	98.8741	98.8741	98.9744	98.8741
329	-85.2853	160.463	98.9744	98.8741	98.8741	98.8741	98.9744	98.8741	98.8741	98.8741	98.9744	98.8741
330	-85.2853	161.499	123.718	123.593	123.593	123.593	123.718	123.593	123.593	123.593	123.718	123.593
331	-85.2853	162.536	122.937	122.814	122.814	122.814	122.937	122.814	122.814	122.814	122.937	122.814
332	-85.2853	163.572	122.072	121.951	121.951	121.951	122.072	121.951	121.951	121.951	122.072	121.951
333	-85.2853	164.609	122.571	122.449	122.449	122.449	122.571	122.449	122.449	122.449	122.571	122.449
334	-85.2853	165.645	119.633	119.518	119.518	119.518	119.633	119.518	119.518	119.518	119.633	119.518
335	-85.2853	166.681	107.44	107.36	107.36	107.36	107.44	107.36	107.36	107.36	107.44	107.36
336	-85.2853	167.718	104.429	104.286	104.286	104.286	104.429	104.286	104.286	104.286	104.429	104.286
337	-85.2853	168.754	104.429	104.286	104.286	104.286	104.429	104.286	104.286	104.286	104.429	104.286
338	-85.2853	169.791	94.829	94.7121	94.7121	94.7121	94.829	94.7121	94.7121	94.7121	94.829	94.7121
339	-85.2853	170.827	103.19	103.05	103.05	103.05	103.19	103.05	103.05	103.05	103.19	103.05
340	-85.2853	171.863	104.429	104.286	104.286	104.286	104.429	104.286	104.286	104.286	104.429	104.286
341	-85.2853	172.9	103.103	102.963	102.963	102.963	103.103	102.963	102.963	102.963	103.103	102.963
342	-85.2853	173.936	95.4523	95.3336	95.3336	95.3336	95.4523	95.3336	95.3336	95.3336	95.4523	95.3336
343	-85.2853	174.973	97.2103	97.0868	97.0868	97.0868	97.2103	97.0868	97.0868	97.0868	97.2103	97.0868
344	-85.2853	176.009	99.5728	99.4428	99.4428	99.4428	99.5728	99.4428	99.4428	99.4428	99.5728	99.4428
345	-85.2853	177.046	95.9153	95.7954	95.7954	95.7954	95.9153	95.7954	95.7954	95.7954	95.9153	95.7954
346	-85.2853	178.082	95.9153	95.7954	95.7954	95.7954	95.9153	95.7954	95.7954	95.7954	95.9153	95.7954
347	-85.2853	179.118	97.551	97.4266	97.4266	97.4266	97.551	97.4266	97.4266	97.4266	97.551	97.4266
348	-85.2853	179.818	104.429	104.286	104.286	104.286	104.429	104.286	104.286	104.286	104.429	104.286
349	-78.6141	-179.482	0	0	0	0	0	0	0	0	0	0
350	-78.6141	-178.445	0	0	0	0	0	0	0	0	0	0
351	-78.6141	-177.409	0	0	0	0	0	0	0	0	0	0
352	-78.6141	-176.373	0	0	0	0	0	0	0	0	0	0
353	-78.6141	-175.336	0	0	0	0	0	0	0	0	0	0
354	-78.6141	-174.3	0	0	0	0	0	0	0	0	0	0
355	-78.6141	-173.263	0	0	0	0	0	0	0	0	0	0
356	-78.6141	-172.227	0	0	0	0	0	0	0	0	0	0
357	-78.6141	-171.19	0	0	0	0	0	0	0	0	0	0
358	-78.6141	-170.154	0	0	0	0	0	0	0	0	0	0
359	-78.6141	-169.118	0	0	0	0	0	0	0	0	0	0
360	-78.6141	-168.081	0	0	0	0	0	0	0	0	0	0
361	-78.6141	-167.045	0	0	0	0	0	0	0	0	0	0
362	-78.6141	-166.008	0	0	0	0	0	0	0	0	0	0
363	-78.6141	-164.972	0	0	0	0	0	0	0	0	0	0
364	-78.6141	-163.936	0	0	0	0	0	0	0	0	0	0
365	-78.6141	-162.899	0	0	0	0	0	0	0	0	0	0
366	-78.6141	-161.863	0	0	0	0	0	0	0	0	0	0
367	-78.6141	-160.826	0	0	0	0	0	0	0	0	0	0
368	-78.6141	-159.79	0	0	0	0	0	0	0	0	0	0
369	-78.6141	-158.753	0	0	0	0	0	0	0	0	0	0
370	-78.6141	-157.717	0	0	0	0	0	0	0	0	0	0
371	-78.6141	-156.681	102.72	102.438	102.438	102.438	102.72	102.438	102.438	102.438	102.72	102.438
372	-78.6141	-155.644	154.332	119.324	122.729	117.421	117.414	117.293	117.293	117.293	117.414	122.77
373	-78.6141	-154.608	147.43	130.459	116.571	110.631	110.615	110.586	110.512	110.512	110.615	115.938
374	-78.6141	-153.571	61.2305	55.1425	10.8594	0.187635	0	0.21444	0	0	0	8.97966
375	-78.6141	-152.535	16.5812	9.97383	1.99927	0.0326776	0	0.0373459	0	0	0	6.73475
376	-78.6141	-151.499	79.1658	73.386	73.1126	73	73	73	73	73	73	78.3878
377	-78.6141	-150.462	78.8208	73.4014	73.0972	73	73	73	73	73	73	78.4032
378	-78.6141	-149.426	111.867	107.25	106.977	106.905	107.031	106.905	106.905	106.905	107.031	111.406
379	-78.6141	-148.389	102.544	98.0204	97.6451	97.6183	97.7194	97.6183	97.6183	97.6183	97.7194	102.108
380	-78.6141	-147.353	126.645	122.069	121.684	121.667	121.834	121.667	121.667	121.667	121.834	126.156
381	-78.6141	-146.316	75.9711	73.2412	73	73	73.1003	73	73	73	73.1003	75.6939
382	-78.6141	-145.28	69.0333	67.7878	66.2093	66.1195	66.2009	66.1195	66.1195	66.1195	66.2009	68.7964
383	-78.6141	-144.244	68.1739	68.2235	65.4653	65.2964	65.3755	65.2964	65.2964	65.2964	65.3755	67.9581
384	-78.6141	-143.207	73.718	73.7871	71.0346	70.86	70.9544	70.86	70.86	70.86	70.9544	71.5994
385	-78.6141	-142.171	75.8505	75.9271	73.1769	73	73.1003	73	73	73	73.1003	73
386	-78.6141	-141.134	88.3415	88.2052	87.9661	87.9508	88.051	87.9508	87.9508	87.9508	88.051	87.9508
387	-78.6141	-140.098	91.3128	91.162	91.162	91.162	91.2623	91.162	91.162	91.162	91.2623	91.162
388	-78.6141	-139.062	106.673	106.573	106.573	106.573	106.673	106.573	106.573	106.573	106.673	106.573
389	-78.6141	-138.025	106.673	106.573	106.573	106.573	106.673	106.573	106.573	106.573	106.673	106.573
390	-78.6141	-136.989	106.673	106.573	106.573	106.573	106.673	106.573	106.573	106.573	106.673	106.573
391	-78.6141	-135.952	106.673	106.573	106.573	106.573	106.673	106.573	106.573	106.573	106.673	106.573
392	-78.6141	-134.916	106.673	106.573	106.573	106.573	106.673	106.573	106.573	106.573	106.673	106.573
393	-78.6141	-133.879	106.673	106.573	106.573	106.573	106.673	106.573	106.573	106.573	106.673	106.573
394	-78.6141	-132.843	106.673	106.573	106.573	106.573	106.673	106.573	106.573	106.573	106.673	106.573
395	-78.6141	-131.807	106.673	106.573	106.573	106.573	106.673	106.573	106.573	106.573	106.673	106.573
396	-78.6141	-130.77	106.673	106.573	106.573	106.573	106.673	106.573	106.573	106.573	106.673	106.573
397	-78.6141	-129.734	106.673	106.573	106.573	106.573	106.673	106.573	106.573	106.573	106.673	106.573
398	-78.6141	-128.697	106.673	106.573	106.573	106.573	106.673	106.573	106.573	106.573	106.673	106.573
399	-78.6141	-127.661	106.673	106.573	106.573	106.573	106.673	106.573	106.573	106.573	106.673	106.573
400	-78.6141	-126.625	106.673	106.573	106.573	106.573	106.673	106.573	106.573	106.573	106.673	106.573
401	-78.6141	-125.588	106.673	106.573	106.573	106.573	106.673	106.573	106.573	106.573	106.673	106.573
402	-78.6141	-124.552	106.673	106.573	106.573	106.573	106.673	106.573	106.573	106.573	106.673	106.573
403	-78.6141	-123.515	106.673	106.573	106.573	106.573	106.673	106.573	106.573	106.573	106.673	106.573
404	-78.6141	-122.479	109.079	108.979	108.979	108.979	109.079	108.979	108.979	108.979	109.079	108.979
405	-78.6141	-121.442	109.6	109.5	109.5	109.5	109.6	109.5	109.5	109.5	109.6	109.5
406	-78.6141	-120.406	109.6	109.5	109.5	109.5	109.6	109.5	109.5	109.5	109.6	109.5
407	-78.6141	-119.37	109.6	109.5	109.5	109.5	109.6	109.5	109.5	109.5	109.6	109.5
408	-78.6141	-118.333	109.6	109.5	109.5	109.5	109.6	109.5	109.5	109.5	109.6	109.5
409	-78.6141	-117.297	109.6	109.5	109.5	109.5	109.6	109.5	109.5	109.5	109.6	109.5
410	-78.6141	-116.26	109.6	109.5	109.5	109.5	109.6	109.5	109.5	109.5	109.6	109.5
411	-78.6141	-115.224	109.6	109.5	109.5	109.5	109.6	109.5	109.5	109.5	109.6	109.5
412	-78.6141	-114.188	109.6	109.5	109.5	109.5	109.6	109.5	109.5	109.5	109.6	109.5
413	-78.6141	-113.151	109.6	109.5	109.5	109.5	109.6	109.5	109.5	109.5	109.6	109.5
414	-78.6141	-112.115	109.6	109.5	109.5	109.5	109.6	109.5	109.5	109.5	109.6	109.5
415	-78.6141	-111.078	109.6	109.5	109.5	109.5	109.6	109.5	109.5	109.5	109.6	109.5
416	-78.6141	-110.042	109.6	109.5	109.5	109.5	109.6	109.5	109.5	109.5	109.6	109.5
417	-78.6141	-109.005	109.6	109.5	109.5	109.5	109.6	109.5	109.5	109.5	109.6	109.5
418	-78.6141	-107.969	109.6	109.5	109.5	109.5	109.6	109.5	109.5	109.5	109.6	109.5
419	-78.6141	-106.933	109.6	109.5	109.5	109.5	109.6	109.5	109.5	109.5	109.6	109.5
420	-78.6141	-105.896	109.6	109.5	109.5	109.5	109.6	109.5	109.5	109.5	109.6	109.5
421	-78.6141	-104.86	109.6	109.5	109.5	109.5	109.6	109.5	109.5	109.5	109.6	109.5
422	-78.6141	-103.823	109.6	109.5	109.5	109.5	109.6	109.5	109.5	109.5	109.6	109.5
423	-78.6141	-102.787	109.6	109.5	109.5	109.5	109.6	109.5	109.5	109.5	109.6	109.5
424	-78.6141	-101.751	109.6	109.5	109.5	109.5	109.6	109.5	109.5	109.5	109.6	109.5
425	-78.6141	-100.714	109.6	109.5	109.5	109.5	109.6	109.5	109.5	109.5	109.6	109.5
426	-78.6141	-99.6777	109.6	109.5	109.5	109.5	109.6	109.5	109.5	109.5	109.6	109.5
427	-78.6141	-98.6413	109.6	109.5	109.5	109.5	109.6	109.5	109.5	109.5	109.6	109.5
428	-78.6141	-97.6049	109.6	109.5	109.5	109.5	109.6	109.5	109.5	109.5	109.6	109.5
429	-78.6141	-96.5684	109.6	109.5	109.5	109.5	109.6	109.5	109.5	109.5	109.6	109.5
430	-78.6141	-95.532	109.6	109.5	109.5	109.5	109.6	109.5	109.5	109.5	109.6	109.5
431	-78.6141	-94.4956	109.6	109.5	109.5	109.5	109.6	109.5	109.5	109.5	109.6	109.5
432	-78.6141	-93.4592	109.6	109.5	109.5	109.5	109.6	109.5	109.5	109.5	109.6	109.5
433	-78.6141	-92.4228	109.6	109.5	109.5	109.5	109.6	109.5	109.5	109.5	109.6	109.5
434	-78.6141	-91.3864	109.6	109.5	109.5	109.5	109.6	109.5	109.5	109.5	109.6	109.5
435	-78.6141	-90.3499	109.6	109.5	109.5	109.5	109.6	109.5	109.5	109.5	109.6	109.5
436	-78.6141	-89.3135	109.6	109.5	109.5	109.5	109.6	109.5	109.5	109.5	109.6	109.5
437	-78.6141	-88.2771	109.6	109.5	109.5	109.5	109.6	109.5	109.5	109.5	109.6	109.5
438	-78.6141	-87.2407	109.6	109.5	109.5	109.5	109.6	109.5	109.5	109.5	109.6	109.5
439	-78.6141	-86.2043	109.6	109.5	109.5	109.5	109.6	109.5	109.5	109.5	109.6	109.5
440	-78.6141	-85.1679	109.6	109.5	109.5	109.5	109.6	109.5	109.5	109.5	109.6	109.5
441	-78.6141	-84.1314	109.6	109.5	109.5	109.5	109.6	109.5	109.5	109.5	109.6	109.5
442	-78.6141	-83.095	109.6	109.5	109.5	109.5	109.6	109.5	109.5	109.5	109.6	109.5
443	-78.6141	-82.0586	109.6	109.5	109.5	109.5	109.6	109.5	109.5	109.5	109.6	109.5
444	-78.6141	-81.0222	109.6	109.5	109.5	109.5	109.6	109.5	109.5	109.5	109.6	109.5
445	-78.6141	-79.9858	109.6	109.5	109.5	109.5	109.6	109.5	109.5	109.5	109.6	109.5
446	-78.6141	-78.9494	109.6	109.5	109.5	109.5	109.6	109.5	109.5	109.5	109.6	109.5
447	-78.6141	-77.9129	103	102.9	102.9	102.9	103	102.9	102.9	102.9	103	102.9
448	-78.6141	-76.8765	86.3897	86.3082	86.3082	86.3082	86.3897	86.3082	86.3082	86.3082	86.3897	86.3082
449	-78.6141	-75.8401	83.1641	83.0914	83.0914	83.0914	83.1641	83.0914	83.0914	83.0914	83.1641	83.0914
450	-78.6141	-74.8037	88.2807	88.194	88.194	88.194	88.2807	88.194	88.194	88.194	88.2807	88.194
451	-78.6141	-73.7673	90.9291	90.8288	90.8288	90.8288	90.9291	90.8288	90.8288	90.8288	90.9291	90.8288
452	-78.6141	-72.7309	90.2993	90.199	90.199	90.199	90.2993	90.199	90.199	90.199	90.2993	90.199
453	-78.6141	-71.6944	73.5177	73.4174	73.4174	73.4174	73.5177	73.4174	73.4174	73.4174	73.5177	73.4174
454	-78.6141	-70.658	73.1003	73	73	73	73.1003	73	73	73	73.1003	73
455	-78.6141	-69.6216	73.1003	73	73	73	73.1003	73	73	73	73.1003	73
456	-78.6141	-68.5852	73.1003	73	73	73	73.1003	73	73	73	73.1003	73
457	-78.6141	-67.5488	65.4089	65.3297	65.3297	65.3297	65.4089	65.3297	65.3297	65.3297	65.4089	65.3297
458	-78.6141	-66.5124	90.5082	90.3853	90.3853	90.3853	90.5082	90.3853	90.3853	90.3853	90.5082	90.3853
459	-78.6141	-65.4759	83.4016	83.2981	83.2981	83.2981	83.4016	83.2981	83.2981	83.2981	83.4016	83.2981
460	-78.6141	-64.4395	81.7162	81.6173	81.6173	81.6173	81.7162	81.6173	81.6173	81.6173	81.7162	81.6173
461	-78.6141	-63.4031	81.7113	81.6125	81.6125	81.6125	81.7113	81.6125	81.6125	81.6125	81.7113	81.6125
462	-78.6141	-62.3667	60.8333	60.8333	60.8333	60.8333	60.8333	60.8333	60.8333	60.8333	60.8333	60.8333
463	-78.6141	-61.3303	91.25	91.25	91.25	91.25	91.25	91.25	91.25	91.25	91.25	91.25
464	-78.6141	-60.2939	91.25	91.25	91.25	91.25	91.25	91.25	91.25	91.25	91.25	91.25
465	-78.6141	-59.2574	91.25	91.25	91.25	91.25	91.25	91.25	91.25	91.25	91.25	91.25
466	-78.6141	-58.221	91.25	91.25	91.25	91.25	91.25	91.25	91.25	91.25	91.25	91.25
467	-78.6141	-57.1846	91.25	91.25	91.25	91.25	91.25	91.25	91.25	91.25	91.25	91.25
468	-78.6141	-56.1482	91.25	91.25	91.25	91.25	91.25	91.25	91.25	91.25	91.25	91.25
469	-78.6141	-55.1118	91.25	91.25	91.25	91.25	91.25	91.25	91.25	91.25	91.25	91.25
470	-78.6141	-54.0754	91.25	91.25	91.25	91.25	91.25	91.25	91.25	91.25	91.25	91.25
471	-78.6141	-53.0389	91.25	91.25	91.25	91.25	91.25	91.25	91.25	91.25	91.25	91.25
472	-78.6141	-52.0025	91.25	91.25	91.25	91.25	91.25	91.25	91.25	91.25	91.25	91.25
473	-78.6141	-50.9661	91.25	91.25	91.25	91.25	91.25	91.25	91.25	91.25	91.25	91.25
474	-78.6141	-49.9297	91.25	91.25	91.25	91.25	91.25	91.25	91.25	91.25	91.25	91.25
475	-78.6141	-48.8933	91.25	91.25	91.25	91.25	91.25	91.25	91.25	91.25	91.25	91.25
476	-78.6141	-47.8569	91.25	91.25	91.25	91.25	91.25	91.25	91.25	91.25	91.25	91.25
477	-78.6141	-46.8204	91.25	91.25	91.25	91.25	91.25	91.25	91.25	91.25	91.25	91.25
478	-78.6141	-45.784	121.667	121.667	121.667	121.667	121.667	121.667	121.667	121.667	121.667	121.667
479	-78.6141	-44.7476	121.667	121.667	121.667	121.667	121.667	121.667	121.667	121.667	121.667	121.667
480	-78.6141	-43.7112	182.5	182.5	182.5	182.5	182.5	182.5	182.5	182.5	182.5	182.5
481	-78.6141	-42.6748	182.5	182.5	182.5	182.5	182.5	182.5	182.5	182.5	182.5	182.5
482	-78.6141	-41.6384	182.5	182.5	182.5	182.5	182.5	182.5	182.5	182.5	182.5	182.5
483	-78.6141	-40.6019	182.5	182.5	182.5	182.5	182.5	182.5	182.5	182.5	182.5	182.5
484	-78.6141	-39.5655	182.5	182.5	182.5	182.5	182.5	182.5	182.5	182.5	182.5	182.5
485	-78.6141	-38.5291	182.5	182.5	182.5	182.5	182.5	182.5	182.5	182.5	182.5	182.5
486	-78.6141	-37.4927	182.5	182.5	182.5	182.5	182.5	182.5	182.5	182.5	182.5	182.5
487	-78.6141	-36.4563	182.5	182.5	182.5	182.5	182.5	182.5	182.5	182.5	182.5	182.5
488	-78.6141	-35.4199	121.667	121.667	121.667	121.667	121.667	121.667	121.667	121.667	121.667	121.667
489	-78.6141	-34.3834	121.667	121.667	121.667	121.667	121.667	121.667	121.667	121.667	121.667	121.667
490	-78.6141	-33.347	121.667	121.667	121.667	121.667	121.667	121.667	121.667	121.667	121.667	121.667
491	-78.6141	-32.3106	156.865	156.685	156.685	156.685	156.865	156.685	156.685	156.685	156.865	156.685
492	-78.6141	-31.2742	102.259	102.159	102.159	102.159	102.259	102.159	102.159	102.159	102.259	102.159
493	-78.6141	-30.2378	95.0342	94.9089	94.9089	94.9089	95.0342	94.9089	94.9089	94.9089	95.0342	94.9089
494	-78.6141	-29.2014	95.0342	94.9089	94.9089	94.9089	95.0342	94.9089	94.9089	94.9089	95.0342	94.9089
495	-78.6141	-28.1649	76.0274	75.9271	75.9271	75.9271	76.0274	75.9271	75.9271	75.9271	76.0274	75.9271
496	-78.6141	-27.1285	85.146	85.0458	85.0458	85.0458	85.146	85.0458	85.0458	85.0458	85.146	85.0458
497	-78.6141	-26.0921	92.4013	92.301	92.301	92.301	92.4013	92.301	92.301	92.301	92.4013	92.301
498	-78.6141	-25.0557	92.4013	92.301	92.301	92.301	92.4013	92.301	92.301	92.301	92.4013	92.301
499	-78.6141	-24.0193	92.4013	92.301	92.301	92.301	92.4013	92.301	92.301	92.301	92.4013	92.301
500	-78.6141	-22.9829	108.545	108.445	108.445	108.445	108.545	108.445	108.445	108.445	108.545	108.445
501	-78.6141	-21.9464	109.6	109.5	109.5	109.5	109.6	109.5	109.5	109.5	109.6	109.5
502	-78.6141	-20.91	109.6	109.5	109.5	109.5	109.6	109.5	109.5	109.5	109.6	109.5
503	-78.6141	-19.8736	109.6	109.5	109.5	109.5	109.6	109.5	109.5	109.5	109.6	109.5
504	-78.6141	-18.8372	109.6	109.5	109.5	109.5	109.6	109.5	109.5	109.5	109.6	109.5
505	-78.6141	-17.8008	109.6	109.5	109.5	109.5	109.6	109.5	109.5	109.5	109.6	109.5
506	-78.6141	-16.7644	109.6	109.5	109.5	109.5	109.6	109.5	109.5	109.5	109.6	109.5
507	-78.6141	-15.7279	109.6	109.5	109.5	109.5	109.6	109.5	109.5	109.5	109.6	109.5
508	-78.6141	-14.6915	109.6	109.5	109.5	109.5	109.6	109.5	109.5	109.5	109.6	109.5
509	-78.6141	-13.6551	109.6	109.5	109.5	109.5	109.6	109.5	109.5	109.5	109.6	109.5
510	-78.6141	-12.6187	109.6	109.5	109.5	109.5	109.6	109.5	109.5	109.5	109.6	109.5
511	-78.6141	-11.5823	109.6	109.5	109.5	109.5	109.6	109.5	109.5	109.5	109.6	109.5
512	-78.6141	-10.5459	109.6	109.5	109.5	109.5	109.6	109.5	109.5	109.5	109.6	109.5
513	-78.6141	-9.50944	109.6	109.5	109.5	109.5	109.6	109.5	109.5	109.5	109.6	109.5
514	-78.6141	-8.47302	109.6	109.5	109.5	109.5	109.6	109.5	109.5	109.5	109.6	109.5
515	-78.6141	-7.43661	109.6	109.5	109.5	109.5	109.6	109.5	109.5	109.5	109.6	109.5
516	-78.6141	-6.40019	109.6	109.5	109.5	109.5	109.6	109.5	109.5	109.5	109.6	109.5
517	-78.6141	-5.36377	109.6	109.5	109.5	109.5	109.6	109.5	109.5	109.5	109.6	109.5
518	-78.6141	-4.32736	109.6	109.5	109.5	109.5	109.6	109.5	109.5	109.5	109.6	109.5
519	-78.6141	-3.29094	109.6	109.5	109.5	109.5	109.6	109.5	109.5	109.5	109.6	109.5
520	-78.6141	-2.25452	109.6	109.5	109.5	109.5	109.6	109.5	109.5	109.5	109.6	109.5
521	-78.6141	-1.21811	109.6	109.5	109.5	109.5	109.6	109.5	109.5	109.5	109.6	109.5
522	-78.6141	-0.181688	109.6	109.5	109.5	109.5	109.6	109.5	109.5	109.5	109.6	109.5
523	-78.6141	0.854728	109.6	109.5	109.5	109.5	109.6	109.5	109.5	109.5	109.6	109.5
524	-78.6141	1.89115	109.6	109.5	109.5	109.5	109.6	109.5	109.5	109.5	109.6	109.5
525	-78.6141	2.92756	109.6	109.5	109.5	109.5	109.6	109.5	109.5	109.5	109.6	109.5
526	-78.6141	3.96398	109.6	109.5	109.5	109.5	109.6	109.5	109.5	109.5	109.6	109.5
527	-78.6141	5.0004	109.6	109.5	109.5	109.5	109.6	109.5	109.5	109.5	109.6	109.5
528	-78.6141	6.03681	109.6	109.5	109.5	109.5	109.6	109.5	109.5	109.5	109.6	109.5
529	-78.6141	7.07323	109.6	109.5	109.5	109.5	109.6	109.5	109.5	109.5	109.6	109.5
530	-78.6141	8.10965	109.6	109.5	109.5	109.5	109.6	109.5	109.5	109.5	109.6	109.5
531	-78.6141	9.14606	109.6	109.5	109.5	109.5	109.6	109.5	109.5	109.5	109.6	109.5
532	-78.6141	10.1825	109.6	109.5	109.5	109.5	109.6	109.5	109.5	109.5	109.6	109.5
533	-78.6141	11.2189	109.6	109.5	109.5	109.5	109.6	109.5	109.5	109.5	109.6	109.5
534	-78.6141	12.2553	109.6	109.5	109.5	109.5	109.6	109.5	109.5	109.5	109.6	109.5
535	-78.6141	13.2917	109.6	109.5	109.5	109.5	109.6	109.5	109.5	109.5	109.6	109.5
536	-78.6141	14.3281	109.6	109.5	109.5	109.5	109.6	109.5	109.5	109.5	109.6	109.5
537	-78.6141	15.3646	109.6	109.5	109.5	109.5	109.6	109.5	109.5	109.5	109.6	109.5
538	-78.6141	16.401	109.6	109.5	109.5	109.5	109.6	109.5	109.5	109.5	109.6	109.5
539	-78.6141	17.4374	109.6	109.5	109.5	109.5	109.6	109.5	109.5	109.5	109.6	109.5
540	-78.6141	18.4738	109.6	109.5	109.5	109.5	109.6	109.5	109.5	109.5	109.6	109.5
541	-78.6141	19.5102	109.6	109.5	109.5	109.5	109.6	109.5	109.5	109.5	109.6	109.5
542	-78.6141	20.5466	109.6	109.5	109.5	109.5	109.6	109.5	109.5	109.5	109.6	109.5
543	-78.6141	21.5831	109.6	109.5	109.5	109.5	109.6	109.5	109.5	109.5	109.6	109.5
544	-78.6141	22.6195	109.6	109.5	109.5	109.5	109.6	109.5	109.5	109.5	109.6	109.5
545	-78.6141	23.6559	109.6	109.5	109.5	109.5	109.6	109.5	109.5	109.5	109.6	109.5
546	-78.6141	24.6923	109.6	109.5	109.5	109.5	109.6	109.5	109.5	109.5	109.6	109.5
547	-78.6141	25.7287	109.6	109.5	109.5	109.5	109.6	109.5	109.5	109.5	109.6	109.5
548	-78.6141	26.7651	109.6	109.5	109.5	109.5	109.6	109.5	109.5	109.5	109.6	109.5
549	-78.6141	27.8016	109.6	109.5	109.5	109.5	109.6	109.5	109.5	109.5	109.6	109.5
550	-78.6141	28.838	109.6	109.5	109.5	109.5	109.6	109.5	109.5	109.5	109.6	109.5
551	-78.6141	29.8744	109.6	109.5	109.5	109.5	109.6	109.5	109.5	109.5	109.6	109.5
552	-78.6141	30.9108	109.6	109.5	109.5	109.5	109.6	109.5	109.5	109.5	109.6	109.5
553	-78.6141	31.9472	109.6	109.5	109.5	109.5	109.6	109.5	109.5	109.5	109.6	109.5
554	-78.6141	32.9836	109.6	109.5	109.5	109.5	109.6	109.5	109.5	109.5	109.6	109.5
555	-78.6141	34.0201	109.6	109.5	109.5	109.5	109.6	109.5	109.5	109.5	109.6	109.5
556	-78.6141	35.0565	109.6	109.5	109.5	109.5	109.6	109.5	109.5	109.5	109.6	109.5
557	-78.6141	36.0929	109.6	109.5	109.5	109.5	109.6	109.5	109.5	109.5	109.6	109.5
558	-78.6141	37.1293	109.6	109.5	109.5	109.5	109.6	109.5	109.5	109.5	109.6	109.5
559	-78.6141	38.1657	109.6	109.5	109.5	109.5	109.6	109.5	109.5	109.5	109.6	109.5
560	-78.6141	39.2021	109.6	109.5	109.5	109.5	109.6	109.5	109.5	109.5	109.6	109.5
561	-78.6141	40.2386	109.6	109.5	109.5	109.5	109.6	109.5	109.5	109.5	109.6	109.5
562	-78.6141	41.275	109.6	109.5	109.5	109.5	109.6	109.5	109.5	109.5	109.6	109.5
563	-78.6141	42.3114	109.6	109.5	109.5	109.5	109.6	109.5	109.5	109.5	109.6	109.5
564	-78.6141	43.3478	109.6	109.5	109.5	109.5	109.6	109.5	109.5	109.5	109.6	109.5
565	-78.6141	44.3842	109.6	109.5	109.5	109.5	109.6	109.5	109.5	109.5	109.6	109.5
566	-78.6141	45.4206	109.6	109.5	109.5	109.5	109.6	109.5	109.5	109.5	109.6	109.5
567	-78.6141	46.4571	109.6	109.5	109.5	109.5	109.6	109.5	109.5	109.5	109.6	109.5
568	-78.6141	47.4935	109.6	109.5	109.5	109.5	109.6	109.5	109.5	109.5	109.6	109.5
569	-78.6141	48.5299	109.6	109.5	109.5	109.5	109.6	109.5	109.5	109.5	109.6	109.5
570	-78.6141	49.5663	109.6	109.5	109.5	109.5	109.6	109.5	109.5	109.5	109.6	109.5
571	-78.6141	50.6027	109.6	109.5	109.5	109.5	109.6	109.5	109.5	109.5	109.6	109.5
572	-78.6141	51.6392	109.6	109.5	109.5	109.5	109.6	109.5	109.5	109.5	109.6	109.5
573	-78.6141	52.6756	109.6	109.5	109.5	109.5	109.6	109.5	109.5	109.5	109.6	109.5
574	-78.6141	53.712	109.6	109.5	109.5	109.5	109.6	109.5	109.5	109.5	109.6	109.5
575	-78.6141	54.7484	109.6	109.5	109.5	109.5	109.6	109.5	109.5	109.5	109.6	109.5
576	-78.6141	55.7848	109.6	109.5	109.5	109.5	109.6	109.5	109.5	109.5	109.6	109.5
577	-78.6141	56.8212	109.6	109.5	109.5	109.5	109.6	109.5	109.5	109.5	109.6	109.5
578	-78.6141	57.8577	109.6	109.5	109.5	109.5	109.6	109.5	109.5	109.5	109.6	109.5
579	-78.6141	58.8941	109.6	109.5	109.5	109.5	109.6	109.5	109.5	109.5	109.6	109.5
580	-78.6141	59.9305	109.6	109.5	109.5	109.5	109.6	109.5	109.5	109.5	109.6	109.5
581	-78.6141	60.9669	109.6	109.5	109.5	109.5	109.6	109.5	109.5	109.5	109.6	109.5
582	-78.6141	62.0033	109.6	109.5	109.5	109.5	109.6	109.5	109.5	109.5	109.6	109.5
583	-78.6141	63.0397	109.6	109.5	109.5	109.5	109.6	109.5	109.5	109.5	109.6	109.5
584	-78.6141	64.0762	109.6	109.5	109.5	109.5	109.6	109.5	109.5	109.5	109.6	109.5
585	-78.6141	65.1126	109.6	109.5	109.5	109.5	109.6	109.5	109.5	109.5	109.6	109.5
586	-78.6141	66.149	109.6	109.5	109.5	109.5	109.6	109.5	109.5	109.5	109.6	109.5
587	-78.6141	67.1854	109.6	109.5	109.5	109.5	109.6	109.5	109.5	109.5	109.6	109.5
588	-78.6141	68.2218	109.6	109.5	109.5	109.5	109.6	109.5	109.5	109.5	109.6	109.5
589	-78.6141	69.2582	109.6	109.5	109.5	109.5	109.6	109.5	109.5	109.5	109.6	109.5
590	-78.6141	70.2947	109.6	109.5	109.5	109.5	109.6	109.5	109.5	109.5	109.6	109.5
591	-78.6141	71.3311	109.6	109.5	109.5	109.5	109.6	109.5	109.5	109.5	109.6	109.5
592	-78.6141	72.3675	109.6	109.5	109.5	109.5	109.6	109.5	109.5	109.5	109.6	109.5
593	-78.6141	73.4039	109.6	109.5	109.5	109.5	109.6	109.5	109.5	109.5	109.6	109.5
594	-78.6141	74.4403	109.6	109.5	109.5	109.5	109.6	109.5	109.5	109.5	109.6	109.5
595	-78.6141	75.4767	109.6	109.5	109.5	109.5	109.6	109.5	109.5	109.5	109.6	109.5
596	-78.6141	76.5132	109.6	109.5	109.5	109.5	109.6	109.5	109.5	109.5	109.6	109.5
597	-78.6141	77.5496	109.6	109.5	109.5	109.5	109.6	109.5	109.5	109.5	109.6	109.5
598	-78.6141	78.586	109.6	109.5	109.5	109.5	109.6	109.5	109.5	109.5	109.6	109.5
599	-78.6141	79.6224	109.6	109.5	109.5	109.5	109.6	109.5	109.5	109.5	109.6	109.5
600	-78.6141	80.6588	109.6	109.5	109.5	109.5	109.6	109.5	109.5	109.5	109.6	109.5
601	-78.6141	81.6952	109.6	109.5	109.5	109.5	109.6	109.5	109.5	109.5	109.6	109.5
602	-78.6141	82.7317	109.6	109.5	109.5	109.5	109.6	109.5	109.5	109.5	109.6	109.5
603	-78.6141	83.7681	109.6	109.5	109.5	109.5	109.6	109.5	109.5	109.5	109.6	109.5
604	-78.6141	84.8045	109.6	109.5	109.5	109.5	109.6	109.5	109.5	109.5	109.6	109.5
605	-78.6141	85.8409	109.6	109.5	109.5	109.5	109.6	109.5	109.5	109.5	109.6	109.5
606	-78.6141	86.8773	109.6	109.5	109.5	109.5	109.6	109.5	109.5	109.5	109.6	109.5
607	-78.6141	87.9137	109.6	109.5	109.5	109.5	109.6	109.5	109.5	109.5	109.6	109.5
608	-78.6141	88.9502	109.6	109.5	109.5	109.5	109.6	109.5	109.5	109.5	109.6	109.5
609	-78.6141	89.9866	109.6	109.5	109.5	109.5	109.6	109.5	109.5	109.5	109.6	109.5
610	-78.6141	91.023	109.6	109.5	109.5	109.5	109.6	109.5	109.5	109.5	109.6	109.5
611	-78.6141	92.0594	109.6	109.5	109.5	109.5	109.6	109.5	109.5	109.5	109.6	109.5
612	-78.6141	93.0958	109.6	109.5	109.5	109.5	109.6	109.5	109.5	109.5	109.6	109.5
613	-78.6141	94.1322	109.6	109.5	109.5	109.5	109.6	109.5	109.5	109.5	109.6	109.5
614	-78.6141	95.1687	109.6	109.5	109.5	109.5	109.6	109.5	109.5	109.5	109.6	109.5
615	-78.6141	96.2051	109.6	109.5	109.5	109.5	109.6	109.5	109.5	109.5	109.6	109.5
616	-78.6141	97.2415	109.6	109.5	109.5	109.5	109.6	109.5	109.5	109.5	109.6	109.5
617	-78.6141	98.2779	109.6	109.5	109.5	109.5	109.6	109.5	109.5	109.5	109.6	109.5
618	-78.6141	99.3143	109.6	109.5	109.5	109.5	109.6	109.5	109.5	109.5	109.6	109.5
619	-78.6141	100.351	109.6	109.5	109.5	109.5	109.6	109.5	109.5	109.5	109.6	109.5
620	-78.6141	101.387	109.6	109.5	109.5	109.5	109.6	109.5	109.5	109.5	109.6	109.5
621	-78.6141	102.424	109.6	109.5	109.5	109.5	109.6	109.5	109.5	109.5	109.6	109.5
622	-78.6141	103.46	109.6	109.5	109.5	109.5	109.6	109.5	109.5	109.5	109.6	109.5
623	-78.6141	104.496	109.6	109.5	109.5	109.5	109.6	109.5	109.5	109.5	109.6	109.5
624	-78.6141	105.533	109.6	109.5	109.5	109.5	109.6	109.5	109.5	109.5	109.6	109.5
625	-78.6141	106.569	109.6	109.5	109.5	109.5	109.6	109.5	109.5	109.5	109.6	109.5
626	-78.6141	107.606	109.6	109.5	109.5	109.5	109.6	109.5	109.5	109.5	109.6	109.5
627	-78.6141	108.642	109.6	109.5	109.5	109.5	109.6	109.5	109.5	109.5	109.6	109.5
628	-78.6141	109.678	109.6	109.5	109.5	109.5	109.6	109.5	109.5	109.5	109.6	109.5
629	-78.6141	110.715	109.6	109.5	109.5	109.5	109.6	109.5	109.5	109.5	109.6	109.5
630	-78.6141	111.751	109.6	109.5	109.5	109.5	109.6	109.5	109.5	109.5	109.6	109.5
631	-78.6141	112.788	109.6	109.5	109.5	109.5	109.6	109.5	109.5	109.5	109.6	109.5
632	-78.6141	113.824	109.6	109.5	109.5	109.5	109.6	109.5	109.5	109.5	109.6	109.5
633	-78.6141	114.861	109.6	109.5	109.5	109.5	109.6	109.5	109.5	109.5	109.6	109.5
634	-78.6141	115.897	109.6	109.5	109.5	109.5	109.6	109.5	109.5	109.5	109.6	109.5
635	-78.6141	116.933	109.6	109.5	109.5	109.5	109.6	109.5	109.5	109.5	109.6	109.5
636	-78.6141	117.97	109.6	109.5	109.5	109.5	109.6	109.5	109.5	109.5	109.6	109.5
637	-78.6141	119.006	109.6	109.5	109.5	109.5	109.6	109.5	109.5	109.5	109.6	109.5
638	-78.6141	120.043	109.6	109.5	109.5	109.5	109.6	109.5	109.5	109.5	109.6	109.5
639	-78.6141	121.079	109.6	109.5	109.5	109.5	109.6	109.5	109.5	109.5	109.6	109.5
640	-78.6141	122.115	109.6	109.5	109.5	109.5	109.6	109.5	109.5	109.5	109.6	109.5
641	-78.6141	123.152	109.6	109.5	109.5	109.5	109.6	109.5	109.5	109.5	109.6	109.5
642	-78.6141	124.188	109.6	109.5	109.5	109.5	109.6	109.5	109.5	109.5	109.6	109.5
643	-78.6141	125.225	109.6	109.5	109.5	109.5	109.6	109.5	109.5	109.5	109.6	109.5
644	-78.6141	126.261	109.6	109.5	109.5	109.5	109.6	109.5	109.5	109.5	109.6	109.5
645	-78.6141	127.298	109.6	109.5	109.5	109.5	109.6	109.5	109.5	109.5	109.6	109.5
646	-78.6141	128.334	109.6	109.5	109.5	109.5	109.6	109.5	109.5	109.5	109.6	109.5
647	-78.6141	129.37	109.6	109.5	109.5	109.5	109.6	109.5	109.5	109.5	109.6	109.5
648	-78.6141	130.407	109.6	109.5	109.5	109.5	109.6	109.5	109.5	109.5	109.6	109.5
649	-78.6141	131.443	109.6	109.5	109.5	109.5	109.6	109.5	109.5	109.5	109.6	109.5
650	-78.6141	132.48	109.6	109.5	109.5	109.5	109.6	109.5	109.5	109.5	109.6	109.5
651	-78.6141	133.516	109.6	109.5	109.5	109.5	109.6	109.5	109.5	109.5	109.6	109.5
652	-78.6141	134.552	109.6	109.5	109.5	109.5	109.6	109.5	109.5	109.5	109.6	109.5
653	-78.6141	135.589	109.6	109.5	109.5	109.5	109.6	109.5	109.5	109.5	109.6	109.5
654	-78.6141	136.625	109.6	109.5	109.5	109.5	109.6	109.5	109.5	109.5	109.6	109.5
655	-78.6141	137.662	109.6	109.5	109.5	109.5	109.6	109.5	109.5	109.5	109.6	109.5
656	-78.6141	138.698	109.6	109.5	109.5	109.5	109.6	109.5	109.5	109.5	109.6	109.5
657	-78.6141	139.735	109.6	109.5	109.5	109.5	109.6	109.5	109.5	109.5	109.6	109.5
658	-78.6141	140.771	109.6	109.5	109.5	109.5	109.6	109.5	109.5	109.5	109.6	109.5
659	-78.6141	141.807	109.6	109.5	109.5	109.5	109.6	109.5	109.5	109.5	109.6	109.5
660	-78.6141	142.844	109.6	109.5	109.5	109.5	109.6	109.5	109.5	109.5	109.6	109.5
661	-78.6141	143.88	109.6	109.5	109.5	109.5	109.6	109.5	109.5	109.5	109.6	109.5
662	-78.6141	144.917	109.6	109.5	109.5	109.5	109.6	109.5	109.5	109.5	109.6	109.5
663	-78.6141	145.953	109.6	109.5	109.5	109.5	109.6	109.5	109.5	109.5	109.6	109.5
664	-78.6141	146.989	109.6	109.5	109.5	109.5	109.6	109.5	109.5	109.5	109.6	109.5
665	-78.6141	148.026	109.6	109.5	109.5	109.5	109.6	109.5	109.5	109.5	109.6	109.5
666	-78.6141	149.062	109.6	109.5	109.5	109.5	109.6	109.5	109.5	109.5	109.6	109.5
667	-78.6141	150.099	109.6	109.5	109.5	109.5	109.6	109.5	109.5	109.5	109.6	109.5
668	-78.6141	151.135	109.6	109.5	109.5	109.5	109.6	109.5	109.5	109.5	109.6	109.5
669	-78.6141	152.172	109.6	109.5	109.5	109.5	109.6	109.5	109.5	109.5	109.6	109.5
670	-78.6141	153.208	109.6	109.5	109.5	109.5	109.6	109.5	109.5	109.5	109.6	109.5
671	-78.6141	154.244	109.6	109.5	109.5	109.5	109.6	109.5	109.5	109.5	109.6	109.5
672	-78.6141	155.281	109.6	109.5	109.5	109.5	109.6	109.5	109.5	109.5	109.6	109.5
673	-78.6141	156.317	108.829	108.729	108.729	108.729	108.829	108.729	108.729	108.729	108.829	108.729
674	-78.6141	157.354	106.673	106.573	106.573	106.573	106.673	106.573	106.573	106.573	106.673	106.573
675	-78.6141	158.39	69.5946	69.5946	69.5946	69.5946	69.5946	69.5946	69.5946	69.5946	69.5946	69.5946
676	-78.6141	159.426	59.6656	59.6656	59.6656	59.6656	59.6656	59.6656	59.6656	59.6656	59.6656	59.6656
677	-78.6141	160.463	47.3372	47.3372	47.3372	47.3372	47.3372	47.3372	47.3372	47.3372	47.3372	47.3372
678	-78.6141	161.499	52.1429	52.1429	52.1429	52.1429	52.1429	52.1429	52.1429	52.1429	52.1429	52.1429
679	-78.6141	162.536	52.1429	52.1429	52.1429	52.1429	52.1429	52.1429	52.1429	52.1429	52.1429	52.1429
680	-78.6141	163.572	0	0	0	0	0	0	0	0	0	0
681	-78.6141	164.609	0	0	0	0	0	0	0	0	0	0
682	-78.6141	165.645	0	0	0	0	0	0	0	0	0	0
683	-78.6141	166.681	0	0	0	0	0	0	0	0	0	0
684	-78.6141	167.718	0	0	0	0	0	0	0	0	0	0
685	-78.6141	168.754	0	0	0	0	0	0	0	0	0	0
686	-78.6141	169.791	0	0	0	0	0	0	0	0	0	0
687	-78.6141	170.827	0	0	0	0	0	0	0	0	0	0
688	-78.6141	171.863	0	0	0	0	0	0	0	0	0	0
689	-78.6141	172.9	0	0	0	0	0	0	0	0	0	0
690	-78.6141	173.936	0	0	0	0	0	0	0	0	0	0
691	-78.6141	174.973	0	0	0	0	0	0	0	0	0	0
692	-78.6141	176.009	0	0	0	0	0	0	0	0	0	0
693	-78.6141	177.046	0	0	0	0	0	0	0	0	0	0
694	-78.6141	178.082	0	0	0	0	0	0	0	0	0	0
695	-78.6141	179.118	0	0	0	0	0	0	0	0	0	0
696	-78.6141	179.818	0	0	0	0	0	0	0	0	0	0
697	-75.1441	-179.482	NA	NA	NA	NA	NA	NA	NA	NA	NA	NA
698	-75.1441	-178.445	NA	NA	NA	NA	NA	NA	NA	NA	NA	NA
699	-75.1441	-177.409	NA	NA	NA	NA	NA	NA	NA	NA	NA	NA
700	-75.1441	-176.373	NA	NA	NA	NA	NA	NA	NA	NA	NA	NA
701	-75.1441	-175.336	NA	NA	NA	NA	NA	NA	NA	NA	NA	NA
702	-75.1441	-174.3	NA	NA	NA	NA	NA	NA	NA	NA	NA	NA
703	-75.1441	-173.263	NA	NA	NA	NA	NA	NA	NA	NA	NA	NA
704	-75.1441	-172.227	NA	NA	NA	NA	NA	NA	NA	NA	NA	NA
705	-75.1441	-171.19	NA	NA	NA	NA	NA	NA	NA	NA	NA	NA
706	-75.1441	-170.154	NA	NA	NA	NA	NA	NA	NA	NA	NA	NA
707	-75.1441	-169.118	NA	NA	NA	NA	NA	NA	NA	NA	NA	NA
708	-75.1441	-168.081	NA	NA	NA	NA	NA	NA	NA	NA	NA	NA
709	-75.1441	-167.045	NA	NA	NA	NA	NA	NA	NA	NA	NA	NA
710	-75.1441	-166.008	NA	NA	NA	NA	NA	NA	NA	NA	NA	NA
711	-75.1441	-164.972	NA	NA	NA	NA	NA	NA	NA	NA	NA	NA
712	-75.1441	-163.936	NA	NA	NA	NA	NA	NA	NA	NA	NA	NA
713	-75.1441	-162.899	NA	NA	NA	NA	NA	NA	NA	NA	NA	NA
714	-75.1441	-161.863	NA	NA	NA	NA	NA	NA	NA	NA	NA	NA
715	-75.1441	-160.826	NA	NA	NA	NA	NA	NA	NA	NA	NA	NA
716	-75.1441	-159.79	NA	NA	NA	NA	NA	NA	NA	NA	NA	NA
717	-75.1441	-158.753	NA	NA	NA	NA	NA	NA	NA	NA	NA	NA
718	-75.1441	-157.717	NA	NA	NA	NA	NA	NA	NA	NA	NA	NA
719	-75.1441	-156.681	NA	NA	NA	NA	NA	NA	NA	NA	NA	NA
720	-75.1441	-155.644	NA	NA	NA	NA	NA	NA	NA	NA	NA	NA
721	-75.1441	-154.608	NA	NA	NA	NA	NA	NA	NA	NA	NA	NA
722	-75.1441	-153.571	NA	NA	NA	NA	NA	NA	NA	NA	NA	NA
723	-75.1441	-152.535	NA	NA	NA	NA	NA	NA	NA	NA	NA	NA
724	-75.1441	-151.499	NA	NA	NA	NA	NA	NA	NA	NA	NA	NA
725	-75.1441	-150.462	NA	NA	NA	NA	NA	NA	NA	NA	NA	NA
726	-75.1441	-149.426	NA	NA	NA	NA	NA	NA	NA	NA	NA	NA
727	-75.1441	-148.389	NA	NA	NA	NA	NA	NA	NA	NA	NA	NA
728	-75.1441	-147.353	NA	NA	NA	NA	NA	NA	NA	NA	NA	NA
729	-75.1441	-146.316	NA	NA	NA	NA	NA	NA	NA	NA	NA	NA
730	-75.1441	-145.28	NA	NA	NA	NA	NA	NA	NA	NA	NA	NA
731	-75.1441	-144.244	NA	NA	NA	NA	NA	NA	NA	NA	NA	NA
732	-75.1441	-143.207	NA	NA	NA	NA	NA	NA	NA	NA	NA	NA
733	-75.1441	-142.171	NA	NA	NA	NA	NA	NA	NA	NA	NA	NA
734	-75.1441	-141.134	0	0	0	0	0	0	0	0	0	0
735	-75.1441	-140.098	0	0	0	0	0	0	0	0	0	0
736	-75.1441	-139.062	0	0	0	0	0	0	0	0	0	0
737	-75.1441	-138.025	0	0	0	0	0	0	0	0	0	0
738	-75.1441	-136.989	0	0	0	0	0	0	0	0	0	0
739	-75.1441	-135.952	0	0	0	0	0	0	0	0	0	0
740	-75.1441	-134.916	0	0	0	0	0	0	0	0	0	0
741	-75.1441	-133.879	0	0	0	0	0	0	0	0	0	0
742	-75.1441	-132.843	0	0	0	0	0	0	0	0	0	0
743	-75.1441	-131.807	121.667	121.667	121.667	121.667	121.667	121.667	121.667	121.667	121.667	121.667
744	-75.1441	-130.77	121.667	121.667	121.667	121.667	121.667	121.667	121.667	121.667	121.667	121.667
745	-75.1441	-129.734	105.171	104.883	104.883	104.883	105.171	104.883	104.883	104.883	105.171	104.883
746	-75.1441	-128.697	105.171	104.883	104.883	104.883	105.171	104.883	104.883	104.883	105.171	104.883
747	-75.1441	-127.661	97.2163	97.0928	97.0928	97.0928	97.2163	97.0928	97.0928	97.0928	97.2163	97.0928
748	-75.1441	-126.625	75.6126	75.5166	75.5166	75.5166	75.6126	75.5166	75.5166	75.5166	75.6126	75.5166
749	-75.1441	-125.588	75.6126	75.5166	75.5166	75.5166	75.6126	75.5166	75.5166	75.5166	75.6126	75.5166
750	-75.1441	-124.552	75.6126	75.5166	75.5166	75.5166	75.6126	75.5166	75.5166	75.5166	75.6126	75.5166
751	-75.1441	-123.515	75.6126	75.5166	75.5166	75.5166	75.6126	75.5166	75.5166	75.5166	75.6126	75.5166
752	-75.1441	-122.479	75.6126	75.5166	75.5166	75.5166	75.6126	75.5166	75.5166	75.5166	75.6126	75.5166
753	-75.1441	-121.442	97.2163	97.0928	97.0928	97.0928	97.2163	97.0928	97.0928	97.0928	97.2163	97.0928
754	-75.1441	-120.406	97.2163	97.0928	97.0928	97.0928	97.2163	97.0928	97.0928	97.0928	97.2163	97.0928
755	-75.1441	-119.37	97.2163	97.0928	97.0928	97.0928	97.2163	97.0928	97.0928	97.0928	97.2163	97.0928
756	-75.1441	-118.333	97.2163	97.0928	97.0928	97.0928	97.2163	97.0928	97.0928	97.0928	97.2163	97.0928
757	-75.1441	-117.297	97.2163	97.0928	97.0928	97.0928	97.2163	97.0928	97.0928	97.0928	97.2163	97.0928
758	-75.1441	-116.26	113.419	113.275	113.275	113.275	113.419	113.275	113.275	113.275	113.419	113.275
759	-75.1441	-115.224	113.419	113.275	113.275	113.275	113.419	113.275	113.275	113.275	113.419	113.275
760	-75.1441	-114.188	113.419	113.275	113.275	113.275	113.419	113.275	113.275	113.275	113.419	113.275
761	-75.1441	-113.151	73	73	73	73	73	73	73	73	73	73
762	-75.1441	-112.115	73	73	73	73	73	73	73	73	73	73
763	-75.1441	-111.078	91.25	91.25	91.25	91.25	91.25	91.25	91.25	91.25	91.25	91.25
764	-75.1441	-110.042	0	0	0	0	0	0	0	0	0	0
765	-75.1441	-109.005	0	0	0	0	0	0	0	0	0	0
766	-75.1441	-107.969	182.5	182.5	182.5	182.5	182.5	182.5	182.5	182.5	182.5	182.5
767	-75.1441	-106.933	182.5	182.5	182.5	182.5	182.5	182.5	182.5	182.5	182.5	182.5
768	-75.1441	-105.896	182.5	182.5	182.5	182.5	182.5	182.5	182.5	182.5	182.5	182.5
769	-75.1441	-104.86	182.5	182.5	182.5	182.5	182.5	182.5	182.5	182.5	182.5	182.5
770	-75.1441	-103.823	179.843	179.684	179.684	179.684	179.843	179.684	179.684	179.684	179.843	179.684
771	-75.1441	-102.787	81.2311	79.8311	79.8311	79.8311	79.8994	80.7189	79.8311	80.4722	79.8994	80.6202
772	-75.1441	-101.751	56.7663	55.8817	55.8817	55.8817	55.9296	56.0896	55.8817	56.2351	55.9296	55.925
773	-75.1441	-100.714	56.665	55.8817	55.8817	55.8817	55.9296	56.0349	55.8817	56.2076	55.9296	55.8817
774	-75.1441	-99.6777	61.4117	61.3489	61.3489	61.3489	61.4117	61.3489	61.3489	61.5215	61.4117	61.3489
775	-75.1441	-98.6413	70.0281	69.9416	69.9416	69.9416	70.0281	69.9416	69.9416	70.0619	70.0281	69.9416
776	-75.1441	-97.6049	71.1283	71.0388	71.0388	71.0388	71.1283	71.0388	71.0388	71.0388	71.1283	71.0388
777	-75.1441	-96.5684	85.9289	85.8286	85.8286	85.8286	85.9289	85.8286	85.8286	85.8286	85.9289	85.8286
778	-75.1441	-95.532	97.0329	96.9326	96.9326	96.9326	97.0329	96.9326	96.9326	96.9326	97.0329	96.9326
779	-75.1441	-94.4956	97.0329	96.9326	96.9326	96.9326	97.0329	96.9326	96.9326	96.9326	97.0329	96.9326
780	-75.1441	-93.4592	97.0329	96.9326	96.9326	96.9326	97.0329	96.9326	96.9326	96.9326	97.0329	96.9326
781	-75.1441	-92.4228	97.0329	96.9326	96.9326	96.9326	97.0329	96.9326	96.9326	96.9326	97.0329	96.9326
782	-75.1441	-91.3864	97.0329	96.9326	96.9326	96.9326	97.0329	96.9326	96.9326	96.9326	97.0329	96.9326
783	-75.1441	-90.3499	97.0329	96.9326	96.9326	96.9326	97.0329	96.9326	96.9326	96.9326	97.0329	96.9326
784	-75.1441	-89.3135	97.0329	96.9326	96.9326	96.9326	97.0329	96.9326	96.9326	96.9326	97.0329	96.9326
785	-75.1441	-88.2771	97.0329	96.9326	96.9326	96.9326	97.0329	96.9326	96.9326	96.9326	97.0329	96.9326
786	-75.1441	-87.2407	97.0329	96.9326	96.9326	96.9326	97.0329	96.9326	96.9326	96.9326	97.0329	96.9326
787	-75.1441	-86.2043	97.0329	96.9326	96.9326	96.9326	97.0329	96.9326	96.9326	96.9326	97.0329	96.9326
788	-75.1441	-85.1679	97.0329	96.9326	96.9326	96.9326	97.0329	96.9326	96.9326	96.9326	97.0329	96.9326
789	-75.1441	-84.1314	97.0329	96.9326	96.9326	96.9326	97.0329	96.9326	96.9326	96.9326	97.0329	96.9326
790	-75.1441	-83.095	121.291	121.166	121.166	121.166	121.291	121.166	121.166	121.166	121.291	121.166
791	-75.1441	-82.0586	121.291	121.166	121.166	121.166	121.291	121.166	121.166	121.166	121.291	121.166
792	-75.1441	-81.0222	97.0329	96.9326	96.9326	96.9326	97.0329	96.9326	96.9326	96.9326	97.0329	96.9326
793	-75.1441	-79.9858	92.3079	92.2206	92.2206	92.2206	92.3079	92.2206	92.2206	92.2206	92.3079	92.2206
794	-75.1441	-78.9494	91.984	91.8976	91.8976	91.8976	91.984	91.8976	91.8976	91.8976	91.984	91.8976
795	-75.1441	-77.9129	91.984	91.8976	91.8976	91.8976	91.984	91.8976	91.8976	91.8976	91.984	91.8976
796	-75.1441	-76.8765	95.4144	95.3186	95.3186	95.3186	95.4144	95.3186	95.3186	95.3186	95.4144	95.3186
797	-75.1441	-75.8401	97.0329	96.9326	96.9326	96.9326	97.0329	96.9326	96.9326	96.9326	97.0329	96.9326
798	-75.1441	-74.8037	97.0329	96.9326	96.9326	96.9326	97.0329	96.9326	96.9326	96.9326	97.0329	96.9326
799	-75.1441	-73.7673	94.8971	94.8027	94.8027	94.8027	94.8971	94.8027	94.8027	94.8027	94.8971	94.8027
800	-75.1441	-72.7309	93.6883	93.5972	93.5972	93.5972	93.6883	93.5972	93.5972	93.5972	93.6883	93.5972
801	-75.1441	-71.6944	95.1042	95.0039	95.0039	95.0039	95.1042	95.0039	95.0039	95.0039	95.1042	95.0039
802	-75.1441	-70.658	91.3981	91.2978	91.2978	91.2978	91.3981	91.2978	91.2978	91.2978	91.3981	91.2978
803	-75.1441	-69.6216	73.1003	73	73	73	73.1003	73	73	73	73.1003	73
804	-75.1441	-68.5852	73.1003	73	73	73	73.1003	73	73	73	73.1003	73
805	-75.1441	-67.5488	73.1003	73	73	73	73.1003	73	73	73	73.1003	73
806	-75.1441	-66.5124	91.3753	91.25	91.25	91.25	91.3753	91.25	91.25	91.25	91.3753	91.25
807	-75.1441	-65.4759	86.885	86.7719	86.7719	86.7719	86.885	86.7719	86.7719	86.7719	86.885	86.7719
808	-75.1441	-64.4395	89.9557	89.8342	89.8342	89.8342	89.9557	89.8342	89.8342	89.8342	89.9557	89.8342
809	-75.1441	-63.4031	87.8157	87.7001	87.7001	87.7001	87.8157	87.7001	87.7001	87.7001	87.8157	87.7001
810	-75.1441	-62.3667	60.8333	60.8333	60.8333	60.8333	60.8333	60.8333	60.8333	60.8333	60.8333	60.8333
811	-75.1441	-61.3303	91.25	91.25	91.25	91.25	91.25	91.25	91.25	91.25	91.25	91.25
812	-75.1441	-60.2939	121.667	121.667	121.667	121.667	121.667	121.667	121.667	121.667	121.667	121.667
813	-75.1441	-59.2574	0	0	0	0	0	0	0	0	0	0
814	-75.1441	-58.221	0	0	0	0	0	0	0	0	0	0
815	-75.1441	-57.1846	0	0	0	0	0	0	0	0	0	0
816	-75.1441	-56.1482	0	0	0	0	0	0	0	0	0	0
817	-75.1441	-55.1118	NA	NA	NA	NA	NA	NA	NA	NA	NA	NA
818	-75.1441	-54.0754	NA	NA	NA	NA	NA	NA	NA	NA	NA	NA
819	-75.1441	-53.0389	NA	NA	NA	NA	NA	NA	NA	NA	NA	NA
820	-75.1441	-52.0025	NA	NA	NA	NA	NA	NA	NA	NA	NA	NA
821	-75.1441	-50.9661	NA	NA	NA	NA	NA	NA	NA	NA	NA	NA
822	-75.1441	-49.9297	NA	NA	NA	NA	NA	NA	NA	NA	NA	NA
823	-75.1441	-48.8933	NA	NA	NA	NA	NA	NA	NA	NA	NA	NA
824	-75.1441	-47.8569	NA	NA	NA	NA	NA	NA	NA	NA	NA	NA
825	-75.1441	-46.8204	NA	NA	NA	NA	NA	NA	NA	NA	NA	NA
826	-75.1441	-45.784	NA	NA	NA	NA	NA	NA	NA	NA	NA	NA
827	-75.1441	-44.7476	NA	NA	NA	NA	NA	NA	NA	NA	NA	NA
828	-75.1441	-43.7112	NA	NA	NA	NA	NA	NA	NA	NA	NA	NA
829	-75.1441	-42.6748	NA	NA	NA	NA	NA	NA	NA	NA	NA	NA
830	-75.1441	-41.6384	NA	NA	NA	NA	NA	NA	NA	NA	NA	NA
831	-75.1441	-40.6019	NA	NA	NA	NA	NA	NA	NA	NA	NA	NA
832	-75.1441	-39.5655	NA	NA	NA	NA	NA	NA	NA	NA	NA	NA
833	-75.1441	-38.5291	NA	NA	NA	NA	NA	NA	NA	NA	NA	NA
834	-75.1441	-37.4927	NA	NA	NA	NA	NA	NA	NA	NA	NA	NA
835	-75.1441	-36.4563	NA	NA	NA	NA	NA	NA	NA	NA	NA	NA
836	-75.1441	-35.4199	NA	NA	NA	NA	NA	NA	NA	NA	NA	NA
837	-75.1441	-34.3834	NA	NA	NA	NA	NA	NA	NA	NA	NA	NA
838	-75.1441	-33.347	NA	NA	NA	NA	NA	NA	NA	NA	NA	NA
839	-75.1441	-32.3106	NA	NA	NA	NA	NA	NA	NA	NA	NA	NA
840	-75.1441	-31.2742	NA	NA	NA	NA	NA	NA	NA	NA	NA	NA
841	-75.1441	-30.2378	NA	NA	NA	NA	NA	NA	NA	NA	NA	NA
842	-75.1441	-29.2014	NA	NA	NA	NA	NA	NA	NA	NA	NA	NA
843	-75.1441	-28.1649	NA	NA	NA	NA	NA	NA	NA	NA	NA	NA
844	-75.1441	-27.1285	NA	NA	NA	NA	NA	NA	NA	NA	NA	NA
845	-75.1441	-26.0921	0	0	0	0	0	0	0	0	0	0
846	-75.1441	-25.0557	0	0	0	0	0	0	0	0	0	0
847	-75.1441	-24.0193	0	0	0	0	0	0	0	0	0	0
848	-75.1441	-22.9829	0	0	0	0	0	0	0	0	0	0
849	-75.1441	-21.9464	0	0	0	0	0	0	0	0	0	0
850	-75.1441	-20.91	91.25	91.25	91.25	91.25	91.25	91.25	91.25	91.25	91.25	91.25
851	-75.1441	-19.8736	91.25	91.25	91.25	91.25	91.25	91.25	91.25	91.25	91.25	91.25
852	-75.1441	-18.8372	76.9534	76.9534	76.9534	76.9534	76.9534	76.9534	76.9534	76.9534	76.9534	76.9534
853	-75.1441	-17.8008	99.4061	99.4061	99.4061	99.4061	99.4061	99.4061	99.4061	99.4061	99.4061	99.4061
854	-75.1441	-16.7644	129.809	129.729	129.729	129.729	129.809	129.729	129.729	129.729	129.809	129.729
855	-75.1441	-15.7279	129.809	129.729	129.729	129.729	129.809	129.729	129.729	129.729	129.809	129.729
856	-75.1441	-14.6915	91.6816	91.596	91.596	91.596	91.6816	91.596	91.596	91.596	91.6816	91.596
857	-75.1441	-13.6551	91.984	91.8976	91.8976	91.8976	91.984	91.8976	91.8976	91.8976	91.984	91.8976
858	-75.1441	-12.6187	96.0615	95.9639	95.9639	95.9639	96.0615	95.9639	95.9639	95.9639	96.0615	95.9639
859	-75.1441	-11.5823	97.0329	96.9326	96.9326	96.9326	97.0329	96.9326	96.9326	96.9326	97.0329	96.9326
860	-75.1441	-10.5459	100.487	100.387	100.387	100.387	100.487	100.387	100.387	100.387	100.487	100.387
861	-75.1441	-9.50944	109.6	109.5	109.5	109.5	109.6	109.5	109.5	109.5	109.6	109.5
862	-75.1441	-8.47302	109.6	109.5	109.5	109.5	109.6	109.5	109.5	109.5	109.6	109.5
863	-75.1441	-7.43661	109.6	109.5	109.5	109.5	109.6	109.5	109.5	109.5	109.6	109.5
864	-75.1441	-6.40019	109.6	109.5	109.5	109.5	109.6	109.5	109.5	109.5	109.6	109.5
865	-75.1441	-5.36377	109.6	109.5	109.5	109.5	109.6	109.5	109.5	109.5	109.6	109.5
866	-75.1441	-4.32736	109.6	109.5	109.5	109.5	109.6	109.5	109.5	109.5	109.6	109.5
867	-75.1441	-3.29094	109.6	109.5	109.5	109.5	109.6	109.5	109.5	109.5	109.6	109.5
868	-75.1441	-2.25452	109.6	109.5	109.5	109.5	109.6	109.5	109.5	109.5	109.6	109.5
869	-75.1441	-1.21811	109.6	109.5	109.5	109.5	109.6	109.5	109.5	109.5	109.6	109.5
870	-75.1441	-0.181688	109.6	109.5	109.5	109.5	109.6	109.5	109.5	109.5	109.6	109.5
871	-75.1441	0.854728	109.6	109.5	109.5	109.5	109.6	109.5	109.5	109.5	109.6	109.5
872	-75.1441	1.89115	109.6	109.5	109.5	109.5	109.6	109.5	109.5	109.5	109.6	109.5
873	-75.1441	2.92756	109.6	109.5	109.5	109.5	109.6	109.5	109.5	109.5	109.6	109.5
874	-75.1441	3.96398	109.6	109.5	109.5	109.5	109.6	109.5	109.5	109.5	109.6	109.5
875	-75.1441	5.0004	109.6	109.5	109.5	109.5	109.6	109.5	109.5	109.5	109.6	109.5
876	-75.1441	6.03681	109.6	109.5	109.5	109.5	109.6	109.5	109.5	109.5	109.6	109.5
877	-75.1441	7.07323	109.6	109.5	109.5	109.5	109.6	109.5	109.5	109.5	109.6	109.5
878	-75.1441	8.10965	109.6	109.5	109.5	109.5	109.6	109.5	109.5	109.5	109.6	109.5
879	-75.1441	9.14606	109.6	109.5	109.5	109.5	109.6	109.5	109.5	109.5	109.6	109.5
880	-75.1441	10.1825	109.6	109.5	109.5	109.5	109.6	109.5	109.5	109.5	109.6	109.5
881	-75.1441	11.2189	109.6	109.5	109.5	109.5	109.6	109.5	109.5	109.5	109.6	109.5
882	-75.1441	12.2553	109.6	109.5	109.5	109.5	109.6	109.5	109.5	109.5	109.6	109.5
883	-75.1441	13.2917	109.6	109.5	109.5	109.5	109.6	109.5	109.5	109.5	109.6	109.5
884	-75.1441	14.3281	109.6	109.5	109.5	109.5	109.6	109.5	109.5	109.5	109.6	109.5
885	-75.1441	15.3646	109.6	109.5	109.5	109.5	109.6	109.5	109.5	109.5	109.6	109.5
886	-75.1441	16.401	109.6	109.5	109.5	109.5	109.6	109.5	109.5	109.5	109.6	109.5
887	-75.1441	17.4374	109.6	109.5	109.5	109.5	109.6	109.5	109.5	109.5	109.6	109.5
888	-75.1441	18.4738	109.6	109.5	109.5	109.5	109.6	109.5	109.5	109.5	109.6	109.5
889	-75.1441	19.5102	109.6	109.5	109.5	109.5	109.6	109.5	109.5	109.5	109.6	109.5
890	-75.1441	20.5466	109.6	109.5	109.5	109.5	109.6	109.5	109.5	109.5	109.6	109.5
891	-75.1441	21.5831	109.6	109.5	109.5	109.5	109.6	109.5	109.5	109.5	109.6	109.5
892	-75.1441	22.6195	109.6	109.5	109.5	109.5	109.6	109.5	109.5	109.5	109.6	109.5
893	-75.1441	23.6559	109.6	109.5	109.5	109.5	109.6	109.5	109.5	109.5	109.6	109.5
894	-75.1441	24.6923	109.6	109.5	109.5	109.5	109.6	109.5	109.5	109.5	109.6	109.5
895	-75.1441	25.7287	109.6	109.5	109.5	109.5	109.6	109.5	109.5	109.5	109.6	109.5
896	-75.1441	26.7651	109.6	109.5	109.5	109.5	109.6	109.5	109.5	109.5	109.6	109.5
897	-75.1441	27.8016	109.6	109.5	109.5	109.5	109.6	109.5	109.5	109.5	109.6	109.5
898	-75.1441	28.838	109.6	109.5	109.5	109.5	109.6	109.5	109.5	109.5	109.6	109.5
899	-75.1441	29.8744	109.6	109.5	109.5	109.5	109.6	109.5	109.5	109.5	109.6	109.5
900	-75.1441	30.9108	109.6	109.5	109.5	109.5	109.6	109.5	109.5	109.5	109.6	109.5
901	-75.1441	31.9472	109.6	109.5	109.5	109.5	109.6	109.5	109.5	109.5	109.6	109.5
902	-75.1441	32.9836	109.6	109.5	109.5	109.5	109.6	109.5	109.5	109.5	109.6	109.5
903	-75.1441	34.0201	109.6	109.5	109.5	109.5	109.6	109.5	109.5	109.5	109.6	109.5
904	-75.1441	35.0565	109.6	109.5	109.5	109.5	109.6	109.5	109.5	109.5	109.6	109.5
905	-75.1441	36.0929	109.6	109.5	109.5	109.5	109.6	109.5	109.5	109.5	109.6	109.5
906	-75.1441	37.1293	109.6	109.5	109.5	109.5	109.6	109.5	109.5	109.5	109.6	109.5
907	-75.1441	38.1657	109.6	109.5	109.5	109.5	109.6	109.5	109.5	109.5	109.6	109.5
908	-75.1441	39.2021	109.6	109.5	109.5	109.5	109.6	109.5	109.5	109.5	109.6	109.5
909	-75.1441	40.2386	109.6	109.5	109.5	109.5	109.6	109.5	109.5	109.5	109.6	109.5
910	-75.1441	41.275	109.6	109.5	109.5	109.5	109.6	109.5	109.5	109.5	109.6	109.5
911	-75.1441	42.3114	109.6	109.5	109.5	109.5	109.6	109.5	109.5	109.5	109.6	109.5
912	-75.1441	43.3478	109.6	109.5	109.5	109.5	109.6	109.5	109.5	109.5	109.6	109.5
913	-75.1441	44.3842	109.6	109.5	109.5	109.5	109.6	109.5	109.5	109.5	109.6	109.5
914	-75.1441	45.4206	109.6	109.5	109.5	109.5	109.6	109.5	109.5	109.5	109.6	109.5
915	-75.1441	46.4571	109.6	109.5	109.5	109.5	109.6	109.5	109.5	109.5	109.6	109.5
916	-75.1441	47.4935	109.6	109.5	109.5	109.5	109.6	109.5	109.5	109.5	109.6	109.5
917	-75.1441	48.5299	109.6	109.5	109.5	109.5	109.6	109.5	109.5	109.5	109.6	109.5
918	-75.1441	49.5663	109.6	109.5	109.5	109.5	109.6	109.5	109.5	109.5	109.6	109.5
919	-75.1441	50.6027	109.6	109.5	109.5	109.5	109.6	109.5	109.5	109.5	109.6	109.5
920	-75.1441	51.6392	109.6	109.5	109.5	109.5	109.6	109.5	109.5	109.5	109.6	109.5
921	-75.1441	52.6756	109.6	109.5	109.5	109.5	109.6	109.5	109.5	109.5	109.6	109.5
922	-75.1441	53.712	109.6	109.5	109.5	109.5	109.6	109.5	109.5	109.5	109.6	109.5
923	-75.1441	54.7484	109.6	109.5	109.5	109.5	109.6	109.5	109.5	109.5	109.6	109.5
924	-75.1441	55.7848	109.6	109.5	109.5	109.5	109.6	109.5	109.5	109.5	109.6	109.5
925	-75.1441	56.8212	109.6	109.5	109.5	109.5	109.6	109.5	109.5	109.5	109.6	109.5
926	-75.1441	57.8577	109.6	109.5	109.5	109.5	109.6	109.5	109.5	109.5	109.6	109.5
927	-75.1441	58.8941	109.6	109.5	109.5	109.5	109.6	109.5	109.5	109.5	109.6	109.5
928	-75.1441	59.9305	109.6	109.5	109.5	109.5	109.6	109.5	109.5	109.5	109.6	109.5
929	-75.1441	60.9669	109.6	109.5	109.5	109.5	109.6	109.5	109.5	109.5	109.6	109.5
930	-75.1441	62.0033	109.6	109.5	109.5	109.5	109.6	109.5	109.5	109.5	109.6	109.5
931	-75.1441	63.0397	109.6	109.5	109.5	109.5	109.6	109.5	109.5	109.5	109.6	109.5
932	-75.1441	64.0762	109.6	109.5	109.5	109.5	109.6	109.5	109.5	109.5	109.6	109.5
933	-75.1441	65.1126	105.005	104.917	104.917	104.917	105.005	104.917	104.917	104.917	105.005	104.917
934	-75.1441	66.149	108.715	108.617	108.617	108.617	108.715	108.617	108.617	108.617	108.715	108.617
935	-75.1441	67.1854	109.6	109.5	109.5	109.5	109.6	109.5	109.5	109.5	109.6	109.5
936	-75.1441	68.2218	106.3	106.208	106.208	106.208	106.3	106.208	106.208	106.208	106.3	106.208
937	-75.1441	69.2582	107.42	107.326	107.326	107.326	107.42	107.326	107.326	107.326	107.42	107.326
938	-75.1441	70.2947	109.6	109.5	109.5	109.5	109.6	109.5	109.5	109.5	109.6	109.5
939	-75.1441	71.3311	109.6	109.5	109.5	109.5	109.6	109.5	109.5	109.5	109.6	109.5
940	-75.1441	72.3675	109.6	109.5	109.5	109.5	109.6	109.5	109.5	109.5	109.6	109.5
941	-75.1441	73.4039	109.6	109.5	109.5	109.5	109.6	109.5	109.5	109.5	109.6	109.5
942	-75.1441	74.4403	109.6	109.5	109.5	109.5	109.6	109.5	109.5	109.5	109.6	109.5
943	-75.1441	75.4767	109.6	109.5	109.5	109.5	109.6	109.5	109.5	109.5	109.6	109.5
944	-75.1441	76.5132	109.6	109.5	109.5	109.5	109.6	109.5	109.5	109.5	109.6	109.5
945	-75.1441	77.5496	109.6	109.5	109.5	109.5	109.6	109.5	109.5	109.5	109.6	109.5
946	-75.1441	78.586	109.6	109.5	109.5	109.5	109.6	109.5	109.5	109.5	109.6	109.5
947	-75.1441	79.6224	109.6	109.5	109.5	109.5	109.6	109.5	109.5	109.5	109.6	109.5
948	-75.1441	80.6588	109.6	109.5	109.5	109.5	109.6	109.5	109.5	109.5	109.6	109.5
949	-75.1441	81.6952	109.6	109.5	109.5	109.5	109.6	109.5	109.5	109.5	109.6	109.5
950	-75.1441	82.7317	109.6	109.5	109.5	109.5	109.6	109.5	109.5	109.5	109.6	109.5
951	-75.1441	83.7681	109.6	109.5	109.5	109.5	109.6	109.5	109.5	109.5	109.6	109.5
952	-75.1441	84.8045	109.6	109.5	109.5	109.5	109.6	109.5	109.5	109.5	109.6	109.5
953	-75.1441	85.8409	109.6	109.5	109.5	109.5	109.6	109.5	109.5	109.5	109.6	109.5
954	-75.1441	86.8773	109.6	109.5	109.5	109.5	109.6	109.5	109.5	109.5	109.6	109.5
955	-75.1441	87.9137	109.6	109.5	109.5	109.5	109.6	109.5	109.5	109.5	109.6	109.5
956	-75.1441	88.9502	109.6	109.5	109.5	109.5	109.6	109.5	109.5	109.5	109.6	109.5
957	-75.1441	89.9866	109.6	109.5	109.5	109.5	109.6	109.5	109.5	109.5	109.6	109.5
958	-75.1441	91.023	109.6	109.5	109.5	109.5	109.6	109.5	109.5	109.5	109.6	109.5
959	-75.1441	92.0594	109.6	109.5	109.5	109.5	109.6	109.5	109.5	109.5	109.6	109.5
960	-75.1441	93.0958	109.6	109.5	109.5	109.5	109.6	109.5	109.5	109.5	109.6	109.5
961	-75.1441	94.1322	109.6	109.5	109.5	109.5	109.6	109.5	109.5	109.5	109.6	109.5
962	-75.1441	95.1687	109.6	109.5	109.5	109.5	109.6	109.5	109.5	109.5	109.6	109.5
963	-75.1441	96.2051	109.6	109.5	109.5	109.5	109.6	109.5	109.5	109.5	109.6	109.5
964	-75.1441	97.2415	109.6	109.5	109.5	109.5	109.6	109.5	109.5	109.5	109.6	109.5
965	-75.1441	98.2779	109.6	109.5	109.5	109.5	109.6	109.5	109.5	109.5	109.6	109.5
966	-75.1441	99.3143	109.6	109.5	109.5	109.5	109.6	109.5	109.5	109.5	109.6	109.5
967	-75.1441	100.351	109.6	109.5	109.5	109.5	109.6	109.5	109.5	109.5	109.6	109.5
968	-75.1441	101.387	109.6	109.5	109.5	109.5	109.6	109.5	109.5	109.5	109.6	109.5
969	-75.1441	102.424	109.6	109.5	109.5	109.5	109.6	109.5	109.5	109.5	109.6	109.5
970	-75.1441	103.46	109.6	109.5	109.5	109.5	109.6	109.5	109.5	109.5	109.6	109.5
971	-75.1441	104.496	109.6	109.5	109.5	109.5	109.6	109.5	109.5	109.5	109.6	109.5
972	-75.1441	105.533	109.6	109.5	109.5	109.5	109.6	109.5	109.5	109.5	109.6	109.5
973	-75.1441	106.569	109.6	109.5	109.5	109.5	109.6	109.5	109.5	109.5	109.6	109.5
974	-75.1441	107.606	109.6	109.5	109.5	109.5	109.6	109.5	109.5	109.5	109.6	109.5
975	-75.1441	108.642	109.6	109.5	109.5	109.5	109.6	109.5	109.5	109.5	109.6	109.5
976	-75.1441	109.678	109.6	109.5	109.5	109.5	109.6	109.5	109.5	109.5	109.6	109.5
977	-75.1441	110.715	109.6	109.5	109.5	109.5	109.6	109.5	109.5	109.5	109.6	109.5
978	-75.1441	111.751	109.6	109.5	109.5	109.5	109.6	109.5	109.5	109.5	109.6	109.5
979	-75.1441	112.788	109.6	109.5	109.5	109.5	109.6	109.5	109.5	109.5	109.6	109.5
980	-75.1441	113.824	109.6	109.5	109.5	109.5	109.6	109.5	109.5	109.5	109.6	109.5
981	-75.1441	114.861	109.6	109.5	109.5	109.5	109.6	109.5	109.5	109.5	109.6	109.5
982	-75.1441	115.897	109.6	109.5	109.5	109.5	109.6	109.5	109.5	109.5	109.6	109.5
983	-75.1441	116.933	109.6	109.5	109.5	109.5	109.6	109.5	109.5	109.5	109.6	109.5
984	-75.1441	117.97	109.6	109.5	109.5	109.5	109.6	109.5	109.5	109.5	109.6	109.5
985	-75.1441	119.006	109.6	109.5	109.5	109.5	109.6	109.5	109.5	109.5	109.6	109.5
986	-75.1441	120.043	109.6	109.5	109.5	109.5	109.6	109.5	109.5	109.5	109.6	109.5
987	-75.1441	121.079	109.6	109.5	109.5	109.5	109.6	109.5	109.5	109.5	109.6	109.5
988	-75.1441	122.115	109.6	109.5	109.5	109.5	109.6	109.5	109.5	109.5	109.6	109.5
989	-75.1441	123.152	109.6	109.5	109.5	109.5	109.6	109.5	109.5	109.5	109.6	109.5
990	-75.1441	124.188	109.6	109.5	109.5	109.5	109.6	109.5	109.5	109.5	109.6	109.5
991	-75.1441	125.225	109.6	109.5	109.5	109.5	109.6	109.5	109.5	109.5	109.6	109.5
992	-75.1441	126.261	109.6	109.5	109.5	109.5	109.6	109.5	109.5	109.5	109.6	109.5
993	-75.1441	127.298	109.6	109.5	109.5	109.5	109.6	109.5	109.5	109.5	109.6	109.5
994	-75.1441	128.334	109.6	109.5	109.5	109.5	109.6	109.5	109.5	109.5	109.6	109.5
995	-75.1441	129.37	109.6	109.5	109.5	109.5	109.6	109.5	109.5	109.5	109.6	109.5
996	-75.1441	130.407	109.6	109.5	109.5	109.5	109.6	109.5	109.5	109.5	109.6	109.5
997	-75.1441	131.443	109.6	109.5	109.5	109.5	109.6	109.5	109.5	109.5	109.6	109.5
998	-75.1441	132.48	109.6	109.5	109.5	109.5	109.6	109.5	109.5	109.5	109.6	109.5
999	-75.1441	133.516	109.6	109.5	109.5	109.5	109.6	109.5	109.5	109.5	109.6	109.5
1000	-75.1441	134.552	109.6	109.5	109.5	109.5	109.6	109.5	109.5	109.5	109.6	109.5
1001	-75.1441	135.589	109.6	109.5	109.5	109.5	109.6	109.5	109.5	109.5	109.6	109.5
1002	-75.1441	136.625	109.6	109.5	109.5	109.5	109.6	109.5	109.5	109.5	109.6	109.5
1003	-75.1441	137.662	109.6	109.5	109.5	109.5	109.6	109.5	109.5	109.5	109.6	109.5
1004	-75.1441	138.698	109.6	109.5	109.5	109.5	109.6	109.5	109.5	109.5	109.6	109.5
1005	-75.1441	139.735	109.6	109.5	109.5	109.5	109.6	109.5	109.5	109.5	109.6	109.5
1006	-75.1441	140.771	109.6	109.5	109.5	109.5	109.6	109.5	109.5	109.5	109.6	109.5
1007	-75.1441	141.807	109.6	109.5	109.5	109.5	109.6	109.5	109.5	109.5	109.6	109.5
1008	-75.1441	142.844	109.6	109.5	109.5	109.5	109.6	109.5	109.5	109.5	109.6	109.5
1009	-75.1441	143.88	109.6	109.5	109.5	109.5	109.6	109.5	109.5	109.5	109.6	109.5
1010	-75.1441	144.917	109.6	109.5	109.5	109.5	109.6	109.5	109.5	109.5	109.6	109.5
1011	-75.1441	145.953	109.6	109.5	109.5	109.5	109.6	109.5	109.5	109.5	109.6	109.5
1012	-75.1441	146.989	109.6	109.5	109.5	109.5	109.6	109.5	109.5	109.5	109.6	109.5
1013	-75.1441	148.026	109.6	109.5	109.5	109.5	109.6	109.5	109.5	109.5	109.6	109.5
1014	-75.1441	149.062	109.6	109.5	109.5	109.5	109.6	109.5	109.5	109.5	109.6	109.5
1015	-75.1441	150.099	109.6	109.5	109.5	109.5	109.6	109.5	109.5	109.5	109.6	109.5
1016	-75.1441	151.135	109.6	109.5	109.5	109.5	109.6	109.5	109.5	109.5	109.6	109.5
1017	-75.1441	152.172	109.6	109.5	109.5	109.5	109.6	109.5	109.5	109.5	109.6	109.5
1018	-75.1441	153.208	109.6	109.5	109.5	109.5	109.6	109.5	109.5	109.5	109.6	109.5
1019	-75.1441	154.244	109.6	109.5	109.5	109.5	109.6	109.5	109.5	109.5	109.6	109.5
1020	-75.1441	155.281	109.6	109.5	109.5	109.5	109.6	109.5	109.5	109.5	109.6	109.5
1021	-75.1441	156.317	109.6	109.5	109.5	109.5	109.6	109.5	109.5	109.5	109.6	109.5
1022	-75.1441	157.354	109.6	109.5	109.5	109.5	109.6	109.5	109.5	109.5	109.6	109.5
1023	-75.1441	158.39	81.1111	81.1111	81.1111	81.1111	81.1111	81.1111	81.1111	81.1111	81.1111	81.1111
1024	-75.1441	159.426	81.1111	81.1111	81.1111	81.1111	81.1111	81.1111	81.1111	81.1111	81.1111	81.1111
1025	-75.1441	160.463	79.6942	79.6942	79.6942	79.6942	79.6942	79.6942	79.6942	79.6942	79.6942	79.6942
1026	-75.1441	161.499	78.9148	78.9148	78.9148	78.9148	78.9148	78.9148	78.9148	78.9148	78.9148	78.9148
1027	-75.1441	162.536	58.52	58.52	58.52	58.52	58.52	58.52	58.52	58.52	58.52	58.52
1028	-75.1441	163.572	20.3824	20.3824	20.3824	20.3824	20.3824	20.3824	20.3824	20.3824	20.3824	20.3824
1029	-75.1441	164.609	0	0	0	0	0	0	0	0	0	0
1030	-75.1441	165.645	0	0	0	0	0	0	0	0	0	0
1031	-75.1441	166.681	0	0	0	0	0	0	0	0	0	0
1032	-75.1441	167.718	0	0	0	0	0	0	0	0	0	0
1033	-75.1441	168.754	0	0	0	0	0	0	0	0	0	0
1034	-75.1441	169.791	NA	NA	NA	NA	NA	NA	NA	NA	NA	NA
1035	-75.1441	170.827	NA	NA	NA	NA	NA	NA	NA	NA	NA	NA
1036	-75.1441	171.863	NA	NA	NA	NA	NA	NA	NA	NA	NA	NA
1037	-75.1441	172.9	NA	NA	NA	NA	NA	NA	NA	NA	NA	NA
1038	-75.1441	173.936	NA	NA	NA	NA	NA	NA	NA	NA	NA	NA
1039	-75.1441	174.973	NA	NA	NA	NA	NA	NA	NA	NA	NA	NA
1040	-75.1441	176.009	NA	NA	NA	NA	NA	NA	NA	NA	NA	NA
1041	-75.1441	177.046	NA	NA	NA	NA	NA	NA	NA	NA	NA	NA
1042	-75.1441	178.082	NA	NA	NA	NA	NA	NA	NA	NA	NA	NA
1043	-75.1441	179.118	NA	NA	NA	NA	NA	NA	NA	NA	NA	NA
1044	-75.1441	179.818	NA	NA	NA	NA	NA	NA	NA	NA	NA	NA
1045	-72.3568	-179.482	NA	NA	NA	NA	NA	NA	NA	NA	NA	NA
1046	-72.3568	-178.445	NA	NA	NA	NA	NA	NA	NA	NA	NA	NA
1047	-72.3568	-177.409	NA	NA	NA	NA	NA	NA	NA	NA	NA	NA
1048	-72.3568	-176.373	NA	NA	NA	NA	NA	NA	NA	NA	NA	NA
1049	-72.3568	-175.336	NA	NA	NA	NA	NA	NA	NA	NA	NA	NA
1050	-72.3568	-174.3	NA	NA	NA	NA	NA	NA	NA	NA	NA	NA
1051	-72.3568	-173.263	NA	NA	NA	NA	NA	NA	NA	NA	NA	NA
1052	-72.3568	-172.227	NA	NA	NA	NA	NA	NA	NA	NA	NA	NA
1053	-72.3568	-171.19	NA	NA	NA	NA	NA	NA	NA	NA	NA	NA
1054	-72.3568	-170.154	NA	NA	NA	NA	NA	NA	NA	NA	NA	NA
1055	-72.3568	-169.118	NA	NA	NA	NA	NA	NA	NA	NA	NA	NA
1056	-72.3568	-168.081	NA	NA	NA	NA	NA	NA	NA	NA	NA	NA
1057	-72.3568	-167.045	NA	NA	NA	NA	NA	NA	NA	NA	NA	NA
1058	-72.3568	-166.008	NA	NA	NA	NA	NA	NA	NA	NA	NA	NA
1059	-72.3568	-164.972	NA	NA	NA	NA	NA	NA	NA	NA	NA	NA
1060	-72.3568	-163.936	NA	NA	NA	NA	NA	NA	NA	NA	NA	NA
1061	-72.3568	-162.899	NA	NA	NA	NA	NA	NA	NA	NA	NA	NA
1062	-72.3568	-161.863	NA	NA	NA	NA	NA	NA	NA	NA	NA	NA
1063	-72.3568	-160.826	NA	NA	NA	NA	NA	NA	NA	NA	NA	NA
1064	-72.3568	-159.79	NA	NA	NA	NA	NA	NA	NA	NA	NA	NA
1065	-72.3568	-158.753	NA	NA	NA	NA	NA	NA	NA	NA	NA	NA
1066	-72.3568	-157.717	NA	NA	NA	NA	NA	NA	NA	NA	NA	NA
1067	-72.3568	-156.681	NA	NA	NA	NA	NA	NA	NA	NA	NA	NA
1068	-72.3568	-155.644	NA	NA	NA	NA	NA	NA	NA	NA	NA	NA
1069	-72.3568	-154.608	NA	NA	NA	NA	NA	NA	NA	NA	NA	NA
1070	-72.3568	-153.571	NA	NA	NA	NA	NA	NA	NA	NA	NA	NA
1071	-72.3568	-152.535	NA	NA	NA	NA	NA	NA	NA	NA	NA	NA
1072	-72.3568	-151.499	NA	NA	NA	NA	NA	NA	NA	NA	NA	NA
1073	-72.3568	-150.462	NA	NA	NA	NA	NA	NA	NA	NA	NA	NA
1074	-72.3568	-149.426	NA	NA	NA	NA	NA	NA	NA	NA	NA	NA
1075	-72.3568	-148.389	NA	NA	NA	NA	NA	NA	NA	NA	NA	NA
1076	-72.3568	-147.353	NA	NA	NA	NA	NA	NA	NA	NA	NA	NA
1077	-72.3568	-146.316	NA	NA	NA	NA	NA	NA	NA	NA	NA	NA
1078	-72.3568	-145.28	NA	NA	NA	NA	NA	NA	NA	NA	NA	NA
1079	-72.3568	-144.244	NA	NA	NA	NA	NA	NA	NA	NA	NA	NA
1080	-72.3568	-143.207	NA	NA	NA	NA	NA	NA	NA	NA	NA	NA
1081	-72.3568	-142.171	NA	NA	NA	NA	NA	NA	NA	NA	NA	NA
1082	-72.3568	-141.134	NA	NA	NA	NA	NA	NA	NA	NA	NA	NA
1083	-72.3568	-140.098	NA	NA	NA	NA	NA	NA	NA	NA	NA	NA
1084	-72.3568	-139.062	NA	NA	NA	NA	NA	NA	NA	NA	NA	NA
1085	-72.3568	-138.025	NA	NA	NA	NA	NA	NA	NA	NA	NA	NA
1086	-72.3568	-136.989	NA	NA	NA	NA	NA	NA	NA	NA	NA	NA
1087	-72.3568	-135.952	NA	NA	NA	NA	NA	NA	NA	NA	NA	NA
1088	-72.3568	-134.916	NA	NA	NA	NA	NA	NA	NA	NA	NA	NA
1089	-72.3568	-133.879	NA	NA	NA	NA	NA	NA	NA	NA	NA	NA
1090	-72.3568	-132.843	NA	NA	NA	NA	NA	NA	NA	NA	NA	NA
1091	-72.3568	-131.807	NA	NA	NA	NA	NA	NA	NA	NA	NA	NA
1092	-72.3568	-130.77	NA	NA	NA	NA	NA	NA	NA	NA	NA	NA
1093	-72.3568	-129.734	NA	NA	NA	NA	NA	NA	NA	NA	NA	NA
1094	-72.3568	-128.697	NA	NA	NA	NA	NA	NA	NA	NA	NA	NA
1095	-72.3568	-127.661	NA	NA	NA	NA	NA	NA	NA	NA	NA	NA
1096	-72.3568	-126.625	NA	NA	NA	NA	NA	NA	NA	NA	NA	NA
1097	-72.3568	-125.588	NA	NA	NA	NA	NA	NA	NA	NA	NA	NA
1098	-72.3568	-124.552	NA	NA	NA	NA	NA	NA	NA	NA	NA	NA
1099	-72.3568	-123.515	NA	NA	NA	NA	NA	NA	NA	NA	NA	NA
1100	-72.3568	-122.479	NA	NA	NA	NA	NA	NA	NA	NA	NA	NA
1101	-72.3568	-121.442	NA	NA	NA	NA	NA	NA	NA	NA	NA	NA
1102	-72.3568	-120.406	NA	NA	NA	NA	NA	NA	NA	NA	NA	NA
1103	-72.3568	-119.37	NA	NA	NA	NA	NA	NA	NA	NA	NA	NA
1104	-72.3568	-118.333	NA	NA	NA	NA	NA	NA	NA	NA	NA	NA
1105	-72.3568	-117.297	NA	NA	NA	NA	NA	NA	NA	NA	NA	NA
1106	-72.3568	-116.26	NA	NA	NA	NA	NA	NA	NA	NA	NA	NA
1107	-72.3568	-115.224	NA	NA	NA	NA	NA	NA	NA	NA	NA	NA
1108	-72.3568	-114.188	NA	NA	NA	NA	NA	NA	NA	NA	NA	NA
1109	-72.3568	-113.151	NA	NA	NA	NA	NA	NA	NA	NA	NA	NA
1110	-72.3568	-112.115	NA	NA	NA	NA	NA	NA	NA	NA	NA	NA
1111	-72.3568	-111.078	NA	NA	NA	NA	NA	NA	NA	NA	NA	NA
1112	-72.3568	-110.042	NA	NA	NA	NA	NA	NA	NA	NA	NA	NA
1113	-72.3568	-109.005	NA	NA	NA	NA	NA	NA	NA	NA	NA	NA
1114	-72.3568	-107.969	NA	NA	NA	NA	NA	NA	NA	NA	NA	NA
1115	-72.3568	-106.933	NA	NA	NA	NA	NA	NA	NA	NA	NA	NA
1116	-72.3568	-105.896	NA	NA	NA	NA	NA	NA	NA	NA	NA	NA
1117	-72.3568	-104.86	NA	NA	NA	NA	NA	NA	NA	NA	NA	NA
1118	-72.3568	-103.823	NA	NA	NA	NA	NA	NA	NA	NA	NA	NA
1119	-72.3568	-102.787	NA	NA	NA	NA	NA	NA	NA	NA	NA	NA
1120	-72.3568	-101.751	0	0	0	0	0	0	0	0	0	0
1121	-72.3568	-100.714	0	0	0	0	0	0	0	0	0	0
1122	-72.3568	-99.6777	0	0	0	0	0	0	0	0	0	0
1123	-72.3568	-98.6413	0	0	0	0	0	0	0	0	0	0
1124	-72.3568	-97.6049	0	0	0	0	0	0	0	0	0	0
1125	-72.3568	-96.5684	0	0	0	0	0	0	0	0	0	0
1126	-72.3568	-95.532	0	0	0	0	0	0	0	0	0	0
1127	-72.3568	-94.4956	0	0	0	0	0	0	0	0	0	0
1128	-72.3568	-93.4592	0	0	0	0	0	0	0	0	0	0
1129	-72.3568	-92.4228	0	0	0	0	0	0	0	0	0	0
1130	-72.3568	-91.3864	0	0	0	0	0	0	0	0	0	0
1131	-72.3568	-90.3499	0	0	0	0	0	0	0	0	0	0
1132	-72.3568	-89.3135	0	0	0	0	0	0	0	0	0	0
1133	-72.3568	-88.2771	NA	NA	NA	NA	NA	NA	NA	NA	NA	NA
1134	-72.3568	-87.2407	NA	NA	NA	NA	NA	NA	NA	NA	NA	NA
1135	-72.3568	-86.2043	NA	NA	NA	NA	NA	NA	NA	NA	NA	NA
1136	-72.3568	-85.1679	NA	NA	NA	NA	NA	NA	NA	NA	NA	NA
1137	-72.3568	-84.1314	NA	NA	NA	NA	NA	NA	NA	NA	NA	NA
1138	-72.3568	-83.095	NA	NA	NA	NA	NA	NA	NA	NA	NA	NA
1139	-72.3568	-82.0586	NA	NA	NA	NA	NA	NA	NA	NA	NA	NA
1140	-72.3568	-81.0222	NA	NA	NA	NA	NA	NA	NA	NA	NA	NA
1141	-72.3568	-79.9858	NA	NA	NA	NA	NA	NA	NA	NA	NA	NA
1142	-72.3568	-78.9494	0	0	0	0	0	0	0	0	0	0
1143	-72.3568	-77.9129	0	0	0	0	0	0	0	0	0	0
1144	-72.3568	-76.8765	0	0	0	0	0	0	0	0	0	0
1145	-72.3568	-75.8401	121.667	121.667	121.667	121.667	121.667	121.667	121.667	121.667	121.667	121.667
1146	-72.3568	-74.8037	58.1815	58.1471	58.1471	58.1471	58.1815	58.1471	58.1471	58.1471	58.1815	58.1471
1147	-72.3568	-73.7673	52.8698	52.85	52.85	52.85	52.8698	52.85	52.85	52.85	52.8698	52.85
1148	-72.3568	-72.7309	49.8635	49.8519	49.8519	49.8519	49.8635	49.8519	49.8519	49.8519	49.8635	49.8519
1149	-72.3568	-71.6944	58.1815	58.1471	58.1471	58.1471	58.1815	58.1471	58.1471	58.1471	58.1815	58.1471
1150	-72.3568	-70.658	46.5452	46.5177	46.5177	46.5177	46.5452	46.5177	46.5177	46.5177	46.5452	46.5177
1151	-72.3568	-69.6216	47.8502	47.8191	47.8191	47.8191	47.8502	47.8191	47.8191	47.8191	47.8502	47.8191
1152	-72.3568	-68.5852	62.6287	62.5571	62.5571	62.5571	62.6287	62.5571	62.5571	62.5571	62.6287	62.5571
1153	-72.3568	-67.5488	73.0549	72.9548	72.9548	72.9548	73.0549	72.9548	72.9548	72.9548	73.0549	72.9548
1154	-72.3568	-66.5124	73.1003	73	73	73	73.1003	73	73	73	73.1003	73
1155	-72.3568	-65.4759	73.1003	73	73	73	73.1003	73	73	73	73.1003	73
1156	-72.3568	-64.4395	73.1003	73	73	73	73.1003	73	73	73	73.1003	73
1157	-72.3568	-63.4031	73.1003	73	73	73	73.1003	73	73	73	73.1003	73
1158	-72.3568	-62.3667	73.1003	73	73	73	73.1003	73	73	73	73.1003	73
1159	-72.3568	-61.3303	104.429	104.286	104.286	104.286	104.429	104.286	104.286	104.286	104.429	104.286
1160	-72.3568	-60.2939	121.667	121.667	121.667	121.667	121.667	121.667	121.667	121.667	121.667	121.667
1161	-72.3568	-59.2574	0	0	0	0	0	0	0	0	0	0
1162	-72.3568	-58.221	0	0	0	0	0	0	0	0	0	0
1163	-72.3568	-57.1846	NA	NA	NA	NA	NA	NA	NA	NA	NA	NA
1164	-72.3568	-56.1482	NA	NA	NA	NA	NA	NA	NA	NA	NA	NA
1165	-72.3568	-55.1118	NA	NA	NA	NA	NA	NA	NA	NA	NA	NA
1166	-72.3568	-54.0754	NA	NA	NA	NA	NA	NA	NA	NA	NA	NA
1167	-72.3568	-53.0389	NA	NA	NA	NA	NA	NA	NA	NA	NA	NA
1168	-72.3568	-52.0025	NA	NA	NA	NA	NA	NA	NA	NA	NA	NA
1169	-72.3568	-50.9661	NA	NA	NA	NA	NA	NA	NA	NA	NA	NA
1170	-72.3568	-49.9297	NA	NA	NA	NA	NA	NA	NA	NA	NA	NA
1171	-72.3568	-48.8933	NA	NA	NA	NA	NA	NA	NA	NA	NA	NA
1172	-72.3568	-47.8569	NA	NA	NA	NA	NA	NA	NA	NA	NA	NA
1173	-72.3568	-46.8204	NA	NA	NA	NA	NA	NA	NA	NA	NA	NA
1174	-72.3568	-45.784	NA	NA	NA	NA	NA	NA	NA	NA	NA	NA
1175	-72.3568	-44.7476	NA	NA	NA	NA	NA	NA	NA	NA	NA	NA
1176	-72.3568	-43.7112	NA	NA	NA	NA	NA	NA	NA	NA	NA	NA
1177	-72.3568	-42.6748	NA	NA	NA	NA	NA	NA	NA	NA	NA	NA
1178	-72.3568	-41.6384	NA	NA	NA	NA	NA	NA	NA	NA	NA	NA
1179	-72.3568	-40.6019	NA	NA	NA	NA	NA	NA	NA	NA	NA	NA
1180	-72.3568	-39.5655	NA	NA	NA	NA	NA	NA	NA	NA	NA	NA
1181	-72.3568	-38.5291	NA	NA	NA	NA	NA	NA	NA	NA	NA	NA
1182	-72.3568	-37.4927	NA	NA	NA	NA	NA	NA	NA	NA	NA	NA
1183	-72.3568	-36.4563	NA	NA	NA	NA	NA	NA	NA	NA	NA	NA
1184	-72.3568	-35.4199	NA	NA	NA	NA	NA	NA	NA	NA	NA	NA
1185	-72.3568	-34.3834	NA	NA	NA	NA	NA	NA	NA	NA	NA	NA
1186	-72.3568	-33.347	NA	NA	NA	NA	NA	NA	NA	NA	NA	NA
1187	-72.3568	-32.3106	NA	NA	NA	NA	NA	NA	NA	NA	NA	NA
1188	-72.3568	-31.2742	NA	NA	NA	NA	NA	NA	NA	NA	NA	NA
1189	-72.3568	-30.2378	NA	NA	NA	NA	NA	NA	NA	NA	NA	NA
1190	-72.3568	-29.2014	NA	NA	NA	NA	NA	NA	NA	NA	NA	NA
1191	-72.3568	-28.1649	NA	NA	NA	NA	NA	NA	NA	NA	NA	NA
1192	-72.3568	-27.1285	NA	NA	NA	NA	NA	NA	NA	NA	NA	NA
1193	-72.3568	-26.0921	NA	NA	NA	NA	NA	NA	NA	NA	NA	NA
1194	-72.3568	-25.0557	NA	NA	NA	NA	NA	NA	NA	NA	NA	NA
1195	-72.3568	-24.0193	NA	NA	NA	NA	NA	NA	NA	NA	NA	NA
1196	-72.3568	-22.9829	NA	NA	NA	NA	NA	NA	NA	NA	NA	NA
1197	-72.3568	-21.9464	NA	NA	NA	NA	NA	NA	NA	NA	NA	NA
1198	-72.3568	-20.91	NA	NA	NA	NA	NA	NA	NA	NA	NA	NA
1199	-72.3568	-19.8736	NA	NA	NA	NA	NA	NA	NA	NA	NA	NA
1200	-72.3568	-18.8372	NA	NA	NA	NA	NA	NA	NA	NA	NA	NA
1201	-72.3568	-17.8008	NA	NA	NA	NA	NA	NA	NA	NA	NA	NA
1202	-72.3568	-16.7644	0	0	0	0	0	0	0	0	0	0
1203	-72.3568	-15.7279	0	0	0	0	0	0	0	0	0	0
1204	-72.3568	-14.6915	0	0	0	0	0	0	0	0	0	0
1205	-72.3568	-13.6551	0	0	0	0	0	0	0	0	0	0
1206	-72.3568	-12.6187	0	0	0	0	0	0	0	0	0	0
1207	-72.3568	-11.5823	0	0	0	0	0	0	0	0	0	0
1208	-72.3568	-10.5459	75.1533	75.0839	75.0839	75.0839	75.1533	75.0839	75.0839	75.0839	75.1533	75.0839
1209	-72.3568	-9.50944	93.4656	93.3761	93.3761	93.3761	93.4656	93.3761	93.3761	93.3761	93.4656	93.3761
1210	-72.3568	-8.47302	74.7725	74.7009	74.7009	74.7009	74.7725	74.7009	74.7009	74.7009	74.7725	74.7009
1211	-72.3568	-7.43661	74.7725	74.7009	74.7009	74.7009	74.7725	74.7009	74.7009	74.7009	74.7725	74.7009
1212	-72.3568	-6.40019	74.7725	74.7009	74.7009	74.7009	74.7725	74.7009	74.7009	74.7009	74.7725	74.7009
1213	-72.3568	-5.36377	74.7725	74.7009	74.7009	74.7009	74.7725	74.7009	74.7009	74.7009	74.7725	74.7009
1214	-72.3568	-4.32736	74.7725	74.7009	74.7009	74.7009	74.7725	74.7009	74.7009	74.7009	74.7725	74.7009
1215	-72.3568	-3.29094	74.7725	74.7009	74.7009	74.7009	74.7725	74.7009	74.7009	74.7009	74.7725	74.7009
1216	-72.3568	-2.25452	74.7725	74.7009	74.7009	74.7009	74.7725	74.7009	74.7009	74.7009	74.7725	74.7009
1217	-72.3568	-1.21811	74.7725	74.7009	74.7009	74.7009	74.7725	74.7009	74.7009	74.7009	74.7725	74.7009
1218	-72.3568	-0.181688	74.7725	74.7009	74.7009	74.7009	74.7725	74.7009	74.7009	74.7009	74.7725	74.7009
1219	-72.3568	0.854728	74.7725	74.7009	74.7009	74.7009	74.7725	74.7009	74.7009	74.7009	74.7725	74.7009
1220	-72.3568	1.89115	74.7725	74.7009	74.7009	74.7009	74.7725	74.7009	74.7009	74.7009	74.7725	74.7009
1221	-72.3568	2.92756	81.1708	81.0816	81.0816	81.0816	81.1708	81.0816	81.0816	81.0816	81.1708	81.0816
1222	-72.3568	3.96398	85.244	85.1437	85.1437	85.1437	85.244	85.1437	85.1437	85.1437	85.244	85.1437
1223	-72.3568	5.0004	104.775	104.675	104.675	104.675	104.775	104.675	104.675	104.675	104.775	104.675
1224	-72.3568	6.03681	109.6	109.5	109.5	109.5	109.6	109.5	109.5	109.5	109.6	109.5
1225	-72.3568	7.07323	109.6	109.5	109.5	109.5	109.6	109.5	109.5	109.5	109.6	109.5
1226	-72.3568	8.10965	109.6	109.5	109.5	109.5	109.6	109.5	109.5	109.5	109.6	109.5
1227	-72.3568	9.14606	109.6	109.5	109.5	109.5	109.6	109.5	109.5	109.5	109.6	109.5
1228	-72.3568	10.1825	109.6	109.5	109.5	109.5	109.6	109.5	109.5	109.5	109.6	109.5
1229	-72.3568	11.2189	109.6	109.5	109.5	109.5	109.6	109.5	109.5	109.5	109.6	109.5
1230	-72.3568	12.2553	109.6	109.5	109.5	109.5	109.6	109.5	109.5	109.5	109.6	109.5
1231	-72.3568	13.2917	109.6	109.5	109.5	109.5	109.6	109.5	109.5	109.5	109.6	109.5
1232	-72.3568	14.3281	109.6	109.5	109.5	109.5	109.6	109.5	109.5	109.5	109.6	109.5
1233	-72.3568	15.3646	109.6	109.5	109.5	109.5	109.6	109.5	109.5	109.5	109.6	109.5
1234	-72.3568	16.401	109.6	109.5	109.5	109.5	109.6	109.5	109.5	109.5	109.6	109.5
1235	-72.3568	17.4374	109.6	109.5	109.5	109.5	109.6	109.5	109.5	109.5	109.6	109.5
1236	-72.3568	18.4738	109.6	109.5	109.5	109.5	109.6	109.5	109.5	109.5	109.6	109.5
1237	-72.3568	19.5102	106.156	106.065	106.065	106.065	106.156	106.065	106.065	106.065	106.156	106.065
1238	-72.3568	20.5466	99.1287	99.0571	99.0571	99.0571	99.1287	99.0571	99.0571	99.0571	99.1287	99.0571
1239	-72.3568	21.5831	99.1287	99.0571	99.0571	99.0571	99.1287	99.0571	99.0571	99.0571	99.1287	99.0571
1240	-72.3568	22.6195	99.1287	99.0571	99.0571	99.0571	99.1287	99.0571	99.0571	99.0571	99.1287	99.0571
1241	-72.3568	23.6559	99.1287	99.0571	99.0571	99.0571	99.1287	99.0571	99.0571	99.0571	99.1287	99.0571
1242	-72.3568	24.6923	99.1287	99.0571	99.0571	99.0571	99.1287	99.0571	99.0571	99.0571	99.1287	99.0571
1243	-72.3568	25.7287	99.1287	99.0571	99.0571	99.0571	99.1287	99.0571	99.0571	99.0571	99.1287	99.0571
1244	-72.3568	26.7651	99.1287	99.0571	99.0571	99.0571	99.1287	99.0571	99.0571	99.0571	99.1287	99.0571
1245	-72.3568	27.8016	99.1287	99.0571	99.0571	99.0571	99.1287	99.0571	99.0571	99.0571	99.1287	99.0571
1246	-72.3568	28.838	99.1287	99.0571	99.0571	99.0571	99.1287	99.0571	99.0571	99.0571	99.1287	99.0571
1247	-72.3568	29.8744	104.99	104.902	104.902	104.902	104.99	104.902	104.902	104.902	104.99	104.902
1248	-72.3568	30.9108	109.6	109.5	109.5	109.5	109.6	109.5	109.5	109.5	109.6	109.5
1249	-72.3568	31.9472	109.6	109.5	109.5	109.5	109.6	109.5	109.5	109.5	109.6	109.5
1250	-72.3568	32.9836	109.6	109.5	109.5	109.5	109.6	109.5	109.5	109.5	109.6	109.5
1251	-72.3568	34.0201	109.6	109.5	109.5	109.5	109.6	109.5	109.5	109.5	109.6	109.5
1252	-72.3568	35.0565	109.6	109.5	109.5	109.5	109.6	109.5	109.5	109.5	109.6	109.5
1253	-72.3568	36.0929	109.6	109.5	109.5	109.5	109.6	109.5	109.5	109.5	109.6	109.5
1254	-72.3568	37.1293	109.6	109.5	109.5	109.5	109.6	109.5	109.5	109.5	109.6	109.5
1255	-72.3568	38.1657	109.6	109.5	109.5	109.5	109.6	109.5	109.5	109.5	109.6	109.5
1256	-72.3568	39.2021	109.6	109.5	109.5	109.5	109.6	109.5	109.5	109.5	109.6	109.5
1257	-72.3568	40.2386	109.6	109.5	109.5	109.5	109.6	109.5	109.5	109.5	109.6	109.5
1258	-72.3568	41.275	109.6	109.5	109.5	109.5	109.6	109.5	109.5	109.5	109.6	109.5
1259	-72.3568	42.3114	109.6	109.5	109.5	109.5	109.6	109.5	109.5	109.5	109.6	109.5
1260	-72.3568	43.3478	109.6	109.5	109.5	109.5	109.6	109.5	109.5	109.5	109.6	109.5
1261	-72.3568	44.3842	109.6	109.5	109.5	109.5	109.6	109.5	109.5	109.5	109.6	109.5
1262	-72.3568	45.4206	109.6	109.5	109.5	109.5	109.6	109.5	109.5	109.5	109.6	109.5
1263	-72.3568	46.4571	109.6	109.5	109.5	109.5	109.6	109.5	109.5	109.5	109.6	109.5
1264	-72.3568	47.4935	109.6	109.5	109.5	109.5	109.6	109.5	109.5	109.5	109.6	109.5
1265	-72.3568	48.5299	109.6	109.5	109.5	109.5	109.6	109.5	109.5	109.5	109.6	109.5
1266	-72.3568	49.5663	109.6	109.5	109.5	109.5	109.6	109.5	109.5	109.5	109.6	109.5
1267	-72.3568	50.6027	109.6	109.5	109.5	109.5	109.6	109.5	109.5	109.5	109.6	109.5
1268	-72.3568	51.6392	109.6	109.5	109.5	109.5	109.6	109.5	109.5	109.5	109.6	109.5
1269	-72.3568	52.6756	109.6	109.5	109.5	109.5	109.6	109.5	109.5	109.5	109.6	109.5
1270	-72.3568	53.712	109.6	109.5	109.5	109.5	109.6	109.5	109.5	109.5	109.6	109.5
1271	-72.3568	54.7484	109.6	109.5	109.5	109.5	109.6	109.5	109.5	109.5	109.6	109.5
1272	-72.3568	55.7848	109.6	109.5	109.5	109.5	109.6	109.5	109.5	109.5	109.6	109.5
1273	-72.3568	56.8212	109.6	109.5	109.5	109.5	109.6	109.5	109.5	109.5	109.6	109.5
1274	-72.3568	57.8577	109.6	109.5	109.5	109.5	109.6	109.5	109.5	109.5	109.6	109.5
1275	-72.3568	58.8941	109.6	109.5	109.5	109.5	109.6	109.5	109.5	109.5	109.6	109.5
1276	-72.3568	59.9305	109.6	109.5	109.5	109.5	109.6	109.5	109.5	109.5	109.6	109.5
1277	-72.3568	60.9669	109.6	109.5	109.5	109.5	109.6	109.5	109.5	109.5	109.6	109.5
1278	-72.3568	62.0033	109.6	109.5	109.5	109.5	109.6	109.5	109.5	109.5	109.6	109.5
1279	-72.3568	63.0397	109.6	109.5	109.5	109.5	109.6	109.5	109.5	109.5	109.6	109.5
1280	-72.3568	64.0762	109.6	109.5	109.5	109.5	109.6	109.5	109.5	109.5	109.6	109.5
1281	-72.3568	65.1126	85.8197	85.7846	85.7846	85.7846	85.8197	85.7846	85.7846	85.7846	85.8197	85.7846
1282	-72.3568	66.149	105.019	104.931	104.931	104.931	105.019	104.931	104.931	104.931	105.019	104.931
1283	-72.3568	67.1854	97.7115	97.6438	97.6438	97.6438	97.7115	97.6438	97.6438	97.6438	97.7115	97.6438
1284	-72.3568	68.2218	97.4641	97.3971	97.3971	97.3971	97.4641	97.3971	97.3971	97.3971	97.4641	97.3971
1285	-72.3568	69.2582	131.579	131.469	131.469	131.469	131.579	131.469	131.469	131.469	131.579	131.469
1286	-72.3568	70.2947	120.975	120.894	120.894	120.894	120.975	120.894	120.894	120.894	120.975	120.894
1287	-72.3568	71.3311	111.794	111.738	111.738	111.738	111.794	111.738	111.738	111.738	111.794	111.738
1288	-72.3568	72.3675	99.1287	99.0571	99.0571	99.0571	99.1287	99.0571	99.0571	99.0571	99.1287	99.0571
1289	-72.3568	73.4039	101.499	101.421	101.421	101.421	101.499	101.421	101.421	101.421	101.499	101.421
1290	-72.3568	74.4403	109.6	109.5	109.5	109.5	109.6	109.5	109.5	109.5	109.6	109.5
1291	-72.3568	75.4767	109.6	109.5	109.5	109.5	109.6	109.5	109.5	109.5	109.6	109.5
1292	-72.3568	76.5132	109.6	109.5	109.5	109.5	109.6	109.5	109.5	109.5	109.6	109.5
1293	-72.3568	77.5496	109.6	109.5	109.5	109.5	109.6	109.5	109.5	109.5	109.6	109.5
1294	-72.3568	78.586	109.6	109.5	109.5	109.5	109.6	109.5	109.5	109.5	109.6	109.5
1295	-72.3568	79.6224	109.6	109.5	109.5	109.5	109.6	109.5	109.5	109.5	109.6	109.5
1296	-72.3568	80.6588	109.6	109.5	109.5	109.5	109.6	109.5	109.5	109.5	109.6	109.5
1297	-72.3568	81.6952	109.6	109.5	109.5	109.5	109.6	109.5	109.5	109.5	109.6	109.5
1298	-72.3568	82.7317	109.6	109.5	109.5	109.5	109.6	109.5	109.5	109.5	109.6	109.5
1299	-72.3568	83.7681	109.6	109.5	109.5	109.5	109.6	109.5	109.5	109.5	109.6	109.5
1300	-72.3568	84.8045	109.6	109.5	109.5	109.5	109.6	109.5	109.5	109.5	109.6	109.5
1301	-72.3568	85.8409	109.6	109.5	109.5	109.5	109.6	109.5	109.5	109.5	109.6	109.5
1302	-72.3568	86.8773	109.6	109.5	109.5	109.5	109.6	109.5	109.5	109.5	109.6	109.5
1303	-72.3568	87.9137	109.6	109.5	109.5	109.5	109.6	109.5	109.5	109.5	109.6	109.5
1304	-72.3568	88.9502	109.6	109.5	109.5	109.5	109.6	109.5	109.5	109.5	109.6	109.5
1305	-72.3568	89.9866	109.6	109.5	109.5	109.5	109.6	109.5	109.5	109.5	109.6	109.5
1306	-72.3568	91.023	109.6	109.5	109.5	109.5	109.6	109.5	109.5	109.5	109.6	109.5
1307	-72.3568	92.0594	109.6	109.5	109.5	109.5	109.6	109.5	109.5	109.5	109.6	109.5
1308	-72.3568	93.0958	109.6	109.5	109.5	109.5	109.6	109.5	109.5	109.5	109.6	109.5
1309	-72.3568	94.1322	109.6	109.5	109.5	109.5	109.6	109.5	109.5	109.5	109.6	109.5
1310	-72.3568	95.1687	109.6	109.5	109.5	109.5	109.6	109.5	109.5	109.5	109.6	109.5
1311	-72.3568	96.2051	109.6	109.5	109.5	109.5	109.6	109.5	109.5	109.5	109.6	109.5
1312	-72.3568	97.2415	109.6	109.5	109.5	109.5	109.6	109.5	109.5	109.5	109.6	109.5
1313	-72.3568	98.2779	109.6	109.5	109.5	109.5	109.6	109.5	109.5	109.5	109.6	109.5
1314	-72.3568	99.3143	109.6	109.5	109.5	109.5	109.6	109.5	109.5	109.5	109.6	109.5
1315	-72.3568	100.351	109.6	109.5	109.5	109.5	109.6	109.5	109.5	109.5	109.6	109.5
1316	-72.3568	101.387	109.6	109.5	109.5	109.5	109.6	109.5	109.5	109.5	109.6	109.5
1317	-72.3568	102.424	109.6	109.5	109.5	109.5	109.6	109.5	109.5	109.5	109.6	109.5
1318	-72.3568	103.46	109.6	109.5	109.5	109.5	109.6	109.5	109.5	109.5	109.6	109.5
1319	-72.3568	104.496	109.6	109.5	109.5	109.5	109.6	109.5	109.5	109.5	109.6	109.5
1320	-72.3568	105.533	109.6	109.5	109.5	109.5	109.6	109.5	109.5	109.5	109.6	109.5
1321	-72.3568	106.569	109.6	109.5	109.5	109.5	109.6	109.5	109.5	109.5	109.6	109.5
1322	-72.3568	107.606	109.6	109.5	109.5	109.5	109.6	109.5	109.5	109.5	109.6	109.5
1323	-72.3568	108.642	109.6	109.5	109.5	109.5	109.6	109.5	109.5	109.5	109.6	109.5
1324	-72.3568	109.678	109.6	109.5	109.5	109.5	109.6	109.5	109.5	109.5	109.6	109.5
1325	-72.3568	110.715	109.6	109.5	109.5	109.5	109.6	109.5	109.5	109.5	109.6	109.5
1326	-72.3568	111.751	109.6	109.5	109.5	109.5	109.6	109.5	109.5	109.5	109.6	109.5
1327	-72.3568	112.788	109.6	109.5	109.5	109.5	109.6	109.5	109.5	109.5	109.6	109.5
1328	-72.3568	113.824	109.6	109.5	109.5	109.5	109.6	109.5	109.5	109.5	109.6	109.5
1329	-72.3568	114.861	109.6	109.5	109.5	109.5	109.6	109.5	109.5	109.5	109.6	109.5
1330	-72.3568	115.897	109.6	109.5	109.5	109.5	109.6	109.5	109.5	109.5	109.6	109.5
1331	-72.3568	116.933	109.6	109.5	109.5	109.5	109.6	109.5	109.5	109.5	109.6	109.5
1332	-72.3568	117.97	109.6	109.5	109.5	109.5	109.6	109.5	109.5	109.5	109.6	109.5
1333	-72.3568	119.006	109.6	109.5	109.5	109.5	109.6	109.5	109.5	109.5	109.6	109.5
1334	-72.3568	120.043	109.6	109.5	109.5	109.5	109.6	109.5	109.5	109.5	109.6	109.5
1335	-72.3568	121.079	109.6	109.5	109.5	109.5	109.6	109.5	109.5	109.5	109.6	109.5
1336	-72.3568	122.115	109.6	109.5	109.5	109.5	109.6	109.5	109.5	109.5	109.6	109.5
1337	-72.3568	123.152	109.6	109.5	109.5	109.5	109.6	109.5	109.5	109.5	109.6	109.5
1338	-72.3568	124.188	109.6	109.5	109.5	109.5	109.6	109.5	109.5	109.5	109.6	109.5
1339	-72.3568	125.225	109.6	109.5	109.5	109.5	109.6	109.5	109.5	109.5	109.6	109.5
1340	-72.3568	126.261	109.6	109.5	109.5	109.5	109.6	109.5	109.5	109.5	109.6	109.5
1341	-72.3568	127.298	109.6	109.5	109.5	109.5	109.6	109.5	109.5	109.5	109.6	109.5
1342	-72.3568	128.334	109.6	109.5	109.5	109.5	109.6	109.5	109.5	109.5	109.6	109.5
1343	-72.3568	129.37	109.6	109.5	109.5	109.5	109.6	109.5	109.5	109.5	109.6	109.5
1344	-72.3568	130.407	109.6	109.5	109.5	109.5	109.6	109.5	109.5	109.5	109.6	109.5
1345	-72.3568	131.443	109.6	109.5	109.5	109.5	109.6	109.5	109.5	109.5	109.6	109.5
1346	-72.3568	132.48	109.6	109.5	109.5	109.5	109.6	109.5	109.5	109.5	109.6	109.5
1347	-72.3568	133.516	109.6	109.5	109.5	109.5	109.6	109.5	109.5	109.5	109.6	109.5
1348	-72.3568	134.552	109.6	109.5	109.5	109.5	109.6	109.5	109.5	109.5	109.6	109.5
1349	-72.3568	135.589	109.6	109.5	109.5	109.5	109.6	109.5	109.5	109.5	109.6	109.5
1350	-72.3568	136.625	109.6	109.5	109.5	109.5	109.6	109.5	109.5	109.5	109.6	109.5
1351	-72.3568	137.662	109.6	109.5	109.5	109.5	109.6	109.5	109.5	109.5	109.6	109.5
1352	-72.3568	138.698	109.6	109.5	109.5	109.5	109.6	109.5	109.5	109.5	109.6	109.5
1353	-72.3568	139.735	109.6	109.5	109.5	109.5	109.6	109.5	109.5	109.5	109.6	109.5
1354	-72.3568	140.771	109.6	109.5	109.5	109.5	109.6	109.5	109.5	109.5	109.6	109.5
1355	-72.3568	141.807	109.6	109.5	109.5	109.5	109.6	109.5	109.5	109.5	109.6	109.5
1356	-72.3568	142.844	109.6	109.5	109.5	109.5	109.6	109.5	109.5	109.5	109.6	109.5
1357	-72.3568	143.88	109.6	109.5	109.5	109.5	109.6	109.5	109.5	109.5	109.6	109.5
1358	-72.3568	144.917	109.6	109.5	109.5	109.5	109.6	109.5	109.5	109.5	109.6	109.5
1359	-72.3568	145.953	109.6	109.5	109.5	109.5	109.6	109.5	109.5	109.5	109.6	109.5
1360	-72.3568	146.989	109.6	109.5	109.5	109.5	109.6	109.5	109.5	109.5	109.6	109.5
1361	-72.3568	148.026	109.6	109.5	109.5	109.5	109.6	109.5	109.5	109.5	109.6	109.5
1362	-72.3568	149.062	109.6	109.5	109.5	109.5	109.6	109.5	109.5	109.5	109.6	109.5
1363	-72.3568	150.099	109.6	109.5	109.5	109.5	109.6	109.5	109.5	109.5	109.6	109.5
1364	-72.3568	151.135	109.6	109.5	109.5	109.5	109.6	109.5	109.5	109.5	109.6	109.5
1365	-72.3568	152.172	109.6	109.5	109.5	109.5	109.6	109.5	109.5	109.5	109.6	109.5
1366	-72.3568	153.208	109.6	109.5	109.5	109.5	109.6	109.5	109.5	109.5	109.6	109.5
1367	-72.3568	154.244	109.6	109.5	109.5	109.5	109.6	109.5	109.5	109.5	109.6	109.5
1368	-72.3568	155.281	109.6	109.5	109.5	109.5	109.6	109.5	109.5	109.5	109.6	109.5
1369	-72.3568	156.317	109.6	109.5	109.5	109.5	109.6	109.5	109.5	109.5	109.6	109.5
1370	-72.3568	157.354	109.6	109.5	109.5	109.5	109.6	109.5	109.5	109.5	109.6	109.5
1371	-72.3568	158.39	109.6	109.5	109.5	109.5	109.6	109.5	109.5	109.5	109.6	109.5
1372	-72.3568	159.426	109.6	109.5	109.5	109.5	109.6	109.5	109.5	109.5	109.6	109.5
1373	-72.3568	160.463	109.6	109.5	109.5	109.5	109.6	109.5	109.5	109.5	109.6	109.5
1374	-72.3568	161.499	109.6	109.5	109.5	109.5	109.6	109.5	109.5	109.5	109.6	109.5
1375	-72.3568	162.536	109.6	109.5	109.5	109.5	109.6	109.5	109.5	109.5	109.6	109.5
1376	-72.3568	163.572	108.619	108.519	108.519	108.519	108.619	108.519	108.519	108.519	108.619	108.519
1377	-72.3568	164.609	73.1003	73	73	73	73.1003	73	73	73	73.1003	73
1378	-72.3568	165.645	73.1003	73	73	73	73.1003	73	73	73	73.1003	73
1379	-72.3568	166.681	73.1003	73	73	73	73.1003	73	73	73	73.1003	73
1380	-72.3568	167.718	104.429	104.286	104.286	104.286	104.429	104.286	104.286	104.286	104.429	104.286
1381	-72.3568	168.754	104.429	104.286	104.286	104.286	104.429	104.286	104.286	104.286	104.429	104.286
1382	-72.3568	169.791	182.5	182.5	182.5	182.5	182.5	182.5	182.5	182.5	182.5	182.5
1383	-72.3568	170.827	NA	NA	NA	NA	NA	NA	NA	NA	NA	NA
1384	-72.3568	171.863	NA	NA	NA	NA	NA	NA	NA	NA	NA	NA
1385	-72.3568	172.9	NA	NA	NA	NA	NA	NA	NA	NA	NA	NA
1386	-72.3568	173.936	NA	NA	NA	NA	NA	NA	NA	NA	NA	NA
1387	-72.3568	174.973	NA	NA	NA	NA	NA	NA	NA	NA	NA	NA
1388	-72.3568	176.009	NA	NA	NA	NA	NA	NA	NA	NA	NA	NA
1389	-72.3568	177.046	NA	NA	NA	NA	NA	NA	NA	NA	NA	NA
1390	-72.3568	178.082	NA	NA	NA	NA	NA	NA	NA	NA	NA	NA
1391	-72.3568	179.118	NA	NA	NA	NA	NA	NA	NA	NA	NA	NA
1392	-72.3568	179.818	NA	NA	NA	NA	NA	NA	NA	NA	NA	NA
1393	-69.9494	-179.482	NA	NA	NA	NA	NA	NA	NA	NA	NA	NA
1394	-69.9494	-178.445	NA	NA	NA	NA	NA	NA	NA	NA	NA	NA
1395	-69.9494	-177.409	NA	NA	NA	NA	NA	NA	NA	NA	NA	NA
1396	-69.9494	-176.373	NA	NA	NA	NA	NA	NA	NA	NA	NA	NA
1397	-69.9494	-175.336	NA	NA	NA	NA	NA	NA	NA	NA	NA	NA
1398	-69.9494	-174.3	NA	NA	NA	NA	NA	NA	NA	NA	NA	NA
1399	-69.9494	-173.263	NA	NA	NA	NA	NA	NA	NA	NA	NA	NA
1400	-69.9494	-172.227	NA	NA	NA	NA	NA	NA	NA	NA	NA	NA
1401	-69.9494	-171.19	NA	NA	NA	NA	NA	NA	NA	NA	NA	NA
1402	-69.9494	-170.154	NA	NA	NA	NA	NA	NA	NA	NA	NA	NA
1403	-69.9494	-169.118	NA	NA	NA	NA	NA	NA	NA	NA	NA	NA
1404	-69.9494	-168.081	NA	NA	NA	NA	NA	NA	NA	NA	NA	NA
1405	-69.9494	-167.045	NA	NA	NA	NA	NA	NA	NA	NA	NA	NA
1406	-69.9494	-166.008	NA	NA	NA	NA	NA	NA	NA	NA	NA	NA
1407	-69.9494	-164.972	NA	NA	NA	NA	NA	NA	NA	NA	NA	NA
1408	-69.9494	-163.936	NA	NA	NA	NA	NA	NA	NA	NA	NA	NA
1409	-69.9494	-162.899	NA	NA	NA	NA	NA	NA	NA	NA	NA	NA
1410	-69.9494	-161.863	NA	NA	NA	NA	NA	NA	NA	NA	NA	NA
1411	-69.9494	-160.826	NA	NA	NA	NA	NA	NA	NA	NA	NA	NA
1412	-69.9494	-159.79	NA	NA	NA	NA	NA	NA	NA	NA	NA	NA
1413	-69.9494	-158.753	NA	NA	NA	NA	NA	NA	NA	NA	NA	NA
1414	-69.9494	-157.717	NA	NA	NA	NA	NA	NA	NA	NA	NA	NA
1415	-69.9494	-156.681	NA	NA	NA	NA	NA	NA	NA	NA	NA	NA
1416	-69.9494	-155.644	NA	NA	NA	NA	NA	NA	NA	NA	NA	NA
1417	-69.9494	-154.608	NA	NA	NA	NA	NA	NA	NA	NA	NA	NA
1418	-69.9494	-153.571	NA	NA	NA	NA	NA	NA	NA	NA	NA	NA
1419	-69.9494	-152.535	NA	NA	NA	NA	NA	NA	NA	NA	NA	NA
1420	-69.9494	-151.499	NA	NA	NA	NA	NA	NA	NA	NA	NA	NA
1421	-69.9494	-150.462	NA	NA	NA	NA	NA	NA	NA	NA	NA	NA
1422	-69.9494	-149.426	NA	NA	NA	NA	NA	NA	NA	NA	NA	NA
1423	-69.9494	-148.389	NA	NA	NA	NA	NA	NA	NA	NA	NA	NA
1424	-69.9494	-147.353	NA	NA	NA	NA	NA	NA	NA	NA	NA	NA
1425	-69.9494	-146.316	NA	NA	NA	NA	NA	NA	NA	NA	NA	NA
1426	-69.9494	-145.28	NA	NA	NA	NA	NA	NA	NA	NA	NA	NA
1427	-69.9494	-144.244	NA	NA	NA	NA	NA	NA	NA	NA	NA	NA
1428	-69.9494	-143.207	NA	NA	NA	NA	NA	NA	NA	NA	NA	NA
1429	-69.9494	-142.171	NA	NA	NA	NA	NA	NA	NA	NA	NA	NA
1430	-69.9494	-141.134	NA	NA	NA	NA	NA	NA	NA	NA	NA	NA
1431	-69.9494	-140.098	NA	NA	NA	NA	NA	NA	NA	NA	NA	NA
1432	-69.9494	-139.062	NA	NA	NA	NA	NA	NA	NA	NA	NA	NA
1433	-69.9494	-138.025	NA	NA	NA	NA	NA	NA	NA	NA	NA	NA
1434	-69.9494	-136.989	NA	NA	NA	NA	NA	NA	NA	NA	NA	NA
1435	-69.9494	-135.952	NA	NA	NA	NA	NA	NA	NA	NA	NA	NA
1436	-69.9494	-134.916	NA	NA	NA	NA	NA	NA	NA	NA	NA	NA
1437	-69.9494	-133.879	NA	NA	NA	NA	NA	NA	NA	NA	NA	NA
1438	-69.9494	-132.843	NA	NA	NA	NA	NA	NA	NA	NA	NA	NA
1439	-69.9494	-131.807	NA	NA	NA	NA	NA	NA	NA	NA	NA	NA
1440	-69.9494	-130.77	NA	NA	NA	NA	NA	NA	NA	NA	NA	NA
1441	-69.9494	-129.734	NA	NA	NA	NA	NA	NA	NA	NA	NA	NA
1442	-69.9494	-128.697	NA	NA	NA	NA	NA	NA	NA	NA	NA	NA
1443	-69.9494	-127.661	NA	NA	NA	NA	NA	NA	NA	NA	NA	NA
1444	-69.9494	-126.625	NA	NA	NA	NA	NA	NA	NA	NA	NA	NA
1445	-69.9494	-125.588	NA	NA	NA	NA	NA	NA	NA	NA	NA	NA
1446	-69.9494	-124.552	NA	NA	NA	NA	NA	NA	NA	NA	NA	NA
1447	-69.9494	-123.515	NA	NA	NA	NA	NA	NA	NA	NA	NA	NA
1448	-69.9494	-122.479	NA	NA	NA	NA	NA	NA	NA	NA	NA	NA
1449	-69.9494	-121.442	NA	NA	NA	NA	NA	NA	NA	NA	NA	NA
1450	-69.9494	-120.406	NA	NA	NA	NA	NA	NA	NA	NA	NA	NA
1451	-69.9494	-119.37	NA	NA	NA	NA	NA	NA	NA	NA	NA	NA
1452	-69.9494	-118.333	NA	NA	NA	NA	NA	NA	NA	NA	NA	NA
1453	-69.9494	-117.297	NA	NA	NA	NA	NA	NA	NA	NA	NA	NA
1454	-69.9494	-116.26	NA	NA	NA	NA	NA	NA	NA	NA	NA	NA
1455	-69.9494	-115.224	NA	NA	NA	NA	NA	NA	NA	NA	NA	NA
1456	-69.9494	-114.188	NA	NA	NA	NA	NA	NA	NA	NA	NA	NA
1457	-69.9494	-113.151	NA	NA	NA	NA	NA	NA	NA	NA	NA	NA
1458	-69.9494	-112.115	NA	NA	NA	NA	NA	NA	NA	NA	NA	NA
1459	-69.9494	-111.078	NA	NA	NA	NA	NA	NA	NA	NA	NA	NA
1460	-69.9494	-110.042	NA	NA	NA	NA	NA	NA	NA	NA	NA	NA
1461	-69.9494	-109.005	NA	NA	NA	NA	NA	NA	NA	NA	NA	NA
1462	-69.9494	-107.969	NA	NA	NA	NA	NA	NA	NA	NA	NA	NA
1463	-69.9494	-106.933	NA	NA	NA	NA	NA	NA	NA	NA	NA	NA
1464	-69.9494	-105.896	NA	NA	NA	NA	NA	NA	NA	NA	NA	NA
1465	-69.9494	-104.86	NA	NA	NA	NA	NA	NA	NA	NA	NA	NA
1466	-69.9494	-103.823	NA	NA	NA	NA	NA	NA	NA	NA	NA	NA
1467	-69.9494	-102.787	NA	NA	NA	NA	NA	NA	NA	NA	NA	NA
1468	-69.9494	-101.751	NA	NA	NA	NA	NA	NA	NA	NA	NA	NA
1469	-69.9494	-100.714	NA	NA	NA	NA	NA	NA	NA	NA	NA	NA
1470	-69.9494	-99.6777	NA	NA	NA	NA	NA	NA	NA	NA	NA	NA
1471	-69.9494	-98.6413	NA	NA	NA	NA	NA	NA	NA	NA	NA	NA
1472	-69.9494	-97.6049	NA	NA	NA	NA	NA	NA	NA	NA	NA	NA
1473	-69.9494	-96.5684	NA	NA	NA	NA	NA	NA	NA	NA	NA	NA
1474	-69.9494	-95.532	NA	NA	NA	NA	NA	NA	NA	NA	NA	NA
1475	-69.9494	-94.4956	NA	NA	NA	NA	NA	NA	NA	NA	NA	NA
1476	-69.9494	-93.4592	NA	NA	NA	NA	NA	NA	NA	NA	NA	NA
1477	-69.9494	-92.4228	NA	NA	NA	NA	NA	NA	NA	NA	NA	NA
1478	-69.9494	-91.3864	NA	NA	NA	NA	NA	NA	NA	NA	NA	NA
1479	-69.9494	-90.3499	NA	NA	NA	NA	NA	NA	NA	NA	NA	NA
1480	-69.9494	-89.3135	NA	NA	NA	NA	NA	NA	NA	NA	NA	NA
1481	-69.9494	-88.2771	NA	NA	NA	NA	NA	NA	NA	NA	NA	NA
1482	-69.9494	-87.2407	NA	NA	NA	NA	NA	NA	NA	NA	NA	NA
1483	-69.9494	-86.2043	NA	NA	NA	NA	NA	NA	NA	NA	NA	NA
1484	-69.9494	-85.1679	NA	NA	NA	NA	NA	NA	NA	NA	NA	NA
1485	-69.9494	-84.1314	NA	NA	NA	NA	NA	NA	NA	NA	NA	NA
1486	-69.9494	-83.095	NA	NA	NA	NA	NA	NA	NA	NA	NA	NA
1487	-69.9494	-82.0586	NA	NA	NA	NA	NA	NA	NA	NA	NA	NA
1488	-69.9494	-81.0222	NA	NA	NA	NA	NA	NA	NA	NA	NA	NA
1489	-69.9494	-79.9858	NA	NA	NA	NA	NA	NA	NA	NA	NA	NA
1490	-69.9494	-78.9494	NA	NA	NA	NA	NA	NA	NA	NA	NA	NA
1491	-69.9494	-77.9129	NA	NA	NA	NA	NA	NA	NA	NA	NA	NA
1492	-69.9494	-76.8765	NA	NA	NA	NA	NA	NA	NA	NA	NA	NA
1493	-69.9494	-75.8401	365	365	365	365	365	365	365	365	365	365
1494	-69.9494	-74.8037	182.5	182.5	182.5	182.5	182.5	182.5	182.5	182.5	182.5	182.5
1495	-69.9494	-73.7673	121.667	121.667	121.667	121.667	121.667	121.667	121.667	121.667	121.667	121.667
1496	-69.9494	-72.7309	121.667	121.667	121.667	121.667	121.667	121.667	121.667	121.667	121.667	121.667
1497	-69.9494	-71.6944	91.25	91.25	91.25	91.25	91.25	91.25	91.25	91.25	91.25	91.25
1498	-69.9494	-70.658	91.25	91.25	91.25	91.25	91.25	91.25	91.25	91.25	91.25	91.25
1499	-69.9494	-69.6216	94.9099	94.8999	94.8999	94.8999	94.9099	94.8999	94.8999	94.8999	94.9099	94.8999
1500	-69.9494	-68.5852	136.355	136.232	136.232	136.232	136.355	136.232	136.232	136.232	136.355	136.232
1501	-69.9494	-67.5488	104.314	104.171	104.171	104.171	104.314	104.171	104.171	104.171	104.314	104.171
1502	-69.9494	-66.5124	104.429	104.286	104.286	104.286	104.429	104.286	104.286	104.286	104.429	104.286
1503	-69.9494	-65.4759	76.3062	73.0451	73.2167	73.1715	73.5878	73.2347	73.3792	73.3792	73.1003	73.2528
1504	-69.9494	-64.4395	81.2225	81.1111	81.1111	81.1111	81.2225	81.1111	81.1111	81.1111	81.2225	81.1111
1505	-69.9494	-63.4031	121.834	121.667	121.667	121.667	121.834	121.667	121.667	121.667	121.834	121.667
1506	-69.9494	-62.3667	165.753	165.549	165.549	165.549	165.753	165.549	165.549	165.549	165.753	165.549
1507	-69.9494	-61.3303	121.667	121.667	121.667	121.667	121.667	121.667	121.667	121.667	121.667	121.667
1508	-69.9494	-60.2939	121.667	121.667	121.667	121.667	121.667	121.667	121.667	121.667	121.667	121.667
1509	-69.9494	-59.2574	0	0	0	0	0	0	0	0	0	0
1510	-69.9494	-58.221	0	0	0	0	0	0	0	0	0	0
1511	-69.9494	-57.1846	NA	NA	NA	NA	NA	NA	NA	NA	NA	NA
1512	-69.9494	-56.1482	NA	NA	NA	NA	NA	NA	NA	NA	NA	NA
1513	-69.9494	-55.1118	NA	NA	NA	NA	NA	NA	NA	NA	NA	NA
1514	-69.9494	-54.0754	NA	NA	NA	NA	NA	NA	NA	NA	NA	NA
1515	-69.9494	-53.0389	NA	NA	NA	NA	NA	NA	NA	NA	NA	NA
1516	-69.9494	-52.0025	NA	NA	NA	NA	NA	NA	NA	NA	NA	NA
1517	-69.9494	-50.9661	NA	NA	NA	NA	NA	NA	NA	NA	NA	NA
1518	-69.9494	-49.9297	NA	NA	NA	NA	NA	NA	NA	NA	NA	NA
1519	-69.9494	-48.8933	NA	NA	NA	NA	NA	NA	NA	NA	NA	NA
1520	-69.9494	-47.8569	NA	NA	NA	NA	NA	NA	NA	NA	NA	NA
1521	-69.9494	-46.8204	NA	NA	NA	NA	NA	NA	NA	NA	NA	NA
1522	-69.9494	-45.784	NA	NA	NA	NA	NA	NA	NA	NA	NA	NA
1523	-69.9494	-44.7476	NA	NA	NA	NA	NA	NA	NA	NA	NA	NA
1524	-69.9494	-43.7112	NA	NA	NA	NA	NA	NA	NA	NA	NA	NA
1525	-69.9494	-42.6748	NA	NA	NA	NA	NA	NA	NA	NA	NA	NA
1526	-69.9494	-41.6384	NA	NA	NA	NA	NA	NA	NA	NA	NA	NA
1527	-69.9494	-40.6019	NA	NA	NA	NA	NA	NA	NA	NA	NA	NA
1528	-69.9494	-39.5655	NA	NA	NA	NA	NA	NA	NA	NA	NA	NA
1529	-69.9494	-38.5291	NA	NA	NA	NA	NA	NA	NA	NA	NA	NA
1530	-69.9494	-37.4927	NA	NA	NA	NA	NA	NA	NA	NA	NA	NA
1531	-69.9494	-36.4563	NA	NA	NA	NA	NA	NA	NA	NA	NA	NA
1532	-69.9494	-35.4199	NA	NA	NA	NA	NA	NA	NA	NA	NA	NA
1533	-69.9494	-34.3834	NA	NA	NA	NA	NA	NA	NA	NA	NA	NA
1534	-69.9494	-33.347	NA	NA	NA	NA	NA	NA	NA	NA	NA	NA
1535	-69.9494	-32.3106	NA	NA	NA	NA	NA	NA	NA	NA	NA	NA
1536	-69.9494	-31.2742	NA	NA	NA	NA	NA	NA	NA	NA	NA	NA
1537	-69.9494	-30.2378	NA	NA	NA	NA	NA	NA	NA	NA	NA	NA
1538	-69.9494	-29.2014	NA	NA	NA	NA	NA	NA	NA	NA	NA	NA
1539	-69.9494	-28.1649	NA	NA	NA	NA	NA	NA	NA	NA	NA	NA
1540	-69.9494	-27.1285	NA	NA	NA	NA	NA	NA	NA	NA	NA	NA
1541	-69.9494	-26.0921	NA	NA	NA	NA	NA	NA	NA	NA	NA	NA
1542	-69.9494	-25.0557	NA	NA	NA	NA	NA	NA	NA	NA	NA	NA
1543	-69.9494	-24.0193	NA	NA	NA	NA	NA	NA	NA	NA	NA	NA
1544	-69.9494	-22.9829	NA	NA	NA	NA	NA	NA	NA	NA	NA	NA
1545	-69.9494	-21.9464	NA	NA	NA	NA	NA	NA	NA	NA	NA	NA
1546	-69.9494	-20.91	NA	NA	NA	NA	NA	NA	NA	NA	NA	NA
1547	-69.9494	-19.8736	NA	NA	NA	NA	NA	NA	NA	NA	NA	NA
1548	-69.9494	-18.8372	NA	NA	NA	NA	NA	NA	NA	NA	NA	NA
1549	-69.9494	-17.8008	NA	NA	NA	NA	NA	NA	NA	NA	NA	NA
1550	-69.9494	-16.7644	NA	NA	NA	NA	NA	NA	NA	NA	NA	NA
1551	-69.9494	-15.7279	NA	NA	NA	NA	NA	NA	NA	NA	NA	NA
1552	-69.9494	-14.6915	NA	NA	NA	NA	NA	NA	NA	NA	NA	NA
1553	-69.9494	-13.6551	NA	NA	NA	NA	NA	NA	NA	NA	NA	NA
1554	-69.9494	-12.6187	NA	NA	NA	NA	NA	NA	NA	NA	NA	NA
1555	-69.9494	-11.5823	NA	NA	NA	NA	NA	NA	NA	NA	NA	NA
1556	-69.9494	-10.5459	NA	NA	NA	NA	NA	NA	NA	NA	NA	NA
1557	-69.9494	-9.50944	NA	NA	NA	NA	NA	NA	NA	NA	NA	NA
1558	-69.9494	-8.47302	NA	NA	NA	NA	NA	NA	NA	NA	NA	NA
1559	-69.9494	-7.43661	NA	NA	NA	NA	NA	NA	NA	NA	NA	NA
1560	-69.9494	-6.40019	NA	NA	NA	NA	NA	NA	NA	NA	NA	NA
1561	-69.9494	-5.36377	NA	NA	NA	NA	NA	NA	NA	NA	NA	NA
1562	-69.9494	-4.32736	NA	NA	NA	NA	NA	NA	NA	NA	NA	NA
1563	-69.9494	-3.29094	NA	NA	NA	NA	NA	NA	NA	NA	NA	NA
1564	-69.9494	-2.25452	0	0	0	0	0	0	0	0	0	0
1565	-69.9494	-1.21811	0	0	0	0	0	0	0	0	0	0
1566	-69.9494	-0.181688	0	0	0	0	0	0	0	0	0	0
1567	-69.9494	0.854728	0	0	0	0	0	0	0	0	0	0
1568	-69.9494	1.89115	0	0	0	0	0	0	0	0	0	0
1569	-69.9494	2.92756	0	0	0	0	0	0	0	0	0	0
1570	-69.9494	3.96398	0	0	0	0	0	0	0	0	0	0
1571	-69.9494	5.0004	0	0	0	0	0	0	0	0	0	0
1572	-69.9494	6.03681	0	0	0	0	0	0	0	0	0	0
1573	-69.9494	7.07323	0	0	0	0	0	0	0	0	0	0
1574	-69.9494	8.10965	0	0	0	0	0	0	0	0	0	0
1575	-69.9494	9.14606	0	0	0	0	0	0	0	0	0	0
1576	-69.9494	10.1825	0	0	0	0	0	0	0	0	0	0
1577	-69.9494	11.2189	0	0	0	0	0	0	0	0	0	0
1578	-69.9494	12.2553	0	0	0	0	0	0	0	0	0	0
1579	-69.9494	13.2917	0	0	0	0	0	0	0	0	0	0
1580	-69.9494	14.3281	32.9741	32.8838	32.8838	32.8838	32.9741	32.8838	32.8838	32.8838	32.9741	32.8838
1581	-69.9494	15.3646	182.5	182.5	182.5	182.5	182.5	182.5	182.5	182.5	182.5	182.5
1582	-69.9494	16.401	182.5	182.5	182.5	182.5	182.5	182.5	182.5	182.5	182.5	182.5
1583	-69.9494	17.4374	182.5	182.5	182.5	182.5	182.5	182.5	182.5	182.5	182.5	182.5
1584	-69.9494	18.4738	182.5	182.5	182.5	182.5	182.5	182.5	182.5	182.5	182.5	182.5
1585	-69.9494	19.5102	182.5	182.5	182.5	182.5	182.5	182.5	182.5	182.5	182.5	182.5
1586	-69.9494	20.5466	0	0	0	0	0	0	0	0	0	0
1587	-69.9494	21.5831	0	0	0	0	0	0	0	0	0	0
1588	-69.9494	22.6195	0	0	0	0	0	0	0	0	0	0
1589	-69.9494	23.6559	0	0	0	0	0	0	0	0	0	0
1590	-69.9494	24.6923	0	0	0	0	0	0	0	0	0	0
1591	-69.9494	25.7287	0	0	0	0	0	0	0	0	0	0
1592	-69.9494	26.7651	0	0	0	0	0	0	0	0	0	0
1593	-69.9494	27.8016	0	0	0	0	0	0	0	0	0	0
1594	-69.9494	28.838	121.667	121.667	121.667	121.667	121.667	121.667	121.667	121.667	121.667	121.667
1595	-69.9494	29.8744	120.337	120.257	120.257	120.257	120.337	120.257	120.257	120.257	120.337	120.257
1596	-69.9494	30.9108	107.737	107.692	107.692	107.692	107.737	107.692	107.692	107.692	107.737	107.692
1597	-69.9494	31.9472	107.737	107.692	107.692	107.692	107.737	107.692	107.692	107.692	107.737	107.692
1598	-69.9494	32.9836	107.737	107.692	107.692	107.692	107.737	107.692	107.692	107.692	107.737	107.692
1599	-69.9494	34.0201	78.3752	78.3271	78.3271	78.3271	78.3752	78.3271	78.3271	78.3271	78.3752	78.3271
1600	-69.9494	35.0565	152.842	152.674	152.674	152.674	152.842	152.674	152.674	152.674	152.842	152.674
1601	-69.9494	36.0929	152.842	152.674	152.674	152.674	152.842	152.674	152.674	152.674	152.842	152.674
1602	-69.9494	37.1293	152.842	152.674	152.674	152.674	152.842	152.674	152.674	152.674	152.842	152.674
1603	-69.9494	38.1657	152.842	152.674	152.674	152.674	152.842	152.674	152.674	152.674	152.842	152.674
1604	-69.9494	39.2021	122.274	122.139	122.139	122.139	122.274	122.139	122.139	122.139	122.274	122.139
1605	-69.9494	40.2386	122.274	122.139	122.139	122.139	122.274	122.139	122.139	122.139	122.274	122.139
1606	-69.9494	41.275	87.3385	87.2421	87.2421	87.2421	87.3385	87.2421	87.2421	87.2421	87.3385	87.2421
1607	-69.9494	42.3114	76.1653	76.0677	76.0677	76.0677	76.1653	76.0677	76.0677	76.0677	76.1653	76.0677
1608	-69.9494	43.3478	106.314	106.214	106.214	106.214	106.495	106.214	106.214	106.214	106.368	106.214
1609	-69.9494	44.3842	106.314	106.214	106.214	106.214	106.385	106.214	106.214	106.214	106.324	106.214
1610	-69.9494	45.4206	106.314	106.214	106.214	106.214	106.359	106.214	106.214	106.214	106.314	106.214
1611	-69.9494	46.4571	106.314	106.214	106.214	106.214	106.314	106.214	106.214	106.214	106.314	106.214
1612	-69.9494	47.4935	106.314	106.214	106.214	106.214	106.314	106.214	106.214	106.214	106.314	106.214
1613	-69.9494	48.5299	106.314	106.214	106.214	106.214	106.314	106.214	106.214	106.214	106.314	106.214
1614	-69.9494	49.5663	106.314	106.214	106.214	106.214	106.314	106.214	106.214	106.214	106.314	106.214
1615	-69.9494	50.6027	106.314	106.214	106.214	106.214	106.314	106.214	106.214	106.214	106.314	106.214
1616	-69.9494	51.6392	108.2	108.1	108.1	108.1	108.2	108.1	108.1	108.1	108.2	108.1
1617	-69.9494	52.6756	109.6	109.5	109.5	109.5	109.6	109.5	109.5	109.5	109.6	109.5
1618	-69.9494	53.712	109.6	109.5	109.5	109.5	109.6	109.5	109.5	109.5	109.6	109.5
1619	-69.9494	54.7484	109.6	109.5	109.5	109.5	109.6	109.5	109.5	109.5	109.6	109.5
1620	-69.9494	55.7848	109.6	109.5	109.5	109.5	109.6	109.5	109.5	109.5	109.6	109.5
1621	-69.9494	56.8212	109.6	109.5	109.5	109.5	109.6	109.5	109.5	109.5	109.6	109.5
1622	-69.9494	57.8577	109.6	109.5	109.5	109.5	109.6	109.5	109.5	109.5	109.6	109.5
1623	-69.9494	58.8941	109.6	109.5	109.5	109.5	109.6	109.5	109.5	109.5	109.6	109.5
1624	-69.9494	59.9305	109.6	109.5	109.5	109.5	109.6	109.5	109.5	109.5	109.6	109.5
1625	-69.9494	60.9669	107.864	107.764	107.764	107.764	107.864	107.764	107.764	107.764	107.864	107.764
1626	-69.9494	62.0033	106.314	106.214	106.214	106.214	106.314	106.214	106.214	106.214	106.314	106.214
1627	-69.9494	63.0397	106.314	106.214	106.214	106.214	106.314	106.214	106.214	106.214	106.314	106.214
1628	-69.9494	64.0762	106.314	106.214	106.214	106.214	106.314	106.214	106.214	106.214	106.314	106.214
1629	-69.9494	65.1126	106.314	106.214	106.214	106.214	106.314	106.214	106.214	106.214	106.314	106.214
1630	-69.9494	66.149	106.314	106.214	106.214	106.214	106.324	106.214	106.214	106.214	106.314	106.214
1631	-69.9494	67.1854	106.314	106.214	106.214	106.214	106.413	106.214	106.214	106.214	106.314	106.214
1632	-69.9494	68.2218	68.1175	68.042	68.042	68.042	68.1175	68.042	68.042	68.042	68.1175	68.042
1633	-69.9494	69.2582	73	73	73	73	73	73	73	73	73	73
1634	-69.9494	70.2947	121.667	121.667	121.667	121.667	121.667	121.667	121.667	121.667	121.667	121.667
1635	-69.9494	71.3311	121.667	121.667	121.667	121.667	121.667	121.667	121.667	121.667	121.667	121.667
1636	-69.9494	72.3675	121.667	121.667	121.667	121.667	121.667	121.667	121.667	121.667	121.667	121.667
1637	-69.9494	73.4039	121.667	121.667	121.667	121.667	121.667	121.667	121.667	121.667	121.667	121.667
1638	-69.9494	74.4403	121.667	121.667	121.667	121.667	121.667	121.667	121.667	121.667	121.667	121.667
1639	-69.9494	75.4767	110.237	110.185	110.185	110.185	110.237	110.185	110.185	110.185	110.237	110.185
1640	-69.9494	76.5132	101.895	101.782	101.782	101.782	101.895	101.782	101.782	101.782	101.895	101.782
1641	-69.9494	77.5496	101.895	101.782	101.782	101.782	101.895	101.782	101.782	101.782	101.895	101.782
1642	-69.9494	78.586	64.2179	64.1504	64.4754	67.2831	67.3235	67.3101	64.2768	67.2289	64.263	64.1504
1643	-69.9494	79.6224	86.9505	86.8568	87.0437	89.9777	90.06	89.985	86.9714	88.5894	86.9759	86.8568
1644	-69.9494	80.6588	106.314	106.214	106.223	109.319	109.429	109.301	106.313	106.214	106.314	106.214
1645	-69.9494	81.6952	106.314	106.214	106.217	107.369	107.614	107.362	106.251	106.214	106.314	106.214
1646	-69.9494	82.7317	106.314	106.214	106.214	106.214	106.54	106.214	106.214	106.214	106.314	106.214
1647	-69.9494	83.7681	106.314	106.214	106.214	106.214	106.385	106.214	106.214	106.214	106.314	106.214
1648	-69.9494	84.8045	106.314	106.214	106.214	106.214	106.35	106.214	106.214	106.214	106.314	106.214
1649	-69.9494	85.8409	106.314	106.214	106.214	106.214	106.314	106.214	106.214	106.214	106.314	106.214
1650	-69.9494	86.8773	106.314	106.214	106.214	106.214	106.314	106.214	106.214	106.214	106.314	106.214
1651	-69.9494	87.9137	106.314	106.214	106.214	106.214	106.314	106.214	106.214	106.214	106.314	106.214
1652	-69.9494	88.9502	106.314	106.214	106.214	106.214	106.314	106.214	106.214	106.214	106.314	106.214
1653	-69.9494	89.9866	106.314	106.214	106.214	106.214	106.314	106.214	106.214	106.214	106.314	106.214
1654	-69.9494	91.023	108.228	108.128	108.128	108.128	108.228	108.128	108.128	108.128	108.228	108.128
1655	-69.9494	92.0594	109.6	109.5	109.5	109.5	109.6	109.5	109.5	109.5	109.6	109.5
1656	-69.9494	93.0958	109.6	109.5	109.5	109.5	109.6	109.5	109.5	109.5	109.6	109.5
1657	-69.9494	94.1322	109.6	109.5	109.5	109.5	109.6	109.5	109.5	109.5	109.6	109.5
1658	-69.9494	95.1687	109.6	109.5	109.5	109.5	109.6	109.5	109.5	109.5	109.6	109.5
1659	-69.9494	96.2051	109.6	109.5	109.5	109.5	109.6	109.5	109.5	109.5	109.6	109.5
1660	-69.9494	97.2415	109.6	109.5	109.5	109.5	109.6	109.5	109.5	109.5	109.6	109.5
1661	-69.9494	98.2779	109.6	109.5	109.5	109.5	109.6	109.5	109.5	109.5	109.6	109.5
1662	-69.9494	99.3143	109.6	109.5	109.5	109.5	109.6	109.5	109.5	109.5	109.6	109.5
1663	-69.9494	100.351	109.6	109.5	109.5	109.5	109.6	109.5	109.5	109.5	109.6	109.5
1664	-69.9494	101.387	109.6	109.5	109.5	109.5	109.6	109.5	109.5	109.5	109.6	109.5
1665	-69.9494	102.424	109.6	109.5	109.5	109.5	109.6	109.5	109.5	109.5	109.6	109.5
1666	-69.9494	103.46	109.6	109.5	109.5	109.5	109.6	109.5	109.5	109.5	109.6	109.5
1667	-69.9494	104.496	109.6	109.5	109.5	109.5	109.6	109.5	109.5	109.5	109.6	109.5
1668	-69.9494	105.533	109.6	109.5	109.5	109.5	109.6	109.5	109.5	109.5	109.6	109.5
1669	-69.9494	106.569	109.6	109.5	109.5	109.5	109.6	109.5	109.5	109.5	109.6	109.5
1670	-69.9494	107.606	109.6	109.5	109.5	109.5	109.6	109.5	109.5	109.5	109.6	109.5
1671	-69.9494	108.642	109.6	109.5	109.5	109.5	109.6	109.5	109.5	109.5	109.6	109.5
1672	-69.9494	109.678	109.6	109.5	109.5	109.5	109.6	109.5	109.5	109.5	109.6	109.5
1673	-69.9494	110.715	109.6	109.5	109.5	109.5	109.6	109.5	109.5	109.5	109.6	109.5
1674	-69.9494	111.751	109.6	109.5	109.5	109.5	109.6	109.5	109.5	109.5	109.6	109.5
1675	-69.9494	112.788	109.6	109.5	109.5	109.5	109.6	109.5	109.5	109.5	109.6	109.5
1676	-69.9494	113.824	106.731	106.631	106.631	106.631	106.731	106.631	106.631	106.631	106.731	106.631
1677	-69.9494	114.861	106.314	106.214	106.214	106.214	106.314	106.214	106.214	106.214	106.314	106.214
1678	-69.9494	115.897	106.314	106.214	106.214	106.214	106.314	106.214	106.214	106.214	106.314	106.214
1679	-69.9494	116.933	106.314	106.214	106.214	106.214	106.314	106.214	106.214	106.214	106.314	106.214
1680	-69.9494	117.97	106.314	106.214	106.214	106.214	106.314	106.214	106.214	106.214	106.314	106.214
1681	-69.9494	119.006	106.314	106.214	106.214	106.214	106.314	106.214	106.214	106.214	106.314	106.214
1682	-69.9494	120.043	106.314	106.214	106.214	106.214	106.314	106.214	106.214	106.214	106.314	106.214
1683	-69.9494	121.079	106.314	106.214	106.214	106.214	106.314	106.214	106.214	106.214	106.314	106.214
1684	-69.9494	122.115	106.314	106.214	106.214	106.214	106.314	106.214	106.214	106.214	106.314	106.214
1685	-69.9494	123.152	106.314	106.214	106.214	106.214	106.314	106.214	106.214	106.214	106.314	106.214
1686	-69.9494	124.188	106.314	106.214	106.214	106.214	106.314	106.214	106.214	106.214	106.314	106.214
1687	-69.9494	125.225	106.314	106.214	106.214	106.214	106.314	106.214	106.214	106.214	106.314	106.214
1688	-69.9494	126.261	107.002	106.901	106.901	106.901	107.002	106.901	106.901	106.901	107.002	106.901
1689	-69.9494	127.298	109.6	109.5	109.5	109.5	109.6	109.5	109.5	109.5	109.6	109.5
1690	-69.9494	128.334	109.6	109.5	109.5	109.5	109.6	109.5	109.5	109.5	109.6	109.5
1691	-69.9494	129.37	109.6	109.5	109.5	109.5	109.6	109.5	109.5	109.5	109.6	109.5
1692	-69.9494	130.407	109.6	109.5	109.5	109.5	109.6	109.5	109.5	109.5	109.6	109.5
1693	-69.9494	131.443	109.6	109.5	109.5	109.5	109.6	109.5	109.5	109.5	109.6	109.5
1694	-69.9494	132.48	109.6	109.5	109.5	109.5	109.6	109.5	109.5	109.5	109.6	109.5
1695	-69.9494	133.516	109.6	109.5	109.5	109.5	109.6	109.5	109.5	109.5	109.6	109.5
1696	-69.9494	134.552	109.6	109.5	109.5	109.5	109.6	109.5	109.5	109.5	109.6	109.5
1697	-69.9494	135.589	109.6	109.5	109.5	109.5	109.6	109.5	109.5	109.5	109.6	109.5
1698	-69.9494	136.625	109.6	109.5	109.5	109.5	109.6	109.5	109.5	109.5	109.6	109.5
1699	-69.9494	137.662	109.6	109.5	109.5	109.5	109.6	109.5	109.5	109.5	109.6	109.5
1700	-69.9494	138.698	109.6	109.5	109.5	109.5	109.6	109.5	109.5	109.5	109.6	109.5
1701	-69.9494	139.735	109.6	109.5	109.5	109.5	109.6	109.5	109.5	109.5	109.6	109.5
1702	-69.9494	140.771	109.6	109.5	109.5	109.5	109.6	109.5	109.5	109.5	109.6	109.5
1703	-69.9494	141.807	107.181	107.08	107.08	107.08	107.181	107.08	107.08	107.08	107.181	107.08
1704	-69.9494	142.844	106.314	106.214	106.214	106.214	106.314	106.214	106.214	106.214	106.314	106.214
1705	-69.9494	143.88	106.314	106.214	106.214	106.214	106.314	106.214	106.214	106.214	106.314	106.214
1706	-69.9494	144.917	106.314	106.214	106.214	106.214	106.314	106.214	106.214	106.214	106.314	106.214
1707	-69.9494	145.953	106.314	106.214	106.214	106.214	106.314	106.214	106.214	106.214	106.314	106.214
1708	-69.9494	146.989	106.314	106.214	106.214	106.214	106.314	106.214	106.214	106.214	106.314	106.214
1709	-69.9494	148.026	106.314	106.214	106.214	106.214	106.314	106.214	106.214	106.214	106.314	106.214
1710	-69.9494	149.062	81.2225	81.1111	81.1111	81.1111	81.2225	81.1111	81.1111	81.1111	81.2225	81.1111
1711	-69.9494	150.099	104.429	104.286	104.286	104.286	104.429	104.286	104.286	104.286	104.429	104.286
1712	-69.9494	151.135	104.429	104.286	104.286	104.286	104.429	104.286	104.286	104.286	104.429	104.286
1713	-69.9494	152.172	104.429	104.286	104.286	104.286	104.429	104.286	104.286	104.286	104.429	104.286
1714	-69.9494	153.208	121.834	121.667	121.667	121.667	121.834	121.667	121.667	121.667	121.834	121.667
1715	-69.9494	154.244	121.834	121.667	121.667	121.667	121.834	121.667	121.667	121.667	121.834	121.667
1716	-69.9494	155.281	121.834	121.667	121.667	121.667	121.834	121.667	121.667	121.667	121.834	121.667
1717	-69.9494	156.317	182.751	182.5	182.5	182.5	182.751	182.5	182.5	182.5	182.751	182.5
1718	-69.9494	157.354	182.751	182.5	182.5	182.5	182.751	182.5	182.5	182.5	182.751	182.5
1719	-69.9494	158.39	182.751	182.5	182.5	182.5	182.751	182.5	182.5	182.5	182.751	182.5
1720	-69.9494	159.426	160.9	160.709	160.709	160.709	160.9	160.709	160.709	160.709	160.9	160.709
1721	-69.9494	160.463	121.667	121.667	121.667	121.667	121.667	121.667	121.667	121.667	121.667	121.667
1722	-69.9494	161.499	182.5	182.5	182.5	182.5	182.5	182.5	182.5	182.5	182.5	182.5
1723	-69.9494	162.536	0	0	0	0	0	0	0	0	0	0
1724	-69.9494	163.572	NA	NA	NA	NA	NA	NA	NA	NA	NA	NA
1725	-69.9494	164.609	NA	NA	NA	NA	NA	NA	NA	NA	NA	NA
1726	-69.9494	165.645	NA	NA	NA	NA	NA	NA	NA	NA	NA	NA
1727	-69.9494	166.681	NA	NA	NA	NA	NA	NA	NA	NA	NA	NA
1728	-69.9494	167.718	NA	NA	NA	NA	NA	NA	NA	NA	NA	NA
1729	-69.9494	168.754	NA	NA	NA	NA	NA	NA	NA	NA	NA	NA
1730	-69.9494	169.791	NA	NA	NA	NA	NA	NA	NA	NA	NA	NA
1731	-69.9494	170.827	NA	NA	NA	NA	NA	NA	NA	NA	NA	NA
1732	-69.9494	171.863	NA	NA	NA	NA	NA	NA	NA	NA	NA	NA
1733	-69.9494	172.9	NA	NA	NA	NA	NA	NA	NA	NA	NA	NA
1734	-69.9494	173.936	NA	NA	NA	NA	NA	NA	NA	NA	NA	NA
1735	-69.9494	174.973	NA	NA	NA	NA	NA	NA	NA	NA	NA	NA
1736	-69.9494	176.009	NA	NA	NA	NA	NA	NA	NA	NA	NA	NA
1737	-69.9494	177.046	NA	NA	NA	NA	NA	NA	NA	NA	NA	NA
1738	-69.9494	178.082	NA	NA	NA	NA	NA	NA	NA	NA	NA	NA
1739	-69.9494	179.118	NA	NA	NA	NA	NA	NA	NA	NA	NA	NA
1740	-69.9494	179.818	NA	NA	NA	NA	NA	NA	NA	NA	NA	NA
1741	-67.7944	-179.482	NA	NA	NA	NA	NA	NA	NA	NA	NA	NA
1742	-67.7944	-178.445	NA	NA	NA	NA	NA	NA	NA	NA	NA	NA
1743	-67.7944	-177.409	NA	NA	NA	NA	NA	NA	NA	NA	NA	NA
1744	-67.7944	-176.373	NA	NA	NA	NA	NA	NA	NA	NA	NA	NA
1745	-67.7944	-175.336	NA	NA	NA	NA	NA	NA	NA	NA	NA	NA
1746	-67.7944	-174.3	NA	NA	NA	NA	NA	NA	NA	NA	NA	NA
1747	-67.7944	-173.263	NA	NA	NA	NA	NA	NA	NA	NA	NA	NA
1748	-67.7944	-172.227	NA	NA	NA	NA	NA	NA	NA	NA	NA	NA
1749	-67.7944	-171.19	NA	NA	NA	NA	NA	NA	NA	NA	NA	NA
1750	-67.7944	-170.154	NA	NA	NA	NA	NA	NA	NA	NA	NA	NA
1751	-67.7944	-169.118	NA	NA	NA	NA	NA	NA	NA	NA	NA	NA
1752	-67.7944	-168.081	NA	NA	NA	NA	NA	NA	NA	NA	NA	NA
1753	-67.7944	-167.045	NA	NA	NA	NA	NA	NA	NA	NA	NA	NA
1754	-67.7944	-166.008	NA	NA	NA	NA	NA	NA	NA	NA	NA	NA
1755	-67.7944	-164.972	NA	NA	NA	NA	NA	NA	NA	NA	NA	NA
1756	-67.7944	-163.936	NA	NA	NA	NA	NA	NA	NA	NA	NA	NA
1757	-67.7944	-162.899	NA	NA	NA	NA	NA	NA	NA	NA	NA	NA
1758	-67.7944	-161.863	NA	NA	NA	NA	NA	NA	NA	NA	NA	NA
1759	-67.7944	-160.826	NA	NA	NA	NA	NA	NA	NA	NA	NA	NA
1760	-67.7944	-159.79	NA	NA	NA	NA	NA	NA	NA	NA	NA	NA
1761	-67.7944	-158.753	NA	NA	NA	NA	NA	NA	NA	NA	NA	NA
1762	-67.7944	-157.717	NA	NA	NA	NA	NA	NA	NA	NA	NA	NA
1763	-67.7944	-156.681	NA	NA	NA	NA	NA	NA	NA	NA	NA	NA
1764	-67.7944	-155.644	NA	NA	NA	NA	NA	NA	NA	NA	NA	NA
1765	-67.7944	-154.608	NA	NA	NA	NA	NA	NA	NA	NA	NA	NA
1766	-67.7944	-153.571	NA	NA	NA	NA	NA	NA	NA	NA	NA	NA
1767	-67.7944	-152.535	NA	NA	NA	NA	NA	NA	NA	NA	NA	NA
1768	-67.7944	-151.499	NA	NA	NA	NA	NA	NA	NA	NA	NA	NA
1769	-67.7944	-150.462	NA	NA	NA	NA	NA	NA	NA	NA	NA	NA
1770	-67.7944	-149.426	NA	NA	NA	NA	NA	NA	NA	NA	NA	NA
1771	-67.7944	-148.389	NA	NA	NA	NA	NA	NA	NA	NA	NA	NA
1772	-67.7944	-147.353	NA	NA	NA	NA	NA	NA	NA	NA	NA	NA
1773	-67.7944	-146.316	NA	NA	NA	NA	NA	NA	NA	NA	NA	NA
1774	-67.7944	-145.28	NA	NA	NA	NA	NA	NA	NA	NA	NA	NA
1775	-67.7944	-144.244	NA	NA	NA	NA	NA	NA	NA	NA	NA	NA
1776	-67.7944	-143.207	NA	NA	NA	NA	NA	NA	NA	NA	NA	NA
1777	-67.7944	-142.171	NA	NA	NA	NA	NA	NA	NA	NA	NA	NA
1778	-67.7944	-141.134	NA	NA	NA	NA	NA	NA	NA	NA	NA	NA
1779	-67.7944	-140.098	NA	NA	NA	NA	NA	NA	NA	NA	NA	NA
1780	-67.7944	-139.062	NA	NA	NA	NA	NA	NA	NA	NA	NA	NA
1781	-67.7944	-138.025	NA	NA	NA	NA	NA	NA	NA	NA	NA	NA
1782	-67.7944	-136.989	NA	NA	NA	NA	NA	NA	NA	NA	NA	NA
1783	-67.7944	-135.952	NA	NA	NA	NA	NA	NA	NA	NA	NA	NA
1784	-67.7944	-134.916	NA	NA	NA	NA	NA	NA	NA	NA	NA	NA
1785	-67.7944	-133.879	NA	NA	NA	NA	NA	NA	NA	NA	NA	NA
1786	-67.7944	-132.843	NA	NA	NA	NA	NA	NA	NA	NA	NA	NA
1787	-67.7944	-131.807	NA	NA	NA	NA	NA	NA	NA	NA	NA	NA
1788	-67.7944	-130.77	NA	NA	NA	NA	NA	NA	NA	NA	NA	NA
1789	-67.7944	-129.734	NA	NA	NA	NA	NA	NA	NA	NA	NA	NA
1790	-67.7944	-128.697	NA	NA	NA	NA	NA	NA	NA	NA	NA	NA
1791	-67.7944	-127.661	NA	NA	NA	NA	NA	NA	NA	NA	NA	NA
1792	-67.7944	-126.625	NA	NA	NA	NA	NA	NA	NA	NA	NA	NA
1793	-67.7944	-125.588	NA	NA	NA	NA	NA	NA	NA	NA	NA	NA
1794	-67.7944	-124.552	NA	NA	NA	NA	NA	NA	NA	NA	NA	NA
1795	-67.7944	-123.515	NA	NA	NA	NA	NA	NA	NA	NA	NA	NA
1796	-67.7944	-122.479	NA	NA	NA	NA	NA	NA	NA	NA	NA	NA
1797	-67.7944	-121.442	NA	NA	NA	NA	NA	NA	NA	NA	NA	NA
1798	-67.7944	-120.406	NA	NA	NA	NA	NA	NA	NA	NA	NA	NA
1799	-67.7944	-119.37	NA	NA	NA	NA	NA	NA	NA	NA	NA	NA
1800	-67.7944	-118.333	NA	NA	NA	NA	NA	NA	NA	NA	NA	NA
1801	-67.7944	-117.297	NA	NA	NA	NA	NA	NA	NA	NA	NA	NA
1802	-67.7944	-116.26	NA	NA	NA	NA	NA	NA	NA	NA	NA	NA
1803	-67.7944	-115.224	NA	NA	NA	NA	NA	NA	NA	NA	NA	NA
1804	-67.7944	-114.188	NA	NA	NA	NA	NA	NA	NA	NA	NA	NA
1805	-67.7944	-113.151	NA	NA	NA	NA	NA	NA	NA	NA	NA	NA
1806	-67.7944	-112.115	NA	NA	NA	NA	NA	NA	NA	NA	NA	NA
1807	-67.7944	-111.078	NA	NA	NA	NA	NA	NA	NA	NA	NA	NA
1808	-67.7944	-110.042	NA	NA	NA	NA	NA	NA	NA	NA	NA	NA
1809	-67.7944	-109.005	NA	NA	NA	NA	NA	NA	NA	NA	NA	NA
1810	-67.7944	-107.969	NA	NA	NA	NA	NA	NA	NA	NA	NA	NA
1811	-67.7944	-106.933	NA	NA	NA	NA	NA	NA	NA	NA	NA	NA
1812	-67.7944	-105.896	NA	NA	NA	NA	NA	NA	NA	NA	NA	NA
1813	-67.7944	-104.86	NA	NA	NA	NA	NA	NA	NA	NA	NA	NA
1814	-67.7944	-103.823	NA	NA	NA	NA	NA	NA	NA	NA	NA	NA
1815	-67.7944	-102.787	NA	NA	NA	NA	NA	NA	NA	NA	NA	NA
1816	-67.7944	-101.751	NA	NA	NA	NA	NA	NA	NA	NA	NA	NA
1817	-67.7944	-100.714	NA	NA	NA	NA	NA	NA	NA	NA	NA	NA
1818	-67.7944	-99.6777	NA	NA	NA	NA	NA	NA	NA	NA	NA	NA
1819	-67.7944	-98.6413	NA	NA	NA	NA	NA	NA	NA	NA	NA	NA
1820	-67.7944	-97.6049	NA	NA	NA	NA	NA	NA	NA	NA	NA	NA
1821	-67.7944	-96.5684	NA	NA	NA	NA	NA	NA	NA	NA	NA	NA
1822	-67.7944	-95.532	NA	NA	NA	NA	NA	NA	NA	NA	NA	NA
1823	-67.7944	-94.4956	NA	NA	NA	NA	NA	NA	NA	NA	NA	NA
1824	-67.7944	-93.4592	NA	NA	NA	NA	NA	NA	NA	NA	NA	NA
1825	-67.7944	-92.4228	NA	NA	NA	NA	NA	NA	NA	NA	NA	NA
1826	-67.7944	-91.3864	NA	NA	NA	NA	NA	NA	NA	NA	NA	NA
1827	-67.7944	-90.3499	NA	NA	NA	NA	NA	NA	NA	NA	NA	NA
1828	-67.7944	-89.3135	NA	NA	NA	NA	NA	NA	NA	NA	NA	NA
1829	-67.7944	-88.2771	NA	NA	NA	NA	NA	NA	NA	NA	NA	NA
1830	-67.7944	-87.2407	NA	NA	NA	NA	NA	NA	NA	NA	NA	NA
1831	-67.7944	-86.2043	NA	NA	NA	NA	NA	NA	NA	NA	NA	NA
1832	-67.7944	-85.1679	NA	NA	NA	NA	NA	NA	NA	NA	NA	NA
1833	-67.7944	-84.1314	NA	NA	NA	NA	NA	NA	NA	NA	NA	NA
1834	-67.7944	-83.095	NA	NA	NA	NA	NA	NA	NA	NA	NA	NA
1835	-67.7944	-82.0586	NA	NA	NA	NA	NA	NA	NA	NA	NA	NA
1836	-67.7944	-81.0222	NA	NA	NA	NA	NA	NA	NA	NA	NA	NA
1837	-67.7944	-79.9858	NA	NA	NA	NA	NA	NA	NA	NA	NA	NA
1838	-67.7944	-78.9494	NA	NA	NA	NA	NA	NA	NA	NA	NA	NA
1839	-67.7944	-77.9129	NA	NA	NA	NA	NA	NA	NA	NA	NA	NA
1840	-67.7944	-76.8765	NA	NA	NA	NA	NA	NA	NA	NA	NA	NA
1841	-67.7944	-75.8401	NA	NA	NA	NA	NA	NA	NA	NA	NA	NA
1842	-67.7944	-74.8037	NA	NA	NA	NA	NA	NA	NA	NA	NA	NA
1843	-67.7944	-73.7673	NA	NA	NA	NA	NA	NA	NA	NA	NA	NA
1844	-67.7944	-72.7309	NA	NA	NA	NA	NA	NA	NA	NA	NA	NA
1845	-67.7944	-71.6944	NA	NA	NA	NA	NA	NA	NA	NA	NA	NA
1846	-67.7944	-70.658	NA	NA	NA	NA	NA	NA	NA	NA	NA	NA
1847	-67.7944	-69.6216	365	365	365	365	365	365	365	365	365	365
1848	-67.7944	-68.5852	182.5	182.5	182.5	182.5	182.5	182.5	182.5	182.5	182.5	182.5
1849	-67.7944	-67.5488	145.056	144.992	144.992	144.992	145.056	144.992	144.992	144.992	145.056	144.992
1850	-67.7944	-66.5124	145.158	145.093	145.093	145.093	145.158	145.093	145.093	145.093	145.158	145.093
1851	-67.7944	-65.4759	62.2105	62.1829	62.1829	62.1829	62.2105	62.1829	62.1829	62.1829	62.2105	62.1829
1852	-67.7944	-64.4395	60.8333	60.8333	60.8333	60.8333	60.8333	60.8333	60.8333	60.8333	60.8333	60.8333
1853	-67.7944	-63.4031	73	73	73	73	73	73	73	73	73	73
1854	-67.7944	-62.3667	0	0	0	0	0	0	0	0	0	0
1855	-67.7944	-61.3303	0	0	0	0	0	0	0	0	0	0
1856	-67.7944	-60.2939	0	0	0	0	0	0	0	0	0	0
1857	-67.7944	-59.2574	0	0	0	0	0	0	0	0	0	0
1858	-67.7944	-58.221	0	0	0	0	0	0	0	0	0	0
1859	-67.7944	-57.1846	NA	NA	NA	NA	NA	NA	NA	NA	NA	NA
1860	-67.7944	-56.1482	NA	NA	NA	NA	NA	NA	NA	NA	NA	NA
1861	-67.7944	-55.1118	NA	NA	NA	NA	NA	NA	NA	NA	NA	NA
1862	-67.7944	-54.0754	NA	NA	NA	NA	NA	NA	NA	NA	NA	NA
1863	-67.7944	-53.0389	NA	NA	NA	NA	NA	NA	NA	NA	NA	NA
1864	-67.7944	-52.0025	NA	NA	NA	NA	NA	NA	NA	NA	NA	NA
1865	-67.7944	-50.9661	NA	NA	NA	NA	NA	NA	NA	NA	NA	NA
1866	-67.7944	-49.9297	NA	NA	NA	NA	NA	NA	NA	NA	NA	NA
1867	-67.7944	-48.8933	NA	NA	NA	NA	NA	NA	NA	NA	NA	NA
1868	-67.7944	-47.8569	NA	NA	NA	NA	NA	NA	NA	NA	NA	NA
1869	-67.7944	-46.8204	NA	NA	NA	NA	NA	NA	NA	NA	NA	NA
1870	-67.7944	-45.784	NA	NA	NA	NA	NA	NA	NA	NA	NA	NA
1871	-67.7944	-44.7476	NA	NA	NA	NA	NA	NA	NA	NA	NA	NA
1872	-67.7944	-43.7112	NA	NA	NA	NA	NA	NA	NA	NA	NA	NA
1873	-67.7944	-42.6748	NA	NA	NA	NA	NA	NA	NA	NA	NA	NA
1874	-67.7944	-41.6384	NA	NA	NA	NA	NA	NA	NA	NA	NA	NA
1875	-67.7944	-40.6019	NA	NA	NA	NA	NA	NA	NA	NA	NA	NA
1876	-67.7944	-39.5655	NA	NA	NA	NA	NA	NA	NA	NA	NA	NA
1877	-67.7944	-38.5291	NA	NA	NA	NA	NA	NA	NA	NA	NA	NA
1878	-67.7944	-37.4927	NA	NA	NA	NA	NA	NA	NA	NA	NA	NA
1879	-67.7944	-36.4563	NA	NA	NA	NA	NA	NA	NA	NA	NA	NA
1880	-67.7944	-35.4199	NA	NA	NA	NA	NA	NA	NA	NA	NA	NA
1881	-67.7944	-34.3834	NA	NA	NA	NA	NA	NA	NA	NA	NA	NA
1882	-67.7944	-33.347	NA	NA	NA	NA	NA	NA	NA	NA	NA	NA
1883	-67.7944	-32.3106	NA	NA	NA	NA	NA	NA	NA	NA	NA	NA
1884	-67.7944	-31.2742	NA	NA	NA	NA	NA	NA	NA	NA	NA	NA
1885	-67.7944	-30.2378	NA	NA	NA	NA	NA	NA	NA	NA	NA	NA
1886	-67.7944	-29.2014	NA	NA	NA	NA	NA	NA	NA	NA	NA	NA
1887	-67.7944	-28.1649	NA	NA	NA	NA	NA	NA	NA	NA	NA	NA
1888	-67.7944	-27.1285	NA	NA	NA	NA	NA	NA	NA	NA	NA	NA
1889	-67.7944	-26.0921	NA	NA	NA	NA	NA	NA	NA	NA	NA	NA
1890	-67.7944	-25.0557	NA	NA	NA	NA	NA	NA	NA	NA	NA	NA
1891	-67.7944	-24.0193	NA	NA	NA	NA	NA	NA	NA	NA	NA	NA
1892	-67.7944	-22.9829	NA	NA	NA	NA	NA	NA	NA	NA	NA	NA
1893	-67.7944	-21.9464	NA	NA	NA	NA	NA	NA	NA	NA	NA	NA
1894	-67.7944	-20.91	NA	NA	NA	NA	NA	NA	NA	NA	NA	NA
1895	-67.7944	-19.8736	NA	NA	NA	NA	NA	NA	NA	NA	NA	NA
1896	-67.7944	-18.8372	NA	NA	NA	NA	NA	NA	NA	NA	NA	NA
1897	-67.7944	-17.8008	NA	NA	NA	NA	NA	NA	NA	NA	NA	NA
1898	-67.7944	-16.7644	NA	NA	NA	NA	NA	NA	NA	NA	NA	NA
1899	-67.7944	-15.7279	NA	NA	NA	NA	NA	NA	NA	NA	NA	NA
1900	-67.7944	-14.6915	NA	NA	NA	NA	NA	NA	NA	NA	NA	NA
1901	-67.7944	-13.6551	NA	NA	NA	NA	NA	NA	NA	NA	NA	NA
1902	-67.7944	-12.6187	NA	NA	NA	NA	NA	NA	NA	NA	NA	NA
1903	-67.7944	-11.5823	NA	NA	NA	NA	NA	NA	NA	NA	NA	NA
1904	-67.7944	-10.5459	NA	NA	NA	NA	NA	NA	NA	NA	NA	NA
1905	-67.7944	-9.50944	NA	NA	NA	NA	NA	NA	NA	NA	NA	NA
1906	-67.7944	-8.47302	NA	NA	NA	NA	NA	NA	NA	NA	NA	NA
1907	-67.7944	-7.43661	NA	NA	NA	NA	NA	NA	NA	NA	NA	NA
1908	-67.7944	-6.40019	NA	NA	NA	NA	NA	NA	NA	NA	NA	NA
1909	-67.7944	-5.36377	NA	NA	NA	NA	NA	NA	NA	NA	NA	NA
1910	-67.7944	-4.32736	NA	NA	NA	NA	NA	NA	NA	NA	NA	NA
1911	-67.7944	-3.29094	NA	NA	NA	NA	NA	NA	NA	NA	NA	NA
1912	-67.7944	-2.25452	NA	NA	NA	NA	NA	NA	NA	NA	NA	NA
1913	-67.7944	-1.21811	NA	NA	NA	NA	NA	NA	NA	NA	NA	NA
1914	-67.7944	-0.181688	NA	NA	NA	NA	NA	NA	NA	NA	NA	NA
1915	-67.7944	0.854728	NA	NA	NA	NA	NA	NA	NA	NA	NA	NA
1916	-67.7944	1.89115	NA	NA	NA	NA	NA	NA	NA	NA	NA	NA
1917	-67.7944	2.92756	NA	NA	NA	NA	NA	NA	NA	NA	NA	NA
1918	-67.7944	3.96398	NA	NA	NA	NA	NA	NA	NA	NA	NA	NA
1919	-67.7944	5.0004	NA	NA	NA	NA	NA	NA	NA	NA	NA	NA
1920	-67.7944	6.03681	NA	NA	NA	NA	NA	NA	NA	NA	NA	NA
1921	-67.7944	7.07323	NA	NA	NA	NA	NA	NA	NA	NA	NA	NA
1922	-67.7944	8.10965	NA	NA	NA	NA	NA	NA	NA	NA	NA	NA
1923	-67.7944	9.14606	NA	NA	NA	NA	NA	NA	NA	NA	NA	NA
1924	-67.7944	10.1825	NA	NA	NA	NA	NA	NA	NA	NA	NA	NA
1925	-67.7944	11.2189	NA	NA	NA	NA	NA	NA	NA	NA	NA	NA
1926	-67.7944	12.2553	NA	NA	NA	NA	NA	NA	NA	NA	NA	NA
1927	-67.7944	13.2917	NA	NA	NA	NA	NA	NA	NA	NA	NA	NA
1928	-67.7944	14.3281	NA	NA	NA	NA	NA	NA	NA	NA	NA	NA
1929	-67.7944	15.3646	NA	NA	NA	NA	NA	NA	NA	NA	NA	NA
1930	-67.7944	16.401	NA	NA	NA	NA	NA	NA	NA	NA	NA	NA
1931	-67.7944	17.4374	NA	NA	NA	NA	NA	NA	NA	NA	NA	NA
1932	-67.7944	18.4738	NA	NA	NA	NA	NA	NA	NA	NA	NA	NA
1933	-67.7944	19.5102	NA	NA	NA	NA	NA	NA	NA	NA	NA	NA
1934	-67.7944	20.5466	NA	NA	NA	NA	NA	NA	NA	NA	NA	NA
1935	-67.7944	21.5831	NA	NA	NA	NA	NA	NA	NA	NA	NA	NA
1936	-67.7944	22.6195	NA	NA	NA	NA	NA	NA	NA	NA	NA	NA
1937	-67.7944	23.6559	NA	NA	NA	NA	NA	NA	NA	NA	NA	NA
1938	-67.7944	24.6923	NA	NA	NA	NA	NA	NA	NA	NA	NA	NA
1939	-67.7944	25.7287	NA	NA	NA	NA	NA	NA	NA	NA	NA	NA
1940	-67.7944	26.7651	NA	NA	NA	NA	NA	NA	NA	NA	NA	NA
1941	-67.7944	27.8016	NA	NA	NA	NA	NA	NA	NA	NA	NA	NA
1942	-67.7944	28.838	NA	NA	NA	NA	NA	NA	NA	NA	NA	NA
1943	-67.7944	29.8744	NA	NA	NA	NA	NA	NA	NA	NA	NA	NA
1944	-67.7944	30.9108	NA	NA	NA	NA	NA	NA	NA	NA	NA	NA
1945	-67.7944	31.9472	NA	NA	NA	NA	NA	NA	NA	NA	NA	NA
1946	-67.7944	32.9836	NA	NA	NA	NA	NA	NA	NA	NA	NA	NA
1947	-67.7944	34.0201	NA	NA	NA	NA	NA	NA	NA	NA	NA	NA
1948	-67.7944	35.0565	NA	NA	NA	NA	NA	NA	NA	NA	NA	NA
1949	-67.7944	36.0929	NA	NA	NA	NA	NA	NA	NA	NA	NA	NA
1950	-67.7944	37.1293	NA	NA	NA	NA	NA	NA	NA	NA	NA	NA
1951	-67.7944	38.1657	NA	NA	NA	NA	NA	NA	NA	NA	NA	NA
1952	-67.7944	39.2021	NA	NA	NA	NA	NA	NA	NA	NA	NA	NA
1953	-67.7944	40.2386	NA	NA	NA	NA	NA	NA	NA	NA	NA	NA
1954	-67.7944	41.275	NA	NA	NA	NA	NA	NA	NA	NA	NA	NA
1955	-67.7944	42.3114	0	0	0	0	0	0	0	0	0	0
1956	-67.7944	43.3478	0	0	0	0	0	0	0	0	0	0
1957	-67.7944	44.3842	0	0	0	0	0	0	0	0	0	0
1958	-67.7944	45.4206	0	0	0	0	0	0	0	0	0	0
1959	-67.7944	46.4571	0	0	0	0	0	0	0	0	0	0
1960	-67.7944	47.4935	0	0	0	0	0	0	0	0	0	0
1961	-67.7944	48.5299	182.5	182.5	182.5	182.5	182.5	182.5	182.5	182.5	182.5	182.5
1962	-67.7944	49.5663	211.728	211.482	211.482	211.482	211.728	211.482	211.482	211.482	211.728	211.482
1963	-67.7944	50.6027	105.864	105.741	105.741	105.741	105.864	105.741	105.741	105.741	105.864	105.741
1964	-67.7944	51.6392	120.808	120.644	120.644	120.644	120.808	120.644	120.644	120.644	120.808	120.644
1965	-67.7944	52.6756	146.584	146.441	146.441	146.441	155.831	147.292	146.441	146.441	146.584	146.441
1966	-67.7944	53.712	146.584	146.441	146.441	146.441	155.831	147.376	146.441	146.441	146.584	146.441
1967	-67.7944	54.7484	146.584	146.441	146.441	146.441	155.831	147.401	146.441	146.441	146.584	146.441
1968	-67.7944	55.7848	121.834	121.667	121.667	121.667	121.834	121.667	121.667	121.667	121.834	121.667
1969	-67.7944	56.8212	113.714	113.57	113.57	113.57	113.714	113.57	113.57	113.57	113.714	113.57
1970	-67.7944	57.8577	127.037	126.889	126.889	126.889	127.037	126.889	126.889	126.889	127.037	126.889
1971	-67.7944	58.8941	182.5	182.5	182.5	182.5	182.5	182.5	182.5	182.5	182.5	182.5
1972	-67.7944	59.9305	182.5	182.5	182.5	182.5	182.5	182.5	182.5	182.5	182.5	182.5
1973	-67.7944	60.9669	182.5	182.5	182.5	182.5	182.5	182.5	182.5	182.5	182.5	182.5
1974	-67.7944	62.0033	182.5	182.5	182.5	182.5	182.5	182.5	182.5	182.5	182.5	182.5
1975	-67.7944	63.0397	0	0	0	0	0	0	0	0	0	0
1976	-67.7944	64.0762	0	0	0	0	0	0	0	0	0	0
1977	-67.7944	65.1126	0	0	0	0	0	0	0	0	0	0
1978	-67.7944	66.149	0	0	0	0	0	0	0	0	0	0
1979	-67.7944	67.1854	0	0	0	0	0	0	0	0	0	0
1980	-67.7944	68.2218	0	0	0	0	0	0	0	0	0	0
1981	-67.7944	69.2582	0	0	0	0	0	0	0	0	0	0
1982	-67.7944	70.2947	0	0	0	0	0	0	0	0	0	0
1983	-67.7944	71.3311	NA	NA	NA	NA	NA	NA	NA	NA	NA	NA
1984	-67.7944	72.3675	NA	NA	NA	NA	NA	NA	NA	NA	NA	NA
1985	-67.7944	73.4039	NA	NA	NA	NA	NA	NA	NA	NA	NA	NA
1986	-67.7944	74.4403	NA	NA	NA	NA	NA	NA	NA	NA	NA	NA
1987	-67.7944	75.4767	NA	NA	NA	NA	NA	NA	NA	NA	NA	NA
1988	-67.7944	76.5132	NA	NA	NA	NA	NA	NA	NA	NA	NA	NA
1989	-67.7944	77.5496	NA	NA	NA	NA	NA	NA	NA	NA	NA	NA
1990	-67.7944	78.586	NA	NA	NA	NA	NA	NA	NA	NA	NA	NA
1991	-67.7944	79.6224	0	0	0	0	0	0	0	0	0	0
1992	-67.7944	80.6588	0	0	0	0	0	0	0	0	0	0
1993	-67.7944	81.6952	0	0	0	0	0	0	0	0	0	0
1994	-67.7944	82.7317	0	0	0	0	0	0	0	0	0	0
1995	-67.7944	83.7681	121.667	121.667	121.667	121.667	121.667	121.667	121.667	121.667	121.667	121.667
1996	-67.7944	84.8045	158.796	158.611	158.611	158.611	158.796	158.611	158.611	158.611	158.796	158.611
1997	-67.7944	85.8409	158.796	158.611	158.611	158.611	158.796	158.611	158.611	158.611	158.796	158.611
1998	-67.7944	86.8773	158.796	158.611	158.611	158.611	158.796	158.611	158.611	158.611	158.796	158.611
1999	-67.7944	87.9137	105.864	105.741	105.741	105.741	105.864	105.741	105.741	105.741	105.864	105.741
[truncated: 49,157 more rows]

## Sheet: CMPI5_MultiModel_TAS
FishNetID	FishNetLat	FishNetLon	X1996	X1997	X1998	X1999	X2000	X2001	X2002	X2003	X2004	X2005
1	-85.2853	-179.482	0	0	0	0	0	0	0	0	0.0362835	0
2	-85.2853	-178.445	0	0	0	0	0	0	0	0	0.0362835	0
3	-85.2853	-177.409	0	0	0	0	0	0	0	0	0.0310891	0
4	-85.2853	-176.373	0	0	0	0	0	0	0	0	0.0181417	0
5	-85.2853	-175.336	0	0	0	0	0	0	0	0	0.020235	0
6	-85.2853	-174.3	0	0	0	0	0	0	0	0	0.0368261	0
7	-85.2853	-173.263	0	0	0	0	0	0	0	0	0.0544252	0
8	-85.2853	-172.227	0	0	0	0	0	0	0	0	0.0544252	0
9	-85.2853	-171.19	0	0	0	0	0	0	0	0	0.038842	0
10	-85.2853	-170.154	0	0	0	0	0	0	0	0	0.0362835	0
11	-85.2853	-169.118	0	0	0	0	0	0	0	0	0.0362835	0
12	-85.2853	-168.081	0	0	0	0	0	0	0	0	0.0362835	0
13	-85.2853	-167.045	0	0.00844278	0	0.0168856	0	0	0.0168856	0	0.0242124	0
14	-85.2853	-166.008	0	0.0233748	0	0.0185606	0	0	0.0326551	0	0.0221534	0
15	-85.2853	-164.972	0.0508655	0.111779	0	0	0	0	0.0213517	0	0.0298253	0
16	-85.2853	-163.936	0.146948	0.261241	0	0.0085124	0	0	0	0	0.0298253	0
17	-85.2853	-162.899	0.138366	0.261241	0	0.0326551	0	0	0	0	0.0269646	0
18	-85.2853	-161.863	0.0979654	0.259776	0	0.0355854	0	0	0	0	0.0134977	0
19	-85.2853	-160.826	0.0981046	0.245122	0	0.0654495	0	0	0	0	0.0134977	0
20	-85.2853	-159.79	0.130621	0.293896	0	0.0979654	0	0	0	0	0.0134977	0
21	-85.2853	-158.753	0.100617	0.23389	0	0.0829638	0	0	0	0	0.0134977	0
22	-85.2853	-157.717	0.0163287	0.0381002	0	0.0136072	0	0	0	0	0.0134977	0
23	-85.2853	-156.681	0	0	0	0	0	0	0	0	0.0134977	0
24	-85.2853	-155.644	0	0	0	0	0	0	0	0	0.0134977	0
25	-85.2853	-154.608	0	0	0	0	0	0	0	0	0.0134977	0
26	-85.2853	-153.571	0	0	0	0	0	0	0	0	0.0134977	0
27	-85.2853	-152.535	0	0	0	0	0	0	0	0	0.0112481	0
28	-85.2853	-151.499	0	0	0	0	0	0	0	0	0.0112481	0
29	-85.2853	-150.462	0	0	0	0	0	0	0	0	0.0112481	0
30	-85.2853	-149.426	0	0	0	0	0	0	0	0	0.0112481	0
31	-85.2853	-148.389	0	0	0	0	0	0	0	0	0.0112481	0
32	-85.2853	-147.353	0	0	0	0	0	0	0	0	0.0112481	0
33	-85.2853	-146.316	0	0	0	0	0	0	0	0	0.0112481	0
34	-85.2853	-145.28	0	0	0	0	0	0	0	0	0.0112481	0
35	-85.2853	-144.244	0	0	0	0	0	0	0	0	0.0112481	0
36	-85.2853	-143.207	0	0	0.0021715	0	0	0	0	0	0.00312468	0
37	-85.2853	-142.171	0	0	0.00300677	0	0	0	0	0	0	0
38	-85.2853	-141.134	0	0	0.00300677	0	0	0	0	0	0	0
39	-85.2853	-140.098	0	0	0.00300677	0	0	0	0	0	0	0
40	-85.2853	-139.062	0	0	0.00186323	0	0	0	0	0	0	0
41	-85.2853	-138.025	0	0	0	0	0	0	0	0	0	0
42	-85.2853	-136.989	0	0	0	0	0	0	0	0	0	0
43	-85.2853	-135.952	0	0	0	0	0	0	0	0	0	0
44	-85.2853	-134.916	0	0	0	0	0	0	0	0	0	0
45	-85.2853	-133.879	0	0	0	0	0	0	0	0	0	0
46	-85.2853	-132.843	0	0	0	0	0	0	0	0	0	0
47	-85.2853	-131.807	0	0	0	0	0	0	0	0	0	0
48	-85.2853	-130.77	0	0	0	0	0	0	0	0	0	0
49	-85.2853	-129.734	0	0	0	0	0	0	0	0	0	0
50	-85.2853	-128.697	0	0	0	0	0	0	0	0	0	0
51	-85.2853	-127.661	0	0	0	0	0	0	0	0	0	0
52	-85.2853	-126.625	0	0	0	0	0	0	0	0	0	0
53	-85.2853	-125.588	0	0	0	0	0	0	0	0	0	0
54	-85.2853	-124.552	0	0	0	0	0	0	0	0	0	0
55	-85.2853	-123.515	0	0	0	0	0	0	0	0	0	0
56	-85.2853	-122.479	0	0	0	0	0	0	0	0	0	0
57	-85.2853	-121.442	0	0	0	0	0	0	0	0	0	0
58	-85.2853	-120.406	0	0	0	0	0	0	0	0	0	0
59	-85.2853	-119.37	0	0	0	0	0	0	0	0	0	0
60	-85.2853	-118.333	0	0	0	0	0	0	0	0	0	0
61	-85.2853	-117.297	0	0	0	0	0	0	0	0	0	0
62	-85.2853	-116.26	0	0	0	0	0	0	0	0	0	0
63	-85.2853	-115.224	0	0	0	0	0	0	0	0	0	0
64	-85.2853	-114.188	0	0	0	0	0	0	0	0	0	0
65	-85.2853	-113.151	0	0	0	0	0	0	0	0	0	0
66	-85.2853	-112.115	0	0	0	0	0	0	0	0	0	0
67	-85.2853	-111.078	0	0	0	0	0	0	0	0	0	0
68	-85.2853	-110.042	0	0	0	0	0	0	0	0	0	0
69	-85.2853	-109.005	0	0	0	0	0	0	0	0	0	0
70	-85.2853	-107.969	0	0	0	0	0	0	0	0	0	0
71	-85.2853	-106.933	0	0	0	0	0	0	0	0	0	0
72	-85.2853	-105.896	0	0	0	0	0	0	0	0	0	0
73	-85.2853	-104.86	0	0	0	0	0	0	0	0	0	0
74	-85.2853	-103.823	0	0	0	0	0	0	0	0	0	0
75	-85.2853	-102.787	0	0	0	0	0	0	0	0	0	0
76	-85.2853	-101.751	0	0	0	0	0	0	0	0	0	0
77	-85.2853	-100.714	0	0	0	0	0	0	0	0	0	0
78	-85.2853	-99.6777	0	0	0	0	0	0	0	0	0	0
79	-85.2853	-98.6413	0	0	0	0	0	0	0	0	0	0
80	-85.2853	-97.6049	0	0	0	0	0	0	0	0	0	0
81	-85.2853	-96.5684	0	0	0	0	0	0	0	0	0	0
82	-85.2853	-95.532	0	0	0	0	0	0	0	0	0	0
83	-85.2853	-94.4956	0	0	0	0	0	0	0	0	0	0
84	-85.2853	-93.4592	0	0	0	0	0	0	0	0	0	0
85	-85.2853	-92.4228	0	0	0	0	0	0	0	0	0	0
86	-85.2853	-91.3864	0	0	0	0	0	0	0	0	0	0
87	-85.2853	-90.3499	0	0	0	0	0	0	0	0	0	0
88	-85.2853	-89.3135	0	0	0	0	0	0	0	0	0	0
89	-85.2853	-88.2771	0	0	0	0	0	0	0	0	0	0
90	-85.2853	-87.2407	0	0	0	0	0	0	0	0	0	0
91	-85.2853	-86.2043	0	0	0	0	0	0	0	0	0	0
92	-85.2853	-85.1679	0	0	0	0	0	0	0	0	0	0
93	-85.2853	-84.1314	0	0	0	0	0	0	0	0	0	0
94	-85.2853	-83.095	0	0	0	0	0	0	0	0	0	0
95	-85.2853	-82.0586	0	0	0	0	0	0	0	0	0	0
96	-85.2853	-81.0222	0	0	0	0	0	0	0	0	0	0
97	-85.2853	-79.9858	0	0	0	0	0	0	0	0	0	0
98	-85.2853	-78.9494	0	0	0	0	0	0	0	0	0	0
99	-85.2853	-77.9129	0	0	0	0	0	0	0	0	0	0
100	-85.2853	-76.8765	0	0	0	0	0	0	0	0	0	0
101	-85.2853	-75.8401	0	0	0	0	0	0	0	0	0	0
102	-85.2853	-74.8037	0	0	0	0	0	0	0	0	0	0
103	-85.2853	-73.7673	0	0	0	0	0	0	0	0	0	0
104	-85.2853	-72.7309	0	0	0	0	0	0	0	0	0	0
105	-85.2853	-71.6944	0	0	0	0	0	0	0	0	0	0
106	-85.2853	-70.658	0	0	0	0	0	0	0	0	0	0
107	-85.2853	-69.6216	0	0	0	0	0	0	0	0	0	0
108	-85.2853	-68.5852	0	0	0	0	0	0	0	0	0	0
109	-85.2853	-67.5488	0	0	0	0	0	0	0	0	0	0
110	-85.2853	-66.5124	0	0	0	0	0	0	0	0	0	0.017431
111	-85.2853	-65.4759	0	0	0	0	0	0	0	0	0	0.0191508
112	-85.2853	-64.4395	0	0	0	0	0	0.0141574	0	0	0	0.0191508
113	-85.2853	-63.4031	0	0	0	0	0	0.0191508	0	0	0	0.0191508
114	-85.2853	-62.3667	0	0	0	0	0	0.0191508	0	0	0	0.0191508
115	-85.2853	-61.3303	0	0	0	0	0	0.0191508	0	0	0	0.0191508
116	-85.2853	-60.2939	0	0	0	0	0	0.0191508	0	0	0	0.0191508
117	-85.2853	-59.2574	0	0	0	0	0	0.0191508	0	0	0	0.0191508
118	-85.2853	-58.221	0	0	0	0	0	0.0148144	0	0	0	0.0148144
119	-85.2853	-57.1846	0	0	0	0	0	0	0	0	0	0
120	-85.2853	-56.1482	0	0	0	0	0	0	0	0	0	0
121	-85.2853	-55.1118	0	0	0	0	0	0	0	0	0	0
122	-85.2853	-54.0754	0	0	0	0	0	0	0	0	0	0
123	-85.2853	-53.0389	0	0	0	0	0	0	0	0	0	0
124	-85.2853	-52.0025	0	0	0	0	0	0	0	0	0	0
125	-85.2853	-50.9661	0	0	0	0	0	0	0	0	0	0
126	-85.2853	-49.9297	0	0	0	0	0	0	0	0	0	0
127	-85.2853	-48.8933	0	0	0	0	0	0	0	0	0	0
128	-85.2853	-47.8569	0	0	0	0	0	0	0	0	0	0
129	-85.2853	-46.8204	0	0	0	0	0	0	0	0	0	0
130	-85.2853	-45.784	0	0	0	0	0	0	0	0	0	0
131	-85.2853	-44.7476	0	0	0	0	0	0	0	0	0	0
132	-85.2853	-43.7112	0	0	0	0	0	0	0	0	0	0
133	-85.2853	-42.6748	0	0	0	0	0	0	0	0	0	0
134	-85.2853	-41.6384	0	0	0	0	0	0	0	0	0	0
135	-85.2853	-40.6019	0	0	0	0	0	0	0	0	0	0
136	-85.2853	-39.5655	0	0	0	0	0	0.00309903	0	0	0	0
137	-85.2853	-38.5291	0	0	0	0	0	0.00360812	0	0	0	0
138	-85.2853	-37.4927	0	0	0	0	0	0.00360812	0	0	0	0
139	-85.2853	-36.4563	0	0	0	0	0	0.00300677	0	0	0	0
140	-85.2853	-35.4199	0	0	0	0	0	0.00300677	0	0	0	0
141	-85.2853	-34.3834	0	0	0	0	0	0.00300677	0	0	0	0
142	-85.2853	-33.347	0	0	0	0	0	0.00300677	0	0	0.00104058	0
143	-85.2853	-32.3106	0	0	0	0	0	0.00300677	0	0	0.00300677	0
144	-85.2853	-31.2742	0	0	0	0	0	0.00300677	0	0	0.00300677	0
145	-85.2853	-30.2378	0	0	0	0	0	0.00300677	0	0	0.00300677	0
146	-85.2853	-29.2014	0	0	0	0	0	0.00299415	0	0	0.00300677	0
147	-85.2853	-28.1649	0	0	0	0	0	0	0	0	0.00300677	0
148	-85.2853	-27.1285	0	0	0	0	0	0	0	0	0.000244371	0
149	-85.2853	-26.0921	0	0	0	0	0	0	0	0	0	0
150	-85.2853	-25.0557	0	0	0	0	0	0	0	0	0	0
151	-85.2853	-24.0193	0	0	0	0	0	0	0	0	0	0
152	-85.2853	-22.9829	0	0	0	0	0	0	0	0	0	0
153	-85.2853	-21.9464	0	0	0	0	0	0	0	0	0	0
154	-85.2853	-20.91	0	0	0	0	0	0	0	0	0	0
155	-85.2853	-19.8736	0	0	0	0	0	0	0	0	0	0
156	-85.2853	-18.8372	0	0	0	0	0	0	0	0	0	0
157	-85.2853	-17.8008	0	0	0	0	0	0	0	0	0	0
158	-85.2853	-16.7644	0	0	0	0	0	0	0	0	0	0
159	-85.2853	-15.7279	0	0	0	0	0	0	0	0	0	0
160	-85.2853	-14.6915	0	0	0	0	0	0	0	0	0	0
161	-85.2853	-13.6551	0	0	0	0	0	0	0	0	0	0
162	-85.2853	-12.6187	0	0	0	0	0	0	0	0	0	0
163	-85.2853	-11.5823	0	0	0	0	0	0	0	0	0	0
164	-85.2853	-10.5459	0	0	0	0	0	0	0	0	0	0
165	-85.2853	-9.50944	0	0	0	0	0	0	0	0	0	0
166	-85.2853	-8.47302	0	0	0	0	0	0	0	0	0	0
167	-85.2853	-7.43661	0	0	0	0	0	0	0	0	0	0
168	-85.2853	-6.40019	0	0	0	0	0	0	0	0	0	0
169	-85.2853	-5.36377	0	0	0	0	0	0	0	0	0	0
170	-85.2853	-4.32736	0	0	0	0	0	0	0	0	0	0
171	-85.2853	-3.29094	0	0	0	0	0	0	0	0	0	0
172	-85.2853	-2.25452	0	0	0	0	0	0	0	0	0	0
173	-85.2853	-1.21811	0	0	0	0	0	0	0	0	0	0
174	-85.2853	-0.181688	0	0	0	0	0	0	0	0	0	0
175	-85.2853	0.854728	0	0	0	0	0	0	0	0	0	0
176	-85.2853	1.89115	0	0	0	0	0	0	0	0	0	0
177	-85.2853	2.92756	0	0	0	0	0	0	0	0	0	0
178	-85.2853	3.96398	0	0	0	0	0	0	0	0	0	0
179	-85.2853	5.0004	0	0	0	0	0	0	0	0	0	0
180	-85.2853	6.03681	0	0	0	0	0	0	0	0	0	0
181	-85.2853	7.07323	0	0	0	0	0	0	0	0	0	0
182	-85.2853	8.10965	0	0	0	0	0	0	0	0	0	0
183	-85.2853	9.14606	0	0	0	0	0	0	0	0	0	0
184	-85.2853	10.1825	0	0	0	0	0	0	0	0	0	0
185	-85.2853	11.2189	0	0	0	0	0	0	0	0	0	0
186	-85.2853	12.2553	0	0	0	0	0	0	0	0	0	0
187	-85.2853	13.2917	0	0	0	0	0	0	0	0	0	0
188	-85.2853	14.3281	0	0	0	0	0	0	0	0	0	0
189	-85.2853	15.3646	0	0	0	0	0	0	0	0	0	0
190	-85.2853	16.401	0	0	0	0	0	0	0	0	0	0
191	-85.2853	17.4374	0	0	0	0	0	0	0	0	0	0
192	-85.2853	18.4738	0	0	0	0	0	0	0	0	0	0
193	-85.2853	19.5102	0	0	0	0	0	0	0	0	0	0
194	-85.2853	20.5466	0	0	0	0	0	0	0	0	0	0
195	-85.2853	21.5831	0	0	0	0	0	0	0	0	0	0
196	-85.2853	22.6195	0	0	0	0	0	0	0	0	0	0
197	-85.2853	23.6559	0	0	0	0	0	0	0	0	0	0
198	-85.2853	24.6923	0	0	0	0	0	0	0	0	0	0
199	-85.2853	25.7287	0	0	0	0	0	0	0	0	0	0
200	-85.2853	26.7651	0	0	0	0	0	0	0	0	0	0
201	-85.2853	27.8016	0	0	0	0	0	0	0	0	0	0
202	-85.2853	28.838	0	0	0	0	0	0	0	0	0	0
203	-85.2853	29.8744	0	0	0	0	0	0	0	0	0	0
204	-85.2853	30.9108	0	0	0	0	0	0	0	0	0	0
205	-85.2853	31.9472	0	0	0	0	0	0	0	0	0	0
206	-85.2853	32.9836	0	0	0	0	0	0	0	0	0	0
207	-85.2853	34.0201	0	0	0	0	0	0	0	0	0	0
208	-85.2853	35.0565	0	0	0	0	0	0	0	0	0	0
209	-85.2853	36.0929	0	0	0	0	0	0	0	0	0	0
210	-85.2853	37.1293	0	0	0	0	0	0	0	0	0	0
211	-85.2853	38.1657	0	0	0	0	0	0	0	0	0	0
212	-85.2853	39.2021	0	0	0	0	0	0	0	0	0	0
213	-85.2853	40.2386	0	0	0	0	0	0	0	0	0	0
214	-85.2853	41.275	0	0	0	0	0	0	0	0	0	0
215	-85.2853	42.3114	0	0	0	0	0	0	0	0	0	0
216	-85.2853	43.3478	0	0	0	0	0	0	0	0	0	0
217	-85.2853	44.3842	0	0	0	0	0	0	0	0	0	0
218	-85.2853	45.4206	0	0	0	0	0	0	0	0	0	0
219	-85.2853	46.4571	0	0	0	0	0	0	0	0	0	0
220	-85.2853	47.4935	0	0	0	0	0	0	0	0	0	0
221	-85.2853	48.5299	0	0	0	0	0	0	0	0	0	0
222	-85.2853	49.5663	0	0	0	0	0	0	0	0	0	0
223	-85.2853	50.6027	0	0	0	0	0	0	0	0	0	0
224	-85.2853	51.6392	0	0	0	0	0	0	0	0	0	0
225	-85.2853	52.6756	0	0	0	0	0	0	0	0	0	0
226	-85.2853	53.712	0	0	0	0	0	0	0	0	0	0
227	-85.2853	54.7484	0	0	0	0	0	0	0	0	0	0
228	-85.2853	55.7848	0	0	0	0	0	0	0	0	0	0
229	-85.2853	56.8212	0	0	0	0	0	0	0	0	0	0
230	-85.2853	57.8577	0	0	0	0	0	0	0	0	0	0
231	-85.2853	58.8941	0	0	0	0	0	0	0	0	0	0
232	-85.2853	59.9305	0	0	0	0	0	0	0	0	0	0
233	-85.2853	60.9669	0	0	0	0	0	0	0	0	0	0
234	-85.2853	62.0033	0	0	0	0	0	0	0	0	0	0
235	-85.2853	63.0397	0	0	0	0	0	0	0	0	0	0
236	-85.2853	64.0762	0	0	0	0	0	0	0	0	0	0
237	-85.2853	65.1126	0	0	0	0	0	0	0	0	0	0
238	-85.2853	66.149	0	0	0	0	0	0	0	0	0	0
239	-85.2853	67.1854	0	0	0	0	0	0	0	0	0	0
240	-85.2853	68.2218	0	0	0	0	0	0	0	0	0	0
241	-85.2853	69.2582	0	0	0	0	0	0	0	0	0	0
242	-85.2853	70.2947	0	0	0	0	0	0	0	0	0	0
243	-85.2853	71.3311	0	0	0	0	0	0	0	0	0	0
244	-85.2853	72.3675	0	0	0	0	0	0	0	0	0	0
245	-85.2853	73.4039	0	0	0	0	0	0	0	0	0	0
246	-85.2853	74.4403	0	0	0	0	0	0	0	0	0	0
247	-85.2853	75.4767	0	0	0	0	0	0	0	0	0	0
248	-85.2853	76.5132	0	0	0	0	0	0	0	0	0	0
249	-85.2853	77.5496	0	0	0	0	0	0	0	0	0	0
250	-85.2853	78.586	0	0	0	0	0	0	0	0	0	0
251	-85.2853	79.6224	0	0	0	0	0	0	0	0	0	0
252	-85.2853	80.6588	0	0	0	0	0	0	0	0	0	0
253	-85.2853	81.6952	0	0	0	0	0	0	0	0	0	0
254	-85.2853	82.7317	0	0	0	0	0	0	0	0	0	0
255	-85.2853	83.7681	0	0	0	0	0	0	0	0	0	0
256	-85.2853	84.8045	0	0	0	0	0	0	0	0	0	0
257	-85.2853	85.8409	0	0	0	0	0	0	0	0	0	0
258	-85.2853	86.8773	0	0	0	0	0	0	0	0	0	0
259	-85.2853	87.9137	0	0	0	0	0	0	0	0	0	0
260	-85.2853	88.9502	0	0	0	0	0	0	0	0	0	0
261	-85.2853	89.9866	0	0	0	0	0	0	0	0	0	0
262	-85.2853	91.023	0	0	0	0	0	0	0	0	0	0
263	-85.2853	92.0594	0	0	0	0	0	0	0	0	0	0
264	-85.2853	93.0958	0	0	0	0	0	0	0	0	0	0
265	-85.2853	94.1322	0	0	0	0	0	0	0	0	0	0
266	-85.2853	95.1687	0	0	0	0	0	0	0	0	0	0
267	-85.2853	96.2051	0	0	0	0	0	0	0	0	0	0
268	-85.2853	97.2415	0	0	0	0	0	0	0	0	0	0
269	-85.2853	98.2779	0	0	0	0	0	0	0	0	0	0
270	-85.2853	99.3143	0	0	0	0	0	0	0	0	0	0
271	-85.2853	100.351	0	0	0	0	0	0	0	0	0	0
272	-85.2853	101.387	0	0	0	0	0	0	0	0	0	0
273	-85.2853	102.424	0	0	0	0	0	0	0	0	0	0
274	-85.2853	103.46	0	0	0	0	0	0	0	0	0	0
275	-85.2853	104.496	0	0	0	0	0	0	0	0	0	0
276	-85.2853	105.533	0	0	0	0	0	0	0	0	0	0
277	-85.2853	106.569	0	0	0	0	0	0	0	0	0	0
278	-85.2853	107.606	0	0	0	0	0	0	0	0	0	0
279	-85.2853	108.642	0	0	0	0	0	0	0	0	0	0
280	-85.2853	109.678	0	0	0	0	0	0	0	0	0	0
281	-85.2853	110.715	0	0	0	0	0	0	0	0	0	0
282	-85.2853	111.751	0	0	0	0	0	0	0	0	0	0
283	-85.2853	112.788	0	0	0	0	0	0	0	0	0	0
284	-85.2853	113.824	0	0	0	0	0	0	0	0	0	0
285	-85.2853	114.861	0	0	0	0	0	0	0	0	0	0
286	-85.2853	115.897	0	0	0	0	0	0	0	0	0	0
287	-85.2853	116.933	0	0	0	0	0	0	0	0	0	0
288	-85.2853	117.97	0	0	0	0	0	0	0	0	0	0
289	-85.2853	119.006	0	0	0	0	0	0	0	0	0	0
290	-85.2853	120.043	0	0	0	0	0	0	0	0	0	0
291	-85.2853	121.079	0	0	0	0	0	0	0	0	0	0
292	-85.2853	122.115	0	0	0	0	0	0	0	0	0	0
293	-85.2853	123.152	0	0	0	0	0	0	0	0	0	0
294	-85.2853	124.188	0	0	0	0	0	0	0	0	0	0
295	-85.2853	125.225	0	0	0	0	0	0	0	0	0	0
296	-85.2853	126.261	0	0	0	0	0	0	0	0	0	0
297	-85.2853	127.298	0	0	0	0	0	0	0	0	0	0
298	-85.2853	128.334	0	0	0	0	0	0	0	0	0	0
299	-85.2853	129.37	0	0	0	0	0	0	0	0	0	0
300	-85.2853	130.407	0	0	0	0	0	0	0	0	0	0
301	-85.2853	131.443	0	0	0	0	0	0	0	0	0	0
302	-85.2853	132.48	0	0	0	0	0	0	0	0	0	0
303	-85.2853	133.516	0	0	0	0	0	0	0	0	0	0
304	-85.2853	134.552	0	0	0	0	0	0	0	0	0	0
305	-85.2853	135.589	0	0	0	0	0	0	0	0	0	0
306	-85.2853	136.625	0	0	0	0	0	0	0	0	0	0
307	-85.2853	137.662	0	0	0	0	0	0	0	0	0	0
308	-85.2853	138.698	0	0	0	0	0	0	0	0	0	0
309	-85.2853	139.735	0	0	0	0	0	0	0	0	0	0
310	-85.2853	140.771	0	0	0	0	0	0	0	0	0	0
311	-85.2853	141.807	0	0	0	0	0	0	0	0	0	0
312	-85.2853	142.844	0	0	0	0	0	0	0	0	0	0
313	-85.2853	143.88	0	0	0	0	0	0	0	0	0	0
314	-85.2853	144.917	0	0	0	0	0	0	0	0	0	0
315	-85.2853	145.953	0	0	0	0	0	0	0	0	0	0
316	-85.2853	146.989	0	0	0	0	0	0	0	0	0	0
317	-85.2853	148.026	0	0	0	0	0	0	0	0	0	0
318	-85.2853	149.062	0	0	0	0	0	0	0	0	0	0
319	-85.2853	150.099	0	0	0	0	0	0	0	0	0	0
320	-85.2853	151.135	0	0	0	0	0	0	0	0	0	0
321	-85.2853	152.172	0	0	0	0	0	0	0	0	0	0
322	-85.2853	153.208	0	0	0	0	0	0	0	0	0	0
323	-85.2853	154.244	0	0	0	0	0	0	0	0	0	0
324	-85.2853	155.281	0	0	0	0	0	0	0	0	0	0
325	-85.2853	156.317	0	0	0	0	0	0	0	0	0	0
326	-85.2853	157.354	0	0	0	0	0	0	0	0	0	0
327	-85.2853	158.39	0	0	0	0	0	0	0	0	0	0
328	-85.2853	159.426	0	0	0	0	0	0	0	0	0	0
329	-85.2853	160.463	0	0	0	0	0	0	0	0	0.00193974	0
330	-85.2853	161.499	0	0	0	0	0	0	0	0	0.0281948	0
331	-85.2853	162.536	0	0	0	0	0	0	0	0	0.0492509	0
332	-85.2853	163.572	0	0	0	0	0	0	0	0	0.0610891	0
333	-85.2853	164.609	0	0	0	0	0	0	0	0	0.0891905	0
334	-85.2853	165.645	0	0	0	0	0	0	0	0	0.122009	0
335	-85.2853	166.681	0	0	0	0	0	0	0	0	0.139046	0
336	-85.2853	167.718	0	0	0	0	0	0	0	0	0.169105	0
337	-85.2853	168.754	0	0	0	0	0	0	0	0	0.161462	0
338	-85.2853	169.791	0	0	0	0	0	0	0	0	0.137999	0
339	-85.2853	170.827	0	0	0	0	0	0	0	0	0.134316	0
340	-85.2853	171.863	0	0	0	0	0	0	0	0	0.0953448	0
341	-85.2853	172.9	0	0	0	0	0	0	0	0	0.0979035	0
342	-85.2853	173.936	0	0	0	0	0	0	0	0	0.0900746	0
343	-85.2853	174.973	0	0	0	0	0	0	0	0	0.0706147	0
344	-85.2853	176.009	0	0	0	0	0	0	0	0	0.0688362	0
345	-85.2853	177.046	0	0	0	0	0	0	0	0	0.0711152	0
346	-85.2853	178.082	0	0	0	0	0	0	0	0	0.0575621	0
347	-85.2853	179.118	0	0	0	0	0	0	0	0	0.053474	0
348	-85.2853	179.818	0	0	0	0	0	0	0	0	0.0362835	0
349	-78.6141	-179.482	0	0	0	0	0	0	0	0	0	0
350	-78.6141	-178.445	0	0	0	0	0	0	0	0	0	0
351	-78.6141	-177.409	0	0	0	0	0	0	0	0	0	0
352	-78.6141	-176.373	0	0	0	0	0	0	0	0	0	0
353	-78.6141	-175.336	0	0	0	0	0	0	0	0	0	0
354	-78.6141	-174.3	0	0	0	0	0	0	0	0	0	0
355	-78.6141	-173.263	0	0	0	0	0	0	0	0	0	0
356	-78.6141	-172.227	0	0	0	0	0	0	0	0	0	0
357	-78.6141	-171.19	0	0	0	0	0	0	0	0	0	0
358	-78.6141	-170.154	0	0	0	0	0	0	0	0	0	0
359	-78.6141	-169.118	0	0	0	0	0	0	0	0	0	0
360	-78.6141	-168.081	0	0	0	0	0	0	0	0	0	0
361	-78.6141	-167.045	0	0	0	0	0	0	0	0	0	0
362	-78.6141	-166.008	0	0	0	0	0	0	0	0	0	0
363	-78.6141	-164.972	0	0	0	0	0	0	0	0	0	0
364	-78.6141	-163.936	0	0	0	0	0	0	0	0	0	0
365	-78.6141	-162.899	0	0	0	0	0	0	0	0	0	0
366	-78.6141	-161.863	0	0	0	0	0	0	0	0	0	0
367	-78.6141	-160.826	0	0	0	0	0	0	0	0	0	0
368	-78.6141	-159.79	0	0	0	0	0	0	0	0	0	0
369	-78.6141	-158.753	0	0	0	0	0	0	0	0	0	0
370	-78.6141	-157.717	0	0	0	0	0	0	0	0	0	0
371	-78.6141	-156.681	0	0.0106864	0	0	0	0	0	0	0	0
372	-78.6141	-155.644	0.126241	0.444272	0.109941	0.289245	0	0.337799	0.0405772	0.435253	0.456063	0.460573
373	-78.6141	-154.608	0.114103	0.456411	0.0978023	0.277107	0	0.277107	0.0163004	0.326008	0.40751	0.472711
374	-78.6141	-153.571	0	0	0	0	0	0	0	0	0	0
375	-78.6141	-152.535	0	0	0	0	0	0	0	0	0	0
376	-78.6141	-151.499	0.0132878	0.312183	0.0265757	0.0724643	0	0.0724643	0.0132878	0.0930149	0.164241	0.412997
377	-78.6141	-150.462	0	0.179304	0	0.0326008	0	0.0326008	0	0	0.0978023	0.293407
378	-78.6141	-149.426	0	0.026989	0	0.00490709	0	0.00490709	0	0	0.0147213	0.0677824
379	-78.6141	-148.389	0	0	0	0	0	0	0	0	0	0.0150861
380	-78.6141	-147.353	0	0	0	0	0	0	0	0	0	0
381	-78.6141	-146.316	0	0	0	0	0	0	0	0	0	0
382	-78.6141	-145.28	0	0	0	0	0	0	0	0	0	0
383	-78.6141	-144.244	0	0	0	0	0	0	0	0	0	0
384	-78.6141	-143.207	0	0	0.0127371	0	0	0	0	0	0	0
385	-78.6141	-142.171	0	0	0.0176365	0	0	0	0	0	0	0
386	-78.6141	-141.134	0	0	0.0176365	0	0	0	0	0	0	0
387	-78.6141	-140.098	0	0	0.0176365	0	0	0	0	0	0	0
388	-78.6141	-139.062	0	0	0.010929	0	0	0	0	0	0	0
389	-78.6141	-138.025	0	0	0	0	0	0	0	0	0	0
390	-78.6141	-136.989	0	0	0	0	0	0	0	0	0	0
391	-78.6141	-135.952	0	0	0	0	0	0	0	0	0	0
392	-78.6141	-134.916	0	0	0	0	0	0	0	0	0	0
393	-78.6141	-133.879	0	0	0	0	0	0	0	0	0	0
394	-78.6141	-132.843	0	0	0	0	0	0	0	0	0	0
395	-78.6141	-131.807	0	0	0	0	0	0	0	0	0	0
396	-78.6141	-130.77	0	0	0	0	0	0	0	0	0	0
397	-78.6141	-129.734	0	0	0	0	0	0	0	0	0	0
398	-78.6141	-128.697	0	0	0	0	0	0	0	0	0	0
399	-78.6141	-127.661	0	0	0	0	0	0	0	0	0	0
400	-78.6141	-126.625	0	0	0	0	0	0	0	0	0	0
401	-78.6141	-125.588	0	0	0	0	0	0	0	0	0	0
402	-78.6141	-124.552	0	0	0	0	0	0	0	0	0	0
403	-78.6141	-123.515	0	0	0	0	0	0	0	0	0	0
404	-78.6141	-122.479	0	0	0	0	0	0	0	0	0	0
405	-78.6141	-121.442	0	0	0	0	0	0	0	0	0	0
406	-78.6141	-120.406	0	0	0	0	0	0	0	0	0	0
407	-78.6141	-119.37	0	0	0	0	0	0	0	0	0	0
408	-78.6141	-118.333	0	0	0	0	0	0	0	0	0	0
409	-78.6141	-117.297	0	0	0	0	0	0	0	0	0	0
410	-78.6141	-116.26	0	0	0	0	0	0	0	0	0	0
411	-78.6141	-115.224	0	0	0	0	0	0	0	0	0	0
412	-78.6141	-114.188	0	0	0	0	0	0	0	0	0	0
413	-78.6141	-113.151	0	0	0	0	0	0	0	0	0	0
414	-78.6141	-112.115	0	0	0	0	0	0	0	0	0	0
415	-78.6141	-111.078	0	0	0	0	0	0	0	0	0	0
416	-78.6141	-110.042	0	0	0	0	0	0	0	0	0	0
417	-78.6141	-109.005	0	0	0	0	0	0	0	0	0	0
418	-78.6141	-107.969	0	0	0	0	0	0	0	0	0	0
419	-78.6141	-106.933	0	0	0	0	0	0	0	0	0	0
420	-78.6141	-105.896	0	0	0	0	0	0	0	0	0	0
421	-78.6141	-104.86	0	0	0	0	0	0	0	0	0	0
422	-78.6141	-103.823	0	0	0	0	0	0	0	0	0	0
423	-78.6141	-102.787	0	0	0	0	0	0	0	0	0	0
424	-78.6141	-101.751	0	0	0	0	0	0	0	0	0	0
425	-78.6141	-100.714	0	0	0	0	0	0	0	0	0	0
426	-78.6141	-99.6777	0	0	0	0	0	0	0	0	0	0
427	-78.6141	-98.6413	0	0	0	0	0	0	0	0	0	0
428	-78.6141	-97.6049	0	0	0	0	0	0	0	0	0	0
429	-78.6141	-96.5684	0	0	0	0	0	0	0	0	0	0
430	-78.6141	-95.532	0	0	0	0	0	0	0	0	0	0
431	-78.6141	-94.4956	0	0	0	0	0	0	0	0	0	0
432	-78.6141	-93.4592	0	0	0	0	0	0	0	0	0	0
433	-78.6141	-92.4228	0	0	0	0	0	0	0	0	0	0
434	-78.6141	-91.3864	0	0	0	0	0	0	0	0	0	0
435	-78.6141	-90.3499	0	0	0	0	0	0	0	0	0	0
436	-78.6141	-89.3135	0	0	0	0	0	0	0	0	0	0
437	-78.6141	-88.2771	0	0	0	0	0	0	0	0	0	0
438	-78.6141	-87.2407	0	0	0	0	0	0	0	0	0	0
439	-78.6141	-86.2043	0	0	0	0	0	0	0	0	0	0
440	-78.6141	-85.1679	0	0	0	0	0	0	0	0	0	0
441	-78.6141	-84.1314	0	0	0.00486293	0	0	0	0	0	0	0
442	-78.6141	-83.095	0	0	0.0304479	0	0	0	0	0	0	0
443	-78.6141	-82.0586	0	0	0.0740502	0	0	0	0	0	0	0
444	-78.6141	-81.0222	0	0	0.0965337	0	0	0	0	0	0	0
445	-78.6141	-79.9858	0	0	0.141704	0	0	0	0	0	0	0
446	-78.6141	-78.9494	0	0	0.144801	0	0	0	0	0	0	0
447	-78.6141	-77.9129	0	0	0.125453	0	0	0	0	0	0	0
448	-78.6141	-76.8765	0	0	0.0695274	0	0	0	0	0	0	0
449	-78.6141	-75.8401	0	0	0.0186559	0	0	0	0	0	0	0
450	-78.6141	-74.8037	0	0	0	0	0	0	0	0	0	0
451	-78.6141	-73.7673	0	0	0	0	0	0	0	0	0	0
452	-78.6141	-72.7309	0	0	0	0	0	0	0	0	0	0
453	-78.6141	-71.6944	0	0	0	0	0	0	0	0	0	0
454	-78.6141	-70.658	0	0	0	0	0	0	0	0	0	0
455	-78.6141	-69.6216	0	0	0	0	0	0	0	0	0	0
456	-78.6141	-68.5852	0	0	0	0	0	0	0	0	0	0
457	-78.6141	-67.5488	0	0	0	0	0	0	0	0	0	0
458	-78.6141	-66.5124	0	0	0	0	0	0	0	0	0	0
459	-78.6141	-65.4759	0	0	0	0	0	0	0	0	0	0
460	-78.6141	-64.4395	0	0	0	0	0	0	0	0	0	0
461	-78.6141	-63.4031	0	0	0	0	0	0	0	0	0	0
462	-78.6141	-62.3667	0	0	0	0	0	0	0	0	0	0
463	-78.6141	-61.3303	0	0	0	0	0	0	0	0	0	0
464	-78.6141	-60.2939	0	0	0	0	0	0	0	0	0	0
465	-78.6141	-59.2574	0	0	0	0	0	0	0	0	0	0
466	-78.6141	-58.221	0	0	0	0	0	0	0	0	0	0
467	-78.6141	-57.1846	0	0	0	0	0	0	0	0	0	0
468	-78.6141	-56.1482	0	0	0	0	0	0	0	0	0	0
469	-78.6141	-55.1118	0	0	0	0	0	0	0	0	0	0
470	-78.6141	-54.0754	0	0	0	0	0	0	0	0	0	0
471	-78.6141	-53.0389	0	0	0	0	0	0	0	0	0	0
472	-78.6141	-52.0025	0	0	0	0	0	0	0	0	0	0
473	-78.6141	-50.9661	0	0	0	0	0	0	0	0	0	0
474	-78.6141	-49.9297	0	0	0	0	0	0	0	0	0	0
475	-78.6141	-48.8933	0	0	0	0	0	0	0	0	0	0
476	-78.6141	-47.8569	0	0	0	0	0	0	0	0	0	0
477	-78.6141	-46.8204	0	0	0	0	0	0	0	0	0	0
478	-78.6141	-45.784	0	0	0	0	0	0	0	0	0	0
479	-78.6141	-44.7476	0	0	0	0	0	0	0	0	0	0
480	-78.6141	-43.7112	0	0	0	0	0	0	0	0	0	0
481	-78.6141	-42.6748	0	0	0	0	0	0	0	0	0	0
482	-78.6141	-41.6384	0	0	0	0	0	0	0	0	0	0
483	-78.6141	-40.6019	0	0	0	0	0	0	0	0	0	0
484	-78.6141	-39.5655	0	0	0	0	0	0	0	0	0	0
485	-78.6141	-38.5291	0	0	0	0	0	0	0	0	0	0
486	-78.6141	-37.4927	0	0	0	0	0	0	0	0	0	0
487	-78.6141	-36.4563	0	0	0	0	0	0	0	0	0	0
488	-78.6141	-35.4199	0	0	0	0	0	0	0	0	0	0
489	-78.6141	-34.3834	0	0	0	0	0	0	0	0	0	0
490	-78.6141	-33.347	0	0	0	0	0	0	0	0	0	0
491	-78.6141	-32.3106	0	0	0	0	0	0.035273	0	0	0.035273	0.00920416
492	-78.6141	-31.2742	0	0	0	0	0	0.0264547	0	0	0.0264547	0.0218493
493	-78.6141	-30.2378	0	0	0	0	0	0.0211638	0	0	0.0211638	0
494	-78.6141	-29.2014	0	0	0	0	0	0.021075	0	0	0.0211638	0
495	-78.6141	-28.1649	0	0	0	0	0	0	0	0	0.0176365	0
496	-78.6141	-27.1285	0	0	0	0	0	0	0	0	0.00143338	0
497	-78.6141	-26.0921	0	0	0	0	0	0	0	0	0	0
498	-78.6141	-25.0557	0	0	0	0	0	0	0	0	0	0
499	-78.6141	-24.0193	0	0	0	0	0	0	0	0	0	0
500	-78.6141	-22.9829	0	0	0	0	0	0	0	0	0	0
501	-78.6141	-21.9464	0	0	0	0	0	0	0	0	0	0
502	-78.6141	-20.91	0	0	0	0	0	0	0	0	0	0
503	-78.6141	-19.8736	0	0	0	0	0	0	0	0	0	0
504	-78.6141	-18.8372	0	0	0	0	0	0	0	0	0	0
505	-78.6141	-17.8008	0	0	0	0	0	0	0	0	0	0
506	-78.6141	-16.7644	0	0	0	0	0	0	0	0	0	0
507	-78.6141	-15.7279	0	0	0	0	0	0	0	0	0	0
508	-78.6141	-14.6915	0	0	0	0	0	0	0	0	0	0
509	-78.6141	-13.6551	0	0	0	0	0	0	0	0	0	0
510	-78.6141	-12.6187	0	0	0	0	0	0	0	0	0	0
511	-78.6141	-11.5823	0	0	0	0	0	0	0	0	0	0
512	-78.6141	-10.5459	0	0	0	0	0	0	0	0	0	0
513	-78.6141	-9.50944	0	0	0	0	0	0	0	0	0	0
514	-78.6141	-8.47302	0	0	0	0	0	0	0	0	0	0
515	-78.6141	-7.43661	0	0	0	0	0	0	0	0	0	0
516	-78.6141	-6.40019	0	0	0	0	0	0	0	0	0	0
517	-78.6141	-5.36377	0	0	0	0	0	0	0	0	0	0
518	-78.6141	-4.32736	0	0	0	0	0	0	0	0	0	0
519	-78.6141	-3.29094	0	0	0	0	0	0	0	0	0	0
520	-78.6141	-2.25452	0	0	0	0	0	0	0	0	0	0
521	-78.6141	-1.21811	0	0	0	0	0	0	0	0	0	0
522	-78.6141	-0.181688	0	0	0	0	0	0	0	0	0	0
523	-78.6141	0.854728	0	0	0	0	0	0	0	0	0	0
524	-78.6141	1.89115	0	0	0	0	0	0	0	0	0	0
525	-78.6141	2.92756	0	0	0	0	0	0	0	0	0	0
526	-78.6141	3.96398	0	0	0	0	0	0	0	0	0	0
527	-78.6141	5.0004	0	0	0	0	0	0	0	0	0	0
528	-78.6141	6.03681	0	0	0	0	0	0	0	0	0	0
529	-78.6141	7.07323	0	0	0	0	0	0	0	0	0	0
530	-78.6141	8.10965	0	0	0	0	0	0	0	0	0	0
531	-78.6141	9.14606	0	0	0	0	0	0	0	0	0	0
532	-78.6141	10.1825	0	0	0	0	0	0	0	0	0	0
533	-78.6141	11.2189	0	0	0	0	0	0	0	0	0	0
534	-78.6141	12.2553	0	0	0	0	0	0	0	0	0	0
535	-78.6141	13.2917	0	0	0	0	0	0	0	0	0	0
536	-78.6141	14.3281	0	0	0	0	0	0	0	0	0	0
537	-78.6141	15.3646	0	0	0	0	0	0	0	0	0	0
538	-78.6141	16.401	0	0	0	0	0	0	0	0	0	0
539	-78.6141	17.4374	0	0	0	0	0	0	0	0	0	0
540	-78.6141	18.4738	0	0	0	0	0	0	0	0	0	0
541	-78.6141	19.5102	0	0	0	0	0	0	0	0	0	0
542	-78.6141	20.5466	0	0	0	0	0	0	0	0	0	0
543	-78.6141	21.5831	0	0	0	0	0	0	0	0	0	0
544	-78.6141	22.6195	0	0	0	0	0	0	0	0	0	0
545	-78.6141	23.6559	0	0	0	0	0	0	0	0	0	0
546	-78.6141	24.6923	0	0	0	0	0	0	0	0	0	0
547	-78.6141	25.7287	0	0	0	0	0	0	0	0	0	0
548	-78.6141	26.7651	0	0	0	0	0	0	0	0	0	0
549	-78.6141	27.8016	0	0	0	0	0	0	0	0	0	0
550	-78.6141	28.838	0	0	0	0	0	0	0	0	0	0
551	-78.6141	29.8744	0	0	0	0	0	0	0	0	0	0
552	-78.6141	30.9108	0	0	0	0	0	0	0	0	0	0
553	-78.6141	31.9472	0	0	0	0	0	0	0	0	0	0
554	-78.6141	32.9836	0	0	0	0	0	0	0	0	0	0
555	-78.6141	34.0201	0	0	0	0	0	0	0	0	0	0
556	-78.6141	35.0565	0	0	0	0	0	0	0	0	0	0
557	-78.6141	36.0929	0	0	0	0	0	0	0	0	0	0
558	-78.6141	37.1293	0	0	0	0	0	0	0	0	0	0
559	-78.6141	38.1657	0	0	0	0	0	0	0	0	0	0
560	-78.6141	39.2021	0	0	0	0	0	0	0	0	0	0
561	-78.6141	40.2386	0	0	0	0	0	0	0	0	0	0
562	-78.6141	41.275	0	0	0	0	0	0	0	0	0	0
563	-78.6141	42.3114	0	0	0	0	0	0	0	0	0	0
564	-78.6141	43.3478	0	0	0	0	0	0	0	0	0	0
565	-78.6141	44.3842	0	0	0	0	0	0	0	0	0	0
566	-78.6141	45.4206	0	0	0	0	0	0	0	0	0	0
567	-78.6141	46.4571	0	0	0	0	0	0	0	0	0	0
568	-78.6141	47.4935	0	0	0	0	0	0	0	0	0	0
569	-78.6141	48.5299	0	0	0	0	0	0	0	0	0	0
570	-78.6141	49.5663	0	0	0	0	0	0	0	0	0	0
571	-78.6141	50.6027	0	0	0	0	0	0	0	0	0	0
572	-78.6141	51.6392	0	0	0	0	0	0	0	0	0	0
573	-78.6141	52.6756	0	0	0	0	0	0	0	0	0	0
574	-78.6141	53.712	0	0	0	0	0	0	0	0	0	0
575	-78.6141	54.7484	0	0	0	0	0	0	0	0	0	0
576	-78.6141	55.7848	0	0	0	0	0	0	0	0	0	0
577	-78.6141	56.8212	0	0	0	0	0	0	0	0	0	0
578	-78.6141	57.8577	0	0	0	0	0	0	0	0	0	0
579	-78.6141	58.8941	0	0	0	0	0	0	0	0	0	0
580	-78.6141	59.9305	0	0	0	0	0	0	0	0	0	0
581	-78.6141	60.9669	0	0	0	0	0	0	0	0	0	0
582	-78.6141	62.0033	0	0	0	0	0	0	0	0	0	0
583	-78.6141	63.0397	0	0	0	0	0	0	0	0	0	0
584	-78.6141	64.0762	0	0	0	0	0	0	0	0	0	0
585	-78.6141	65.1126	0	0	0	0	0	0	0	0	0	0
586	-78.6141	66.149	0	0	0	0	0	0	0	0	0	0
587	-78.6141	67.1854	0	0	0	0	0	0	0	0	0	0
588	-78.6141	68.2218	0	0	0	0	0	0	0	0	0	0
589	-78.6141	69.2582	0	0	0	0	0	0	0	0	0	0
590	-78.6141	70.2947	0	0	0	0	0	0	0	0	0	0
591	-78.6141	71.3311	0	0	0	0	0	0	0	0	0	0
592	-78.6141	72.3675	0	0	0	0	0	0	0	0	0	0
593	-78.6141	73.4039	0	0	0	0	0	0	0	0	0	0
594	-78.6141	74.4403	0	0	0	0	0	0	0	0	0	0
595	-78.6141	75.4767	0	0	0	0	0	0	0	0	0	0
596	-78.6141	76.5132	0	0	0	0	0	0	0	0	0	0
597	-78.6141	77.5496	0	0	0	0	0	0	0	0	0	0
598	-78.6141	78.586	0	0	0	0	0	0	0	0	0	0
599	-78.6141	79.6224	0	0	0	0	0	0	0	0	0	0
600	-78.6141	80.6588	0	0	0	0	0	0	0	0	0	0
601	-78.6141	81.6952	0	0	0	0	0	0	0	0	0	0
602	-78.6141	82.7317	0	0	0	0	0	0	0	0	0	0
603	-78.6141	83.7681	0	0	0	0	0	0	0	0	0	0
604	-78.6141	84.8045	0	0	0	0	0	0	0	0	0	0
605	-78.6141	85.8409	0	0	0	0	0	0	0	0	0	0
606	-78.6141	86.8773	0	0	0	0	0	0	0	0	0	0
607	-78.6141	87.9137	0	0	0	0	0	0	0	0	0	0
608	-78.6141	88.9502	0	0	0	0	0	0	0	0	0	0
609	-78.6141	89.9866	0	0	0	0	0	0	0	0	0	0
610	-78.6141	91.023	0	0	0	0	0	0	0	0	0	0
611	-78.6141	92.0594	0	0	0	0	0	0	0	0	0	0
612	-78.6141	93.0958	0	0	0	0	0	0	0	0	0	0
613	-78.6141	94.1322	0	0	0	0	0	0	0	0	0	0
614	-78.6141	95.1687	0	0	0	0	0	0	0	0	0	0
615	-78.6141	96.2051	0	0	0	0	0	0	0	0	0	0
616	-78.6141	97.2415	0	0	0	0	0	0	0	0	0	0
617	-78.6141	98.2779	0	0	0	0	0	0	0	0	0	0
618	-78.6141	99.3143	0	0	0	0	0	0	0	0	0	0
619	-78.6141	100.351	0	0	0	0	0	0	0	0	0	0
620	-78.6141	101.387	0	0	0	0	0	0	0	0	0	0
621	-78.6141	102.424	0	0	0	0	0	0	0	0	0	0
622	-78.6141	103.46	0	0	0	0	0	0	0	0	0	0
623	-78.6141	104.496	0	0	0	0	0	0	0	0	0	0
624	-78.6141	105.533	0	0	0	0	0	0	0	0	0	0
625	-78.6141	106.569	0	0	0	0	0	0	0	0	0	0
626	-78.6141	107.606	0	0	0	0	0	0	0	0	0	0
627	-78.6141	108.642	0	0	0	0	0	0	0	0	0	0
628	-78.6141	109.678	0	0	0	0	0	0	0	0	0	0
629	-78.6141	110.715	0	0	0	0	0	0	0	0	0	0
630	-78.6141	111.751	0	0	0	0	0	0	0	0	0	0
631	-78.6141	112.788	0	0	0	0	0	0	0	0	0	0
632	-78.6141	113.824	0	0	0	0	0	0	0	0	0	0
633	-78.6141	114.861	0	0	0	0	0	0	0	0	0	0
634	-78.6141	115.897	0	0	0	0	0	0	0	0	0	0
635	-78.6141	116.933	0	0	0	0	0	0	0	0	0	0
636	-78.6141	117.97	0	0	0	0	0	0	0	0	0	0
637	-78.6141	119.006	0	0	0	0	0	0	0	0	0	0
638	-78.6141	120.043	0	0	0	0	0	0	0	0	0	0
639	-78.6141	121.079	0	0	0	0	0	0	0	0	0	0
640	-78.6141	122.115	0	0	0	0	0	0	0	0	0	0
641	-78.6141	123.152	0	0	0	0	0	0	0	0	0	0
642	-78.6141	124.188	0	0	0	0	0	0	0	0	0	0
643	-78.6141	125.225	0	0	0	0	0	0	0	0	0	0
644	-78.6141	126.261	0	0	0	0	0	0	0	0	0	0
645	-78.6141	127.298	0	0	0	0	0	0	0	0	0	0
646	-78.6141	128.334	0	0	0	0	0	0	0	0	0	0
647	-78.6141	129.37	0	0	0	0	0	0	0	0	0	0
648	-78.6141	130.407	0	0	0	0	0	0	0	0	0	0
649	-78.6141	131.443	0	0	0	0	0	0	0	0	0	0
650	-78.6141	132.48	0	0	0	0	0	0	0	0	0	0
651	-78.6141	133.516	0	0	0	0	0	0	0	0	0	0
652	-78.6141	134.552	0	0	0	0	0	0	0	0	0	0
653	-78.6141	135.589	0	0	0	0	0	0	0	0	0	0
654	-78.6141	136.625	0	0	0	0	0	0	0	0	0	0
655	-78.6141	137.662	0	0	0	0	0	0	0	0	0	0
656	-78.6141	138.698	0	0	0	0	0	0	0	0	0	0
657	-78.6141	139.735	0	0	0	0	0	0	0	0	0	0
658	-78.6141	140.771	0	0	0	0	0	0	0	0	0	0
659	-78.6141	141.807	0	0	0	0	0	0	0	0	0	0
660	-78.6141	142.844	0	0	0	0	0	0	0	0	0	0
661	-78.6141	143.88	0	0	0	0	0	0	0	0	0	0
662	-78.6141	144.917	0	0	0	0	0	0	0	0	0	0
663	-78.6141	145.953	0	0	0	0	0	0	0	0	0	0
664	-78.6141	146.989	0	0	0	0	0	0	0	0	0	0
665	-78.6141	148.026	0	0	0	0	0	0	0	0	0	0
666	-78.6141	149.062	0	0	0	0	0	0	0	0	0	0
667	-78.6141	150.099	0	0	0	0	0	0	0	0	0	0
668	-78.6141	151.135	0	0	0	0	0	0	0	0	0	0
669	-78.6141	152.172	0	0	0	0	0	0	0	0	0	0
670	-78.6141	153.208	0	0	0	0	0	0	0	0	0	0
671	-78.6141	154.244	0	0	0	0	0	0	0	0	0	0
672	-78.6141	155.281	0	0	0	0	0	0	0	0	0	0
673	-78.6141	156.317	0	0	0	0	0	0	0	0	0	0
674	-78.6141	157.354	0	0	0	0	0	0	0	0	0	0
675	-78.6141	158.39	0	0	0	0	0	0	0	0	0	0
676	-78.6141	159.426	0	0	0	0	0	0	0	0	0	0
677	-78.6141	160.463	0	0	0	0	0	0	0	0	0	0
678	-78.6141	161.499	0	0	0	0	0	0	0	0	0	0
679	-78.6141	162.536	0	0	0	0	0	0	0	0.018533	0	0
680	-78.6141	163.572	0	0	0	0	0	0	0	0	0	0
681	-78.6141	164.609	0	0	0	0	0	0	0	0	0	0
682	-78.6141	165.645	0	0	0	0	0	0	0	0	0	0
683	-78.6141	166.681	0	0	0	0	0	0	0	0	0	0
684	-78.6141	167.718	0	0	0	0	0	0	0	0	0	0
685	-78.6141	168.754	0	0	0	0	0	0	0	0	0	0
686	-78.6141	169.791	0	0	0	0	0	0	0	0	0	0
687	-78.6141	170.827	0	0	0	0	0	0	0	0	0	0
688	-78.6141	171.863	0	0	0	0	0	0	0	0	0	0
689	-78.6141	172.9	0	0	0	0	0	0	0	0	0	0
690	-78.6141	173.936	0	0	0	0	0	0	0	0	0	0
691	-78.6141	174.973	0	0	0	0	0	0	0	0	0	0
692	-78.6141	176.009	0	0	0	0	0	0	0	0	0	0
693	-78.6141	177.046	0	0	0	0	0	0	0	0	0	0
694	-78.6141	178.082	0	0	0	0	0	0	0	0	0	0
695	-78.6141	179.118	0	0	0	0	0	0	0	0	0	0
696	-78.6141	179.818	0	0	0	0	0	0	0	0	0	0
697	-75.1441	-179.482	NA	NA	NA	NA	NA	NA	NA	NA	NA	NA
698	-75.1441	-178.445	NA	NA	NA	NA	NA	NA	NA	NA	NA	NA
699	-75.1441	-177.409	NA	NA	NA	NA	NA	NA	NA	NA	NA	NA
700	-75.1441	-176.373	NA	NA	NA	NA	NA	NA	NA	NA	NA	NA
701	-75.1441	-175.336	NA	NA	NA	NA	NA	NA	NA	NA	NA	NA
702	-75.1441	-174.3	NA	NA	NA	NA	NA	NA	NA	NA	NA	NA
703	-75.1441	-173.263	NA	NA	NA	NA	NA	NA	NA	NA	NA	NA
704	-75.1441	-172.227	NA	NA	NA	NA	NA	NA	NA	NA	NA	NA
705	-75.1441	-171.19	NA	NA	NA	NA	NA	NA	NA	NA	NA	NA
706	-75.1441	-170.154	NA	NA	NA	NA	NA	NA	NA	NA	NA	NA
707	-75.1441	-169.118	NA	NA	NA	NA	NA	NA	NA	NA	NA	NA
708	-75.1441	-168.081	NA	NA	NA	NA	NA	NA	NA	NA	NA	NA
709	-75.1441	-167.045	NA	NA	NA	NA	NA	NA	NA	NA	NA	NA
710	-75.1441	-166.008	NA	NA	NA	NA	NA	NA	NA	NA	NA	NA
711	-75.1441	-164.972	NA	NA	NA	NA	NA	NA	NA	NA	NA	NA
712	-75.1441	-163.936	NA	NA	NA	NA	NA	NA	NA	NA	NA	NA
713	-75.1441	-162.899	NA	NA	NA	NA	NA	NA	NA	NA	NA	NA
714	-75.1441	-161.863	NA	NA	NA	NA	NA	NA	NA	NA	NA	NA
715	-75.1441	-160.826	NA	NA	NA	NA	NA	NA	NA	NA	NA	NA
716	-75.1441	-159.79	NA	NA	NA	NA	NA	NA	NA	NA	NA	NA
717	-75.1441	-158.753	NA	NA	NA	NA	NA	NA	NA	NA	NA	NA
718	-75.1441	-157.717	NA	NA	NA	NA	NA	NA	NA	NA	NA	NA
719	-75.1441	-156.681	NA	NA	NA	NA	NA	NA	NA	NA	NA	NA
720	-75.1441	-155.644	NA	NA	NA	NA	NA	NA	NA	NA	NA	NA
721	-75.1441	-154.608	NA	NA	NA	NA	NA	NA	NA	NA	NA	NA
722	-75.1441	-153.571	NA	NA	NA	NA	NA	NA	NA	NA	NA	NA
723	-75.1441	-152.535	NA	NA	NA	NA	NA	NA	NA	NA	NA	NA
724	-75.1441	-151.499	NA	NA	NA	NA	NA	NA	NA	NA	NA	NA
725	-75.1441	-150.462	NA	NA	NA	NA	NA	NA	NA	NA	NA	NA
726	-75.1441	-149.426	NA	NA	NA	NA	NA	NA	NA	NA	NA	NA
727	-75.1441	-148.389	NA	NA	NA	NA	NA	NA	NA	NA	NA	NA
728	-75.1441	-147.353	NA	NA	NA	NA	NA	NA	NA	NA	NA	NA
729	-75.1441	-146.316	NA	NA	NA	NA	NA	NA	NA	NA	NA	NA
730	-75.1441	-145.28	NA	NA	NA	NA	NA	NA	NA	NA	NA	NA
731	-75.1441	-144.244	NA	NA	NA	NA	NA	NA	NA	NA	NA	NA
732	-75.1441	-143.207	NA	NA	NA	NA	NA	NA	NA	NA	NA	NA
733	-75.1441	-142.171	NA	NA	NA	NA	NA	NA	NA	NA	NA	NA
734	-75.1441	-141.134	0	0	0	0	0	0	0	0	0	0
735	-75.1441	-140.098	0	0	0	0	0	0	0	0	0	0
736	-75.1441	-139.062	0	0	0	0	0	0	0	0	0	0
737	-75.1441	-138.025	0	0	0	0	0	0	0	0	0	0
738	-75.1441	-136.989	0	0	0	0	0	0	0	0	0	0
739	-75.1441	-135.952	0	0	0	0	0	0	0	0	0	0
740	-75.1441	-134.916	0	0	0	0	0	0	0	0	0	0
741	-75.1441	-133.879	0	0	0	0	0	0	0	0	0	0
742	-75.1441	-132.843	0	0	0	0	0	0	0	0	0	0
743	-75.1441	-131.807	0	0.799821	0.279126	0.113765	0	0.113765	0.3495	0.148952	0.956978	2.15553
744	-75.1441	-130.77	0	0.694261	0.173565	0.0433913	0	0.0433913	0.173565	0.0433913	0.781043	1.90922
745	-75.1441	-129.734	0.0468834	0.0745486	0.0703251	0	0	0	0.0468834	0	0.0234417	0
746	-75.1441	-128.697	0	0.0276652	0	0	0	0	0	0	0	0
747	-75.1441	-127.661	0	0.182993	0.0212482	0	0	0	0.0424963	0	0.19695	0.671742
748	-75.1441	-126.625	0	0.0394466	0	0	0	0	0	0	0.0394466	0.23668
749	-75.1441	-125.588	0	0.0244229	0	0	0	0	0	0	0.00939915	0.131514
750	-75.1441	-124.552	0.00338524	0.0436804	0	0	0	0	0	0	0.0079857	0.146531
751	-75.1441	-123.515	0.0125751	0.0779456	0	0	0	0	0	0	0.0187756	0.215061
752	-75.1441	-122.479	0.0125751	0.0591699	0	0	0	0	0	0	0	0.17751
753	-75.1441	-121.442	0.0153695	0.0389938	0	0	0	0	0	0	0	0.183631
754	-75.1441	-120.406	0.0153695	0.0241063	0	0	0	0	0	0	0	0.184865
755	-75.1441	-119.37	0.00111706	0.0241063	0	0	0	0	0	0	0	0.216956
756	-75.1441	-118.333	0	0.0241063	0	0	0	0	0	0	0	0.28765
757	-75.1441	-117.297	0	0.0390689	0.0474248	0	0.0149626	0.0149626	0.0748132	0	0	0.334163
758	-75.1441	-116.26	0	0.0613948	0.111181	0	0.0342752	0.0342752	0.178532	0.021467	0	0.464039
759	-75.1441	-115.224	0	0.109625	0.211	0	0.0542391	0.0542391	0.298315	0.0813587	0	0.62375
760	-75.1441	-114.188	0	0.186565	0.260196	0	0.0542391	0.128033	0.372109	0.130555	0	0.697544
761	-75.1441	-113.151	0	0.110033	0.265002	0	0.0790397	0.274334	0.519174	0.189073	0.0170522	0.874047
762	-75.1441	-112.115	0	0.13596	0.308906	0	0.0929813	0.377918	0.600867	0.222949	0.0489709	0.959775
763	-75.1441	-111.078	0	0.216956	0.506232	0	0.108478	0.470072	0.759348	0.289275	0.144638	1.26558
764	-75.1441	-110.042	0	0	0	0	0	0	0	0	0	0
765	-75.1441	-109.005	0	0	0	0	0	0	0	0	0	0
766	-75.1441	-107.969	0	0.210294	0.834516	0.182703	0.223618	0.691784	1.09905	0.318773	0.169379	1.67569
767	-75.1441	-106.933	0	0.162717	0.59663	0.325435	0.271196	0.59663	0.813587	0.271196	0.216956	1.2475
768	-75.1441	-105.896	0	0.162717	0.305804	0.283888	0.188102	0.388898	0.439668	0.105009	0.0923168	0.99822
769	-75.1441	-104.86	0	0.0961415	0.128189	0.160236	0.0961415	0.192283	0.192283	0.0320472	0.0320472	0.677954
770	-75.1441	-103.823	0	0.0208016	0	0	0	0	0	0	0	0.246728
771	-75.1441	-102.787	0.029782	0	0	0.029782	0	0.029782	0	0	0	0.0595639
772	-75.1441	-101.751	0.00175088	0	0	0.00175088	0	0.00175088	0	0	0	0.00350177
773	-75.1441	-100.714	0	0	0	0	0	0	0	0	0	0
774	-75.1441	-99.6777	0	0	0	0	0	0	0	0	0	0
775	-75.1441	-98.6413	0	0	0	0	0	0	0	0	0	0
776	-75.1441	-97.6049	0	0	0	0	0	0	0	0	0	0
777	-75.1441	-96.5684	0	0	0	0	0	0	0	0	0	0
778	-75.1441	-95.532	0	0	0	0	0	0	0	0	0	0
779	-75.1441	-94.4956	0	0	0	0	0	0	0	0	0	0
780	-75.1441	-93.4592	0	0	0	0	0	0	0	0	0	0
781	-75.1441	-92.4228	0	0	0	0	0	0	0	0	0	0
782	-75.1441	-91.3864	0	0	0	0	0	0	0	0	0	0
783	-75.1441	-90.3499	0	0	0.0162552	0	0	0	0	0	0	0
784	-75.1441	-89.3135	0	0	0.0230543	0	0	0	0	0	0	0
785	-75.1441	-88.2771	0	0	0.0230543	0	0	0	0	0	0	0
786	-75.1441	-87.2407	0	0	0.0230543	0	0	0	0	0	0	0
787	-75.1441	-86.2043	0	0	0.0230543	0	0	0	0	0	0	0
788	-75.1441	-85.1679	0	0	0.0294572	0	0	0	0	0	0	0
789	-75.1441	-84.1314	0	0	0.0461086	0	0	0	0	0	0	0
790	-75.1441	-83.095	0	0	0.0538531	0	0	0	0	0	0	0
791	-75.1441	-82.0586	0	0	0.0414977	0	0	0	0	0	0	0
792	-75.1441	-81.0222	0	0	0.0345814	0	0	0	0	0	0	0
793	-75.1441	-79.9858	0	0	0.0237938	0	0	0	0	0	0	0
794	-75.1441	-78.9494	0	0	0.0132519	0	0	0	0	0	0	0
795	-75.1441	-77.9129	0	0	0.0203443	0	0	0	0	0	0	0
796	-75.1441	-76.8765	0	0.00783195	0.0230543	0	0	0	0	0	0	0
797	-75.1441	-75.8401	0	0.00468043	0.00936086	0	0	0	0	0	0	0
798	-75.1441	-74.8037	0	0	0	0	0	0	0	0	0	0
799	-75.1441	-73.7673	0	0	0	0	0	0	0	0	0	0
800	-75.1441	-72.7309	0	0	0	0	0	0	0	0	0	0
801	-75.1441	-71.6944	0	0	0	0	0	0	0	0	0	0
802	-75.1441	-70.658	0	0	0	0	0	0	0	0	0	0
803	-75.1441	-69.6216	0	0	0	0	0	0	0	0	0	0
804	-75.1441	-68.5852	0	0	0	0	0	0	0	0	0	0
805	-75.1441	-67.5488	0	0	0	0	0	0	0	0	0	0
806	-75.1441	-66.5124	0	0	0	0	0	0	0	0	0	0
807	-75.1441	-65.4759	0	0	0	0	0	0	0	0	0	0
808	-75.1441	-64.4395	0	0.0265265	0	0	0	0	0	0	0	0
809	-75.1441	-63.4031	0	0.109849	0.0974256	0	0	0	0	0	0.0252532	0
810	-75.1441	-62.3667	0	0	0	0	0	0	0	0	0	0
811	-75.1441	-61.3303	0	0	0	0	0	0	0	0	0	0
812	-75.1441	-60.2939	0	0	0	0	0	0	0	0	0	0
813	-75.1441	-59.2574	0	0	0	0	0	0	0	0	0	0
814	-75.1441	-58.221	0	0	0	0	0	0	0	0	0	0
815	-75.1441	-57.1846	0	0	0	0	0	0	0	0	0	0
816	-75.1441	-56.1482	0	0	0	0	0	0	0	0	0	0
817	-75.1441	-55.1118	NA	NA	NA	NA	NA	NA	NA	NA	NA	NA
818	-75.1441	-54.0754	NA	NA	NA	NA	NA	NA	NA	NA	NA	NA
819	-75.1441	-53.0389	NA	NA	NA	NA	NA	NA	NA	NA	NA	NA
820	-75.1441	-52.0025	NA	NA	NA	NA	NA	NA	NA	NA	NA	NA
821	-75.1441	-50.9661	NA	NA	NA	NA	NA	NA	NA	NA	NA	NA
822	-75.1441	-49.9297	NA	NA	NA	NA	NA	NA	NA	NA	NA	NA
823	-75.1441	-48.8933	NA	NA	NA	NA	NA	NA	NA	NA	NA	NA
824	-75.1441	-47.8569	NA	NA	NA	NA	NA	NA	NA	NA	NA	NA
825	-75.1441	-46.8204	NA	NA	NA	NA	NA	NA	NA	NA	NA	NA
826	-75.1441	-45.784	NA	NA	NA	NA	NA	NA	NA	NA	NA	NA
827	-75.1441	-44.7476	NA	NA	NA	NA	NA	NA	NA	NA	NA	NA
828	-75.1441	-43.7112	NA	NA	NA	NA	NA	NA	NA	NA	NA	NA
829	-75.1441	-42.6748	NA	NA	NA	NA	NA	NA	NA	NA	NA	NA
830	-75.1441	-41.6384	NA	NA	NA	NA	NA	NA	NA	NA	NA	NA
831	-75.1441	-40.6019	NA	NA	NA	NA	NA	NA	NA	NA	NA	NA
832	-75.1441	-39.5655	NA	NA	NA	NA	NA	NA	NA	NA	NA	NA
833	-75.1441	-38.5291	NA	NA	NA	NA	NA	NA	NA	NA	NA	NA
834	-75.1441	-37.4927	NA	NA	NA	NA	NA	NA	NA	NA	NA	NA
835	-75.1441	-36.4563	NA	NA	NA	NA	NA	NA	NA	NA	NA	NA
836	-75.1441	-35.4199	NA	NA	NA	NA	NA	NA	NA	NA	NA	NA
837	-75.1441	-34.3834	NA	NA	NA	NA	NA	NA	NA	NA	NA	NA
838	-75.1441	-33.347	NA	NA	NA	NA	NA	NA	NA	NA	NA	NA
839	-75.1441	-32.3106	NA	NA	NA	NA	NA	NA	NA	NA	NA	NA
840	-75.1441	-31.2742	NA	NA	NA	NA	NA	NA	NA	NA	NA	NA
841	-75.1441	-30.2378	NA	NA	NA	NA	NA	NA	NA	NA	NA	NA
842	-75.1441	-29.2014	NA	NA	NA	NA	NA	NA	NA	NA	NA	NA
843	-75.1441	-28.1649	NA	NA	NA	NA	NA	NA	NA	NA	NA	NA
844	-75.1441	-27.1285	NA	NA	NA	NA	NA	NA	NA	NA	NA	NA
845	-75.1441	-26.0921	0	0	0	0	0	0	0	0	0	0
846	-75.1441	-25.0557	0	0	0	0	0	0	0	0	0	0
847	-75.1441	-24.0193	0	0	0	0	0	0	0	0	0	0
848	-75.1441	-22.9829	0	0	0	0	0	0	0	0	0	0
849	-75.1441	-21.9464	0	0	0	0	0	0	0	0	0	0
850	-75.1441	-20.91	0	0	0.108478	0	0	0	0.144638	0	0	0.108478
851	-75.1441	-19.8736	0	0	0.000124627	0	0	0	0.00016617	0	0	0.000124627
852	-75.1441	-18.8372	0	0	0	0	0	0	0	0	0	0
853	-75.1441	-17.8008	0	0	0	0	0	0	0	0	0	0
854	-75.1441	-16.7644	0.0613753	0	0	0	0	0.0482826	0	0	0	0
855	-75.1441	-15.7279	0	0	0	0	0	0.0482826	0	0	0	0
856	-75.1441	-14.6915	0	0	0	0	0	0.000690461	0	0	0	0
857	-75.1441	-13.6551	0	0	0	0	0	0	0	0	0	0
858	-75.1441	-12.6187	0	0	0	0	0	0	0	0	0	0
859	-75.1441	-11.5823	0	0	0	0	0	0	0	0	0	0
860	-75.1441	-10.5459	0	0	0	0	0	0	0	0	0	0
861	-75.1441	-9.50944	0	0	0	0	0	0	0	0	0	0
862	-75.1441	-8.47302	0	0	0	0	0	0	0	0	0	0
863	-75.1441	-7.43661	0	0	0	0	0	0	0	0	0	0
864	-75.1441	-6.40019	0	0	0	0	0	0	0	0	0	0
865	-75.1441	-5.36377	0	0	0	0	0	0	0	0	0	0
866	-75.1441	-4.32736	0	0	0	0	0	0	0	0	0	0
867	-75.1441	-3.29094	0	0	0	0	0	0	0	0	0	0
868	-75.1441	-2.25452	0	0	0	0	0	0	0	0	0	0
869	-75.1441	-1.21811	0	0	0	0	0	0	0	0	0	0
870	-75.1441	-0.181688	0	0	0	0	0	0	0	0	0	0
871	-75.1441	0.854728	0	0	0	0	0	0	0	0	0	0
872	-75.1441	1.89115	0	0	0	0	0	0	0	0	0	0
873	-75.1441	2.92756	0	0	0	0	0	0	0	0	0	0
874	-75.1441	3.96398	0	0	0	0	0	0	0	0	0	0
875	-75.1441	5.0004	0	0	0	0	0	0	0	0	0	0
876	-75.1441	6.03681	0	0	0	0	0	0	0	0	0	0
877	-75.1441	7.07323	0	0	0	0	0	0	0	0	0	0
878	-75.1441	8.10965	0	0	0	0	0	0	0	0	0	0
879	-75.1441	9.14606	0	0	0	0	0	0	0	0	0	0
880	-75.1441	10.1825	0	0	0	0	0	0	0	0	0	0
881	-75.1441	11.2189	0	0	0	0	0	0	0	0	0	0
882	-75.1441	12.2553	0	0	0	0	0	0	0	0	0	0
883	-75.1441	13.2917	0	0	0	0	0	0	0	0	0	0
884	-75.1441	14.3281	0	0	0	0	0	0	0	0	0	0
885	-75.1441	15.3646	0	0	0	0	0	0	0	0	0	0
886	-75.1441	16.401	0	0	0	0	0	0	0	0	0	0
887	-75.1441	17.4374	0	0	0	0	0	0	0	0	0	0
888	-75.1441	18.4738	0	0	0	0	0	0	0	0	0	0
889	-75.1441	19.5102	0	0	0	0	0	0	0	0	0	0
890	-75.1441	20.5466	0	0	0	0	0	0	0	0	0	0
891	-75.1441	21.5831	0	0	0	0	0	0	0	0	0	0
892	-75.1441	22.6195	0	0	0	0	0	0	0	0	0	0
893	-75.1441	23.6559	0	0	0	0	0	0	0	0	0	0
894	-75.1441	24.6923	0	0	0	0	0	0	0	0	0	0
895	-75.1441	25.7287	0	0	0	0	0	0	0	0	0	0
896	-75.1441	26.7651	0	0	0	0	0	0	0	0	0	0
897	-75.1441	27.8016	0	0	0	0	0	0	0	0	0	0
898	-75.1441	28.838	0	0	0	0	0	0	0	0	0	0
899	-75.1441	29.8744	0	0	0	0	0	0	0	0	0	0
900	-75.1441	30.9108	0	0	0	0	0	0	0	0	0	0
901	-75.1441	31.9472	0	0	0	0	0	0	0	0	0	0
902	-75.1441	32.9836	0	0	0	0	0	0	0	0	0	0
903	-75.1441	34.0201	0	0	0	0	0	0	0	0	0	0
904	-75.1441	35.0565	0	0	0	0	0	0	0	0	0	0
905	-75.1441	36.0929	0	0	0	0	0	0	0	0	0	0
906	-75.1441	37.1293	0	0	0	0	0	0	0	0	0	0
907	-75.1441	38.1657	0	0	0	0	0	0	0	0	0	0
908	-75.1441	39.2021	0	0	0	0	0	0	0	0	0	0
909	-75.1441	40.2386	0	0	0	0	0	0	0	0	0	0
910	-75.1441	41.275	0	0	0	0	0	0	0	0	0	0
911	-75.1441	42.3114	0	0	0	0	0	0	0	0	0	0
912	-75.1441	43.3478	0	0	0	0	0	0	0	0	0	0
913	-75.1441	44.3842	0	0	0	0	0	0	0	0	0	0
914	-75.1441	45.4206	0	0	0	0	0	0	0	0	0	0
915	-75.1441	46.4571	0	0	0	0	0	0	0	0	0	0
916	-75.1441	47.4935	0	0	0	0	0	0	0	0	0	0
917	-75.1441	48.5299	0	0	0	0	0	0	0	0	0	0
918	-75.1441	49.5663	0	0	0	0	0	0	0	0	0	0
919	-75.1441	50.6027	0	0	0	0	0	0	0	0	0	0
920	-75.1441	51.6392	0	0	0	0	0	0	0	0	0	0
921	-75.1441	52.6756	0	0	0	0	0	0	0	0	0	0
922	-75.1441	53.712	0	0	0	0	0	0	0	0	0	0
923	-75.1441	54.7484	0	0	0	0	0	0	0	0	0	0
924	-75.1441	55.7848	0	0	0	0	0	0	0	0	0	0
925	-75.1441	56.8212	0	0	0	0	0	0	0	0	0	0
926	-75.1441	57.8577	0	0	0	0	0	0	0	0	0	0
927	-75.1441	58.8941	0	0	0	0	0	0	0	0	0	0
928	-75.1441	59.9305	0	0	0	0	0	0	0	0	0	0
929	-75.1441	60.9669	0	0	0	0	0	0	0	0	0	0
930	-75.1441	62.0033	0	0	0	0	0	0	0	0	0	0
931	-75.1441	63.0397	0	0	0	0	0	0	0	0	0	0
932	-75.1441	64.0762	0	0	0	0	0	0	0	0	0	0
933	-75.1441	65.1126	0	0	0	0	0	0	0	0	0	0
934	-75.1441	66.149	0	0	0	0	0	0	0	0	0.00950598	0
935	-75.1441	67.1854	0	0	0	0	0	0	0	0	0.0115271	0
936	-75.1441	68.2218	0	0	0	0	0	0	0	0	0.0115271	0
937	-75.1441	69.2582	0	0	0	0	0	0	0	0	0.00497686	0
938	-75.1441	70.2947	0	0	0	0	0	0	0	0	0	0
939	-75.1441	71.3311	0	0	0	0	0	0	0	0	0	0
940	-75.1441	72.3675	0	0	0	0	0	0	0	0	0	0
941	-75.1441	73.4039	0	0	0	0	0	0	0	0	0	0
942	-75.1441	74.4403	0	0	0	0	0	0	0	0	0	0
943	-75.1441	75.4767	0	0	0	0	0	0	0	0	0	0
944	-75.1441	76.5132	0	0	0	0	0	0	0	0	0	0
945	-75.1441	77.5496	0	0	0	0	0	0	0	0	0	0
946	-75.1441	78.586	0	0	0	0	0	0	0	0	0	0
947	-75.1441	79.6224	0	0	0	0	0	0	0	0	0	0
948	-75.1441	80.6588	0	0	0	0	0	0	0	0	0	0
949	-75.1441	81.6952	0	0	0	0	0	0	0	0	0	0
950	-75.1441	82.7317	0	0	0	0	0	0	0	0	0	0
951	-75.1441	83.7681	0	0	0	0	0	0	0	0	0	0
952	-75.1441	84.8045	0	0	0	0	0	0	0	0	0	0
953	-75.1441	85.8409	0	0	0	0	0	0	0	0	0	0
954	-75.1441	86.8773	0	0	0	0	0	0	0	0	0	0
955	-75.1441	87.9137	0	0	0	0	0	0	0	0	0	0
956	-75.1441	88.9502	0	0	0	0	0	0	0	0	0	0
957	-75.1441	89.9866	0	0	0	0	0	0	0	0	0	0
958	-75.1441	91.023	0	0	0	0	0	0	0	0	0	0
959	-75.1441	92.0594	0	0	0	0	0	0	0	0	0	0
960	-75.1441	93.0958	0	0	0	0	0	0	0	0	0	0
961	-75.1441	94.1322	0	0	0	0	0	0	0	0	0	0
962	-75.1441	95.1687	0	0	0	0	0	0	0	0	0	0
963	-75.1441	96.2051	0	0	0	0	0	0	0	0	0	0
964	-75.1441	97.2415	0	0	0	0	0	0	0	0	0	0
965	-75.1441	98.2779	0	0	0	0	0	0	0	0	0	0
966	-75.1441	99.3143	0	0	0	0	0	0	0	0	0	0
967	-75.1441	100.351	0	0	0	0	0	0	0	0	0	0
968	-75.1441	101.387	0	0	0	0	0	0	0	0	0	0
969	-75.1441	102.424	0	0	0	0	0	0	0	0	0	0
970	-75.1441	103.46	0	0	0	0	0	0	0	0	0	0
971	-75.1441	104.496	0	0	0	0	0	0	0	0	0	0
972	-75.1441	105.533	0	0	0	0	0	0	0	0	0	0
973	-75.1441	106.569	0	0	0	0	0	0	0	0	0	0
974	-75.1441	107.606	0	0	0	0	0	0	0	0	0	0
975	-75.1441	108.642	0	0	0	0	0	0	0	0	0	0
976	-75.1441	109.678	0	0	0	0	0	0	0	0	0	0
977	-75.1441	110.715	0	0	0	0	0	0	0	0	0	0
978	-75.1441	111.751	0	0	0	0	0	0	0	0	0	0
979	-75.1441	112.788	0	0	0	0	0	0	0	0	0	0
980	-75.1441	113.824	0	0	0	0	0	0	0	0	0	0
981	-75.1441	114.861	0	0	0	0	0	0	0	0	0	0
982	-75.1441	115.897	0	0	0	0	0	0	0	0	0	0
983	-75.1441	116.933	0	0	0	0	0	0	0	0	0	0
984	-75.1441	117.97	0	0	0	0	0	0	0	0	0	0
985	-75.1441	119.006	0	0	0	0	0	0	0	0	0	0
986	-75.1441	120.043	0	0	0	0	0	0	0	0	0	0
987	-75.1441	121.079	0	0	0	0	0	0	0	0	0	0
988	-75.1441	122.115	0	0	0	0	0	0	0	0	0	0
989	-75.1441	123.152	0	0	0	0	0	0	0	0	0	0
990	-75.1441	124.188	0	0	0	0	0	0	0	0	0	0
991	-75.1441	125.225	0	0	0	0	0	0	0	0	0	0
992	-75.1441	126.261	0	0	0	0	0	0	0	0	0	0
993	-75.1441	127.298	0	0	0	0	0	0	0	0	0	0
994	-75.1441	128.334	0	0	0	0	0	0	0	0	0	0
995	-75.1441	129.37	0	0	0	0	0	0	0	0	0	0
996	-75.1441	130.407	0	0	0	0	0	0	0	0	0	0
997	-75.1441	131.443	0	0	0	0	0	0	0	0	0	0
998	-75.1441	132.48	0	0	0	0	0	0	0	0	0	0
999	-75.1441	133.516	0	0	0	0	0	0	0	0	0	0
1000	-75.1441	134.552	0	0	0	0	0	0	0	0	0	0
1001	-75.1441	135.589	0	0	0	0	0	0	0	0	0	0
1002	-75.1441	136.625	0	0	0	0	0	0	0	0	0	0
1003	-75.1441	137.662	0	0	0	0	0	0	0	0	0	0
1004	-75.1441	138.698	0	0	0	0	0	0	0	0	0	0
1005	-75.1441	139.735	0	0	0	0	0	0	0	0	0	0
1006	-75.1441	140.771	0	0	0	0	0	0	0	0	0	0
1007	-75.1441	141.807	0	0	0	0	0	0	0	0	0	0
1008	-75.1441	142.844	0	0	0	0	0	0	0	0	0	0
1009	-75.1441	143.88	0	0	0	0	0	0	0	0	0	0
1010	-75.1441	144.917	0	0	0	0	0	0	0	0	0	0
1011	-75.1441	145.953	0	0	0	0	0	0	0	0	0	0
1012	-75.1441	146.989	0	0	0	0	0	0	0	0	0	0
1013	-75.1441	148.026	0	0	0	0	0	0	0	0	0	0
1014	-75.1441	149.062	0	0	0	0	0	0	0	0	0	0
1015	-75.1441	150.099	0	0	0	0	0	0	0	0	0	0
1016	-75.1441	151.135	0	0	0	0	0	0	0	0	0	0
1017	-75.1441	152.172	0	0	0	0	0	0	0	0	0	0
1018	-75.1441	153.208	0	0	0	0	0	0	0	0	0	0
1019	-75.1441	154.244	0	0	0	0	0	0	0	0	0	0
1020	-75.1441	155.281	0	0	0	0	0	0	0	0	0	0
1021	-75.1441	156.317	0	0	0	0	0	0	0	0	0	0
1022	-75.1441	157.354	0	0	0	0	0	0	0	0	0	0
1023	-75.1441	158.39	0	0	0	0	0	0	0	0	0	0
1024	-75.1441	159.426	0	0	0	0	0	0	0	0	0	0
1025	-75.1441	160.463	0	0	0	0	0	0	0	0	0	0
1026	-75.1441	161.499	0	0	0	0	0	0	0	0	0	0
1027	-75.1441	162.536	0	0	0	0	0	0	0	0.0738192	0	0
1028	-75.1441	163.572	0	0	0	0	0	0	0	0	0	0
1029	-75.1441	164.609	0	0	0	0	0	0	0	0	0	0
1030	-75.1441	165.645	0	0	0	0	0	0	0	0	0	0
1031	-75.1441	166.681	0	0	0	0	0	0	0	0	0	0
1032	-75.1441	167.718	0	0	0	0	0	0	0	0	0	0
1033	-75.1441	168.754	0	0	0	0	0	0	0	0	0	0
1034	-75.1441	169.791	NA	NA	NA	NA	NA	NA	NA	NA	NA	NA
1035	-75.1441	170.827	NA	NA	NA	NA	NA	NA	NA	NA	NA	NA
1036	-75.1441	171.863	NA	NA	NA	NA	NA	NA	NA	NA	NA	NA
1037	-75.1441	172.9	NA	NA	NA	NA	NA	NA	NA	NA	NA	NA
1038	-75.1441	173.936	NA	NA	NA	NA	NA	NA	NA	NA	NA	NA
1039	-75.1441	174.973	NA	NA	NA	NA	NA	NA	NA	NA	NA	NA
1040	-75.1441	176.009	NA	NA	NA	NA	NA	NA	NA	NA	NA	NA
1041	-75.1441	177.046	NA	NA	NA	NA	NA	NA	NA	NA	NA	NA
1042	-75.1441	178.082	NA	NA	NA	NA	NA	NA	NA	NA	NA	NA
1043	-75.1441	179.118	NA	NA	NA	NA	NA	NA	NA	NA	NA	NA
1044	-75.1441	179.818	NA	NA	NA	NA	NA	NA	NA	NA	NA	NA
1045	-72.3568	-179.482	NA	NA	NA	NA	NA	NA	NA	NA	NA	NA
1046	-72.3568	-178.445	NA	NA	NA	NA	NA	NA	NA	NA	NA	NA
1047	-72.3568	-177.409	NA	NA	NA	NA	NA	NA	NA	NA	NA	NA
1048	-72.3568	-176.373	NA	NA	NA	NA	NA	NA	NA	NA	NA	NA
1049	-72.3568	-175.336	NA	NA	NA	NA	NA	NA	NA	NA	NA	NA
1050	-72.3568	-174.3	NA	NA	NA	NA	NA	NA	NA	NA	NA	NA
1051	-72.3568	-173.263	NA	NA	NA	NA	NA	NA	NA	NA	NA	NA
1052	-72.3568	-172.227	NA	NA	NA	NA	NA	NA	NA	NA	NA	NA
1053	-72.3568	-171.19	NA	NA	NA	NA	NA	NA	NA	NA	NA	NA
1054	-72.3568	-170.154	NA	NA	NA	NA	NA	NA	NA	NA	NA	NA
1055	-72.3568	-169.118	NA	NA	NA	NA	NA	NA	NA	NA	NA	NA
1056	-72.3568	-168.081	NA	NA	NA	NA	NA	NA	NA	NA	NA	NA
1057	-72.3568	-167.045	NA	NA	NA	NA	NA	NA	NA	NA	NA	NA
1058	-72.3568	-166.008	NA	NA	NA	NA	NA	NA	NA	NA	NA	NA
1059	-72.3568	-164.972	NA	NA	NA	NA	NA	NA	NA	NA	NA	NA
1060	-72.3568	-163.936	NA	NA	NA	NA	NA	NA	NA	NA	NA	NA
1061	-72.3568	-162.899	NA	NA	NA	NA	NA	NA	NA	NA	NA	NA
1062	-72.3568	-161.863	NA	NA	NA	NA	NA	NA	NA	NA	NA	NA
1063	-72.3568	-160.826	NA	NA	NA	NA	NA	NA	NA	NA	NA	NA
1064	-72.3568	-159.79	NA	NA	NA	NA	NA	NA	NA	NA	NA	NA
1065	-72.3568	-158.753	NA	NA	NA	NA	NA	NA	NA	NA	NA	NA
1066	-72.3568	-157.717	NA	NA	NA	NA	NA	NA	NA	NA	NA	NA
1067	-72.3568	-156.681	NA	NA	NA	NA	NA	NA	NA	NA	NA	NA
1068	-72.3568	-155.644	NA	NA	NA	NA	NA	NA	NA	NA	NA	NA
1069	-72.3568	-154.608	NA	NA	NA	NA	NA	NA	NA	NA	NA	NA
1070	-72.3568	-153.571	NA	NA	NA	NA	NA	NA	NA	NA	NA	NA
1071	-72.3568	-152.535	NA	NA	NA	NA	NA	NA	NA	NA	NA	NA
1072	-72.3568	-151.499	NA	NA	NA	NA	NA	NA	NA	NA	NA	NA
1073	-72.3568	-150.462	NA	NA	NA	NA	NA	NA	NA	NA	NA	NA
1074	-72.3568	-149.426	NA	NA	NA	NA	NA	NA	NA	NA	NA	NA
1075	-72.3568	-148.389	NA	NA	NA	NA	NA	NA	NA	NA	NA	NA
1076	-72.3568	-147.353	NA	NA	NA	NA	NA	NA	NA	NA	NA	NA
1077	-72.3568	-146.316	NA	NA	NA	NA	NA	NA	NA	NA	NA	NA
1078	-72.3568	-145.28	NA	NA	NA	NA	NA	NA	NA	NA	NA	NA
1079	-72.3568	-144.244	NA	NA	NA	NA	NA	NA	NA	NA	NA	NA
1080	-72.3568	-143.207	NA	NA	NA	NA	NA	NA	NA	NA	NA	NA
1081	-72.3568	-142.171	NA	NA	NA	NA	NA	NA	NA	NA	NA	NA
1082	-72.3568	-141.134	NA	NA	NA	NA	NA	NA	NA	NA	NA	NA
1083	-72.3568	-140.098	NA	NA	NA	NA	NA	NA	NA	NA	NA	NA
1084	-72.3568	-139.062	NA	NA	NA	NA	NA	NA	NA	NA	NA	NA
1085	-72.3568	-138.025	NA	NA	NA	NA	NA	NA	NA	NA	NA	NA
1086	-72.3568	-136.989	NA	NA	NA	NA	NA	NA	NA	NA	NA	NA
1087	-72.3568	-135.952	NA	NA	NA	NA	NA	NA	NA	NA	NA	NA
1088	-72.3568	-134.916	NA	NA	NA	NA	NA	NA	NA	NA	NA	NA
1089	-72.3568	-133.879	NA	NA	NA	NA	NA	NA	NA	NA	NA	NA
1090	-72.3568	-132.843	NA	NA	NA	NA	NA	NA	NA	NA	NA	NA
1091	-72.3568	-131.807	NA	NA	NA	NA	NA	NA	NA	NA	NA	NA
1092	-72.3568	-130.77	NA	NA	NA	NA	NA	NA	NA	NA	NA	NA
1093	-72.3568	-129.734	NA	NA	NA	NA	NA	NA	NA	NA	NA	NA
1094	-72.3568	-128.697	NA	NA	NA	NA	NA	NA	NA	NA	NA	NA
1095	-72.3568	-127.661	NA	NA	NA	NA	NA	NA	NA	NA	NA	NA
1096	-72.3568	-126.625	NA	NA	NA	NA	NA	NA	NA	NA	NA	NA
1097	-72.3568	-125.588	NA	NA	NA	NA	NA	NA	NA	NA	NA	NA
1098	-72.3568	-124.552	NA	NA	NA	NA	NA	NA	NA	NA	NA	NA
1099	-72.3568	-123.515	NA	NA	NA	NA	NA	NA	NA	NA	NA	NA
1100	-72.3568	-122.479	NA	NA	NA	NA	NA	NA	NA	NA	NA	NA
1101	-72.3568	-121.442	NA	NA	NA	NA	NA	NA	NA	NA	NA	NA
1102	-72.3568	-120.406	NA	NA	NA	NA	NA	NA	NA	NA	NA	NA
1103	-72.3568	-119.37	NA	NA	NA	NA	NA	NA	NA	NA	NA	NA
1104	-72.3568	-118.333	NA	NA	NA	NA	NA	NA	NA	NA	NA	NA
1105	-72.3568	-117.297	NA	NA	NA	NA	NA	NA	NA	NA	NA	NA
1106	-72.3568	-116.26	NA	NA	NA	NA	NA	NA	NA	NA	NA	NA
1107	-72.3568	-115.224	NA	NA	NA	NA	NA	NA	NA	NA	NA	NA
1108	-72.3568	-114.188	NA	NA	NA	NA	NA	NA	NA	NA	NA	NA
1109	-72.3568	-113.151	NA	NA	NA	NA	NA	NA	NA	NA	NA	NA
1110	-72.3568	-112.115	NA	NA	NA	NA	NA	NA	NA	NA	NA	NA
1111	-72.3568	-111.078	NA	NA	NA	NA	NA	NA	NA	NA	NA	NA
1112	-72.3568	-110.042	NA	NA	NA	NA	NA	NA	NA	NA	NA	NA
1113	-72.3568	-109.005	NA	NA	NA	NA	NA	NA	NA	NA	NA	NA
1114	-72.3568	-107.969	NA	NA	NA	NA	NA	NA	NA	NA	NA	NA
1115	-72.3568	-106.933	NA	NA	NA	NA	NA	NA	NA	NA	NA	NA
1116	-72.3568	-105.896	NA	NA	NA	NA	NA	NA	NA	NA	NA	NA
1117	-72.3568	-104.86	NA	NA	NA	NA	NA	NA	NA	NA	NA	NA
1118	-72.3568	-103.823	NA	NA	NA	NA	NA	NA	NA	NA	NA	NA
1119	-72.3568	-102.787	NA	NA	NA	NA	NA	NA	NA	NA	NA	NA
1120	-72.3568	-101.751	0	0	0	0	0	0	0	0	0	0
1121	-72.3568	-100.714	0	0	0	0	0	0	0	0	0	0
1122	-72.3568	-99.6777	0	0	0	0	0	0	0	0	0	0
1123	-72.3568	-98.6413	0	0	0	0	0	0	0	0	0	0
1124	-72.3568	-97.6049	0	0	0	0	0	0	0	0	0	0
1125	-72.3568	-96.5684	0	0	0	0	0	0	0	0	0	0
1126	-72.3568	-95.532	0	0	0	0	0	0	0	0	0	0
1127	-72.3568	-94.4956	0	0	0	0	0	0	0	0	0	0
1128	-72.3568	-93.4592	0	0	0	0	0	0	0	0	0	0
1129	-72.3568	-92.4228	0	0	0	0	0	0	0	0	0	0
1130	-72.3568	-91.3864	0	0	0	0	0	0	0	0	0	0
1131	-72.3568	-90.3499	0	0	0	0	0	0	0	0	0	0
1132	-72.3568	-89.3135	0	0	0	0	0	0	0	0	0	0
1133	-72.3568	-88.2771	NA	NA	NA	NA	NA	NA	NA	NA	NA	NA
1134	-72.3568	-87.2407	NA	NA	NA	NA	NA	NA	NA	NA	NA	NA
1135	-72.3568	-86.2043	NA	NA	NA	NA	NA	NA	NA	NA	NA	NA
1136	-72.3568	-85.1679	NA	NA	NA	NA	NA	NA	NA	NA	NA	NA
1137	-72.3568	-84.1314	NA	NA	NA	NA	NA	NA	NA	NA	NA	NA
1138	-72.3568	-83.095	NA	NA	NA	NA	NA	NA	NA	NA	NA	NA
1139	-72.3568	-82.0586	NA	NA	NA	NA	NA	NA	NA	NA	NA	NA
1140	-72.3568	-81.0222	NA	NA	NA	NA	NA	NA	NA	NA	NA	NA
1141	-72.3568	-79.9858	NA	NA	NA	NA	NA	NA	NA	NA	NA	NA
1142	-72.3568	-78.9494	0	0	0	0	0	0	0	0	0	0
1143	-72.3568	-77.9129	0	0	0	0	0	0	0	0	0	0
1144	-72.3568	-76.8765	0	0	0	0	0	0	0	0	0	0
1145	-72.3568	-75.8401	0.858384	0.627589	0.747129	1.11907	0.768729	0.388507	1.18712	0.687359	0.179311	1.15724
1146	-72.3568	-74.8037	1.71189	1.38535	2.30924	2.40372	1.62556	0.629982	1.17858	2.19167	0.17352	0.709734
1147	-72.3568	-73.7673	0.490764	0.391833	0.641685	0.585147	0.394859	0.132013	0.242789	1.02624	0.0357043	0.191251
1148	-72.3568	-72.7309	0.165948	0.143633	0.214012	0.0995689	0.0663793	0	0	0.730172	0	0.0663793
1149	-72.3568	-71.6944	0.00402771	0.0353732	0.0600055	0.00241663	0.00161108	0	0	0.0177219	0	0.00161108
1150	-72.3568	-70.658	0	0	0.0734406	0	0	0	0	0	0	0
1151	-72.3568	-69.6216	0	0	0.0674816	0	0	0	0	0	0	0
1152	-72.3568	-68.5852	0	0	0	0	0	0	0	0	0	0
1153	-72.3568	-67.5488	0	0	0	0	0	0	0	0	0	0
1154	-72.3568	-66.5124	0	0	0	0	0	0	0	0	0	0
1155	-72.3568	-65.4759	0	0	0	0	0	0	0	0	0	0
1156	-72.3568	-64.4395	0	0	0	0	0	0	0	0	0	0
1157	-72.3568	-63.4031	0	0	0	0	0	0	0	0	0	0
1158	-72.3568	-62.3667	0	0.07931	0.0130339	0	0	0	0	0	0	0
1159	-72.3568	-61.3303	0	0.296023	0.0915189	0.0153916	0.0307833	0	0.039032	0.0153916	0.014765	0
1160	-72.3568	-60.2939	0	0	0	0	0	0	0	0	0	0
1161	-72.3568	-59.2574	0	0	0	0	0	0	0	0	0	0
1162	-72.3568	-58.221	0	0	0	0	0	0	0	0	0	0
1163	-72.3568	-57.1846	NA	NA	NA	NA	NA	NA	NA	NA	NA	NA
1164	-72.3568	-56.1482	NA	NA	NA	NA	NA	NA	NA	NA	NA	NA
1165	-72.3568	-55.1118	NA	NA	NA	NA	NA	NA	NA	NA	NA	NA
1166	-72.3568	-54.0754	NA	NA	NA	NA	NA	NA	NA	NA	NA	NA
1167	-72.3568	-53.0389	NA	NA	NA	NA	NA	NA	NA	NA	NA	NA
1168	-72.3568	-52.0025	NA	NA	NA	NA	NA	NA	NA	NA	NA	NA
1169	-72.3568	-50.9661	NA	NA	NA	NA	NA	NA	NA	NA	NA	NA
1170	-72.3568	-49.9297	NA	NA	NA	NA	NA	NA	NA	NA	NA	NA
1171	-72.3568	-48.8933	NA	NA	NA	NA	NA	NA	NA	NA	NA	NA
1172	-72.3568	-47.8569	NA	NA	NA	NA	NA	NA	NA	NA	NA	NA
1173	-72.3568	-46.8204	NA	NA	NA	NA	NA	NA	NA	NA	NA	NA
1174	-72.3568	-45.784	NA	NA	NA	NA	NA	NA	NA	NA	NA	NA
1175	-72.3568	-44.7476	NA	NA	NA	NA	NA	NA	NA	NA	NA	NA
1176	-72.3568	-43.7112	NA	NA	NA	NA	NA	NA	NA	NA	NA	NA
1177	-72.3568	-42.6748	NA	NA	NA	NA	NA	NA	NA	NA	NA	NA
1178	-72.3568	-41.6384	NA	NA	NA	NA	NA	NA	NA	NA	NA	NA
1179	-72.3568	-40.6019	NA	NA	NA	NA	NA	NA	NA	NA	NA	NA
1180	-72.3568	-39.5655	NA	NA	NA	NA	NA	NA	NA	NA	NA	NA
1181	-72.3568	-38.5291	NA	NA	NA	NA	NA	NA	NA	NA	NA	NA
1182	-72.3568	-37.4927	NA	NA	NA	NA	NA	NA	NA	NA	NA	NA
1183	-72.3568	-36.4563	NA	NA	NA	NA	NA	NA	NA	NA	NA	NA
1184	-72.3568	-35.4199	NA	NA	NA	NA	NA	NA	NA	NA	NA	NA
1185	-72.3568	-34.3834	NA	NA	NA	NA	NA	NA	NA	NA	NA	NA
1186	-72.3568	-33.347	NA	NA	NA	NA	NA	NA	NA	NA	NA	NA
1187	-72.3568	-32.3106	NA	NA	NA	NA	NA	NA	NA	NA	NA	NA
1188	-72.3568	-31.2742	NA	NA	NA	NA	NA	NA	NA	NA	NA	NA
1189	-72.3568	-30.2378	NA	NA	NA	NA	NA	NA	NA	NA	NA	NA
1190	-72.3568	-29.2014	NA	NA	NA	NA	NA	NA	NA	NA	NA	NA
1191	-72.3568	-28.1649	NA	NA	NA	NA	NA	NA	NA	NA	NA	NA
1192	-72.3568	-27.1285	NA	NA	NA	NA	NA	NA	NA	NA	NA	NA
1193	-72.3568	-26.0921	NA	NA	NA	NA	NA	NA	NA	NA	NA	NA
1194	-72.3568	-25.0557	NA	NA	NA	NA	NA	NA	NA	NA	NA	NA
1195	-72.3568	-24.0193	NA	NA	NA	NA	NA	NA	NA	NA	NA	NA
1196	-72.3568	-22.9829	NA	NA	NA	NA	NA	NA	NA	NA	NA	NA
1197	-72.3568	-21.9464	NA	NA	NA	NA	NA	NA	NA	NA	NA	NA
1198	-72.3568	-20.91	NA	NA	NA	NA	NA	NA	NA	NA	NA	NA
1199	-72.3568	-19.8736	NA	NA	NA	NA	NA	NA	NA	NA	NA	NA
1200	-72.3568	-18.8372	NA	NA	NA	NA	NA	NA	NA	NA	NA	NA
1201	-72.3568	-17.8008	NA	NA	NA	NA	NA	NA	NA	NA	NA	NA
1202	-72.3568	-16.7644	0	0	0	0	0	0	0	0	0	0
1203	-72.3568	-15.7279	0	0	0	0	0	0	0	0	0	0
1204	-72.3568	-14.6915	0	0	0	0	0	0	0	0	0	0
1205	-72.3568	-13.6551	0	0	0	0	0	0	0	0	0	0
1206	-72.3568	-12.6187	0	0	0	0	0	0	0	0	0	0
1207	-72.3568	-11.5823	0	0	0	0	0	0	0	0	0	0
1208	-72.3568	-10.5459	0.0671388	0	0.0074566	0.261304	0	0.0074566	0.119423	0.037283	0.0074566	0.01601
1209	-72.3568	-9.50944	0.0149426	0	0	0.160061	0	0	0.0554625	0	0	0
1210	-72.3568	-8.47302	0.0124522	0	0	0.112069	0	0	0.0249043	0	0	0
1211	-72.3568	-7.43661	0.00264849	0	0	0.0728547	0	0	0.0151006	0	0	0
1212	-72.3568	-6.40019	0	0.00704761	0	0.0408198	0	0	0.0124522	0	0	0
1213	-72.3568	-5.36377	0.0050042	0.0239077	0	0.0115353	0	0	0.0124522	0	0	0
1214	-72.3568	-4.32736	0.0239077	0.0239077	0	0	0	0	0.0124522	0	0	0
1215	-72.3568	-3.29094	0.0248251	0.0239077	0	0	0	0	0.00352656	0	0.00091739	0
1216	-72.3568	-2.25452	0.0478154	0.0239077	0	0	0	0	0	0	0.0239077	0
1217	-72.3568	-1.21811	0.070597	0.0466894	0	0	0	0	0	0.0455633	0.069471	0
1218	-72.3568	-0.181688	0.0717231	0.0478154	0	0	0	0	0	0.0478154	0.0924613	0.0414765
1219	-72.3568	0.854728	0.0343334	0.0104257	0	0	0	0	0	0.0291206	0.0582411	0.0104257
1220	-72.3568	1.89115	0.00725628	0	0	0	0	0	0	0.00725628	0.0145126	0
1221	-72.3568	2.92756	0	0	0	0	0	0	0	0	0	0
1222	-72.3568	3.96398	0	0	0	0	0	0	0	0	0	0
1223	-72.3568	5.0004	0	0	0	0	0	0	0	0	0	0
1224	-72.3568	6.03681	0	0	0	0	0	0	0	0	0	0
1225	-72.3568	7.07323	0	0	0	0	0	0	0	0	0	0
1226	-72.3568	8.10965	0	0	0	0	0	0	0	0	0	0
1227	-72.3568	9.14606	0	0	0	0	0	0	0	0	0	0
1228	-72.3568	10.1825	0	0	0	0	0	0	0	0	0	0
1229	-72.3568	11.2189	0	0	0	0	0	0	0	0	0	0
1230	-72.3568	12.2553	0	0	0	0	0	0	0	0	0	0
1231	-72.3568	13.2917	0	0	0	0	0	0	0	0	0	0
1232	-72.3568	14.3281	0	0	0	0	0	0	0	0	0	0
1233	-72.3568	15.3646	0	0	0	0	0	0	0	0	0	0
1234	-72.3568	16.401	0	0	0	0	0	0	0	0	0	0
1235	-72.3568	17.4374	0	0	0	0	0	0	0	0	0	0
1236	-72.3568	18.4738	0	0	0	0	0	0	0	0	0	0
1237	-72.3568	19.5102	0	0	0	0	0	0	0	0	0	0
1238	-72.3568	20.5466	0	0	0	0	0	0	0	0	0	0
1239	-72.3568	21.5831	0	0	0	0	0	0	0	0	0	0
1240	-72.3568	22.6195	0	0	0	0	0	0	0	0	0	0
1241	-72.3568	23.6559	0	0	0	0	0	0	0	0	0	0
1242	-72.3568	24.6923	0	0	0	0	0	0	0	0	0	0
1243	-72.3568	25.7287	0	0	0	0	0	0	0	0	0	0
1244	-72.3568	26.7651	0	0	0	0	0	0	0	0	0	0
1245	-72.3568	27.8016	0	0	0	0	0	0	0	0	0	0
1246	-72.3568	28.838	0	0	0	0	0	0	0	0	0	0
1247	-72.3568	29.8744	0	0	0	0	0	0	0	0	0	0
1248	-72.3568	30.9108	0	0	0	0	0	0	0	0	0	0
1249	-72.3568	31.9472	0	0	0	0	0	0	0	0	0	0
1250	-72.3568	32.9836	0	0	0	0	0	0	0	0	0	0
1251	-72.3568	34.0201	0	0	0	0	0	0	0	0	0	0
1252	-72.3568	35.0565	0	0	0	0	0	0	0	0	0	0
1253	-72.3568	36.0929	0	0	0	0	0	0	0	0	0	0
1254	-72.3568	37.1293	0	0	0	0	0	0	0	0	0	0
1255	-72.3568	38.1657	0	0	0	0	0	0	0	0	0	0
1256	-72.3568	39.2021	0	0	0	0	0	0	0	0	0	0
1257	-72.3568	40.2386	0	0	0	0	0	0	0	0	0	0
1258	-72.3568	41.275	0	0	0	0	0	0	0	0	0	0
1259	-72.3568	42.3114	0	0	0	0	0	0	0	0	0	0
1260	-72.3568	43.3478	0	0	0	0	0	0	0	0	0	0
1261	-72.3568	44.3842	0	0	0	0	0	0	0	0	0	0
1262	-72.3568	45.4206	0	0	0	0	0	0	0	0	0	0
1263	-72.3568	46.4571	0	0	0	0	0	0	0	0	0	0
1264	-72.3568	47.4935	0	0	0	0	0	0	0	0	0	0
1265	-72.3568	48.5299	0	0	0	0	0	0	0	0	0	0
1266	-72.3568	49.5663	0	0	0	0	0	0	0	0	0	0
1267	-72.3568	50.6027	0	0	0	0	0	0	0	0	0	0
1268	-72.3568	51.6392	0	0	0	0	0	0	0	0	0	0
1269	-72.3568	52.6756	0	0	0	0	0	0	0	0	0	0
1270	-72.3568	53.712	0	0	0	0	0	0	0	0	0	0
1271	-72.3568	54.7484	0	0	0	0	0	0	0	0	0	0
1272	-72.3568	55.7848	0	0	0	0	0	0	0	0	0	0
1273	-72.3568	56.8212	0	0	0	0	0	0	0	0	0	0
1274	-72.3568	57.8577	0	0	0	0	0	0	0	0	0	0
1275	-72.3568	58.8941	0	0	0	0	0	0	0	0	0	0
1276	-72.3568	59.9305	0	0	0	0	0	0	0	0	0	0
1277	-72.3568	60.9669	0	0	0	0	0	0	0	0	0	0
1278	-72.3568	62.0033	0	0	0	0	0	0	0	0	0	0
1279	-72.3568	63.0397	0	0	0	0	0	0	0	0	0	0
1280	-72.3568	64.0762	0	0	0	0	0	0	0	0	0	0
1281	-72.3568	65.1126	0	0	0	0	0	0	0	0	0	0
1282	-72.3568	66.149	0	0	0	0	0	0	0	0	0.0491948	0
1283	-72.3568	67.1854	0	0	0	0	0	0	0.0271433	0	0.0867979	0
1284	-72.3568	68.2218	0	0	0	0	0	0	0.0523492	0	0.127633	0
1285	-72.3568	69.2582	0	0.0163026	0.0163026	0	0	0	0.105359	0.0163026	0.345455	0.0163026
1286	-72.3568	70.2947	0	0.0148387	0.0286892	0	0	0	0.116282	0.0286892	0.427489	0.0286892
1287	-72.3568	71.3311	0	0	0.0172908	0	0	0	0.0725373	0.0172908	0.289123	0.0172908
1288	-72.3568	72.3675	0	0	0	0	0	0	0.0239077	0	0.0985344	0
1289	-72.3568	73.4039	0	0	0	0	0	0	0.0184958	0	0.0184958	0
1290	-72.3568	74.4403	0	0	0	0	0	0	0	0	0	0
1291	-72.3568	75.4767	0	0	0	0	0	0	0	0	0	0
1292	-72.3568	76.5132	0	0	0	0	0	0	0	0	0	0
1293	-72.3568	77.5496	0	0	0	0	0	0	0	0	0	0
1294	-72.3568	78.586	0	0	0	0	0	0	0	0	0	0
1295	-72.3568	79.6224	0	0	0	0	0	0	0	0	0	0
1296	-72.3568	80.6588	0	0	0	0	0	0	0	0	0	0
1297	-72.3568	81.6952	0	0	0	0	0	0	0	0	0	0
1298	-72.3568	82.7317	0	0	0	0	0	0	0	0	0	0
1299	-72.3568	83.7681	0	0	0	0	0	0	0	0	0	0
1300	-72.3568	84.8045	0	0	0	0	0	0	0	0	0	0
1301	-72.3568	85.8409	0	0	0	0	0	0	0	0	0	0
1302	-72.3568	86.8773	0	0	0	0	0	0	0	0	0	0
1303	-72.3568	87.9137	0	0	0	0	0	0	0	0	0	0
1304	-72.3568	88.9502	0	0	0	0	0	0	0	0	0	0
1305	-72.3568	89.9866	0	0	0	0	0	0	0	0	0	0
1306	-72.3568	91.023	0	0	0	0	0	0	0	0	0	0
1307	-72.3568	92.0594	0	0	0	0	0	0	0	0	0	0
1308	-72.3568	93.0958	0	0	0	0	0	0	0	0	0	0
1309	-72.3568	94.1322	0	0	0	0	0	0	0	0	0	0
1310	-72.3568	95.1687	0	0	0	0	0	0	0	0	0	0
1311	-72.3568	96.2051	0	0	0	0	0	0	0	0	0	0
1312	-72.3568	97.2415	0	0	0	0	0	0	0	0	0	0
1313	-72.3568	98.2779	0	0	0	0	0	0	0	0	0	0
1314	-72.3568	99.3143	0	0	0	0	0	0	0	0	0	0
1315	-72.3568	100.351	0	0	0	0	0	0	0	0	0	0
1316	-72.3568	101.387	0	0	0	0	0	0	0	0	0	0
1317	-72.3568	102.424	0	0	0	0	0	0	0	0	0	0
1318	-72.3568	103.46	0	0	0	0	0	0	0	0	0	0
1319	-72.3568	104.496	0	0	0	0	0	0	0	0	0	0
1320	-72.3568	105.533	0	0	0	0	0	0	0	0	0	0
1321	-72.3568	106.569	0	0	0	0	0	0	0	0	0	0
1322	-72.3568	107.606	0	0	0	0	0	0	0	0	0	0
1323	-72.3568	108.642	0	0	0	0	0	0	0	0	0	0
1324	-72.3568	109.678	0	0	0	0	0	0	0	0	0	0
1325	-72.3568	110.715	0	0	0	0	0	0	0	0	0	0
1326	-72.3568	111.751	0	0	0	0	0	0	0	0	0	0
1327	-72.3568	112.788	0	0	0	0	0	0	0	0	0	0
1328	-72.3568	113.824	0	0	0	0	0	0	0	0	0	0
1329	-72.3568	114.861	0	0	0	0	0	0	0	0	0	0
1330	-72.3568	115.897	0	0	0	0	0	0	0	0	0	0
1331	-72.3568	116.933	0	0	0	0	0	0	0	0	0	0
1332	-72.3568	117.97	0	0	0	0	0	0	0	0	0	0
1333	-72.3568	119.006	0	0	0	0	0	0	0	0	0	0
1334	-72.3568	120.043	0	0	0	0	0	0	0	0	0	0
1335	-72.3568	121.079	0	0	0	0	0	0	0	0	0	0
1336	-72.3568	122.115	0	0	0	0	0	0	0	0	0	0
1337	-72.3568	123.152	0	0	0	0	0	0	0	0	0	0
1338	-72.3568	124.188	0	0	0	0	0	0	0	0	0	0
1339	-72.3568	125.225	0	0	0	0	0	0	0	0	0	0
1340	-72.3568	126.261	0	0	0	0	0	0	0	0	0	0
1341	-72.3568	127.298	0	0	0	0	0	0	0	0	0	0
1342	-72.3568	128.334	0	0	0	0	0	0	0	0	0	0
1343	-72.3568	129.37	0	0	0	0	0	0	0	0	0	0
1344	-72.3568	130.407	0	0	0	0	0	0	0	0	0	0
1345	-72.3568	131.443	0	0	0	0	0	0	0	0	0	0
1346	-72.3568	132.48	0	0	0	0	0	0	0	0	0	0
1347	-72.3568	133.516	0	0	0	0	0	0	0	0	0	0
1348	-72.3568	134.552	0	0	0	0	0	0	0	0	0	0
1349	-72.3568	135.589	0	0	0	0	0	0	0	0	0	0
1350	-72.3568	136.625	0	0	0	0	0	0	0	0	0	0
1351	-72.3568	137.662	0	0	0	0	0	0	0	0	0	0
1352	-72.3568	138.698	0	0	0	0	0	0	0	0	0	0
1353	-72.3568	139.735	0	0	0	0	0	0	0	0	0	0
1354	-72.3568	140.771	0	0	0	0	0	0	0	0	0	0
1355	-72.3568	141.807	0	0	0	0	0	0	0	0	0	0
1356	-72.3568	142.844	0	0	0	0	0	0	0	0	0	0
1357	-72.3568	143.88	0	0	0	0	0	0	0	0	0	0
1358	-72.3568	144.917	0	0	0	0	0	0	0	0	0	0
1359	-72.3568	145.953	0	0	0	0	0	0	0	0	0	0
1360	-72.3568	146.989	0	0	0	0	0	0	0	0	0	0
1361	-72.3568	148.026	0	0	0	0	0	0	0	0	0	0
1362	-72.3568	149.062	0	0	0	0	0	0	0	0	0	0
1363	-72.3568	150.099	0	0	0	0	0	0	0	0	0	0
1364	-72.3568	151.135	0	0	0	0	0	0	0	0	0	0
1365	-72.3568	152.172	0	0	0	0	0	0	0	0	0	0
1366	-72.3568	153.208	0	0	0	0	0	0	0	0	0	0
1367	-72.3568	154.244	0	0	0	0	0	0	0	0	0	0
1368	-72.3568	155.281	0	0	0	0	0	0	0	0	0	0
1369	-72.3568	156.317	0	0	0	0	0	0	0	0	0	0
1370	-72.3568	157.354	0	0	0	0	0	0	0	0	0	0
1371	-72.3568	158.39	0	0	0	0	0	0	0	0	0	0
1372	-72.3568	159.426	0	0	0	0	0	0	0	0	0	0
1373	-72.3568	160.463	0	0	0	0	0	0	0	0	0	0
1374	-72.3568	161.499	0	0	0	0	0	0	0	0	0	0
1375	-72.3568	162.536	0	0	0	0	0	0	0	0	0	0
1376	-72.3568	163.572	0	0	0	0	0	0	0	0	0	0
1377	-72.3568	164.609	0	0	0	0	0	0	0	0	0	0
1378	-72.3568	165.645	0	0	0	0	0	0	0	0	0	0
1379	-72.3568	166.681	0	0	0	0	0	0	0	0	0.00606849	0
1380	-72.3568	167.718	0	0	0	0	0	0	0	0	0.059726	0
1381	-72.3568	168.754	0	0	0	0	0	0	0	0	0.030579	0
1382	-72.3568	169.791	0	0	0	0	0	0	0	0	0	0
1383	-72.3568	170.827	NA	NA	NA	NA	NA	NA	NA	NA	NA	NA
1384	-72.3568	171.863	NA	NA	NA	NA	NA	NA	NA	NA	NA	NA
1385	-72.3568	172.9	NA	NA	NA	NA	NA	NA	NA	NA	NA	NA
1386	-72.3568	173.936	NA	NA	NA	NA	NA	NA	NA	NA	NA	NA
1387	-72.3568	174.973	NA	NA	NA	NA	NA	NA	NA	NA	NA	NA
1388	-72.3568	176.009	NA	NA	NA	NA	NA	NA	NA	NA	NA	NA
1389	-72.3568	177.046	NA	NA	NA	NA	NA	NA	NA	NA	NA	NA
1390	-72.3568	178.082	NA	NA	NA	NA	NA	NA	NA	NA	NA	NA
1391	-72.3568	179.118	NA	NA	NA	NA	NA	NA	NA	NA	NA	NA
1392	-72.3568	179.818	NA	NA	NA	NA	NA	NA	NA	NA	NA	NA
1393	-69.9494	-179.482	NA	NA	NA	NA	NA	NA	NA	NA	NA	NA
1394	-69.9494	-178.445	NA	NA	NA	NA	NA	NA	NA	NA	NA	NA
1395	-69.9494	-177.409	NA	NA	NA	NA	NA	NA	NA	NA	NA	NA
1396	-69.9494	-176.373	NA	NA	NA	NA	NA	NA	NA	NA	NA	NA
1397	-69.9494	-175.336	NA	NA	NA	NA	NA	NA	NA	NA	NA	NA
1398	-69.9494	-174.3	NA	NA	NA	NA	NA	NA	NA	NA	NA	NA
1399	-69.9494	-173.263	NA	NA	NA	NA	NA	NA	NA	NA	NA	NA
1400	-69.9494	-172.227	NA	NA	NA	NA	NA	NA	NA	NA	NA	NA
1401	-69.9494	-171.19	NA	NA	NA	NA	NA	NA	NA	NA	NA	NA
1402	-69.9494	-170.154	NA	NA	NA	NA	NA	NA	NA	NA	NA	NA
1403	-69.9494	-169.118	NA	NA	NA	NA	NA	NA	NA	NA	NA	NA
1404	-69.9494	-168.081	NA	NA	NA	NA	NA	NA	NA	NA	NA	NA
1405	-69.9494	-167.045	NA	NA	NA	NA	NA	NA	NA	NA	NA	NA
1406	-69.9494	-166.008	NA	NA	NA	NA	NA	NA	NA	NA	NA	NA
1407	-69.9494	-164.972	NA	NA	NA	NA	NA	NA	NA	NA	NA	NA
1408	-69.9494	-163.936	NA	NA	NA	NA	NA	NA	NA	NA	NA	NA
1409	-69.9494	-162.899	NA	NA	NA	NA	NA	NA	NA	NA	NA	NA
1410	-69.9494	-161.863	NA	NA	NA	NA	NA	NA	NA	NA	NA	NA
1411	-69.9494	-160.826	NA	NA	NA	NA	NA	NA	NA	NA	NA	NA
1412	-69.9494	-159.79	NA	NA	NA	NA	NA	NA	NA	NA	NA	NA
1413	-69.9494	-158.753	NA	NA	NA	NA	NA	NA	NA	NA	NA	NA
1414	-69.9494	-157.717	NA	NA	NA	NA	NA	NA	NA	NA	NA	NA
1415	-69.9494	-156.681	NA	NA	NA	NA	NA	NA	NA	NA	NA	NA
1416	-69.9494	-155.644	NA	NA	NA	NA	NA	NA	NA	NA	NA	NA
1417	-69.9494	-154.608	NA	NA	NA	NA	NA	NA	NA	NA	NA	NA
1418	-69.9494	-153.571	NA	NA	NA	NA	NA	NA	NA	NA	NA	NA
1419	-69.9494	-152.535	NA	NA	NA	NA	NA	NA	NA	NA	NA	NA
1420	-69.9494	-151.499	NA	NA	NA	NA	NA	NA	NA	NA	NA	NA
1421	-69.9494	-150.462	NA	NA	NA	NA	NA	NA	NA	NA	NA	NA
1422	-69.9494	-149.426	NA	NA	NA	NA	NA	NA	NA	NA	NA	NA
1423	-69.9494	-148.389	NA	NA	NA	NA	NA	NA	NA	NA	NA	NA
1424	-69.9494	-147.353	NA	NA	NA	NA	NA	NA	NA	NA	NA	NA
1425	-69.9494	-146.316	NA	NA	NA	NA	NA	NA	NA	NA	NA	NA
1426	-69.9494	-145.28	NA	NA	NA	NA	NA	NA	NA	NA	NA	NA
1427	-69.9494	-144.244	NA	NA	NA	NA	NA	NA	NA	NA	NA	NA
1428	-69.9494	-143.207	NA	NA	NA	NA	NA	NA	NA	NA	NA	NA
1429	-69.9494	-142.171	NA	NA	NA	NA	NA	NA	NA	NA	NA	NA
1430	-69.9494	-141.134	NA	NA	NA	NA	NA	NA	NA	NA	NA	NA
1431	-69.9494	-140.098	NA	NA	NA	NA	NA	NA	NA	NA	NA	NA
1432	-69.9494	-139.062	NA	NA	NA	NA	NA	NA	NA	NA	NA	NA
1433	-69.9494	-138.025	NA	NA	NA	NA	NA	NA	NA	NA	NA	NA
1434	-69.9494	-136.989	NA	NA	NA	NA	NA	NA	NA	NA	NA	NA
1435	-69.9494	-135.952	NA	NA	NA	NA	NA	NA	NA	NA	NA	NA
1436	-69.9494	-134.916	NA	NA	NA	NA	NA	NA	NA	NA	NA	NA
1437	-69.9494	-133.879	NA	NA	NA	NA	NA	NA	NA	NA	NA	NA
1438	-69.9494	-132.843	NA	NA	NA	NA	NA	NA	NA	NA	NA	NA
1439	-69.9494	-131.807	NA	NA	NA	NA	NA	NA	NA	NA	NA	NA
1440	-69.9494	-130.77	NA	NA	NA	NA	NA	NA	NA	NA	NA	NA
1441	-69.9494	-129.734	NA	NA	NA	NA	NA	NA	NA	NA	NA	NA
1442	-69.9494	-128.697	NA	NA	NA	NA	NA	NA	NA	NA	NA	NA
1443	-69.9494	-127.661	NA	NA	NA	NA	NA	NA	NA	NA	NA	NA
1444	-69.9494	-126.625	NA	NA	NA	NA	NA	NA	NA	NA	NA	NA
1445	-69.9494	-125.588	NA	NA	NA	NA	NA	NA	NA	NA	NA	NA
1446	-69.9494	-124.552	NA	NA	NA	NA	NA	NA	NA	NA	NA	NA
1447	-69.9494	-123.515	NA	NA	NA	NA	NA	NA	NA	NA	NA	NA
1448	-69.9494	-122.479	NA	NA	NA	NA	NA	NA	NA	NA	NA	NA
1449	-69.9494	-121.442	NA	NA	NA	NA	NA	NA	NA	NA	NA	NA
1450	-69.9494	-120.406	NA	NA	NA	NA	NA	NA	NA	NA	NA	NA
1451	-69.9494	-119.37	NA	NA	NA	NA	NA	NA	NA	NA	NA	NA
1452	-69.9494	-118.333	NA	NA	NA	NA	NA	NA	NA	NA	NA	NA
1453	-69.9494	-117.297	NA	NA	NA	NA	NA	NA	NA	NA	NA	NA
1454	-69.9494	-116.26	NA	NA	NA	NA	NA	NA	NA	NA	NA	NA
1455	-69.9494	-115.224	NA	NA	NA	NA	NA	NA	NA	NA	NA	NA
1456	-69.9494	-114.188	NA	NA	NA	NA	NA	NA	NA	NA	NA	NA
1457	-69.9494	-113.151	NA	NA	NA	NA	NA	NA	NA	NA	NA	NA
1458	-69.9494	-112.115	NA	NA	NA	NA	NA	NA	NA	NA	NA	NA
1459	-69.9494	-111.078	NA	NA	NA	NA	NA	NA	NA	NA	NA	NA
1460	-69.9494	-110.042	NA	NA	NA	NA	NA	NA	NA	NA	NA	NA
1461	-69.9494	-109.005	NA	NA	NA	NA	NA	NA	NA	NA	NA	NA
1462	-69.9494	-107.969	NA	NA	NA	NA	NA	NA	NA	NA	NA	NA
1463	-69.9494	-106.933	NA	NA	NA	NA	NA	NA	NA	NA	NA	NA
1464	-69.9494	-105.896	NA	NA	NA	NA	NA	NA	NA	NA	NA	NA
1465	-69.9494	-104.86	NA	NA	NA	NA	NA	NA	NA	NA	NA	NA
1466	-69.9494	-103.823	NA	NA	NA	NA	NA	NA	NA	NA	NA	NA
1467	-69.9494	-102.787	NA	NA	NA	NA	NA	NA	NA	NA	NA	NA
1468	-69.9494	-101.751	NA	NA	NA	NA	NA	NA	NA	NA	NA	NA
1469	-69.9494	-100.714	NA	NA	NA	NA	NA	NA	NA	NA	NA	NA
1470	-69.9494	-99.6777	NA	NA	NA	NA	NA	NA	NA	NA	NA	NA
1471	-69.9494	-98.6413	NA	NA	NA	NA	NA	NA	NA	NA	NA	NA
1472	-69.9494	-97.6049	NA	NA	NA	NA	NA	NA	NA	NA	NA	NA
1473	-69.9494	-96.5684	NA	NA	NA	NA	NA	NA	NA	NA	NA	NA
1474	-69.9494	-95.532	NA	NA	NA	NA	NA	NA	NA	NA	NA	NA
1475	-69.9494	-94.4956	NA	NA	NA	NA	NA	NA	NA	NA	NA	NA
1476	-69.9494	-93.4592	NA	NA	NA	NA	NA	NA	NA	NA	NA	NA
1477	-69.9494	-92.4228	NA	NA	NA	NA	NA	NA	NA	NA	NA	NA
1478	-69.9494	-91.3864	NA	NA	NA	NA	NA	NA	NA	NA	NA	NA
1479	-69.9494	-90.3499	NA	NA	NA	NA	NA	NA	NA	NA	NA	NA
1480	-69.9494	-89.3135	NA	NA	NA	NA	NA	NA	NA	NA	NA	NA
1481	-69.9494	-88.2771	NA	NA	NA	NA	NA	NA	NA	NA	NA	NA
1482	-69.9494	-87.2407	NA	NA	NA	NA	NA	NA	NA	NA	NA	NA
1483	-69.9494	-86.2043	NA	NA	NA	NA	NA	NA	NA	NA	NA	NA
1484	-69.9494	-85.1679	NA	NA	NA	NA	NA	NA	NA	NA	NA	NA
1485	-69.9494	-84.1314	NA	NA	NA	NA	NA	NA	NA	NA	NA	NA
1486	-69.9494	-83.095	NA	NA	NA	NA	NA	NA	NA	NA	NA	NA
1487	-69.9494	-82.0586	NA	NA	NA	NA	NA	NA	NA	NA	NA	NA
1488	-69.9494	-81.0222	NA	NA	NA	NA	NA	NA	NA	NA	NA	NA
1489	-69.9494	-79.9858	NA	NA	NA	NA	NA	NA	NA	NA	NA	NA
1490	-69.9494	-78.9494	NA	NA	NA	NA	NA	NA	NA	NA	NA	NA
1491	-69.9494	-77.9129	NA	NA	NA	NA	NA	NA	NA	NA	NA	NA
1492	-69.9494	-76.8765	NA	NA	NA	NA	NA	NA	NA	NA	NA	NA
1493	-69.9494	-75.8401	36.1483	42.6629	42.796	38.3921	34.248	25.2233	48.8404	38.0206	18.758	55.0394
1494	-69.9494	-74.8037	6.85197	5.09829	6.3719	4.41076	5.50374	2.84029	6.88073	6.67744	2.56728	9.42487
1495	-69.9494	-73.7673	1.21816	0.635614	1.06579	0.661632	1.09181	0.342254	0.928975	1.10737	0.342254	1.74043
1496	-69.9494	-72.7309	0.217928	0	0.265289	0.176859	0.442148	0	0	0.129499	0	0.530578
1497	-69.9494	-71.6944	0.13314	0.245139	0.163426	0.517818	0	0	0.0408565	0.296566	0.0817129	0.0408565
1498	-69.9494	-70.658	0.00910146	0.0182029	0.00910146	0.109254	0	0	0	0.00910146	0	0
1499	-69.9494	-69.6216	0.0613116	0.127056	0.0768613	0.13374	0.00443247	0	0.00443247	0.0613116	0	0
1500	-69.9494	-68.5852	0.137011	0.328649	0.328649	0.411033	0.0546269	0	0.0546269	0.137011	0	0
1501	-69.9494	-67.5488	0.0366558	0.18225	0.109729	0.073707	0.0364179	0	0.0364179	0.0366558	0	0
1502	-69.9494	-66.5124	0.00327035	0.0163518	0.00981106	0.00654071	0.00327035	0	0.00327035	0.00327035	0	0
1503	-69.9494	-65.4759	0	0	0	0	0	0	0	0	0	0
1504	-69.9494	-64.4395	0	0	0	0	0	0	0	0	0	0
1505	-69.9494	-63.4031	0	0.0803574	0.0803574	0	0.0267858	0	0.0535716	0	0	0
1506	-69.9494	-62.3667	0	0.369615	0.319612	0.108911	0.132493	0	0.140299	0	0	0
1507	-69.9494	-61.3303	0	0	0	0	0	0	0	0	0	0
1508	-69.9494	-60.2939	0	0	0	0	0	0	0	0	0	0
1509	-69.9494	-59.2574	0	0	0	0	0	0	0	0	0	0
1510	-69.9494	-58.221	0	0	0	0	0	0	0	0	0	0
1511	-69.9494	-57.1846	NA	NA	NA	NA	NA	NA	NA	NA	NA	NA
1512	-69.9494	-56.1482	NA	NA	NA	NA	NA	NA	NA	NA	NA	NA
1513	-69.9494	-55.1118	NA	NA	NA	NA	NA	NA	NA	NA	NA	NA
1514	-69.9494	-54.0754	NA	NA	NA	NA	NA	NA	NA	NA	NA	NA
1515	-69.9494	-53.0389	NA	NA	NA	NA	NA	NA	NA	NA	NA	NA
1516	-69.9494	-52.0025	NA	NA	NA	NA	NA	NA	NA	NA	NA	NA
1517	-69.9494	-50.9661	NA	NA	NA	NA	NA	NA	NA	NA	NA	NA
1518	-69.9494	-49.9297	NA	NA	NA	NA	NA	NA	NA	NA	NA	NA
1519	-69.9494	-48.8933	NA	NA	NA	NA	NA	NA	NA	NA	NA	NA
1520	-69.9494	-47.8569	NA	NA	NA	NA	NA	NA	NA	NA	NA	NA
1521	-69.9494	-46.8204	NA	NA	NA	NA	NA	NA	NA	NA	NA	NA
1522	-69.9494	-45.784	NA	NA	NA	NA	NA	NA	NA	NA	NA	NA
1523	-69.9494	-44.7476	NA	NA	NA	NA	NA	NA	NA	NA	NA	NA
1524	-69.9494	-43.7112	NA	NA	NA	NA	NA	NA	NA	NA	NA	NA
1525	-69.9494	-42.6748	NA	NA	NA	NA	NA	NA	NA	NA	NA	NA
1526	-69.9494	-41.6384	NA	NA	NA	NA	NA	NA	NA	NA	NA	NA
1527	-69.9494	-40.6019	NA	NA	NA	NA	NA	NA	NA	NA	NA	NA
1528	-69.9494	-39.5655	NA	NA	NA	NA	NA	NA	NA	NA	NA	NA
1529	-69.9494	-38.5291	NA	NA	NA	NA	NA	NA	NA	NA	NA	NA
1530	-69.9494	-37.4927	NA	NA	NA	NA	NA	NA	NA	NA	NA	NA
1531	-69.9494	-36.4563	NA	NA	NA	NA	NA	NA	NA	NA	NA	NA
1532	-69.9494	-35.4199	NA	NA	NA	NA	NA	NA	NA	NA	NA	NA
1533	-69.9494	-34.3834	NA	NA	NA	NA	NA	NA	NA	NA	NA	NA
1534	-69.9494	-33.347	NA	NA	NA	NA	NA	NA	NA	NA	NA	NA
1535	-69.9494	-32.3106	NA	NA	NA	NA	NA	NA	NA	NA	NA	NA
1536	-69.9494	-31.2742	NA	NA	NA	NA	NA	NA	NA	NA	NA	NA
1537	-69.9494	-30.2378	NA	NA	NA	NA	NA	NA	NA	NA	NA	NA
1538	-69.9494	-29.2014	NA	NA	NA	NA	NA	NA	NA	NA	NA	NA
1539	-69.9494	-28.1649	NA	NA	NA	NA	NA	NA	NA	NA	NA	NA
1540	-69.9494	-27.1285	NA	NA	NA	NA	NA	NA	NA	NA	NA	NA
1541	-69.9494	-26.0921	NA	NA	NA	NA	NA	NA	NA	NA	NA	NA
1542	-69.9494	-25.0557	NA	NA	NA	NA	NA	NA	NA	NA	NA	NA
1543	-69.9494	-24.0193	NA	NA	NA	NA	NA	NA	NA	NA	NA	NA
1544	-69.9494	-22.9829	NA	NA	NA	NA	NA	NA	NA	NA	NA	NA
1545	-69.9494	-21.9464	NA	NA	NA	NA	NA	NA	NA	NA	NA	NA
1546	-69.9494	-20.91	NA	NA	NA	NA	NA	NA	NA	NA	NA	NA
1547	-69.9494	-19.8736	NA	NA	NA	NA	NA	NA	NA	NA	NA	NA
1548	-69.9494	-18.8372	NA	NA	NA	NA	NA	NA	NA	NA	NA	NA
1549	-69.9494	-17.8008	NA	NA	NA	NA	NA	NA	NA	NA	NA	NA
1550	-69.9494	-16.7644	NA	NA	NA	NA	NA	NA	NA	NA	NA	NA
1551	-69.9494	-15.7279	NA	NA	NA	NA	NA	NA	NA	NA	NA	NA
1552	-69.9494	-14.6915	NA	NA	NA	NA	NA	NA	NA	NA	NA	NA
1553	-69.9494	-13.6551	NA	NA	NA	NA	NA	NA	NA	NA	NA	NA
1554	-69.9494	-12.6187	NA	NA	NA	NA	NA	NA	NA	NA	NA	NA
1555	-69.9494	-11.5823	NA	NA	NA	NA	NA	NA	NA	NA	NA	NA
1556	-69.9494	-10.5459	NA	NA	NA	NA	NA	NA	NA	NA	NA	NA
1557	-69.9494	-9.50944	NA	NA	NA	NA	NA	NA	NA	NA	NA	NA
1558	-69.9494	-8.47302	NA	NA	NA	NA	NA	NA	NA	NA	NA	NA
1559	-69.9494	-7.43661	NA	NA	NA	NA	NA	NA	NA	NA	NA	NA
1560	-69.9494	-6.40019	NA	NA	NA	NA	NA	NA	NA	NA	NA	NA
1561	-69.9494	-5.36377	NA	NA	NA	NA	NA	NA	NA	NA	NA	NA
1562	-69.9494	-4.32736	NA	NA	NA	NA	NA	NA	NA	NA	NA	NA
1563	-69.9494	-3.29094	NA	NA	NA	NA	NA	NA	NA	NA	NA	NA
1564	-69.9494	-2.25452	0	0	0	0	0	0	0	0	0	0
1565	-69.9494	-1.21811	0	0	0	0	0	0	0	0	0	0
1566	-69.9494	-0.181688	0	0	0	0	0	0	0	0	0	0
1567	-69.9494	0.854728	0	0	0	0	0	0	0	0	0	0
1568	-69.9494	1.89115	0	0	0	0	0	0	0	0	0	0
1569	-69.9494	2.92756	0	0	0	0	0	0	0	0	0	0
1570	-69.9494	3.96398	0	0	0	0	0	0	0	0	0	0
1571	-69.9494	5.0004	0	0	0	0	0	0	0	0	0	0
1572	-69.9494	6.03681	0	0	0	0	0	0	0	0	0	0
1573	-69.9494	7.07323	0	0	0	0	0	0	0	0	0	0
1574	-69.9494	8.10965	0	0	0	0	0	0	0	0	0	0
1575	-69.9494	9.14606	0	0	0	0	0	0	0	0	0	0
1576	-69.9494	10.1825	0	0	0	0	0	0	0	0	0	0
1577	-69.9494	11.2189	0	0	0	0	0	0	0	0	0	0
1578	-69.9494	12.2553	0	0	0	0	0	0	0	0	0	0
1579	-69.9494	13.2917	0	0	0	0	0	0	0	0	0	0
1580	-69.9494	14.3281	0	0	0	0	0	0	0	0	0	0
1581	-69.9494	15.3646	2.21592	0.27699	0	2.49291	0	1.10796	3.60086	4.15484	1.10796	0.830969
1582	-69.9494	16.401	2.41564	0.476714	0	4.49015	0	2.50603	5.39838	4.55429	1.50741	1.62987
1583	-69.9494	17.4374	2.79556	0.85663	0	6.37252	0.100884	3.34954	6.69907	5.31413	2.26724	2.14069
1584	-69.9494	18.4738	3.34022	1.38903	0	8.33216	0.27699	3.89216	7.7741	6.38915	3.33205	2.49699
1585	-69.9494	19.5102	5.53979	1.93893	0	11.3566	0.27699	5.81678	10.2486	8.86367	4.43183	3.04689
1586	-69.9494	20.5466	0	0	0	0	0	0	0	0	0	0
1587	-69.9494	21.5831	0	0	0	0	0	0	0	0	0	0
1588	-69.9494	22.6195	0	0	0	0	0	0	0	0	0	0
[truncated: 49,568 more rows]

## Sheet: NCEP_RSDS
	FishNetID	FishNetLat	FishNetLon	1996	1997	1998	1999	2000	2001	2002	2003	2004	2005
[truncated: 51,156 more rows]

[truncated: 3 more sheets: NCEP_mrsos, NCEP_tas, Readme]
