# Supplementary material for: Suitable Days for Plant Growth Disappear under Projected Climate Change: Potential Human and Biotic Vulnerability
Source: PLoS Biol. 2015 Jun 10;13(6):e1002167. doi: 10.1371/journal.pbio.1002167 (PMC4465630; doi:10.1371/journal.pbio.1002167)
Supplement: S7 Data — (XLSX) [file pbio.1002167.s007.xlsx]

## Sheet: ReadMe
Data for figure S3

## Sheet: SD_in-tas
	SDrcp26	SDrcp45	SDrcp85	x	y
1	27.191	25.0473	27.4919	-0.5	-68.5
2	18.6508	19.3768	23.8658	-0.5	-69.5
3	5.83617	9.11918	13.9189	-0.5	-70.5
4	0.180907	0.33282	3.0692	-0.5	-71.5
5	0	0	0	-0.5	-72.5
6	0	0	0	-0.5	-73.5
7	0	0	0	-0.5	-74.5
8	0	0	0	-0.5	-75.5
9	0	0	0	-0.5	-76.5
10	0	0	0	-0.5	-77.5
11	0	0	0	-0.5	-78.5
12	0	0	0	-0.5	-79.5
13	0	0	0	-0.5	-80.5
14	0	0	0	-0.5	-81.5
15	0	0	0	-0.5	-82.5
16	0	0	0	-0.5	-83.5
17	0	0	0	-0.5	-84.5
18	0	0	0	-0.5	-85.5
19	0	0	0	-0.5	-86.5
20	0	0	0	-0.5	-87.5
21	0	0	0	-0.5	-88.5
22	34.6649	49.0816	47.7773	-0.5	1.5
23	30.4084	52.0178	57.3425	-0.5	10.5
24	29.3972	44.9329	51.1935	-0.5	11.5
25	25.6844	35.9598	46.2017	-0.5	12.5
26	16.6931	21.0035	40.0542	-0.5	13.5
27	13.7044	17.7601	36.7923	-0.5	14.5
28	15.4371	16.8021	30.3306	-0.5	15.5
29	19.0427	14.5069	23.5919	-0.5	16.5
30	16.1116	10.7799	19.8579	-0.5	17.5
31	12.5378	10.9161	19.6319	-0.5	18.5
32	10.7547	9.7564	18.4024	-0.5	19.5
33	33.8646	41.6647	42.8766	-0.5	2.5
34	11.3905	10.2305	18.4422	-0.5	20.5
35	11.2586	10.3459	17.7038	-0.5	21.5
36	11.6717	10.6895	18.0556	-0.5	22.5
37	10.7123	10.281	17.8435	-0.5	23.5
38	9.72403	10.0638	16.9612	-0.5	24.5
39	8.99605	9.81335	15.8128	-0.5	25.5
40	7.99493	8.7379	13.9574	-0.5	26.5
41	7.99579	8.50749	12.7395	-0.5	27.5
42	6.61867	6.55945	11.5684	-0.5	28.5
43	5.88667	6.06474	10.5249	-0.5	29.5
44	29.4693	26.5026	50.6145	-0.5	3.5
45	7.44518	9.66959	12.2182	-0.5	30.5
46	8.7264	10.8612	12.2046	-0.5	31.5
47	9.832	13.167	12.1814	-0.5	32.5
48	9.62809	13.7528	14.57	-0.5	33.5
49	8.83394	12.4638	13.1739	-0.5	34.5
50	10.3337	13.6283	16.3915	-0.5	35.5
51	12.2516	16.7466	27.1348	-0.5	36.5
52	13.6589	22.0996	32.5085	-0.5	37.5
53	10.8718	20.5681	32.1856	-0.5	38.5
54	8.99492	18.7931	30.3135	-0.5	39.5
55	38.9014	58.1051	56.5061	-0.5	4.5
56	8.11715	17.3529	31.0711	-0.5	40.5
57	8.77363	15.0478	33.0359	-0.5	41.5
58	8.33983	12.148	32.0904	-0.5	42.5
59	7.18572	9.58139	28.1564	-0.5	43.5
60	5.21801	8.23138	24.6671	-0.5	44.5
61	3.61645	8.2924	21.3263	-0.5	45.5
62	3.19761	7.54172	20.2062	-0.5	46.5
63	4.04239	6.40605	18.7037	-0.5	47.5
64	4.60304	5.01761	16.8325	-0.5	48.5
65	3.63823	4.21041	14.1573	-0.5	49.5
66	44.7733	60.0732	54.8407	-0.5	5.5
67	3.82727	5.70663	13.2881	-0.5	50.5
68	5.42067	7.25815	13.3242	-0.5	51.5
69	7.07594	10.1787	15.4698	-0.5	52.5
70	9.06124	11.4186	16.563	-0.5	53.5
71	8.95786	11.7094	16.2562	-0.5	54.5
72	7.18215	8.75043	9.93496	-0.5	55.5
73	6.48254	8.61181	9.93848	-0.5	56.5
74	6.85006	9.87472	11.491	-0.5	57.5
75	8.15741	11.8951	14.2637	-0.5	58.5
76	9.03899	15.7335	18.5624	-0.5	59.5
77	37.8297	52.1346	65.9615	-0.5	6.5
78	10.3262	19.3202	23.822	-0.5	60.5
79	11.4849	22.7016	29.6001	-0.5	61.5
80	9.18041	26.0454	36.2658	-0.5	62.5
81	34.6949	54.249	65.1066	-0.5	7.5
82	31.1754	49.1116	52.9121	-0.5	8.5
83	29.7184	49.8409	56.7053	-0.5	9.5
84	28.0166	25.7967	27.7685	-1.5	-68.5
85	19.1585	19.8661	23.9888	-1.5	-69.5
86	5.67067	8.62135	13.5585	-1.5	-70.5
87	0.120605	0.305085	2.8485	-1.5	-71.5
88	0	0	0	-1.5	-72.5
89	0	0	0	-1.5	-73.5
90	0	0	0	-1.5	-74.5
91	0	0	0	-1.5	-75.5
92	0	0	0	-1.5	-76.5
93	0	0	0	-1.5	-77.5
94	0	0	0	-1.5	-78.5
95	0	0	0	-1.5	-79.5
96	0	0	0	-1.5	-80.5
97	0	0	0	-1.5	-81.5
98	0	0	0	-1.5	-82.5
99	0	0	0	-1.5	-83.5
100	0	0	0	-1.5	-84.5
101	0	0	0	-1.5	-85.5
102	0	0	0	-1.5	-86.5
103	0	0	0	-1.5	-87.5
104	0	0	0	-1.5	-88.5
105	30.9584	48.0022	52.3219	-1.5	1.5
106	32.0202	50.4492	57.1254	-1.5	10.5
107	31.5448	44.8698	50.4622	-1.5	11.5
108	27.3117	35.597	45.9697	-1.5	12.5
109	17.5132	22.2285	41.1433	-1.5	13.5
110	12.3047	16.3432	38.9223	-1.5	14.5
111	12.8225	15.8506	32.4543	-1.5	15.5
112	18.8462	14.1901	22.6476	-1.5	16.5
113	18.0167	12.6128	20.0522	-1.5	17.5
114	13.4827	11.2786	20.435	-1.5	18.5
115	11.5288	10.0449	19.613	-1.5	19.5
116	28.5044	38.3518	47.9876	-1.5	2.5
117	11.9269	10.2996	19.454	-1.5	20.5
118	11.8066	10.9044	19.1878	-1.5	21.5
119	11.7112	11.5809	18.9038	-1.5	22.5
120	10.5767	10.3746	17.3988	-1.5	23.5
121	10.0363	10.455	16.9371	-1.5	24.5
122	8.98454	10.5059	15.6903	-1.5	25.5
123	8.12672	8.71564	13.9096	-1.5	26.5
124	7.68857	7.74765	12.5056	-1.5	27.5
125	6.41518	5.90951	11.5023	-1.5	28.5
126	5.62591	6.0889	10.7798	-1.5	29.5
127	25.9654	24.8037	56.3756	-1.5	3.5
128	7.21711	9.21924	12.1893	-1.5	30.5
129	9.23995	12.1541	12.8527	-1.5	31.5
130	10.3841	14.148	14.0221	-1.5	32.5
131	10.7513	14.5313	16.1596	-1.5	33.5
132	9.20686	12.776	13.6819	-1.5	34.5
133	10.0632	12.3032	15.2683	-1.5	35.5
134	11.6328	14.984	26.2165	-1.5	36.5
135	12.9216	17.5532	27.8016	-1.5	37.5
136	13.4586	19.9913	28.3698	-1.5	38.5
137	12.17	21.1448	32.8031	-1.5	39.5
138	40.512	45.9112	54.8147	-1.5	4.5
139	10.5238	18.7508	36.6253	-1.5	40.5
140	9.10433	14.7706	36.7495	-1.5	41.5
141	7.10582	10.741	31.0273	-1.5	42.5
142	3.80213	6.70732	24.8589	-1.5	43.5
143	2.35746	4.22253	20.9557	-1.5	44.5
144	2.1073	3.36761	16.2451	-1.5	45.5
145	2.76346	4.32361	15.0266	-1.5	46.5
146	3.81299	5.28281	13.5714	-1.5	47.5
147	3.90764	4.5241	12.0527	-1.5	48.5
148	3.15914	4.73131	10.3914	-1.5	49.5
149	45.0963	58.3325	53.1466	-1.5	5.5
150	4.10556	6.04544	10.9441	-1.5	50.5
151	5.72824	7.8072	13.1126	-1.5	51.5
152	6.8746	9.61707	15.0249	-1.5	52.5
153	8.71646	11.7755	16.4842	-1.5	53.5
154	9.05853	12.6765	17.7731	-1.5	54.5
155	8.54041	12.2442	17.0054	-1.5	55.5
156	7.25075	10.5973	13.2548	-1.5	56.5
157	7.49289	11.4605	13.6258	-1.5	57.5
158	7.79252	12.1858	14.5802	-1.5	58.5
159	7.9	15.1044	17.6137	-1.5	59.5
160	42.2803	56.1249	56.6619	-1.5	6.5
161	9.58454	18.8744	22.9962	-1.5	60.5
162	10.2825	21.893	28.7933	-1.5	61.5
163	8.38113	26.1659	36.6046	-1.5	62.5
164	33.7974	54.2564	59.7175	-1.5	7.5
165	28.5062	48.5444	51.86	-1.5	8.5
166	29.0181	48.1325	57.9463	-1.5	9.5
167	42.3079	44.0779	43.6663	-10.5	-68.5
168	31.2616	36.0034	36.7016	-10.5	-69.5
169	14.6738	19.6798	25.4205	-10.5	-70.5
170	1.54102	1.41507	5.5813	-10.5	-71.5
171	0.0603023	0.138675	1.1094	-10.5	-72.5
172	0	0	0.138675	-10.5	-73.5
173	0	0	0	-10.5	-74.5
174	0	0	0	-10.5	-75.5
175	0	0	0	-10.5	-76.5
176	0	0	0	-10.5	-77.5
177	0	0	0	-10.5	-78.5
178	0	0	0	-10.5	-79.5
179	0	0	0	-10.5	-80.5
180	0	0	0	-10.5	-81.5
181	0	0	0	-10.5	-82.5
182	0	0	0	-10.5	-83.5
183	0	0	0	-10.5	-84.5
184	0	0	0	-10.5	-85.5
185	0	0	0	-10.5	-86.5
186	0	0	0	-10.5	-87.5
187	0	0	0	-10.5	-88.5
188	31.9375	28.0963	41.2311	-10.5	1.5
189	20.831	36.4296	51.2495	-10.5	10.5
190	20.9832	43.4387	50.6786	-10.5	11.5
191	28.1895	47.897	52.0518	-10.5	12.5
192	27.9283	39.311	42.2955	-10.5	13.5
193	17.9265	24.3992	37.0371	-10.5	14.5
194	14.6849	18.8448	33.337	-10.5	15.5
195	15.1575	16.8663	28.9541	-10.5	16.5
196	16.8015	16.0829	23.1948	-10.5	17.5
197	18.2251	15.6466	22.6815	-10.5	18.5
198	14.5769	14.4375	21.1134	-10.5	19.5
199	30.7651	25.6414	53.6366	-10.5	2.5
200	12.8074	14.0647	20.0482	-10.5	20.5
201	9.84829	12.1472	18.6818	-10.5	21.5
202	8.53039	11.5579	17.7673	-10.5	22.5
203	8.88255	11.507	18.0981	-10.5	23.5
204	8.03062	12.1659	18.3657	-10.5	24.5
205	8.1642	12.008	18.1502	-10.5	25.5
206	9.38649	12.2487	18.9687	-10.5	26.5
207	8.04787	13.5487	20.7753	-10.5	27.5
208	9.6706	14.9824	24.281	-10.5	28.5
209	12.5577	15.1624	26.8846	-10.5	29.5
210	27.6355	20.7933	69.9542	-10.5	3.5
211	15.6797	19.161	29.939	-10.5	30.5
212	16.0272	20.1554	39.2242	-10.5	31.5
213	0.321455	2.19317	9.18386	-10.5	32.5
214	0.288675	1.15902	4.78574	-10.5	33.5
215	0.057735	1.41539	5.60387	-10.5	34.5
216	0.1	1.93477	7.59364	-10.5	35.5
217	0.208167	2.16564	9.32434	-10.5	36.5
218	0.1	1.5308	8.11562	-10.5	37.5
219	6.05331	9.09913	27.247	-10.5	38.5
220	4.75096	6.29378	24.2198	-10.5	39.5
221	21.5894	8.77895	70.6875	-10.5	4.5
222	0.057735	0.057735	0.737111	-10.5	40.5
223	0.057735	0.057735	0.057735	-10.5	41.5
224	0.057735	0.057735	0.057735	-10.5	42.5
225	0.057735	0.057735	0.057735	-10.5	49.5
226	47.1042	45.0518	35.9443	-10.5	5.5
227	0.057735	0.057735	0.057735	-10.5	50.5
228	0.288675	0.23094	0.288675	-10.5	51.5
229	0.519615	0.519615	0.635085	-10.5	52.5
230	0.781025	0.750555	0.92376	-10.5	53.5
231	1.47309	1.96299	2.3094	-10.5	54.5
232	1.84752	2.25167	2.94449	-10.5	55.5
233	2.59808	4.38786	5.48483	-10.5	56.5
234	39.7814	71.3565	22.8677	-10.5	6.5
235	48.3092	79.1037	78.9746	-10.5	7.5
236	34.4522	65.9288	82.4944	-10.5	8.5
237	0.057735	1.3	36.388	-10.5	81.5
238	0.519615	1.62583	30.4073	-10.5	82.5
239	0.173205	1.38564	24.8602	-10.5	83.5
240	24.5946	49.4393	61.4656	-10.5	9.5
241	39.7923	39.2661	49.4191	-100.5	-68.5
242	33.9866	37.6195	47.021	-100.5	-69.5
243	29.6956	34.9503	49.2993	-100.5	-70.5
244	12.0117	19.8884	40.6969	-100.5	-71.5
245	0.479583	9.49795	26.6241	-100.5	-72.5
246	0.112006	3.82416	12.013	-100.5	-73.5
247	0.0301511	1.85299	5.5184	-100.5	-74.5
248	0	0.05547	0.16641	-100.5	-75.5
249	0	0	0.05547	-100.5	-76.5
250	0	0	0	-100.5	-77.5
251	0	0	0	-100.5	-78.5
252	0	0	0	-100.5	-79.5
253	0	0	0	-100.5	-80.5
254	0	0	0	-100.5	-81.5
255	0	0	0	-100.5	-82.5
256	0	0	0	-100.5	-83.5
257	0	0	0	-100.5	-84.5
258	0	0	0	-100.5	-85.5
259	0	0	0	-100.5	-86.5
260	0	0	0	-100.5	-87.5
261	0	0	0	-100.5	-88.5
262	1.19304	31.1632	80.7844	-100.5	15.5
263	40.3282	12.3715	21.1051	-100.5	16.5
264	0.360555	19.2827	26.6691	-100.5	17.5
265	19.3658	34.4725	68.4967	-100.5	18.5
266	10.3272	31.4977	55.8689	-100.5	19.5
267	8.88666	26.7816	49.7137	-100.5	20.5
268	8.42333	25.4322	47.6129	-100.5	21.5
269	8.6897	27.8478	52.5032	-100.5	22.5
270	13.4681	30.1652	56.7517	-100.5	23.5
271	17.6142	36.1115	51.735	-100.5	24.5
272	20.0304	32.7637	30.8146	-100.5	25.5
273	20.9811	28.2666	22.6307	-100.5	26.5
274	16.4098	24.0949	20.1795	-100.5	27.5
275	13.6706	19.3372	16.6988	-100.5	28.5
276	11.2021	15.5899	14.9284	-100.5	29.5
277	7.99451	13.1681	12.7333	-100.5	30.5
278	6.91734	11.6522	12.0802	-100.5	31.5
279	7.21957	11.7234	13.8392	-100.5	32.5
280	6.10264	11.714	15.4709	-100.5	33.5
281	6.48436	11.9825	16.9279	-100.5	34.5
282	6.00899	12.4065	19.3739	-100.5	35.5
283	6.96238	13.4479	22.4646	-100.5	36.5
284	7.09983	13.8218	24.1672	-100.5	37.5
285	6.35473	12.829	23.9702	-100.5	38.5
286	6.1826	10.7215	22.8671	-100.5	39.5
287	5.65139	8.03383	19.7181	-100.5	40.5
288	6.58505	7.01088	17.1644	-100.5	41.5
289	7.26169	6.86542	14.7793	-100.5	42.5
290	8.04041	7.20241	13.8586	-100.5	43.5
291	8.11091	7.87085	14.7191	-100.5	44.5
292	8.23201	8.70283	16.6315	-100.5	45.5
293	7.45937	10.1719	18.2335	-100.5	46.5
294	8.32764	10.8865	19.3348	-100.5	47.5
295	9.62615	11.6992	20.954	-100.5	48.5
296	9.53572	12.4481	22.1268	-100.5	49.5
297	9.06322	12.9537	21.7561	-100.5	50.5
298	8.14862	11.1655	19.5228	-100.5	51.5
299	6.96808	9.52273	17.2885	-100.5	52.5
300	6.53132	9.40887	16.2656	-100.5	53.5
301	5.89612	7.43075	15.4173	-100.5	54.5
302	5.30468	6.01344	13.7074	-100.5	55.5
303	5.09692	6.00623	11.8839	-100.5	56.5
304	5.10663	6.01255	10.2598	-100.5	57.5
305	4.70362	5.88659	8.83318	-100.5	58.5
306	4.39411	5.77105	7.56245	-100.5	59.5
307	4.25847	6.08966	6.02769	-100.5	60.5
308	4.54585	5.7906	6.00331	-100.5	61.5
309	5.10688	6.41275	6.90319	-100.5	62.5
310	5.31157	6.98135	7.84246	-100.5	63.5
311	5.21364	7.61718	9.64707	-100.5	64.5
312	5.21564	7.53441	10.6061	-100.5	65.5
313	5.60526	8.11567	13.3621	-100.5	66.5
314	6.23337	8.5303	16.5704	-100.5	67.5
315	8.6179	12.3403	19.6297	-100.5	68.5
316	7.91456	13.2312	21.4762	-100.5	69.5
317	8.08799	12.2011	20.4429	-100.5	70.5
318	9.94676	13.1574	21.3186	-100.5	71.5
319	10.0538	12.5677	22.3397	-100.5	72.5
320	10.6963	14.7852	25.3224	-100.5	73.5
321	11.5733	15.518	24.4481	-100.5	74.5
322	10.1082	13.0368	30.8919	-100.5	75.5
323	10.1155	15.0333	30.9815	-100.5	76.5
324	10.9295	17.8808	37.1958	-100.5	77.5
325	13.0968	22.6396	44.2184	-100.5	78.5
326	5.31162	0.986577	31.2928	-100.5	79.5
327	4.56107	0.85049	28.8209	-100.5	80.5
328	3.4641	0.288675	24.9754	-100.5	81.5
329	30.8798	36.3541	50.5593	-101.5	-70.5
330	18.4262	29.8138	48.7413	-101.5	-71.5
331	2.15948	4.52806	32.5908	-101.5	-72.5
332	0.221154	3.99846	13.3043	-101.5	-73.5
333	0	2.09186	7.02571	-101.5	-74.5
334	0	0.083205	0.16641	-101.5	-75.5
335	0	0	0.05547	-101.5	-76.5
336	0	0	0	-101.5	-77.5
337	0	0	0	-101.5	-78.5
338	0	0	0	-101.5	-79.5
339	0	0	0	-101.5	-80.5
340	0	0	0	-101.5	-81.5
341	0	0	0	-101.5	-82.5
342	0	0	0	-101.5	-83.5
343	0	0	0	-101.5	-84.5
344	0	0	0	-101.5	-85.5
345	0	0	0	-101.5	-86.5
346	0	0	0	-101.5	-87.5
347	0	0	0	-101.5	-88.5
348	15.6003	45.3388	99.5649	-101.5	15.5
349	17.6548	15.6858	52.4805	-101.5	16.5
350	42.4463	27.5752	25.3327	-101.5	17.5
351	19.8494	42.5239	67.6267	-101.5	18.5
352	8.97854	32.1843	61.0439	-101.5	19.5
353	11.7874	27.4046	49.2099	-101.5	20.5
354	9.69487	24.4712	46.9518	-101.5	21.5
355	5.92271	21.9456	49.6522	-101.5	22.5
356	4.98146	20.1096	50.8635	-101.5	23.5
357	6.8176	28.8481	52.1811	-101.5	24.5
358	17.3086	37.5496	42.1704	-101.5	25.5
359	19.3654	33.2891	25.3383	-101.5	26.5
360	17.5279	27.8914	22.6166	-101.5	27.5
361	14.542	22.052	18.8501	-101.5	28.5
362	11.8439	18.4931	17.4108	-101.5	29.5
363	8.93435	15.8077	16.023	-101.5	30.5
364	6.93121	13.6055	14.4456	-101.5	31.5
365	6.72564	13.311	15.0784	-101.5	32.5
366	7.1339	14.4261	17.4099	-101.5	33.5
367	7.38164	14.4297	18.8957	-101.5	34.5
368	7.2815	15.1052	21.3794	-101.5	35.5
369	7.51099	14.6756	23.3626	-101.5	36.5
370	7.25646	12.3549	23.2873	-101.5	37.5
371	8.52049	11.0282	22.4644	-101.5	38.5
372	8.36689	9.62366	20.1659	-101.5	39.5
373	9.23596	11.0499	17.9498	-101.5	40.5
374	10.1548	8.47147	14.9117	-101.5	41.5
375	10.0478	9.05892	13.3432	-101.5	42.5
376	9.3013	9.70431	13.6371	-101.5	43.5
377	9.06342	9.68251	14.2391	-101.5	44.5
378	7.87861	10.2907	16.2178	-101.5	45.5
379	7.78824	11.4215	18.79	-101.5	46.5
380	8.61557	12.2151	19.532	-101.5	47.5
381	9.34061	12.3872	20.7858	-101.5	48.5
382	9.1712	12.8659	21.4064	-101.5	49.5
383	10.25	14.0207	21.9469	-101.5	50.5
384	8.74957	12.291	20.9202	-101.5	51.5
385	8.17733	10.3992	18.4929	-101.5	52.5
386	7.50944	10.1494	17.0658	-101.5	53.5
387	6.26854	8.03289	15.973	-101.5	54.5
388	5.51116	6.34733	14.122	-101.5	55.5
389	5.19592	6.52157	12.2133	-101.5	56.5
390	5.1694	5.96691	10.6504	-101.5	57.5
391	4.67018	5.97335	9.10426	-101.5	58.5
392	4.13532	5.57967	7.57073	-101.5	59.5
393	4.18165	5.99507	5.71874	-101.5	60.5
394	4.28114	5.62722	5.72565	-101.5	61.5
395	4.80187	5.79059	6.99633	-101.5	62.5
396	5.56048	6.61885	7.64456	-101.5	63.5
397	5.42146	7.44642	9.34465	-101.5	64.5
398	5.49196	7.63276	10.5858	-101.5	65.5
399	5.78702	7.98755	12.8568	-101.5	66.5
400	6.22307	8.37813	17.161	-101.5	67.5
401	7.31594	10.5797	17.6982	-101.5	68.5
402	7.35424	12.5014	18.2804	-101.5	69.5
403	7.85646	12.5352	18.9636	-101.5	70.5
404	9.87516	13.9622	21.0097	-101.5	71.5
405	10.8151	14.8881	24.0629	-101.5	72.5
406	11.8889	17.3543	26.9951	-101.5	73.5
407	8.5242	10.9874	27.085	-101.5	74.5
408	10.3576	13.4193	29.0216	-101.5	75.5
409	9.83056	15.613	30.5859	-101.5	76.5
410	10.541	17.8663	35.8066	-101.5	77.5
411	12.5925	21.1574	43.0312	-101.5	78.5
412	5.31162	0.493288	28.7396	-101.5	79.5
413	4.15692	0.556776	27.5621	-101.5	80.5
414	3.23316	0.2	23.7887	-101.5	81.5
415	31.8789	37.817	52.7705	-102.5	-70.5
416	19.8283	32.4279	51.1402	-102.5	-71.5
417	4.55082	14.4223	40.029	-102.5	-72.5
418	1.79352	6.31092	18.2033	-102.5	-73.5
419	0.0603023	2.16816	7.63462	-102.5	-74.5
420	0	0.11094	0.193815	-102.5	-75.5
421	0	0	0.05547	-102.5	-76.5
422	0	0	0	-102.5	-77.5
423	0	0	0	-102.5	-78.5
424	0	0	0	-102.5	-79.5
425	0	0	0	-102.5	-80.5
426	0	0	0	-102.5	-81.5
427	0	0	0	-102.5	-82.5
428	0	0	0	-102.5	-83.5
429	0	0	0	-102.5	-84.5
430	0	0	0	-102.5	-85.5
431	0	0	0	-102.5	-86.5
432	0	0	0	-102.5	-87.5
433	0	0	0	-102.5	-88.5
434	17.9372	44.6359	100.37	-102.5	15.5
435	8.47132	28.3726	84.8508	-102.5	16.5
436	31.253	12.8702	47.853	-102.5	17.5
437	31.6902	48.6943	79.6445	-102.5	18.5
438	11.0226	40.8863	73.3851	-102.5	19.5
439	8.77616	30.1562	61.6099	-102.5	20.5
440	8.96497	25.1341	54.3626	-102.5	21.5
441	7.20798	22.2092	52.3932	-102.5	22.5
442	4.03766	17.9212	49.9765	-102.5	23.5
443	5.75691	27.4745	49.475	-102.5	24.5
444	9.01555	35.385	44.2655	-102.5	25.5
445	15.1159	36.3677	31.4887	-102.5	26.5
446	17.777	31.3978	27.0271	-102.5	27.5
447	15.0485	25.2846	22.3306	-102.5	28.5
448	13.3961	20.3822	20.7183	-102.5	29.5
449	11.3325	18.4019	19.1069	-102.5	30.5
450	9.91769	17.0676	18.8126	-102.5	31.5
451	8.36706	16.1748	18.6615	-102.5	32.5
452	7.8394	16.9713	20.8071	-102.5	33.5
453	8.09013	16.6999	23.2954	-102.5	34.5
454	7.46513	16.1994	26.8	-102.5	35.5
455	7.10848	13.8924	26.0601	-102.5	36.5
456	10.201	12.4017	24.0544	-102.5	37.5
457	11.8702	14.0591	22.5783	-102.5	38.5
458	12.3637	15.7397	20.4968	-102.5	39.5
459	13.6864	17.6857	18.9335	-102.5	40.5
460	13.2633	16.0187	16.6944	-102.5	41.5
461	12.3986	14.6257	15.2681	-102.5	42.5
462	11.4865	14.1304	14.6721	-102.5	43.5
463	10.1378	12.9111	15.3638	-102.5	44.5
464	8.69819	11.9947	17.2114	-102.5	45.5
465	9.00494	12.2782	19.0078	-102.5	46.5
466	8.70693	12.8044	19.6081	-102.5	47.5
467	9.23007	13.1396	20.2809	-102.5	48.5
468	9.43391	13.8241	21.0524	-102.5	49.5
469	10.0614	14.7659	21.7759	-102.5	50.5
470	9.19892	12.9541	21.6655	-102.5	51.5
471	8.72049	10.9461	19.824	-102.5	52.5
472	7.74536	9.43801	17.9766	-102.5	53.5
473	6.45236	7.50484	16.7022	-102.5	54.5
474	5.94582	6.66876	14.4891	-102.5	55.5
475	5.38685	5.64921	11.8507	-102.5	56.5
476	4.92046	5.78409	9.72677	-102.5	57.5
477	4.70682	5.41933	8.83333	-102.5	58.5
478	4.02926	5.35014	8.06617	-102.5	59.5
479	4.18021	6.18296	5.98616	-102.5	60.5
480	4.42606	5.76578	5.66892	-102.5	61.5
481	5.03593	5.5555	6.7116	-102.5	62.5
482	5.17805	6.23271	7.41782	-102.5	63.5
483	5.6525	7.39757	9.01861	-102.5	64.5
484	5.59124	7.37975	10.3536	-102.5	65.5
485	5.49128	7.61145	12.194	-102.5	66.5
486	5.76836	7.76985	16.7639	-102.5	67.5
487	6.05311	7.54359	17.5714	-102.5	68.5
488	6.32994	8.70681	16.5006	-102.5	69.5
489	6.96909	10.7477	15.8507	-102.5	70.5
490	8.00323	11.8018	17.827	-102.5	71.5
491	10.0355	13.6924	21.7227	-102.5	72.5
492	11.5571	16.2423	24.3617	-102.5	73.5
493	8.07731	11.4407	28.2793	-102.5	74.5
494	10.0256	13.2651	30.5111	-102.5	75.5
495	9.44918	15.0054	31.5479	-102.5	76.5
496	10.5677	17.7379	34.9992	-102.5	77.5
497	12.7923	21.41	42.4222	-102.5	78.5
498	5.48483	0.351188	27.0257	-102.5	79.5
499	4.27239	0.665833	26.2148	-102.5	80.5
500	3.52184	0.34641	22.9018	-102.5	81.5
501	21.513	36.226	53.3817	-103.5	-71.5
502	5.95567	18.8813	43.6452	-103.5	-72.5
503	0.208167	3.14325	27.0701	-103.5	-73.5
504	0.120605	2.20358	8.02526	-103.5	-74.5
505	0	0.138675	0.248843	-103.5	-75.5
506	0	0	0.05547	-103.5	-76.5
507	0	0	0	-103.5	-77.5
508	0	0	0	-103.5	-78.5
509	0	0	0	-103.5	-79.5
510	0	0	0	-103.5	-80.5
511	0	0	0	-103.5	-81.5
512	0	0	0	-103.5	-82.5
513	0	0	0	-103.5	-83.5
514	0	0	0	-103.5	-84.5
515	0	0	0	-103.5	-85.5
516	0	0	0	-103.5	-86.5
517	0	0	0	-103.5	-87.5
518	0	0	0	-103.5	-88.5
519	3.99625	24.083	80.3598	-103.5	15.5
520	11.3271	26.2854	82.3841	-103.5	16.5
521	18.9413	28.7455	66.2729	-103.5	17.5
522	37.3281	64.3413	84.5049	-103.5	18.5
523	28.3639	52.5497	80.6817	-103.5	19.5
524	15.8093	40.3413	72.5269	-103.5	20.5
525	7.12649	28.2501	65.715	-103.5	21.5
526	7.92765	22.7469	57.4181	-103.5	22.5
527	4.76115	17.8224	50.3118	-103.5	23.5
528	4.86199	26.7186	47.4184	-103.5	24.5
529	6.44971	34.4944	40.9281	-103.5	25.5
530	8.99627	36.382	33.6019	-103.5	26.5
531	14.1463	32.583	30.1478	-103.5	27.5
532	14.5553	26.4713	25.8157	-103.5	28.5
533	14.783	22.1303	24.964	-103.5	29.5
534	13.9255	21.2005	23.903	-103.5	30.5
535	10.744	19.4678	22.9771	-103.5	31.5
536	9.01824	17.7211	21.8488	-103.5	32.5
537	7.98766	16.9256	24.0865	-103.5	33.5
538	7.16743	15.3877	27.0111	-103.5	34.5
539	7.40693	12.2809	27.9984	-103.5	35.5
540	11.7159	11.2293	24.4618	-103.5	36.5
541	13.7578	15.59	19.9474	-103.5	37.5
542	14.2766	18.1235	18.5354	-103.5	38.5
543	13.7547	18.7049	18.148	-103.5	39.5
544	14.3347	19.9929	19.5723	-103.5	40.5
545	14.2948	20.4453	19.7918	-103.5	41.5
546	14.1707	19.9283	18.4633	-103.5	42.5
547	13.9235	19.1697	17.5612	-103.5	43.5
548	13.3361	16.3254	17.3913	-103.5	44.5
549	12.3564	14.1619	18.3888	-103.5	45.5
550	10.9507	13.8517	19.7143	-103.5	46.5
551	10.5147	13.6193	19.3443	-103.5	47.5
552	9.996	13.9768	19.8366	-103.5	48.5
553	9.78666	14.641	20.7415	-103.5	49.5
554	10.2496	15.5994	22.0346	-103.5	50.5
555	9.67252	13.5027	21.7039	-103.5	51.5
556	8.87483	11.4699	20.0977	-103.5	52.5
557	7.94424	9.35571	18.8388	-103.5	53.5
558	6.77935	7.16378	16.9212	-103.5	54.5
559	5.89917	6.40883	14.8527	-103.5	55.5
560	5.27359	5.53318	11.9866	-103.5	56.5
561	4.9738	6.06752	10.538	-103.5	57.5
562	4.62841	5.62442	9.66979	-103.5	58.5
563	4.19101	5.5584	8.61932	-103.5	59.5
564	4.03072	6.01847	6.61558	-103.5	60.5
565	4.52329	5.62719	5.44592	-103.5	61.5
566	4.85197	5.42264	6.50982	-103.5	62.5
567	4.81027	5.46984	6.8972	-103.5	63.5
568	6.08463	7.12724	8.69388	-103.5	64.5
569	5.83479	7.45681	10.2473	-103.5	65.5
570	5.91413	7.82629	12.0314	-103.5	66.5
571	6.07888	7.68532	15.3463	-103.5	67.5
572	6.19683	8.07931	18.2239	-103.5	68.5
573	6.33834	8.43766	18.5863	-103.5	69.5
574	6.29785	8.65223	16.3065	-103.5	70.5
575	6.90208	11.0413	15.1448	-103.5	71.5
576	8.8395	12.6209	17.9591	-103.5	72.5
577	11.4512	16.0907	22.4975	-103.5	73.5
578	8.36642	11.4741	27.9553	-103.5	74.5
579	9.73103	13.3218	30.542	-103.5	75.5
580	9.67874	15.1425	31.8291	-103.5	76.5
581	10.838	17.2828	35.2886	-103.5	77.5
582	12.7523	21.9687	42.0483	-103.5	78.5
583	5.19615	0.11547	25.5206	-103.5	79.5
584	4.21466	0.635085	25.1722	-103.5	80.5
585	3.05996	0.404145	22.4519	-103.5	81.5
586	22.2987	38.1488	55.4795	-104.5	-71.5
587	6.75574	20.4186	44.5632	-104.5	-72.5
588	1.95021	3.73229	24.4044	-104.5	-73.5
589	0.15667	2.35473	8.0982	-104.5	-74.5
590	0	0.16641	0.27735	-104.5	-75.5
591	0	0	0.05547	-104.5	-76.5
592	0	0	0	-104.5	-77.5
593	0	0	0	-104.5	-78.5
594	0	0	0	-104.5	-79.5
595	0	0	0	-104.5	-80.5
596	0	0	0	-104.5	-81.5
597	0	0	0	-104.5	-82.5
598	0	0	0	-104.5	-83.5
599	0	0	0	-104.5	-84.5
600	0	0	0	-104.5	-85.5
601	0	0	0	-104.5	-86.5
602	0	0	0	-104.5	-87.5
603	0	0	0	-104.5	-88.5
604	26.8152	26.4859	56.8838	-104.5	17.5
605	23.0788	21.6255	56.7595	-104.5	18.5
606	50.204	58.0336	43.8294	-104.5	19.5
607	26.3503	46.0742	71.5051	-104.5	20.5
608	20.1821	40.0291	64.3806	-104.5	21.5
609	10.0092	27.7724	65.6533	-104.5	22.5
610	8.48893	20.829	53.6387	-104.5	23.5
611	6.60443	27.0494	48.8159	-104.5	24.5
612	6.36429	33.4332	40.5679	-104.5	25.5
613	6.02036	35.1735	34.273	-104.5	26.5
614	9.90831	32.1783	32.4647	-104.5	27.5
615	15.0525	28.3674	27.6578	-104.5	28.5
616	13.7338	23.7872	26.7489	-104.5	29.5
617	11.8726	23.9432	25.7961	-104.5	30.5
618	10.3299	21.7106	24.1828	-104.5	31.5
619	8.87868	18.9858	23.7005	-104.5	32.5
620	6.77438	16.6433	24.9665	-104.5	33.5
621	8.3493	14.3192	28.7407	-104.5	34.5
622	9.91159	9.71238	25.9559	-104.5	35.5
623	14.6553	14.6264	21.731	-104.5	36.5
624	14.9728	18.0219	16.6358	-104.5	37.5
625	13.7598	18.149	17.7088	-104.5	38.5
626	14.1024	18.0591	19.4246	-104.5	39.5
627	13.7983	18.8651	23.7932	-104.5	40.5
628	14.5977	20.5444	23.7445	-104.5	41.5
629	14.9235	21.3194	22.7601	-104.5	42.5
630	15.1735	21.5242	22.2693	-104.5	43.5
631	15.1801	20.3389	21.3335	-104.5	44.5
632	14.2265	17.4163	20.2704	-104.5	45.5
633	12.5233	14.8211	20.1933	-104.5	46.5
634	11.4811	14.0822	19.74	-104.5	47.5
635	10.7885	14.1609	20.0964	-104.5	48.5
636	10.7229	15.0448	20.7747	-104.5	49.5
637	10.7869	15.6174	21.668	-104.5	50.5
638	10.1413	14.2349	21.9626	-104.5	51.5
639	8.75983	11.9996	20.4858	-104.5	52.5
640	8.36627	9.66528	19.2827	-104.5	53.5
641	7.37676	7.2455	17.7253	-104.5	54.5
642	6.43356	6.05207	14.6864	-104.5	55.5
643	5.87231	5.9167	12.6203	-104.5	56.5
644	5.07976	6.11964	11.3283	-104.5	57.5
645	4.65034	5.99687	10.4988	-104.5	58.5
646	4.41145	6.0599	9.46743	-104.5	59.5
647	4.29611	5.85212	7.3642	-104.5	60.5
648	4.27024	5.51951	5.99658	-104.5	61.5
649	4.68023	5.60425	6.2068	-104.5	62.5
650	4.96413	5.38851	6.71898	-104.5	63.5
651	5.69295	6.67088	8.21651	-104.5	64.5
652	5.94005	7.4387	9.92059	-104.5	65.5
653	6.01599	7.81133	11.4973	-104.5	66.5
654	6.09581	8.26796	13.6134	-104.5	67.5
655	6.18403	7.9853	15.2312	-104.5	68.5
656	6.46975	8.92081	16.364	-104.5	69.5
657	6.79183	9.43847	16.9847	-104.5	70.5
658	6.4641	9.06936	14.6909	-104.5	71.5
659	8.06788	11.6285	14.8677	-104.5	72.5
660	10.9448	15.3588	21.963	-104.5	73.5
661	8.59011	11.1858	27.1347	-104.5	74.5
662	9.56018	13.1896	29.8952	-104.5	75.5
663	9.96685	14.8728	31.0008	-104.5	76.5
664	11.2054	17.2084	34.9373	-104.5	77.5
665	12.6871	21.4708	42.7181	-104.5	78.5
666	4.70567	0.665833	25.5895	-104.5	79.5
667	3.81051	0.404145	25.0123	-104.5	80.5
668	3.23316	0.57735	21.6632	-104.5	81.5
669	21.2095	39.4004	56.1039	-105.5	-71.5
670	6.45084	22.3952	45.8869	-105.5	-72.5
671	1.74356	4.26185	23.639	-105.5	-73.5
672	0.190215	2.53602	8.38181	-105.5	-74.5
673	0	0.194145	0.27735	-105.5	-75.5
674	0	0	0.05547	-105.5	-76.5
675	0	0	0	-105.5	-77.5
676	0	0	0	-105.5	-78.5
677	0	0	0	-105.5	-79.5
678	0	0	0	-105.5	-80.5
679	0	0	0	-105.5	-81.5
680	0	0	0	-105.5	-82.5
681	0	0	0	-105.5	-83.5
682	0	0	0	-105.5	-84.5
683	0	0	0	-105.5	-85.5
684	0	0	0	-105.5	-86.5
685	0	0	0	-105.5	-87.5
686	0	0	0	-105.5	-88.5
687	23.2427	30.8027	51.91	-105.5	18.5
688	17.4081	11.8882	43.112	-105.5	19.5
689	43.9815	47.9318	9.6692	-105.5	20.5
690	30.7948	45.3263	43.5403	-105.5	21.5
691	25.2661	45.3849	57.5416	-105.5	22.5
692	17.44	35.3083	61.2253	-105.5	23.5
693	14.9393	34.0058	55.4534	-105.5	24.5
694	13.2802	33.3759	45.8995	-105.5	25.5
695	11.3783	32.6638	37.0907	-105.5	26.5
696	12.0943	33.4582	35.1387	-105.5	27.5
697	14.9167	32.2959	30.5205	-105.5	28.5
698	14.4525	30.0276	30.2026	-105.5	29.5
699	12.2686	29.4364	28.3905	-105.5	30.5
700	10.6244	27.6838	26.7295	-105.5	31.5
701	8.68853	23.6731	26.6311	-105.5	32.5
702	8.58071	18.9116	26.9743	-105.5	33.5
703	9.08414	13.5742	27.9452	-105.5	34.5
704	13.2201	13.0064	25.2885	-105.5	35.5
705	15.9249	16.3534	18.3846	-105.5	36.5
706	14.3332	18.0214	14.9553	-105.5	37.5
707	13.131	16.8048	18.4977	-105.5	38.5
708	13.3204	17.7122	23.5212	-105.5	39.5
709	12.742	18.1518	27.4356	-105.5	40.5
710	14.2362	20.1149	26.5727	-105.5	41.5
711	14.9292	21.2395	24.899	-105.5	42.5
712	14.6235	21.8711	23.161	-105.5	43.5
713	15.0539	21.9477	22.5975	-105.5	44.5
714	14.5321	20.1901	22.636	-105.5	45.5
715	14.2097	17.3746	21.7165	-105.5	46.5
716	12.9202	14.3195	19.9112	-105.5	47.5
717	11.8934	14.0748	20.465	-105.5	48.5
718	11.822	15.1993	21.4068	-105.5	49.5
719	10.9851	15.0104	21.1686	-105.5	50.5
720	10.1293	13.8021	21.4757	-105.5	51.5
721	9.45794	12.4687	20.8743	-105.5	52.5
722	8.47645	9.90252	19.7603	-105.5	53.5
723	7.60782	7.71245	17.7434	-105.5	54.5
724	6.77839	6.49662	15.0653	-105.5	55.5
725	6.32918	6.31975	12.5102	-105.5	56.5
726	5.3156	6.71356	11.7262	-105.5	57.5
727	4.95103	6.53491	11.0249	-105.5	58.5
728	4.62481	6.36653	9.92266	-105.5	59.5
729	4.55719	5.81787	8.56767	-105.5	60.5
730	4.3343	5.53035	6.79373	-105.5	61.5
731	4.63483	5.39562	6.13499	-105.5	62.5
732	4.84166	5.30446	6.61818	-105.5	63.5
733	5.63229	6.59032	8.00005	-105.5	64.5
734	5.90928	7.35142	9.42233	-105.5	65.5
735	6.05972	7.8993	10.9686	-105.5	66.5
736	6.41954	8.58013	12.7589	-105.5	67.5
737	6.48652	8.41976	13.9392	-105.5	68.5
738	6.40907	8.69822	14.6859	-105.5	69.5
739	7.08872	9.51879	15.3235	-105.5	70.5
740	6.68182	9.49911	16.3682	-105.5	71.5
741	7.36571	9.86434	13.5441	-105.5	72.5
742	9.22078	13.3077	18.8362	-105.5	73.5
743	10.2382	15.1566	22.6303	-105.5	74.5
744	9.78075	13.389	29.5828	-105.5	75.5
745	10.2397	15.0912	30.4834	-105.5	76.5
746	10.8193	17.1638	34.5374	-105.5	77.5
747	12.1348	21.2786	42.5053	-105.5	78.5
748	4.0129	1.24231	25.1544	-105.5	79.5
749	3.86825	0.288675	24.3792	-105.5	80.5
750	3.17543	0.635085	21.8619	-105.5	81.5
751	21.2615	40.024	57.3081	-106.5	-71.5
752	6.81689	23.5879	46.9387	-106.5	-72.5
753	1.45717	4.70035	22.4843	-106.5	-73.5
754	0.208893	2.69072	8.5425	-106.5	-74.5
755	0	0.194145	0.27735	-106.5	-75.5
756	0	0	0.027735	-106.5	-76.5
757	0	0	0	-106.5	-77.5
758	0	0	0	-106.5	-78.5
759	0	0	0	-106.5	-79.5
760	0	0	0	-106.5	-80.5
761	0	0	0	-106.5	-81.5
762	0	0	0	-106.5	-82.5
763	0	0	0	-106.5	-83.5
764	0	0	0	-106.5	-84.5
765	0	0	0	-106.5	-85.5
766	0	0	0	-106.5	-86.5
767	0	0	0	-106.5	-87.5
768	0	0	0	-106.5	-88.5
769	9.77667	25.4242	41.433	-106.5	18.5
770	11.4054	32.7924	61.253	-106.5	19.5
771	18.2004	23.8609	57.0807	-106.5	20.5
772	22.0263	33.8829	42.2075	-106.5	21.5
773	25.1014	42.032	49.2429	-106.5	22.5
774	22.8078	37.9686	53.9039	-106.5	23.5
775	21.856	36.3424	47.9278	-106.5	24.5
776	18.1735	33.4766	45.9788	-106.5	25.5
777	15.4633	28.8934	39.1595	-106.5	26.5
778	13.7671	33.0628	38.7813	-106.5	27.5
779	14.0107	34.567	33.9678	-106.5	28.5
780	13.3545	35.0587	33.3513	-106.5	29.5
781	12.7408	33.8381	31.6569	-106.5	30.5
782	11.5265	32.2608	29.9141	-106.5	31.5
783	10.535	28.1846	29.8154	-106.5	32.5
784	11.3992	21.5078	28.8745	-106.5	33.5
785	10.5328	14.2128	25.0758	-106.5	34.5
786	13.4556	12.2796	20.6385	-106.5	35.5
787	15.1499	17.0524	15.4088	-106.5	36.5
788	12.9317	16.5761	17.3941	-106.5	37.5
789	11.756	15.6026	21.7116	-106.5	38.5
790	10.5514	16.0846	25.6834	-106.5	39.5
791	10.9874	17.0747	28.6767	-106.5	40.5
792	12.063	18.8229	28.3017	-106.5	41.5
793	14.3635	20.8907	25.7528	-106.5	42.5
794	14.4308	20.9795	23.2513	-106.5	43.5
795	15.3783	21.792	23.7614	-106.5	44.5
796	14.7109	21.9503	24.8253	-106.5	45.5
797	14.9916	19.6545	23.8851	-106.5	46.5
798	14.801	16.4573	22.1363	-106.5	47.5
799	12.9884	14.5425	21.7365	-106.5	48.5
800	12.9682	14.8512	21.3342	-106.5	49.5
801	12.1916	15.3262	21.9768	-106.5	50.5
802	10.6539	14.1708	21.6233	-106.5	51.5
803	10.1785	13.4141	21.5359	-106.5	52.5
804	9.4769	10.9076	20.2908	-106.5	53.5
805	8.52799	8.27482	18.1486	-106.5	54.5
806	6.91083	6.88656	15.303	-106.5	55.5
807	6.29584	6.71369	12.4665	-106.5	56.5
808	5.53757	6.87188	11.8725	-106.5	57.5
809	4.71792	6.45956	11.7119	-106.5	58.5
810	4.53794	6.61345	10.6881	-106.5	59.5
811	4.83442	5.97737	9.34535	-106.5	60.5
812	4.58285	5.67977	7.6005	-106.5	61.5
813	4.56204	5.34874	6.13838	-106.5	62.5
814	4.60701	5.44855	6.27687	-106.5	63.5
815	5.70049	6.58279	8.01108	-106.5	64.5
816	6.06488	7.08618	9.34649	-106.5	65.5
817	6.30457	7.88706	10.8445	-106.5	66.5
818	6.67027	8.49943	12.3137	-106.5	67.5
819	6.55821	8.62901	13.4116	-106.5	68.5
820	6.8071	8.86264	13.8335	-106.5	69.5
821	7.29929	9.51819	14.6762	-106.5	70.5
822	6.91939	10.0231	15.2332	-106.5	71.5
823	7.60356	10.8531	14.9526	-106.5	72.5
824	8.43147	10.9773	15.7177	-106.5	73.5
825	9.27518	13.488	19.9617	-106.5	74.5
826	10.1369	15.7045	23.1693	-106.5	75.5
827	10.0236	15.3175	28.7934	-106.5	76.5
828	10.7918	17.372	34.2508	-106.5	77.5
829	11.9326	20.7783	42.2213	-106.5	78.5
830	3.55106	1.81934	25.1142	-106.5	79.5
831	3.23316	0.519615	24.3857	-106.5	80.5
832	3.00222	0.46188	22.1272	-106.5	81.5
833	21.7124	41.4164	58.3192	-107.5	-71.5
834	6.99357	24.4614	47.6224	-107.5	-72.5
835	0.550757	4.55009	21.373	-107.5	-73.5
836	0.112006	2.47078	8.27931	-107.5	-74.5
837	0	0.16641	0.27735	-107.5	-75.5
838	0	0	0.027735	-107.5	-76.5
839	0	0	0	-107.5	-77.5
840	0	0	0	-107.5	-78.5
841	0	0	0	-107.5	-79.5
842	0	0	0	-107.5	-80.5
843	0	0	0	-107.5	-81.5
844	0	0	0	-107.5	-82.5
845	0	0	0	-107.5	-83.5
846	0	0	0	-107.5	-84.5
847	0	0	0	-107.5	-85.5
848	0	0	0	-107.5	-86.5
849	0	0	0	-107.5	-87.5
850	0	0	0	-107.5	-88.5
851	2.91433	15.8207	51.2507	-107.5	20.5
852	1.00664	20.6633	55.6614	-107.5	21.5
853	9.05778	21.2013	51.7069	-107.5	22.5
854	28.8646	31.768	48.5232	-107.5	23.5
855	22.9134	35.3415	26.8217	-107.5	24.5
856	20.6845	32.5076	35.4192	-107.5	25.5
857	19.2734	29.6791	36.7752	-107.5	26.5
858	17.2758	31.3827	35.7518	-107.5	27.5
859	16.2943	31.4838	35.8728	-107.5	28.5
860	14.1715	32.2217	35.2824	-107.5	29.5
861	13.1718	32.3275	32.4262	-107.5	30.5
862	12.559	32.269	32.5288	-107.5	31.5
863	11.2399	27.6227	32.4877	-107.5	32.5
864	11.9687	22.0762	30.8626	-107.5	33.5
865	10.63	14.2236	26.6021	-107.5	34.5
866	11.9416	10.8136	20.0158	-107.5	35.5
867	14.4453	15.403	15.0644	-107.5	36.5
868	11.9103	15.6848	15.2085	-107.5	37.5
869	11.1118	15.5401	19.3514	-107.5	38.5
870	10.8277	15.8246	24.3228	-107.5	39.5
871	11.2843	16.6398	28.4361	-107.5	40.5
872	12.1055	19.247	28.802	-107.5	41.5
873	13.5339	20.0462	27.6409	-107.5	42.5
874	15.1361	20.0577	25.898	-107.5	43.5
875	15.4048	21.0066	25.4497	-107.5	44.5
876	15.6313	22.2165	26.4094	-107.5	45.5
877	15.3805	21.1702	25.7708	-107.5	46.5
878	14.5528	18.4569	23.8923	-107.5	47.5
879	14.1284	15.9647	23.2097	-107.5	48.5
880	14.123	16.0098	23.1112	-107.5	49.5
881	12.902	16.1901	23.1954	-107.5	50.5
882	11.4157	15.5184	22.2292	-107.5	51.5
883	11.4617	15.1745	22.425	-107.5	52.5
884	10.764	12.2092	21.2014	-107.5	53.5
885	9.10243	9.08656	19.0869	-107.5	54.5
886	7.25494	7.11276	15.5366	-107.5	55.5
887	6.79754	6.64562	13.441	-107.5	56.5
888	6.42219	7.08608	12.6444	-107.5	57.5
889	5.58308	6.76751	12.1343	-107.5	58.5
890	4.45737	6.09665	10.8632	-107.5	59.5
891	4.74562	6.04161	9.70147	-107.5	60.5
892	4.96636	5.55615	8.06862	-107.5	61.5
893	4.49561	5.43853	6.88111	-107.5	62.5
894	4.69073	5.34714	6.15435	-107.5	63.5
895	5.70791	6.78178	7.86877	-107.5	64.5
896	6.37511	7.30629	9.20922	-107.5	65.5
897	6.56239	7.97709	10.2529	-107.5	66.5
898	6.94152	8.20706	11.6757	-107.5	67.5
899	6.87232	8.59383	12.8219	-107.5	68.5
900	6.85715	9.08983	13.4048	-107.5	69.5
901	7.37073	9.26297	13.8928	-107.5	70.5
902	7.18421	9.8009	14.0589	-107.5	71.5
903	7.93626	11.0767	13.1413	-107.5	72.5
904	8.38001	11.5369	16.0696	-107.5	73.5
905	8.95269	11.6486	17.597	-107.5	74.5
906	10.0029	14.985	21.3203	-107.5	75.5
907	9.75782	14.9358	27.6114	-107.5	76.5
908	10.5066	17.2253	33.9097	-107.5	77.5
909	11.3885	20.5451	42.4384	-107.5	78.5
910	2.68514	2.10792	24.9113	-107.5	79.5
911	3.4641	0.34641	24.0514	-107.5	80.5
912	2.71355	0.288675	22.3108	-107.5	81.5
913	21.2331	42.1255	59.2259	-108.5	-71.5
914	6.00999	24.2872	47.2267	-108.5	-72.5
915	0.571839	5.74062	22.9909	-108.5	-73.5
916	0.0447214	2.46165	7.77712	-108.5	-74.5
917	0	0.16641	0.305085	-108.5	-75.5
918	0	0	0.027735	-108.5	-76.5
919	0	0	0	-108.5	-77.5
920	0	0	0	-108.5	-78.5
921	0	0	0	-108.5	-79.5
922	0	0	0	-108.5	-80.5
923	0	0	0	-108.5	-81.5
924	0	0	0	-108.5	-82.5
925	0	0	0	-108.5	-83.5
926	0	0	0	-108.5	-84.5
927	0	0	0	-108.5	-85.5
928	0	0	0	-108.5	-86.5
929	0	0	0	-108.5	-87.5
930	0	0	0	-108.5	-88.5
931	1.06927	13.9097	52.2933	-108.5	21.5
932	3.40783	18.5656	51.8541	-108.5	22.5
933	7.06824	22.1146	49.1149	-108.5	23.5
934	20.9371	28.4486	46.2482	-108.5	24.5
935	23.1968	32.1872	32.3522	-108.5	25.5
936	15.244	23.3577	32.0889	-108.5	26.5
937	12.1389	22.1904	30.3035	-108.5	27.5
938	11.8102	22.7494	31.5464	-108.5	28.5
939	13.7903	25.0692	33.8609	-108.5	29.5
940	13.2692	26.0184	31.6788	-108.5	30.5
941	12.8227	27.4301	33.3526	-108.5	31.5
942	11.2765	25.212	33.957	-108.5	32.5
943	12.0034	21.6306	34.1182	-108.5	33.5
944	11.3459	14.8023	29.5424	-108.5	34.5
945	11.023	10.3154	21.9487	-108.5	35.5
946	13.394	13.7235	15.9254	-108.5	36.5
947	12.7359	16.0509	16.0526	-108.5	37.5
948	12.2495	17.3885	18.0808	-108.5	38.5
949	12.6863	17.8737	22.5768	-108.5	39.5
950	13.173	18.4525	26.8017	-108.5	40.5
951	13.0414	19.7484	29.5972	-108.5	41.5
952	13.0793	19.326	30.7796	-108.5	42.5
953	14.9539	19.3069	31.2087	-108.5	43.5
954	15.9478	19.836	29.3247	-108.5	44.5
955	16.6504	21.8652	28.0778	-108.5	45.5
956	16.1362	22.1603	27.2748	-108.5	46.5
957	15.4836	21.1308	25.8842	-108.5	47.5
958	15.3665	18.7565	24.5685	-108.5	48.5
959	14.7384	18.1495	24.4976	-108.5	49.5
960	14.168	17.9094	24.6017	-108.5	50.5
961	12.9712	17.2787	24.0058	-108.5	51.5
962	12.4042	16.013	24.0638	-108.5	52.5
963	11.2782	13.6678	22.1968	-108.5	53.5
964	9.41482	9.84515	19.399	-108.5	54.5
965	7.89343	7.37977	16.0616	-108.5	55.5
966	7.39731	6.25734	14.2125	-108.5	56.5
967	7.27028	7.20215	13.43	-108.5	57.5
968	6.23359	6.53731	12.7646	-108.5	58.5
969	4.89294	5.84396	11.1827	-108.5	59.5
970	5.12298	5.83869	10.4522	-108.5	60.5
971	5.02351	5.15083	9.05951	-108.5	61.5
972	4.45409	5.47698	7.28314	-108.5	62.5
973	4.54012	5.4179	6.31275	-108.5	63.5
974	5.40212	6.6988	7.41896	-108.5	64.5
975	6.58703	7.40923	8.70789	-108.5	65.5
976	6.98727	8.11204	9.91498	-108.5	66.5
977	7.43395	8.28216	11.4516	-108.5	67.5
978	6.79236	8.72011	12.3926	-108.5	68.5
979	7.1552	9.22538	13.2978	-108.5	69.5
980	7.39451	9.20895	13.9477	-108.5	70.5
981	7.38774	10.0734	13.8216	-108.5	71.5
982	7.88663	10.5351	12.0828	-108.5	72.5
983	8.45534	11.5851	14.6525	-108.5	73.5
984	9.34007	12.3802	17.7326	-108.5	74.5
985	10.0206	14.3752	22.0946	-108.5	75.5
986	9.57459	16.351	22.4168	-108.5	76.5
987	10.4176	17.1445	33.3402	-108.5	77.5
988	11.2886	20.2788	42.276	-108.5	78.5
989	2.8006	1.93477	24.9441	-108.5	79.5
990	3.23316	0.34641	24.2879	-108.5	80.5
991	2.59808	0.173205	22.643	-108.5	81.5
992	21.171	42.6763	59.9617	-109.5	-71.5
993	6.36894	24.8524	47.2741	-109.5	-72.5
994	0.424264	6.12329	22.8358	-109.5	-73.5
995	0.040452	1.97042	6.64103	-109.5	-74.5
996	0	0.16641	0.305085	-109.5	-75.5
997	0	0	0	-109.5	-76.5
998	0	0	0	-109.5	-77.5
999	0	0	0	-109.5	-78.5
1000	0	0	0	-109.5	-79.5
1001	0	0	0	-109.5	-80.5
1002	0	0	0	-109.5	-81.5
1003	0	0	0	-109.5	-82.5
1004	0	0	0	-109.5	-83.5
1005	0	0	0	-109.5	-84.5
1006	0	0	0	-109.5	-85.5
1007	0	0	0	-109.5	-86.5
1008	0	0	0	-109.5	-87.5
1009	0	0	0	-109.5	-88.5
1010	7.33008	6.0542	41.0698	-109.5	21.5
1011	1.17189	11.0313	43.2617	-109.5	22.5
1012	5.866	16.5168	41.671	-109.5	23.5
1013	9.26661	17.6976	37.7917	-109.5	24.5
1014	10.8487	20.3389	29.5414	-109.5	25.5
1015	14.3803	22.0843	25.527	-109.5	26.5
1016	11.2094	19.0427	21.8961	-109.5	27.5
1017	11.2528	16.4756	21.7666	-109.5	28.5
1018	12.1728	17.8556	23.374	-109.5	29.5
1019	11.2625	19.0293	23.6234	-109.5	30.5
1020	12.7841	21.6027	27.0864	-109.5	31.5
1021	10.9366	21.3862	29.4241	-109.5	32.5
1022	9.82739	19.4368	31.9249	-109.5	33.5
1023	10.8202	16.9022	30.7579	-109.5	34.5
1024	11.54	11.0898	21.7168	-109.5	35.5
1025	11.8857	11.7996	14.3113	-109.5	36.5
1026	13.6785	15.4268	16.2198	-109.5	37.5
1027	13.2281	18.2175	19.8463	-109.5	38.5
1028	14.2144	20.8802	23.2781	-109.5	39.5
1029	14.7573	21.688	26.346	-109.5	40.5
1030	14.0665	21.1317	30.5317	-109.5	41.5
1031	13.0989	20.0331	34.5836	-109.5	42.5
1032	13.6705	18.4394	35.236	-109.5	43.5
1033	15.1945	18.4618	32.468	-109.5	44.5
1034	16.3135	20.1985	30.5498	-109.5	45.5
1035	16.0041	21.5754	28.1283	-109.5	46.5
1036	15.7463	21.3413	27.5122	-109.5	47.5
1037	15.5369	20.0342	26.2504	-109.5	48.5
1038	15.5994	19.6228	26.0899	-109.5	49.5
1039	14.7156	18.9786	26.2275	-109.5	50.5
1040	13.8454	18.0752	25.2813	-109.5	51.5
1041	13.3931	17.0825	25.2365	-109.5	52.5
1042	12.2286	15.3313	23.1853	-109.5	53.5
1043	9.96308	10.9721	19.8253	-109.5	54.5
1044	8.46544	8.02248	16.567	-109.5	55.5
1045	8.09652	7.23834	15.7215	-109.5	56.5
1046	8.22397	6.87473	14.2053	-109.5	57.5
1047	7.14946	6.63398	13.1527	-109.5	58.5
1048	5.08985	6.06596	10.847	-109.5	59.5
1049	5.04264	5.71837	10.4053	-109.5	60.5
1050	5.26266	5.2785	9.01678	-109.5	61.5
1051	4.86335	5.28463	7.39193	-109.5	62.5
1052	4.9596	5.5141	6.47039	-109.5	63.5
1053	5.58828	6.73226	7.11015	-109.5	64.5
1054	6.6188	7.49001	8.50753	-109.5	65.5
1055	7.31971	8.30287	9.97943	-109.5	66.5
1056	7.74603	8.70772	10.9537	-109.5	67.5
1057	7.20858	9.0252	12.3347	-109.5	68.5
1058	7.39991	9.28594	13.0468	-109.5	69.5
1059	7.32804	9.21836	13.5607	-109.5	70.5
1060	7.63516	9.82484	13.8415	-109.5	71.5
1061	8.06596	10.5857	11.4904	-109.5	72.5
1062	9.49538	12.2432	14.1126	-109.5	73.5
1063	9.35113	13.2417	18.018	-109.5	74.5
1064	10.5614	14.7952	21.9977	-109.5	75.5
1065	9.67538	15.7749	21.1884	-109.5	76.5
1066	10.3065	18.8372	30.5606	-109.5	77.5
1067	9.75779	20.2139	37.7207	-109.5	78.5
1068	2.59808	2.02073	24.8839	-109.5	79.5
1069	2.71355	0.635085	24.3681	-109.5	80.5
1070	2.42487	0.11547	22.6918	-109.5	81.5
1071	19.4926	24.9288	28.9338	-11.5	-70.5
1072	4.88279	6.66491	11.7454	-11.5	-71.5
1073	0.814081	1.41449	5.68132	-11.5	-72.5
1074	0	0.027735	0.360555	-11.5	-73.5
1075	0	0	0.027735	-11.5	-74.5
1076	0	0	0	-11.5	-75.5
1077	0	0	0	-11.5	-76.5
1078	0	0	0	-11.5	-77.5
1079	0	0	0	-11.5	-78.5
1080	0	0	0	-11.5	-79.5
1081	0	0	0	-11.5	-80.5
1082	0	0	0	-11.5	-81.5
1083	0	0	0	-11.5	-82.5
1084	0	0	0	-11.5	-83.5
1085	0	0	0	-11.5	-84.5
1086	0	0	0	-11.5	-85.5
1087	0	0	0	-11.5	-86.5
1088	0	0	0	-11.5	-87.5
1089	0	0	0	-11.5	-88.5
1090	19.8658	42.4228	51.9194	-11.5	10.5
1091	21.5719	46.3871	52.0611	-11.5	11.5
1092	27.4185	48.581	53.6528	-11.5	12.5
1093	27.405	39.2974	44.4347	-11.5	13.5
1094	17.6074	24.9919	39.013	-11.5	14.5
1095	14.6264	18.9972	33.8815	-11.5	15.5
1096	15.9957	17.6837	30.0334	-11.5	16.5
1097	17.6502	15.2258	23.0566	-11.5	17.5
1098	18.1708	15.0782	21.757	-11.5	18.5
1099	15.719	14.7691	20.8647	-11.5	19.5
1100	13.603	14.6641	20.1911	-11.5	20.5
1101	10.659	12.9652	18.6952	-11.5	21.5
1102	9.86635	12.5589	17.6938	-11.5	22.5
1103	9.49696	12.7441	18.8802	-11.5	23.5
1104	8.36295	13.6895	19.1296	-11.5	24.5
1105	8.66785	13.7534	19.6154	-11.5	25.5
1106	8.47208	13.4632	20.9454	-11.5	26.5
1107	9.73605	14.4142	25.3085	-11.5	27.5
1108	7.75435	8.9202	16.12	-11.5	28.5
1109	6.81347	12.5683	26.2119	-11.5	29.5
1110	27.2527	22.5491	71.0482	-11.5	3.5
1111	2.04206	6.80906	20.6418	-11.5	30.5
1112	0.51316	2.02073	10.1402	-11.5	31.5
1113	0.1	0.550757	3.40735	-11.5	32.5
1114	22.1127	21.2819	80.5523	-11.5	4.5
1115	33.8909	13.2986	77.2524	-11.5	5.5
1116	0.057735	0.057735	0.057735	-11.5	50.5
1117	0.057735	0	0.11547	-11.5	51.5
1118	0.288675	0.23094	0.34641	-11.5	52.5
1119	0.404145	0.404145	0.57735	-11.5	53.5
1120	1.21244	1.38564	1.84752	-11.5	54.5
1121	1.61658	2.07846	3.23316	-11.5	55.5
1122	50.8661	58.3977	27.3513	-11.5	6.5
1123	11.8023	26.3291	43.5735	-11.5	63.5
1124	16.9885	29.5019	35.2398	-11.5	64.5
1125	18.0802	25.1337	14.4715	-11.5	65.5
1126	35.4208	58.0551	42.3769	-11.5	7.5
1127	3.98372	9.43981	40.7088	-11.5	79.5
1128	40.1421	79.6131	69.2316	-11.5	8.5
1129	1.27017	3.80701	40.9638	-11.5	80.5
1130	0.404145	2.14554	37.157	-11.5	81.5
1131	0.57735	2.31157	31.5959	-11.5	82.5
1132	0.11547	1.1547	25.4118	-11.5	83.5
1133	0	0.92376	20.2786	-11.5	84.5
1134	24.8224	58.8352	53.1383	-11.5	9.5
1135	14.4863	31.2611	51.096	-110.5	-71.5
1136	4.29767	19.7331	40.7839	-110.5	-72.5
1137	0.460435	6.09472	22.1992	-110.5	-73.5
1138	0.0301511	0.986901	3.97286	-110.5	-74.5
1139	0	0.11209	0.305085	-110.5	-75.5
1140	0	0	0	-110.5	-76.5
1141	0	0	0	-110.5	-77.5
1142	0	0	0	-110.5	-78.5
1143	0	0	0	-110.5	-79.5
1144	0	0	0	-110.5	-80.5
1145	0	0	0	-110.5	-81.5
1146	0	0	0	-110.5	-82.5
1147	0	0	0	-110.5	-83.5
1148	0	0	0	-110.5	-84.5
1149	0	0	0	-110.5	-85.5
1150	0	0	0	-110.5	-86.5
1151	0	0	0	-110.5	-87.5
1152	0	0	0	-110.5	-88.5
1153	12.1993	10.2841	32.6506	-110.5	21.5
1154	3.73631	10.6978	40.1791	-110.5	22.5
1155	5.67098	16.671	43.3675	-110.5	23.5
1156	5.51392	14.6366	36.8473	-110.5	24.5
1157	6.17441	12.0931	29.5127	-110.5	25.5
1158	5.50545	11.0177	17.1555	-110.5	26.5
1159	8.63848	14.257	14.5191	-110.5	27.5
1160	7.57203	13.3561	13.3084	-110.5	28.5
1161	8.2109	13.5294	14.752	-110.5	29.5
1162	9.60696	14.7259	17.8217	-110.5	30.5
1163	12.0281	16.4336	19.5072	-110.5	31.5
1164	11.8854	17.4376	21.7613	-110.5	32.5
1165	10.2126	18.1001	25.0433	-110.5	33.5
1166	8.74407	17.3796	28.6514	-110.5	34.5
1167	9.97389	13.8877	24.2574	-110.5	35.5
1168	11.9913	12.3492	14.0753	-110.5	36.5
1169	13.6051	14.719	12.605	-110.5	37.5
1170	13.3286	18.0445	15.25	-110.5	38.5
1171	15.5278	23.5203	22.4219	-110.5	39.5
1172	15.9039	24.8087	27.6533	-110.5	40.5
1173	14.9228	23.6626	31.092	-110.5	41.5
1174	13.6253	21.4001	33.6985	-110.5	42.5
1175	13.7247	19.3021	33.9265	-110.5	43.5
1176	14.5841	18.4083	31.9731	-110.5	44.5
1177	15.5557	18.3121	30.0541	-110.5	45.5
1178	16.0819	19.9838	29.0484	-110.5	46.5
1179	16.3673	21.3245	28.1004	-110.5	47.5
1180	16.1799	20.0147	26.4763	-110.5	48.5
1181	16.3441	19.2874	26.2185	-110.5	49.5
1182	15.2639	18.3666	25.5985	-110.5	50.5
1183	14.3639	18.3578	25.7928	-110.5	51.5
1184	13.7461	17.4934	25.1319	-110.5	52.5
1185	13.2656	15.6642	23.5151	-110.5	53.5
1186	10.805	11.6061	19.8345	-110.5	54.5
1187	9.31934	7.76747	17.6083	-110.5	55.5
1188	8.40263	6.57709	16.4218	-110.5	56.5
1189	8.35045	6.2774	14.768	-110.5	57.5
1190	7.5652	6.47323	13.1878	-110.5	58.5
1191	6.1555	6.45433	11.9313	-110.5	59.5
1192	5.62911	5.88885	11.1371	-110.5	60.5
1193	5.04675	5.1558	8.77875	-110.5	61.5
1194	4.93884	5.0653	7.22513	-110.5	62.5
1195	4.86647	5.49312	6.70925	-110.5	63.5
1196	5.81918	6.8704	7.23566	-110.5	64.5
1197	6.64356	7.58392	8.55691	-110.5	65.5
1198	7.35511	8.19563	9.89953	-110.5	66.5
1199	7.65508	8.65039	10.8021	-110.5	67.5
1200	7.4768	9.18386	11.979	-110.5	68.5
1201	7.37551	9.25246	12.2527	-110.5	69.5
1202	7.291	9.12977	13.2093	-110.5	70.5
1203	7.41954	9.68478	13.476	-110.5	71.5
1204	7.78997	10.3601	11.0117	-110.5	72.5
1205	9.40983	12.0699	13.3941	-110.5	73.5
1206	9.46381	13.3647	17.7316	-110.5	74.5
1207	10.4472	15.0229	21.1819	-110.5	75.5
1208	9.71412	15.5798	21.8247	-110.5	76.5
1209	10.0549	18.597	29.7056	-110.5	77.5
1210	9.39966	19.985	37.7431	-110.5	78.5
1211	2.42487	1.84752	24.752	-110.5	79.5
1212	2.54034	0.80829	24.7582	-110.5	80.5
1213	2.25167	0.34641	23.0912	-110.5	81.5
1214	13.6023	31.4413	51.5611	-111.5	-71.5
1215	4.17636	19.8289	40.3582	-111.5	-72.5
1216	0.521536	4.12816	19.689	-111.5	-73.5
1217	0.0700649	0.912309	3.33895	-111.5	-74.5
1218	0	0.11209	0.249615	-111.5	-75.5
1219	0	0	0	-111.5	-76.5
1220	0	0	0	-111.5	-77.5
1221	0	0	0	-111.5	-78.5
1222	0	0	0	-111.5	-79.5
1223	0	0	0	-111.5	-80.5
1224	0	0	0	-111.5	-81.5
1225	0	0	0	-111.5	-82.5
1226	0	0	0	-111.5	-83.5
1227	0	0	0	-111.5	-84.5
1228	0	0	0	-111.5	-85.5
1229	0	0	0	-111.5	-86.5
1230	0	0	0	-111.5	-87.5
1231	0	0	0	-111.5	-88.5
1232	16.368	15.9982	23.3904	-111.5	21.5
1233	12.763	13.3899	29.4267	-111.5	22.5
1234	1.5308	13.0178	40.2994	-111.5	23.5
1235	6.33114	15.2231	35.8124	-111.5	24.5
1236	7.9689	14.418	28.7549	-111.5	25.5
1237	4.25793	9.19348	18.7128	-111.5	26.5
1238	3.04138	5.38919	10.2132	-111.5	27.5
1239	3.95011	7.67876	4.60326	-111.5	28.5
1240	8.06279	11.2855	13.9623	-111.5	29.5
1241	8.5369	12.4278	14.8268	-111.5	30.5
1242	10.5959	13.0352	15.9806	-111.5	31.5
1243	11.8947	14.7421	17.735	-111.5	32.5
1244	10.7658	16.3389	22.1486	-111.5	33.5
1245	8.23858	15.7836	24.8479	-111.5	34.5
1246	7.4124	14.4612	25.1154	-111.5	35.5
1247	12.0252	12.9075	16.4253	-111.5	36.5
1248	13.7486	13.9886	11.7345	-111.5	37.5
1249	13.1895	16.7321	13.8617	-111.5	38.5
1250	16.3861	23.1176	20.4261	-111.5	39.5
1251	16.1931	26.6159	27.2801	-111.5	40.5
1252	16.1319	26.3154	30.6151	-111.5	41.5
1253	15.2786	24.8008	32.6871	-111.5	42.5
1254	14.5847	21.7507	32.4188	-111.5	43.5
1255	14.5433	19.0554	30.3891	-111.5	44.5
1256	15.0266	17.3578	30.0834	-111.5	45.5
1257	15.0799	18.258	29.1068	-111.5	46.5
1258	15.9175	20.0321	28.3918	-111.5	47.5
1259	15.9802	19.3446	25.7851	-111.5	48.5
1260	16.0887	19.0686	26.0731	-111.5	49.5
1261	15.6625	18.1014	25.1997	-111.5	50.5
1262	14.9508	17.4276	24.5512	-111.5	51.5
1263	14.5668	16.6906	24.4462	-111.5	52.5
1264	13.5827	14.8563	22.8683	-111.5	53.5
1265	11.8713	11.5803	19.5391	-111.5	54.5
1266	10.4026	8.1974	18.3366	-111.5	55.5
1267	8.84627	6.73852	17.0575	-111.5	56.5
1268	8.63792	6.2194	15.1919	-111.5	57.5
1269	7.6028	6.49784	13.5778	-111.5	58.5
1270	6.45251	6.62695	12.5112	-111.5	59.5
1271	5.65251	6.07816	11.4923	-111.5	60.5
1272	5.47913	5.34766	8.86679	-111.5	61.5
1273	4.88033	5.20537	7.28635	-111.5	62.5
1274	5.16194	5.47775	6.92924	-111.5	63.5
1275	5.8567	6.7626	7.15604	-111.5	64.5
1276	5.95485	7.25897	7.65676	-111.5	65.5
1277	7.3129	7.99764	9.70554	-111.5	66.5
1278	7.97108	8.60247	10.7488	-111.5	67.5
1279	7.48226	9.01106	11.6096	-111.5	68.5
1280	7.1166	8.92837	11.611	-111.5	69.5
1281	7.58477	9.07401	12.9044	-111.5	70.5
1282	7.47797	9.47923	13.1861	-111.5	71.5
1283	7.53629	10.1286	10.4616	-111.5	72.5
1284	9.57647	12.0464	12.3879	-111.5	73.5
1285	9.18689	13.6037	17.4656	-111.5	74.5
1286	10.1914	15.3902	21.0256	-111.5	75.5
1287	9.65058	15.7444	21.8844	-111.5	76.5
1288	9.8037	18.101	30.085	-111.5	77.5
1289	9.27496	19.7093	38.0583	-111.5	78.5
1290	1.84752	2.3094	25.8636	-111.5	79.5
1291	2.02073	0.80829	24.9652	-111.5	80.5
1292	2.25167	0.11547	23.2199	-111.5	81.5
1293	12.9581	31.831	51.5792	-112.5	-71.5
1294	3.62119	20.1187	39.8935	-112.5	-72.5
1295	0.707107	3.14733	15.6715	-112.5	-73.5
1296	0.0301511	0.7741	1.98472	-112.5	-74.5
1297	0	0.083205	0.22188	-112.5	-75.5
1298	0	0	0	-112.5	-76.5
1299	0	0	0	-112.5	-77.5
1300	0	0	0	-112.5	-78.5
1301	0	0	0	-112.5	-79.5
1302	0	0	0	-112.5	-80.5
1303	0	0	0	-112.5	-81.5
1304	0	0	0	-112.5	-82.5
1305	0	0	0	-112.5	-83.5
1306	0	0	0	-112.5	-84.5
1307	0	0	0	-112.5	-85.5
1308	0	0	0	-112.5	-86.5
1309	0	0	0	-112.5	-87.5
1310	0	0	0	-112.5	-88.5
1311	13.8637	21.1666	21.6002	-112.5	22.5
1312	11.0518	16.9736	23.2846	-112.5	23.5
1313	2.68514	8.77895	24.8105	-112.5	24.5
1314	4.30155	6.65658	27.2501	-112.5	25.5
1315	4.80139	6.9515	18.3388	-112.5	26.5
1316	3.28684	5.45924	12.0611	-112.5	27.5
1317	3.7	4.55448	0.208167	-112.5	28.5
1318	11.6825	13.8976	19.3983	-112.5	29.5
1319	9.95739	10.9906	14.6211	-112.5	30.5
1320	9.26748	11.1423	14.2876	-112.5	31.5
1321	10.9158	13.1512	16.0649	-112.5	32.5
1322	11.2125	14.8693	20.695	-112.5	33.5
1323	9.91564	16.4276	25.4406	-112.5	34.5
1324	8.61676	15.8159	26.3073	-112.5	35.5
1325	8.91407	12.4704	19.0318	-112.5	36.5
1326	12.9267	13.5778	14.0104	-112.5	37.5
1327	12.8337	15.15	13.5184	-112.5	38.5
1328	15.6958	20.9174	17.6451	-112.5	39.5
1329	16.1147	24.843	22.9854	-112.5	40.5
1330	16.2802	27.3048	28.0595	-112.5	41.5
1331	16.3039	26.8925	30.3545	-112.5	42.5
1332	15.6854	24.3338	31.2509	-112.5	43.5
1333	14.9514	20.1704	29.9698	-112.5	44.5
1334	15.2833	17.4629	29.7772	-112.5	45.5
1335	15.3283	16.9508	29.4833	-112.5	46.5
1336	15.9488	18.5369	28.2716	-112.5	47.5
1337	16.8564	19.0486	26.9828	-112.5	48.5
1338	16.2582	18.2513	26.2484	-112.5	49.5
1339	15.8244	16.8105	24.5293	-112.5	50.5
1340	15.0384	15.5855	21.9138	-112.5	51.5
1341	14.868	15.1597	22.3455	-112.5	52.5
1342	14.0657	13.6385	20.8457	-112.5	53.5
1343	12.3326	11.2238	18.5052	-112.5	54.5
1344	11.2439	8.69132	18.3031	-112.5	55.5
1345	9.29495	6.92172	17.4914	-112.5	56.5
1346	8.52272	6.24031	15.8658	-112.5	57.5
1347	7.46942	6.24311	13.9411	-112.5	58.5
1348	6.5529	6.50825	12.9687	-112.5	59.5
1349	5.74008	6.15042	10.8867	-112.5	60.5
1350	5.43633	5.3439	9.46173	-112.5	61.5
1351	5.27281	5.04354	8.37458	-112.5	62.5
1352	5.2842	5.24859	7.79109	-112.5	63.5
1353	6.35501	5.97664	7.57866	-112.5	64.5
1354	5.91783	7.23366	7.84904	-112.5	65.5
1355	7.25132	7.77684	9.53787	-112.5	66.5
1356	8.02661	8.76959	10.7799	-112.5	67.5
1357	7.40341	9.13214	11.5082	-112.5	68.5
1358	7.28866	9.07612	11.3856	-112.5	69.5
1359	7.56551	9.15463	12.5828	-112.5	70.5
1360	7.39099	9.48012	13.2724	-112.5	71.5
1361	7.48844	9.59604	10.6719	-112.5	72.5
1362	9.0279	11.9207	11.1908	-112.5	73.5
1363	9.03425	13.6982	17.1581	-112.5	74.5
1364	9.95613	15.4383	21.2345	-112.5	75.5
1365	9.65344	15.92	21.8265	-112.5	76.5
1366	9.58061	17.7473	30.9552	-112.5	77.5
1367	8.8293	19.4127	38.0789	-112.5	78.5
1368	1.73205	2.25167	26.4942	-112.5	79.5
1369	1.61658	1.03923	25.4006	-112.5	80.5
1370	12.5075	32.3883	51.7937	-113.5	-71.5
1371	3.63277	20.2898	39.4779	-113.5	-72.5
1372	0.917606	3.13332	15.0037	-113.5	-73.5
1373	0	0.74653	1.52614	-113.5	-74.5
1374	0	0.083205	0.083205	-113.5	-75.5
1375	0	0	0	-113.5	-76.5
1376	0	0	0	-113.5	-77.5
1377	0	0	0	-113.5	-78.5
1378	0	0	0	-113.5	-79.5
1379	0	0	0	-113.5	-80.5
1380	0	0	0	-113.5	-81.5
1381	0	0	0	-113.5	-82.5
1382	0	0	0	-113.5	-83.5
1383	0	0	0	-113.5	-84.5
1384	0	0	0	-113.5	-85.5
1385	0	0	0	-113.5	-86.5
1386	0	0	0	-113.5	-87.5
1387	0	0	0	-113.5	-88.5
1388	10.7612	22.8324	23.3676	-113.5	22.5
1389	5.68888	21.6022	25.5259	-113.5	23.5
1390	6.00694	18.941	26.9412	-113.5	24.5
1391	7.4505	13.1341	21.6723	-113.5	25.5
1392	0.665833	4.86758	21.357	-113.5	26.5
1393	3.18957	6.33798	19.7502	-113.5	27.5
1394	2.00333	4.54569	8.44176	-113.5	28.5
1395	12.3406	15.8545	21.697	-113.5	29.5
1396	10.6804	11.49	16.0412	-113.5	30.5
1397	10.176	10.5844	14.4951	-113.5	31.5
1398	10.3973	11.9086	15.7549	-113.5	32.5
1399	11.22	13.5166	19.1073	-113.5	33.5
1400	10.0637	13.6038	22.3641	-113.5	34.5
1401	7.80295	13.5506	22.8605	-113.5	35.5
1402	5.664	11.7851	19.3834	-113.5	36.5
1403	10.7205	12.2353	13.3589	-113.5	37.5
1404	10.9405	13.0725	13.1707	-113.5	38.5
1405	14.5342	18.2183	15.1137	-113.5	39.5
1406	15.8366	23.5661	20.5089	-113.5	40.5
1407	16.688	26.7813	24.8968	-113.5	41.5
1408	17.1887	28.1174	28.4665	-113.5	42.5
1409	18.1806	27.0008	31.3504	-113.5	43.5
1410	16.9208	22.3201	31.4836	-113.5	44.5
1411	16.5896	19.7205	32.6133	-113.5	45.5
1412	15.6862	18.8705	31.6512	-113.5	46.5
1413	16.5859	20.0019	30.2745	-113.5	47.5
1414	17.022	19.8753	29.0996	-113.5	48.5
1415	16.8829	18.4154	27.4242	-113.5	49.5
1416	16.4101	16.2732	24.1121	-113.5	50.5
1417	15.693	14.6887	20.6301	-113.5	51.5
1418	14.9354	13.6039	20.1081	-113.5	52.5
1419	14.1465	12.5763	19.1234	-113.5	53.5
1420	12.9032	11.3247	18.6868	-113.5	54.5
1421	11.4798	8.61492	18.555	-113.5	55.5
1422	10.0306	7.11824	17.5903	-113.5	56.5
1423	8.63702	6.80008	16.4395	-113.5	57.5
1424	7.59264	5.94444	14.1147	-113.5	58.5
1425	6.83229	5.99015	13.2436	-113.5	59.5
1426	5.66026	5.54281	10.8538	-113.5	60.5
1427	5.54974	5.31325	9.46441	-113.5	61.5
1428	5.56172	4.75055	8.54256	-113.5	62.5
1429	5.75315	5.23346	8.07573	-113.5	63.5
1430	6.1613	5.96274	7.72942	-113.5	64.5
1431	6.03497	6.62017	7.76124	-113.5	65.5
1432	7.24182	7.69262	9.38424	-113.5	66.5
1433	7.86839	8.62618	10.5839	-113.5	67.5
1434	7.42204	8.91912	11.3044	-113.5	68.5
1435	7.62225	9.17916	11.5269	-113.5	69.5
1436	7.86352	9.30863	12.486	-113.5	70.5
1437	7.49446	9.53221	13.4295	-113.5	71.5
1438	7.55346	9.4084	11.9937	-113.5	72.5
1439	8.37402	10.9506	11.5948	-113.5	73.5
1440	8.65873	12.7549	16.099	-113.5	74.5
1441	10.0012	15.2235	21.1024	-113.5	75.5
1442	9.60805	15.6736	21.946	-113.5	76.5
1443	9.31369	18.262	31.1969	-113.5	77.5
1444	8.842	19.3096	40.2836	-113.5	78.5
1445	1.67432	2.25167	26.4976	-113.5	79.5
1446	1.55885	0.866025	25.6251	-113.5	80.5
1447	12.2819	32.9847	51.9442	-114.5	-71.5
1448	2.7236	20.5005	39.0733	-114.5	-72.5
1449	0.60663	3.1676	14.4557	-114.5	-73.5
1450	0.0904534	0.309466	0.44793	-114.5	-74.5
1451	0	0.05547	0.083205	-114.5	-75.5
1452	0	0	0	-114.5	-76.5
1453	0	0	0	-114.5	-77.5
1454	0	0	0	-114.5	-78.5
1455	0	0	0	-114.5	-79.5
1456	0	0	0	-114.5	-80.5
1457	0	0	0	-114.5	-81.5
1458	0	0	0	-114.5	-82.5
1459	0	0	0	-114.5	-83.5
1460	0	0	0	-114.5	-84.5
1461	0	0	0	-114.5	-85.5
1462	0	0	0	-114.5	-86.5
1463	0	0	0	-114.5	-87.5
1464	0	0	0	-114.5	-88.5
1465	2.54231	8.37636	19.9951	-114.5	24.5
1466	3.80701	11.65	24.9664	-114.5	25.5
1467	1.89033	12.4444	24.8429	-114.5	26.5
1468	4.32088	12.5044	20.8192	-114.5	27.5
1469	2.43379	7.89261	10.9823	-114.5	28.5
1470	12.4708	17.8182	24.0867	-114.5	29.5
1471	11.4333	13.6454	18.5317	-114.5	30.5
1472	10.7814	11.6547	16.5022	-114.5	31.5
1473	9.87169	11.806	15.5891	-114.5	32.5
1474	10.4372	12.1972	17.1667	-114.5	33.5
1475	9.60524	11.6539	19.5688	-114.5	34.5
1476	9.25467	11.7521	21.6985	-114.5	35.5
1477	6.97894	12.1767	22.0602	-114.5	36.5
1478	8.77741	11.1424	14.7393	-114.5	37.5
1479	9.42253	11.2711	14.2485	-114.5	38.5
1480	12.533	14.2364	14.9761	-114.5	39.5
1481	15.0739	21.882	18.9687	-114.5	40.5
1482	16.3231	25.0053	22.921	-114.5	41.5
1483	17.9496	28.0296	26.8614	-114.5	42.5
1484	17.8764	27.2309	29.1809	-114.5	43.5
1485	17.0939	25.2527	31.7933	-114.5	44.5
1486	16.4022	22.3986	33.1447	-114.5	45.5
1487	16.4724	21.1496	32.5001	-114.5	46.5
1488	16.9401	20.7882	32.1779	-114.5	47.5
1489	17.0926	20.6321	30.9551	-114.5	48.5
1490	16.7165	17.8424	28.2945	-114.5	49.5
1491	16.371	15.5779	24.2886	-114.5	50.5
1492	15.9956	14.5492	19.8994	-114.5	51.5
1493	15.2547	13.0054	19.6065	-114.5	52.5
1494	14.3726	11.67	18.7464	-114.5	53.5
1495	13.2825	11.3151	18.947	-114.5	54.5
1496	11.6011	9.25884	19.1148	-114.5	55.5
1497	10.5773	7.61013	17.7085	-114.5	56.5
1498	9.07494	6.90925	16.6593	-114.5	57.5
1499	7.66281	6.34001	14.4517	-114.5	58.5
1500	7.26995	5.74527	13.7974	-114.5	59.5
1501	5.84249	5.32481	11.651	-114.5	60.5
1502	5.86199	5.16392	9.90849	-114.5	61.5
1503	5.88903	4.72681	8.97214	-114.5	62.5
1504	6.10737	5.41436	8.35199	-114.5	63.5
1505	6.35098	5.43651	7.85341	-114.5	64.5
1506	6.00757	6.2974	7.95764	-114.5	65.5
1507	7.32522	7.52334	9.3467	-114.5	66.5
1508	7.72465	8.46819	10.5706	-114.5	67.5
1509	7.69172	9.06692	11.2347	-114.5	68.5
1510	7.75127	9.34955	11.4997	-114.5	69.5
1511	7.81927	9.45414	12.5949	-114.5	70.5
1512	7.75609	9.59813	13.6018	-114.5	71.5
1513	7.66074	9.43048	12.7122	-114.5	72.5
1514	7.51586	10.2796	12.4882	-114.5	73.5
1515	8.61736	12.3859	15.6861	-114.5	74.5
1516	9.73698	14.8171	20.9181	-114.5	75.5
1517	9.39841	15.7458	21.4561	-114.5	76.5
1518	9.30761	18.0897	34.5038	-114.5	77.5
1519	8.68071	19.1056	40.6936	-114.5	78.5
1520	11.7748	33.3464	52.0887	-115.5	-71.5
1521	2.76261	20.9979	38.8591	-115.5	-72.5
1522	0.715542	3.11577	14.5345	-115.5	-73.5
1523	0	0.305505	0.385141	-115.5	-74.5
1524	0	0.027735	0.027735	-115.5	-75.5
1525	0	0	0	-115.5	-76.5
1526	0	0	0	-115.5	-77.5
1527	0	0	0	-115.5	-78.5
1528	0	0	0	-115.5	-79.5
1529	0	0	0	-115.5	-80.5
1530	0	0	0	-115.5	-81.5
1531	0	0	0	-115.5	-82.5
1532	0	0	0	-115.5	-83.5
1533	0	0	0	-115.5	-84.5
1534	0	0	0	-115.5	-85.5
1535	0	0	0	-115.5	-86.5
1536	0	0	0	-115.5	-87.5
1537	0	0	0	-115.5	-88.5
1538	1.22202	2.32881	11.342	-115.5	25.5
1539	1.50997	3.2187	10.8859	-115.5	26.5
1540	1.51767	3.18957	13.2503	-115.5	27.5
1541	2.40278	5.29182	18.3093	-115.5	28.5
1542	0.981495	13.1933	18.5259	-115.5	29.5
1543	5.31131	11.9553	11.6281	-115.5	30.5
1544	12.1503	16.3788	21.4324	-115.5	31.5
1545	11.4201	14.1504	18.7236	-115.5	32.5
1546	11.0852	12.3621	16.8889	-115.5	33.5
1547	10.2887	10.2795	17.3602	-115.5	34.5
1548	9.98292	11.0338	20.927	-115.5	35.5
1549	8.91606	12.4237	23.6592	-115.5	36.5
1550	9.43327	11.8637	19.2163	-115.5	37.5
1551	7.67031	11.5368	17.8447	-115.5	38.5
1552	11.0934	12.8536	16.4627	-115.5	39.5
1553	13.7449	18.6766	19.3442	-115.5	40.5
1554	15.5335	22.2292	21.6546	-115.5	41.5
1555	17.4537	26.3359	25.4676	-115.5	42.5
1556	18.0002	26.8327	28.2014	-115.5	43.5
1557	17.2833	25.9897	30.1866	-115.5	44.5
1558	16.6735	23.8968	32.3487	-115.5	45.5
1559	17.2549	22.5209	32.4293	-115.5	46.5
1560	17.9778	21.8695	32.9932	-115.5	47.5
1561	17.2842	20.5231	31.4018	-115.5	48.5
1562	16.8293	17.6942	29.1064	-115.5	49.5
1563	16.6657	15.5275	25.6612	-115.5	50.5
1564	16.693	14.9318	21.0529	-115.5	51.5
1565	15.6847	13.3716	19.8955	-115.5	52.5
1566	14.5849	11.4102	19.5475	-115.5	53.5
1567	13.5257	10.8739	19.7844	-115.5	54.5
1568	11.9126	9.59657	19.1285	-115.5	55.5
1569	11.2831	8.48925	18.1859	-115.5	56.5
1570	9.54241	7.57919	16.6598	-115.5	57.5
1571	8.46845	6.84159	15.3458	-115.5	58.5
1572	7.49593	6.36624	15.0257	-115.5	59.5
1573	6.36637	5.78958	12.286	-115.5	60.5
1574	6.63443	5.37627	10.1164	-115.5	61.5
1575	6.26917	4.56965	9.49858	-115.5	62.5
1576	6.5033	5.00475	8.92392	-115.5	63.5
1577	6.56403	5.51443	8.41542	-115.5	64.5
1578	6.02196	5.86467	8.07532	-115.5	65.5
1579	6.74215	7.4019	8.75614	-115.5	66.5
1580	7.51067	8.21372	10.384	-115.5	67.5
1581	7.73241	9.16956	11.4841	-115.5	68.5
1582	7.89694	9.19458	11.8475	-115.5	69.5
1583	8.01511	9.49126	12.6285	-115.5	70.5
1584	7.77373	9.70562	13.87	-115.5	71.5
1585	7.56965	9.59848	13.3104	-115.5	72.5
1586	7.46155	10.0488	13.5548	-115.5	73.5
1587	8.50962	12.1975	15.7139	-115.5	74.5
1588	8.92771	14.2816	20.6745	-115.5	75.5
1589	9.39029	15.7364	22.0591	-115.5	76.5
1590	8.86386	17.5732	33.5898	-115.5	77.5
1591	8.35898	18.7338	40.1436	-115.5	78.5
1592	11.3063	33.7129	52.2154	-116.5	-71.5
1593	2.69203	21.5839	38.5308	-116.5	-72.5
1594	0.779744	2.99266	14.7075	-116.5	-73.5
1595	0	0.304033	0.380452	-116.5	-74.5
1596	0	0.027735	0.027735	-116.5	-75.5
1597	0	0	0	-116.5	-76.5
1598	0	0	0	-116.5	-77.5
1599	0	0	0	-116.5	-78.5
1600	0	0	0	-116.5	-79.5
1601	0	0	0	-116.5	-80.5
1602	0	0	0	-116.5	-81.5
1603	0	0	0.027735	-116.5	-82.5
1604	0	0	0	-116.5	-83.5
1605	0	0	0	-116.5	-84.5
1606	0	0	0	-116.5	-85.5
1607	0	0	0	-116.5	-86.5
1608	0	0	0	-116.5	-87.5
1609	0	0	0	-116.5	-88.5
1610	0.360555	1.17898	13.0736	-116.5	25.5
1611	0.378594	0.208167	7.45743	-116.5	26.5
1612	0.378594	0.23094	5.17816	-116.5	27.5
1613	0.83865	0.665833	7.56395	-116.5	28.5
1614	1.24231	1.95533	11.4286	-116.5	29.5
1615	2.0502	9.92321	19.4548	-116.5	30.5
1616	15.1529	19.0143	27.2499	-116.5	31.5
1617	13.5972	17.5925	22.3196	-116.5	32.5
1618	12.1092	14.3988	18.2312	-116.5	33.5
1619	11.8303	11.3822	18	-116.5	34.5
1620	11.5779	11.3502	21.5815	-116.5	35.5
1621	12.2368	14.0448	26.3468	-116.5	36.5
1622	11.4845	16.5857	27.2264	-116.5	37.5
1623	7.16023	13.4261	24.4352	-116.5	38.5
1624	9.26467	13.1902	20.4813	-116.5	39.5
1625	14.3161	17.7125	18.5946	-116.5	40.5
1626	15.774	21.229	19.4656	-116.5	41.5
1627	16.6501	24.1425	23.0328	-116.5	42.5
1628	17.4187	25.3979	26.6834	-116.5	43.5
1629	17.1753	24.9722	27.9173	-116.5	44.5
1630	17.222	23.6554	29.228	-116.5	45.5
1631	18.4095	22.9414	30.0459	-116.5	46.5
1632	18.6805	21.8957	31.1819	-116.5	47.5
1633	17.4549	20.4592	30.6554	-116.5	48.5
1634	17.3465	17.8408	28.9347	-116.5	49.5
1635	17.3359	16.5063	26.0424	-116.5	50.5
1636	17.3644	15.5552	21.601	-116.5	51.5
1637	16.1487	13.7834	19.7361	-116.5	52.5
1638	15.1058	11.7634	19.7488	-116.5	53.5
1639	13.8321	10.7481	19.9211	-116.5	54.5
1640	12.3075	10.1177	19.77	-116.5	55.5
1641	11.327	8.88431	19.052	-116.5	56.5
1642	9.69959	8.20113	17.4027	-116.5	57.5
1643	8.84399	7.05189	15.9787	-116.5	58.5
1644	7.69036	6.48136	14.6474	-116.5	59.5
1645	7.09367	5.93232	12.7432	-116.5	60.5
1646	7.04915	5.61641	10.911	-116.5	61.5
1647	6.25691	4.54984	10.3262	-116.5	62.5
1648	6.77035	4.8025	9.12048	-116.5	63.5
1649	6.60728	5.3843	8.81307	-116.5	64.5
1650	6.11915	5.39763	8.13214	-116.5	65.5
1651	6.69534	7.39421	8.70225	-116.5	66.5
1652	7.55174	7.80119	9.95612	-116.5	67.5
1653	7.79089	8.90762	11.7587	-116.5	68.5
1654	8.31033	9.21219	12.8644	-116.5	69.5
1655	8.48376	9.91636	13.2843	-116.5	70.5
1656	8.28484	10.2253	14.042	-116.5	71.5
1657	7.85688	10.0395	14.0015	-116.5	72.5
1658	7.87191	10.2898	15.0302	-116.5	73.5
1659	8.44422	12.0741	16.6118	-116.5	74.5
1660	8.80516	14.1437	20.5798	-116.5	75.5
1661	9.48213	15.8691	22.9335	-116.5	76.5
1662	8.86255	17.6999	32.5452	-116.5	77.5
1663	8.13893	18.3031	39.9131	-116.5	78.5
1664	11.385	34.4199	52.8998	-117.5	-71.5
1665	2.79428	22.0732	38.4293	-117.5	-72.5
1666	0.725948	3.16733	14.8365	-117.5	-73.5
1667	0.0301511	0.33282	0.426224	-117.5	-74.5
1668	0	0.027735	0	-117.5	-75.5
1669	0	0	0	-117.5	-76.5
1670	0	0	0	-117.5	-77.5
1671	0	0	0	-117.5	-78.5
1672	0	0	0	-117.5	-79.5
1673	0	0	0	-117.5	-80.5
1674	0	0	0	-117.5	-81.5
1675	0	0	0.027735	-117.5	-82.5
1676	0	0	0	-117.5	-83.5
1677	0	0	0	-117.5	-84.5
1678	0	0	0	-117.5	-85.5
1679	0	0	0	-117.5	-86.5
1680	0	0	0	-117.5	-87.5
1681	0	0	0	-117.5	-88.5
1682	0.057735	0.152753	6.20242	-117.5	26.5
1683	0.057735	0.057735	2.8746	-117.5	27.5
1684	0.057735	0.057735	1.94679	-117.5	28.5
1685	0.057735	0.208167	2.48462	-117.5	29.5
1686	0.43589	0.723418	5.98777	-117.5	30.5
1687	0.602771	2.71846	12.8858	-117.5	31.5
1688	14.8846	19.8003	30.3944	-117.5	32.5
1689	14.2676	14.4031	22.8016	-117.5	33.5
1690	13.7209	14.6713	20.155	-117.5	34.5
1691	14.0817	14.7331	24.1027	-117.5	35.5
1692	15.9442	18.6818	31.4899	-117.5	36.5
1693	15.0093	19.9902	35.6472	-117.5	37.5
1694	11.204	17.442	32.5057	-117.5	38.5
1695	7.51312	14.0796	26.6651	-117.5	39.5
1696	12.0083	16.0123	22.1046	-117.5	40.5
1697	14.4763	18.6259	20.6313	-117.5	41.5
1698	16.0339	20.6829	21.9202	-117.5	42.5
1699	16.6513	21.5969	23.2729	-117.5	43.5
1700	16.9534	22.8318	23.691	-117.5	44.5
1701	18.4836	21.9382	23.6871	-117.5	45.5
1702	18.5671	20.8566	26.4813	-117.5	46.5
1703	18.4887	20.4434	28.0473	-117.5	47.5
1704	17.9222	20.6232	29.5641	-117.5	48.5
1705	17.3715	18.1165	27.9952	-117.5	49.5
1706	17.0773	16.5236	26.181	-117.5	50.5
1707	17.1929	15.4617	22.0961	-117.5	51.5
1708	16.2692	13.9704	20.1011	-117.5	52.5
1709	15.233	12.0942	20.2029	-117.5	53.5
1710	13.4989	10.7149	20.869	-117.5	54.5
1711	12.224	9.79396	20.4876	-117.5	55.5
1712	11.4313	9.36416	19.7847	-117.5	56.5
1713	9.80759	8.92435	19.1132	-117.5	57.5
1714	9.47798	7.84425	17.3795	-117.5	58.5
1715	7.98738	6.60923	14.4885	-117.5	59.5
1716	7.53499	6.37019	12.9366	-117.5	60.5
1717	6.97327	5.79907	11.6502	-117.5	61.5
1718	6.97368	4.51546	10.696	-117.5	62.5
1719	6.73454	4.60298	9.5557	-117.5	63.5
1720	6.60127	5.13085	8.79117	-117.5	64.5
1721	6.21612	5.83193	8.46632	-117.5	65.5
1722	6.65462	7.17767	8.40847	-117.5	66.5
1723	7.4056	7.76688	9.84989	-117.5	67.5
1724	8.22725	8.81576	12.2392	-117.5	68.5
1725	8.27157	9.235	12.9324	-117.5	69.5
1726	8.49923	9.76622	13.482	-117.5	70.5
1727	8.63867	10.4797	14.1709	-117.5	71.5
1728	8.20437	10.3446	14.2137	-117.5	72.5
1729	7.92869	10.6444	15.9044	-117.5	73.5
1730	8.38562	11.5301	17.1613	-117.5	74.5
1731	9.12221	14.3958	19.8409	-117.5	75.5
1732	9.6541	15.9207	23.2464	-117.5	76.5
1733	9.06565	17.8071	29.6929	-117.5	77.5
1734	8.07335	18.2983	39.5952	-117.5	78.5
1735	11.232	34.8413	53.1113	-118.5	-71.5
1736	2.80393	22.5924	38.284	-118.5	-72.5
1737	0.848528	3.52501	15.1466	-118.5	-73.5
1738	0.0301511	0.33282	0.426524	-118.5	-74.5
1739	0	0	0	-118.5	-75.5
1740	0	0	0	-118.5	-76.5
1741	0	0	0	-118.5	-77.5
1742	0	0	0	-118.5	-78.5
1743	0	0	0	-118.5	-79.5
1744	0	0	0	-118.5	-80.5
1745	0	0	0	-118.5	-81.5
1746	0	0	0.027735	-118.5	-82.5
1747	0	0	0	-118.5	-83.5
1748	0	0	0	-118.5	-84.5
1749	0	0	0	-118.5	-85.5
1750	0	0	0	-118.5	-86.5
1751	0	0	0	-118.5	-87.5
1752	0	0	0	-118.5	-88.5
1753	0.057735	0.11547	1.21244	-118.5	31.5
1754	0.305505	1.04083	7.73585	-118.5	32.5
1755	15.191	17.5588	27.9204	-118.5	33.5
1756	16.6849	14.6813	23.568	-118.5	34.5
1757	16.6226	17.7833	26.8693	-118.5	35.5
1758	18.3154	21.2679	36.096	-118.5	36.5
1759	19.2724	23.4357	41.2153	-118.5	37.5
1760	15.4319	22.4698	39.3366	-118.5	38.5
1761	8.36902	18.0114	34.2685	-118.5	39.5
1762	9.29493	15.3726	26.744	-118.5	40.5
1763	11.3478	17.146	23.9657	-118.5	41.5
1764	13.0548	19.0855	22.4922	-118.5	42.5
1765	14.5513	19.4569	19.7066	-118.5	43.5
1766	16.3317	19.5872	18.5036	-118.5	44.5
1767	17.0578	18.996	18.8355	-118.5	45.5
1768	17.4071	19.6697	21.9408	-118.5	46.5
1769	18.7559	19.2506	23.3815	-118.5	47.5
1770	18.0693	19.8644	27.0826	-118.5	48.5
1771	18.149	18.8412	27.6523	-118.5	49.5
1772	17.6836	16.4911	26.0384	-118.5	50.5
1773	17.0779	15.1639	22.8153	-118.5	51.5
1774	16.328	13.7835	21.0738	-118.5	52.5
1775	15.2163	12.0606	20.5514	-118.5	53.5
1776	13.4289	10.8038	20.7036	-118.5	54.5
1777	12.4052	9.81847	20.6561	-118.5	55.5
1778	11.3526	9.52248	20.0418	-118.5	56.5
1779	10.2651	9.23838	20.2712	-118.5	57.5
1780	9.64877	7.98438	18.5036	-118.5	58.5
1781	8.31869	7.26007	15.7474	-118.5	59.5
1782	7.64354	6.51426	13.7266	-118.5	60.5
1783	7.27561	5.73579	12.5268	-118.5	61.5
1784	7.29343	4.66986	11.3683	-118.5	62.5
1785	6.58657	4.97469	9.60788	-118.5	63.5
1786	6.61228	4.97424	8.6691	-118.5	64.5
1787	6.64271	5.71614	8.05321	-118.5	65.5
1788	6.93981	7.41015	8.5922	-118.5	66.5
1789	7.5524	7.6665	10.191	-118.5	67.5
1790	8.31353	8.70019	12.2828	-118.5	68.5
1791	8.45284	9.09589	13.1519	-118.5	69.5
1792	8.91855	9.91206	14.2037	-118.5	70.5
1793	8.70154	10.1356	13.879	-118.5	71.5
1794	8.45676	10.6605	14.7377	-118.5	72.5
1795	8.12553	11.1261	16.4253	-118.5	73.5
1796	8.42935	11.8538	17.6563	-118.5	74.5
1797	9.76179	15.068	20.6948	-118.5	75.5
1798	9.93322	16.1084	24.0512	-118.5	76.5
1799	8.96606	17.7104	29.3956	-118.5	77.5
1800	8.13182	18.2895	39.8863	-118.5	78.5
1801	11.527	35.1158	53.3913	-119.5	-71.5
1802	2.92096	22.9038	38.0847	-119.5	-72.5
1803	1.0872	3.77116	14.8	-119.5	-73.5
1804	0	0.33282	0.390266	-119.5	-74.5
1805	0	0	0	-119.5	-75.5
1806	0	0	0	-119.5	-76.5
1807	0	0	0	-119.5	-77.5
1808	0	0	0	-119.5	-78.5
1809	0	0	0	-119.5	-79.5
1810	0	0	0	-119.5	-80.5
1811	0	0	0.027735	-119.5	-81.5
1812	0	0	0.027735	-119.5	-82.5
1813	0	0	0	-119.5	-83.5
1814	0	0	0	-119.5	-84.5
1815	0	0	0	-119.5	-85.5
1816	0	0	0	-119.5	-86.5
1817	0	0	0	-119.5	-87.5
1818	0	0	0	-119.5	-88.5
1819	0.057735	0.057735	0.208167	-119.5	31.5
1820	0.057735	0.057735	0.866025	-119.5	32.5
1821	7.86067	14.3031	36.724	-119.5	33.5
1822	12.4903	15.4604	26.5114	-119.5	34.5
1823	16.1132	17.787	28.0633	-119.5	35.5
1824	17.5846	20.8021	33.0388	-119.5	36.5
1825	20.0498	24.2782	41.074	-119.5	37.5
1826	14.9429	22.3672	40.6151	-119.5	38.5
1827	8.92507	18.4178	35.7831	-119.5	39.5
1828	8.70894	15.9034	28.879	-119.5	40.5
1829	8.21285	16.9118	27.5333	-119.5	41.5
1830	9.7379	17.5229	24.6856	-119.5	42.5
1831	12.3031	16.9932	20.826	-119.5	43.5
1832	13.6536	16.7076	18.6477	-119.5	44.5
1833	14.592	16.1282	17.0958	-119.5	45.5
1834	15.3015	16.0605	17.5201	-119.5	46.5
1835	16.8371	16.4396	18.2483	-119.5	47.5
1836	18.3271	19.7439	24.0268	-119.5	48.5
1837	18.46	19.2821	26.444	-119.5	49.5
1838	18.0197	16.7086	25.1254	-119.5	50.5
1839	16.8461	15.0512	23.4222	-119.5	51.5
1840	15.9246	13.4244	22.5077	-119.5	52.5
1841	15.4499	12.2174	21.7233	-119.5	53.5
1842	13.7576	10.8115	21.0827	-119.5	54.5
1843	13.1522	10.2894	20.5538	-119.5	55.5
1844	11.7076	9.61601	19.96	-119.5	56.5
1845	10.6767	9.73846	20.495	-119.5	57.5
1846	10.2182	8.99209	19.2738	-119.5	58.5
1847	9.12419	7.8717	16.9951	-119.5	59.5
1848	7.84809	6.83815	14.8046	-119.5	60.5
1849	7.50884	6.07648	13.4773	-119.5	61.5
1850	7.42637	4.88589	11.8458	-119.5	62.5
1851	6.83571	5.1167	9.83996	-119.5	63.5
1852	6.53744	5.27705	8.29155	-119.5	64.5
1853	6.57075	5.61789	8.10259	-119.5	65.5
1854	6.88175	7.10744	8.8838	-119.5	66.5
1855	7.58971	7.5066	10.1468	-119.5	67.5
1856	8.28997	8.378	12.2463	-119.5	68.5
1857	8.54096	9.29548	13.1928	-119.5	69.5
1858	9.2223	10.1167	15.1081	-119.5	70.5
1859	8.92982	10.1965	14.0601	-119.5	71.5
1860	8.91169	11.0391	15.1072	-119.5	72.5
1861	8.82037	11.9401	17.1658	-119.5	73.5
1862	8.75903	12.2347	18.7096	-119.5	74.5
1863	10.1923	15.6466	20.415	-119.5	75.5
1864	9.90903	17.0553	24.9529	-119.5	76.5
1865	8.84063	17.8198	31.5642	-119.5	77.5
1866	8.07716	18.2367	41.0713	-119.5	78.5
1867	22.6244	28.2363	31.4408	-12.5	-70.5
1868	8.0455	10.0728	14.5157	-12.5	-71.5
1869	1.89952	3.71228	9.59472	-12.5	-72.5
1870	0.0603023	0.16641	1.1094	-12.5	-73.5
1871	0	0	0.138675	-12.5	-74.5
1872	0	0	0	-12.5	-75.5
1873	0	0	0	-12.5	-76.5
1874	0	0	0	-12.5	-77.5
1875	0	0	0	-12.5	-78.5
1876	0	0	0	-12.5	-79.5
1877	0	0	0	-12.5	-80.5
1878	0	0	0	-12.5	-81.5
1879	0	0	0	-12.5	-82.5
1880	0	0	0	-12.5	-83.5
1881	0	0	0	-12.5	-84.5
1882	0	0	0	-12.5	-85.5
1883	0	0	0	-12.5	-86.5
1884	0	0	0	-12.5	-87.5
1885	0	0	0	-12.5	-88.5
1886	23.0378	55.9908	44.6913	-12.5	10.5
1887	27.6639	46.8889	48.1239	-12.5	11.5
1888	34.2782	49.8758	53.1553	-12.5	12.5
1889	28.7254	36.2722	44.2916	-12.5	13.5
1890	19.1239	24.1005	40.5248	-12.5	14.5
1891	14.1661	17.4862	36.0333	-12.5	15.5
1892	15.0758	16.0893	30.8489	-12.5	16.5
1893	16.4274	15.7087	24.4748	-12.5	17.5
1894	18.6379	15.3564	20.8729	-12.5	18.5
1895	16.7022	14.3383	20.4366	-12.5	19.5
1896	14.4413	14.4546	19.8006	-12.5	20.5
1897	12.5744	14.2314	18.8141	-12.5	21.5
1898	11.6611	13.6621	19.0443	-12.5	22.5
1899	9.46798	14.2278	19.7589	-12.5	23.5
1900	9.54488	14.9101	21.1995	-12.5	24.5
1901	9.97993	16.533	23.5399	-12.5	25.5
1902	11.1847	15.9841	25.7948	-12.5	26.5
1903	14.907	19.2503	33.9324	-12.5	27.5
1904	5.87736	12.076	21.5286	-12.5	28.5
1905	1.00167	3.53695	12.0869	-12.5	29.5
1906	30.2551	21.3956	61.2831	-12.5	3.5
1907	0.321455	1.5885	7.10422	-12.5	30.5
1908	0.057735	0.493288	2.46644	-12.5	31.5
1909	0.057735	0.057735	0.814453	-12.5	32.5
1910	22.3943	24.5622	76.0622	-12.5	4.5
1911	24.4799	24.8429	87.4069	-12.5	5.5
1912	0.11547	0.11547	0.057735	-12.5	50.5
1913	0	0.173205	0.057735	-12.5	51.5
1914	0.11547	0	0.288675	-12.5	52.5
1915	0.404145	0.288675	0.80829	-12.5	53.5
1916	1.1547	0.750555	2.25167	-12.5	54.5
1917	2.19393	2.71355	4.4456	-12.5	55.5
1918	37.4155	23.726	78.8924	-12.5	6.5
1919	11.6281	24.6842	41.7939	-12.5	63.5
1920	15.0646	25.6076	30.042	-12.5	64.5
1921	14.2944	20.2515	13.6346	-12.5	65.5
1922	50.9312	80.6656	18.3091	-12.5	7.5
1923	4.33013	9.28278	40.3486	-12.5	79.5
1924	54.2646	84.6501	50.3066	-12.5	8.5
1925	0.635085	3.89401	41.2644	-12.5	80.5
1926	0.057735	4.11866	38.6769	-12.5	81.5
1927	1.09697	3.00056	33.0018	-12.5	82.5
1928	0	0.929157	26.53	-12.5	83.5
1929	0.057735	0.92376	20.3066	-12.5	84.5
1930	36.3806	67.6214	37.2442	-12.5	9.5
1931	12.1432	35.8111	53.7103	-120.5	-71.5
1932	3.31542	23.0366	37.7904	-120.5	-72.5
1933	0.831865	3.70104	14.097	-120.5	-73.5
1934	0	0.360555	0.469997	-120.5	-74.5
1935	0	0.027735	0	-120.5	-75.5
1936	0	0	0	-120.5	-76.5
1937	0	0	0	-120.5	-77.5
1938	0	0	0	-120.5	-78.5
1939	0	0	0	-120.5	-79.5
1940	0	0	0	-120.5	-80.5
1941	0	0	0.027735	-120.5	-81.5
1942	0	0	0.027735	-120.5	-82.5
1943	0	0	0.085485	-120.5	-83.5
1944	0	0	0	-120.5	-84.5
1945	0	0	0	-120.5	-85.5
1946	0	0	0	-120.5	-86.5
1947	0	0	0	-120.5	-87.5
1948	0	0	0	-120.5	-88.5
1949	0.057735	0.057735	0.208167	-120.5	32.5
1950	0.11547	0.34641	0.702377	-120.5	33.5
1951	1.24231	4.08534	7.3328	-120.5	34.5
1952	5.3345	8.87314	23.9684	-120.5	35.5
1953	7.77738	11.7727	26.2929	-120.5	36.5
1954	11.0752	16.0417	30.7871	-120.5	37.5
1955	9.8622	15.2035	33.1549	-120.5	38.5
1956	7.82693	13.7457	31.8215	-120.5	39.5
1957	8.63348	15.2799	28.5403	-120.5	40.5
1958	8.41237	16.4383	29.8194	-120.5	41.5
1959	9.02577	16.87	29.0816	-120.5	42.5
1960	9.58817	16.4458	27.3954	-120.5	43.5
1961	10.4677	15.4555	23.5358	-120.5	44.5
1962	11.9527	16.3921	21.4469	-120.5	45.5
1963	12.1689	15.2156	21.2443	-120.5	46.5
1964	14.1739	13.7565	17.9153	-120.5	47.5
1965	16.6459	18.0009	19.5111	-120.5	48.5
1966	18.0295	18.5915	23.817	-120.5	49.5
1967	18.0854	16.5841	23.881	-120.5	50.5
1968	16.9774	14.6737	23.9849	-120.5	51.5
1969	15.9954	13.3957	23.3855	-120.5	52.5
1970	15.5297	12.2046	22.7405	-120.5	53.5
1971	14.1309	10.6218	21.3584	-120.5	54.5
1972	12.9724	9.97564	20.7066	-120.5	55.5
1973	12.4873	9.98936	20.1452	-120.5	56.5
1974	10.9881	9.97769	20.228	-120.5	57.5
1975	10.1348	9.47618	19.8253	-120.5	58.5
1976	9.09583	8.30179	17.6934	-120.5	59.5
1977	8.5548	7.46463	15.0259	-120.5	60.5
1978	8.01025	6.5384	13.6883	-120.5	61.5
1979	7.93604	5.43133	11.8821	-120.5	62.5
1980	7.07684	5.45896	10.3853	-120.5	63.5
1981	6.59566	5.44684	8.3427	-120.5	64.5
1982	6.55774	5.77579	8.31596	-120.5	65.5
1983	7.07179	7.24801	9.34609	-120.5	66.5
1984	7.67774	7.48463	9.98064	-120.5	67.5
1985	8.15481	8.2614	11.8813	-120.5	68.5
1986	8.59179	9.57206	13.2975	-120.5	69.5
1987	9.18758	10.2554	15.1331	-120.5	70.5
1988	9.36995	10.7389	14.708	-120.5	71.5
1989	9.15697	11.4072	15.9518	-120.5	72.5
1990	9.02235	12.3083	18.2286	-120.5	73.5
1991	9.02402	12.7544	19.2319	-120.5	74.5
1992	10.1224	16.2168	21.6782	-120.5	75.5
1993	9.7797	17.4578	26.7246	-120.5	76.5
1994	8.63232	18.1254	34.0375	-120.5	77.5
1995	9.47059	19.0366	50.7257	-120.5	78.5
1996	13.2796	36.4409	54.4232	-121.5	-71.5
1997	3.74606	22.8155	37.32	-121.5	-72.5
1998	0.944746	2.30415	9.65595	-121.5	-73.5
1999	0	0.38829	0.49923	-121.5	-74.5
[truncated: 28,158 more rows]

## Sheet: SD_in-mrsos
	SDrcp26	SDrcp45	SDrcp85	x	y
1	0	0	0	-0.5	-68.5
2	0	0	0	-0.5	-69.5
3	0.0301511	0.027735	0.027735	-0.5	-70.5
4	0.0301511	0.027735	0.027735	-0.5	-71.5
5	0.0301511	0.027735	0.027735	-0.5	-72.5
6	0.0301511	0.027735	0.027735	-0.5	-73.5
7	0.0301511	0.027735	0.027735	-0.5	-74.5
8	0.0301511	0.027735	0.027735	-0.5	-75.5
9	0.0301511	0.027735	0.027735	-0.5	-76.5
10	0.0301511	0.027735	0.027735	-0.5	-77.5
11	0.0301511	0.027735	0.027735	-0.5	-78.5
12	0.0301511	0.027735	0.027735	-0.5	-79.5
13	0.0301511	0.027735	0.027735	-0.5	-80.5
14	0.0301511	0.027735	0.027735	-0.5	-81.5
15	0.0301511	0.027735	0.027735	-0.5	-82.5
16	0.0301511	0.027735	0.027735	-0.5	-83.5
17	0.0301511	0.027735	0.027735	-0.5	-84.5
18	0.0301511	0.027735	0.027735	-0.5	-85.5
19	0.0301511	0.027735	0.027735	-0.5	-86.5
20	0.0301511	0.027735	0.027735	-0.5	-87.5
21	0.0301511	0.027735	0.027735	-0.5	-88.5
22	0	0	0	-0.5	1.5
23	8.85187	15.4305	30.9169	-0.5	10.5
24	6.87431	14.3615	24.7649	-0.5	11.5
25	17.255	23.9298	28.3328	-0.5	12.5
26	10.9723	21.3653	26.6585	-0.5	13.5
27	12.5697	21.5072	27.3435	-0.5	14.5
28	11.193	15.7761	23.8409	-0.5	15.5
29	10.8883	14.9373	24.0028	-0.5	16.5
30	8.96695	11.4361	20.855	-0.5	17.5
31	6.26854	7.92185	16.0805	-0.5	18.5
32	4.63755	5.48671	11.7297	-0.5	19.5
33	0	0	0	-0.5	2.5
34	21.7816	25.8613	43.3515	-0.5	20.5
35	40.4749	49.3448	54.0351	-0.5	21.5
36	21.8295	36.6348	35.7124	-0.5	22.5
37	25.8783	44.6945	62.1377	-0.5	23.5
38	1.01722	1.65297	3.70409	-0.5	24.5
39	1.48281	2.12714	4.11137	-0.5	25.5
40	1.27771	1.58588	2.35903	-0.5	26.5
41	1.72363	1.75766	2.21038	-0.5	27.5
42	1.35653	1.87281	2.84855	-0.5	28.5
43	2.86889	5.71127	5.6287	-0.5	29.5
44	0.23094	4.84974	1.96299	-0.5	3.5
45	2.86369	4.9626	3.04675	-0.5	30.5
46	6.11121	6.75788	7.80706	-0.5	31.5
47	12.9246	17.3191	30.3122	-0.5	32.5
48	23.1489	26.005	49.8242	-0.5	33.5
49	10.0569	15.0079	29.5087	-0.5	34.5
50	14.2324	24.1239	40.0255	-0.5	35.5
51	12.69	17.9473	34.7221	-0.5	36.5
52	12.2455	17.8915	31.7141	-0.5	37.5
53	16.107	29.5401	31.6091	-0.5	38.5
54	19.9388	33.0171	41.0752	-0.5	39.5
55	12.8768	27.5967	22.2306	-0.5	4.5
56	11.0527	36.7566	49.803	-0.5	40.5
57	8.54974	32.6055	51.956	-0.5	41.5
58	10.5255	25.6627	55.1589	-0.5	42.5
59	6.41801	18.8552	42.2374	-0.5	43.5
60	7.02721	17.2567	29.2796	-0.5	44.5
61	10.9434	15.8992	23.2414	-0.5	45.5
62	10.2739	14.1709	19.9435	-0.5	46.5
63	5.96676	14.0229	21.0779	-0.5	47.5
64	5.71268	15.5673	22.6297	-0.5	48.5
65	11.2997	18.6535	23.1723	-0.5	49.5
66	12.8834	21.1871	31.6569	-0.5	5.5
67	9.71487	19.5775	25.1037	-0.5	50.5
68	8.92561	19.1919	24.8839	-0.5	51.5
69	10.8136	17.685	26.1375	-0.5	52.5
70	13.6821	21.254	24.3896	-0.5	53.5
71	0.057735	0.057735	0.057735	-0.5	54.5
72	22.021	35.2629	14.5239	-0.5	55.5
73	13.5677	29.3871	6.40859	-0.5	56.5
74	0	0	0	-0.5	57.5
75	0	0	0	-0.5	58.5
76	0	0	0	-0.5	59.5
77	12.5938	18.0216	18.4137	-0.5	6.5
78	0	0	0	-0.5	60.5
79	0	0	0	-0.5	61.5
80	0	0	0	-0.5	62.5
81	13.5466	16.5412	15.2771	-0.5	7.5
82	9.81188	23.4886	15.9299	-0.5	8.5
83	8.31989	16.5023	29.4968	-0.5	9.5
84	0	0	0	-1.5	-68.5
85	0	0	0	-1.5	-69.5
86	0.0301511	0.027735	0.027735	-1.5	-70.5
87	0.0301511	0.027735	0.027735	-1.5	-71.5
88	0.0301511	0.027735	0.027735	-1.5	-72.5
89	0.0301511	0.027735	0.027735	-1.5	-73.5
90	0.0301511	0.027735	0.027735	-1.5	-74.5
91	0.0301511	0.027735	0.027735	-1.5	-75.5
92	0.0301511	0.027735	0.027735	-1.5	-76.5
93	0.0301511	0.027735	0.027735	-1.5	-77.5
94	0.0301511	0.027735	0.027735	-1.5	-78.5
95	0.0301511	0.027735	0.027735	-1.5	-79.5
96	0.0301511	0.027735	0.027735	-1.5	-80.5
97	0.0301511	0.027735	0.027735	-1.5	-81.5
98	0.0301511	0.027735	0.027735	-1.5	-82.5
99	0.0301511	0.027735	0.027735	-1.5	-83.5
100	0.0301511	0.027735	0.027735	-1.5	-84.5
101	0.0301511	0.027735	0.027735	-1.5	-85.5
102	0.0301511	0.027735	0.027735	-1.5	-86.5
103	0.0301511	0.027735	0.027735	-1.5	-87.5
104	0.0301511	0.027735	0.027735	-1.5	-88.5
105	0	0	0	-1.5	1.5
106	9.67269	14.759	31.7404	-1.5	10.5
107	11.0018	13.4558	25.036	-1.5	11.5
108	14.4867	20.2441	25.4159	-1.5	12.5
109	11.4612	21.6231	26.7224	-1.5	13.5
110	12.83	22.9597	29.7999	-1.5	14.5
111	11.1192	17.8536	24.3231	-1.5	15.5
112	10.7544	15.9189	24.6477	-1.5	16.5
113	9.02379	11.5305	19.3279	-1.5	17.5
114	7.28382	8.51879	15.0648	-1.5	18.5
115	4.79266	5.62122	10.5955	-1.5	19.5
116	0	0	0	-1.5	2.5
117	3.00814	4.30603	6.41345	-1.5	20.5
118	29.592	49.5234	64.2849	-1.5	21.5
119	19.2831	28.8447	26.1037	-1.5	22.5
120	13.3669	53.0328	70.807	-1.5	23.5
121	1.05106	1.47488	2.40619	-1.5	24.5
122	1.16713	1.08598	2.24708	-1.5	25.5
123	1.15758	1.19818	1.55394	-1.5	26.5
124	0.993433	1.17233	1.55233	-1.5	27.5
125	0.758108	0.999295	1.8437	-1.5	28.5
126	2.1361	2.73297	2.65156	-1.5	29.5
127	5.65803	5.65803	5.88897	-1.5	3.5
128	2.85702	4.56253	3.76201	-1.5	30.5
129	8.18889	8.87676	10.556	-1.5	31.5
130	12.149	22.2258	36.2539	-1.5	32.5
131	21.7917	28.3771	52.8931	-1.5	33.5
132	15.99	25.3323	50.1754	-1.5	34.5
133	17.6286	27.0784	44.1196	-1.5	35.5
134	16.8773	25.3199	40.9265	-1.5	36.5
135	15.0019	26.1261	36.4863	-1.5	37.5
136	17.2266	27.7552	37.7883	-1.5	38.5
137	18.5282	33.0725	39.8941	-1.5	39.5
138	12.5486	36.7832	37.9895	-1.5	4.5
139	12.2014	42.5593	58.0768	-1.5	40.5
140	4.67255	32.5139	57.1197	-1.5	41.5
141	7.98278	26.4165	57.0149	-1.5	42.5
142	4.51249	15.7961	43.2482	-1.5	43.5
143	9.43179	15.0528	25.6317	-1.5	44.5
144	10.0434	13.33	19.7403	-1.5	45.5
145	13.1483	14.5612	21.0696	-1.5	46.5
146	5.40718	13.4818	17.8022	-1.5	47.5
147	10.5963	15.5787	22.8536	-1.5	48.5
148	9.98329	14.5256	20.3273	-1.5	49.5
149	13.1788	24.859	37.5643	-1.5	5.5
150	12.7849	17.8455	25.6874	-1.5	50.5
151	9.4445	20.1178	24.5212	-1.5	51.5
152	10.1282	17.3875	23.8959	-1.5	52.5
153	14.09	18.465	23.8731	-1.5	53.5
154	9.71265	12.8294	18.8779	-1.5	54.5
155	14.0124	18.7338	22.7031	-1.5	55.5
156	18.5712	15.6144	23.1515	-1.5	56.5
157	16.2151	23.0912	40.602	-1.5	57.5
158	0.11547	0.057735	1.32791	-1.5	58.5
159	0	0	0	-1.5	59.5
160	12.4342	19.038	16.6482	-1.5	6.5
161	0	0	0	-1.5	60.5
162	0	0	0	-1.5	61.5
163	0	0	0	-1.5	62.5
164	11.1043	16.8883	13.1665	-1.5	7.5
165	8.23133	22.9134	20.519	-1.5	8.5
166	10.5406	16.9325	33.1575	-1.5	9.5
167	0	0	0	-10.5	-68.5
168	0	0	0	-10.5	-69.5
169	0.057735	0.057735	0.057735	-10.5	-70.5
170	0.0301511	0.027735	0.027735	-10.5	-71.5
171	0.0301511	10.0702	11.7897	-10.5	-72.5
172	0.0301511	9.76507	9.15491	-10.5	-73.5
173	0.0301511	0.027735	0.027735	-10.5	-74.5
174	0.0301511	0.027735	0.027735	-10.5	-75.5
175	0.0301511	0.027735	0.027735	-10.5	-76.5
176	0.0301511	0.027735	0.027735	-10.5	-77.5
177	0.0301511	0.027735	0.027735	-10.5	-78.5
178	0.0301511	0.027735	0.027735	-10.5	-79.5
179	0.0301511	0.027735	0.027735	-10.5	-80.5
180	0.0301511	0.027735	0.027735	-10.5	-81.5
181	0.0301511	0.027735	0.027735	-10.5	-82.5
182	0.0301511	0.027735	0.027735	-10.5	-83.5
183	0.0301511	0.027735	0.027735	-10.5	-84.5
184	0.0301511	0.027735	0.027735	-10.5	-85.5
185	0.0301511	0.027735	0.027735	-10.5	-86.5
186	0.0301511	0.027735	0.027735	-10.5	-87.5
187	0.0301511	0.027735	0.027735	-10.5	-88.5
188	0	0	0	-10.5	1.5
189	5.29057	18.1771	13.734	-10.5	10.5
190	13.0773	11.4875	26.7154	-10.5	11.5
191	12.8078	16.8853	30.1933	-10.5	12.5
192	11.8653	16.2581	27.0258	-10.5	13.5
193	8.72068	15.4884	21.9755	-10.5	14.5
194	9.69064	15.4036	20.5942	-10.5	15.5
195	10.2126	16.7386	21.3711	-10.5	16.5
196	9.14694	15.9901	20.7944	-10.5	17.5
197	10.8881	13.1843	17.0753	-10.5	18.5
198	9.78953	8.90453	12.6797	-10.5	19.5
199	0	0	0	-10.5	2.5
200	6.84548	5.29695	8.07646	-10.5	20.5
201	5.04199	3.54365	5.75491	-10.5	21.5
202	3.68898	1.96191	3.60879	-10.5	22.5
203	3.15957	1.87818	3.0382	-10.5	23.5
204	14.8667	39.5041	42.5788	-10.5	24.5
205	10.2957	14.5937	17.6193	-10.5	25.5
206	16.6417	46.5165	26.5577	-10.5	26.5
207	31.6818	13.6496	30.2377	-10.5	27.5
208	28.9161	15.8073	27.678	-10.5	28.5
209	13.3301	10.7666	17.6304	-10.5	29.5
210	0.11547	0.057735	0.057735	-10.5	3.5
211	8.63347	10.451	13.3479	-10.5	30.5
212	14.5026	17.6345	22.7471	-10.5	31.5
213	1.78979	14.0873	26.5004	-10.5	32.5
214	2.82902	6.29312	10.7387	-10.5	33.5
215	0	0	0	-10.5	34.5
216	0	0	0	-10.5	35.5
217	10.1036	10.2191	25.057	-10.5	36.5
218	5.54256	3.4641	33.6018	-10.5	37.5
219	22.6355	25.8977	35.1979	-10.5	38.5
220	24.1925	23.8842	35.6427	-10.5	39.5
221	0	0	0	-10.5	4.5
222	4.90748	6.63953	25.1725	-10.5	40.5
223	3.75278	9.17987	23.8446	-10.5	41.5
224	3.86825	8.19837	21.5352	-10.5	42.5
225	0	0	0	-10.5	49.5
226	3.44432	8.05543	8.02268	-10.5	5.5
227	0.866025	1.61658	2.36714	-10.5	50.5
228	2.22336	3.4356	6.37992	-10.5	51.5
229	0.057735	0.057735	0.057735	-10.5	52.5
230	0.057735	0.057735	0.057735	-10.5	53.5
231	5.80259	6.37992	11.8069	-10.5	54.5
232	0	0	0	-10.5	55.5
233	0	0	0	-10.5	56.5
234	16.5844	18.1979	32.3364	-10.5	6.5
235	8.86071	17.5933	23.9163	-10.5	7.5
236	12.1836	21.718	35.8878	-10.5	8.5
237	20.9001	13.4523	106.232	-10.5	81.5
238	0.11547	0.519615	11.0274	-10.5	82.5
239	0	0	0	-10.5	83.5
240	11.0896	14.455	27.1012	-10.5	9.5
241	0	0	0	-100.5	-68.5
242	0	0	0	-100.5	-69.5
243	0	0	0	-100.5	-70.5
244	0	0	0	-100.5	-71.5
245	0	0	11.0227	-100.5	-72.5
246	24.5129	61.0448	40.7427	-100.5	-73.5
247	0.301511	1.60863	3.66102	-100.5	-74.5
248	0.0301511	0.027735	0.027735	-100.5	-75.5
249	0.0301511	0.027735	0.027735	-100.5	-76.5
250	0.0301511	0.027735	0.027735	-100.5	-77.5
251	0.0301511	0.027735	0.027735	-100.5	-78.5
252	0.0301511	0.027735	0.027735	-100.5	-79.5
253	0.0301511	0.027735	0.027735	-100.5	-80.5
254	0.0301511	0.027735	0.027735	-100.5	-81.5
255	0.0301511	0.027735	0.027735	-100.5	-82.5
256	0.0301511	0.027735	0.027735	-100.5	-83.5
257	0.0301511	0.027735	0.027735	-100.5	-84.5
258	0.0301511	0.027735	0.027735	-100.5	-85.5
259	0.0301511	0.027735	0.027735	-100.5	-86.5
260	0.0301511	0.027735	0.027735	-100.5	-87.5
261	0.0301511	0.027735	0.027735	-100.5	-88.5
262	8.00083	19.2922	34.2453	-100.5	15.5
263	8.02517	0.404145	5.54256	-100.5	16.5
264	2.3029	9.33613	47.6017	-100.5	17.5
265	32.9992	16.5616	38.1657	-100.5	18.5
266	34.4731	18.8465	28.2605	-100.5	19.5
267	35.8935	21.3966	27.7089	-100.5	20.5
268	35.1922	20.2845	27.7439	-100.5	21.5
269	23.614	17.464	18.0471	-100.5	22.5
270	14.7795	20.6284	14.4611	-100.5	23.5
271	23.1106	25.3595	28.409	-100.5	24.5
272	31.5231	27.4332	37.0283	-100.5	25.5
273	40.8283	35.7093	44.6569	-100.5	26.5
274	31.8929	29.8622	35.8055	-100.5	27.5
275	25.9809	28.7553	38.0845	-100.5	28.5
276	20.3737	24.605	39.4316	-100.5	29.5
277	13.0473	19.5234	34.6559	-100.5	30.5
278	10.9032	14.936	33.2082	-100.5	31.5
279	11.9542	15.979	33.0468	-100.5	32.5
280	19.0704	16.307	35.1397	-100.5	33.5
281	23.3863	18.8438	34.2213	-100.5	34.5
282	13.9681	14.8057	39.9844	-100.5	35.5
283	12.3899	15.198	36.0599	-100.5	36.5
284	11.1927	16.2501	34.2317	-100.5	37.5
285	7.46791	14.2552	31.313	-100.5	38.5
286	9.80402	15.7629	29.6633	-100.5	39.5
287	13.0889	20.3417	34.0728	-100.5	40.5
288	21.7819	22.332	42.0761	-100.5	41.5
289	33.3112	27.6391	51.5238	-100.5	42.5
290	34.5688	35.0698	53.2665	-100.5	43.5
291	26.4313	30.8191	43.7016	-100.5	44.5
292	17.4585	21.0141	36.2594	-100.5	45.5
293	10.0795	17.7777	32.8743	-100.5	46.5
294	10.6875	20.4622	32.121	-100.5	47.5
295	9.88949	16.4274	29.7239	-100.5	48.5
296	17.0779	22.4652	22.4875	-100.5	49.5
297	23.4744	22.9649	21.9591	-100.5	50.5
298	19.2997	21.404	24.8236	-100.5	51.5
299	13.7298	24.0105	28.8612	-100.5	52.5
300	18.0997	27.322	26.699	-100.5	53.5
301	18.5998	23.0286	26.4246	-100.5	54.5
302	12.3868	23.6817	29.7872	-100.5	55.5
303	36.8087	15.0456	18.9637	-100.5	56.5
304	30.0154	21.6226	21.5469	-100.5	57.5
305	17.7077	23.2077	29.112	-100.5	58.5
306	20.7769	31.6038	51.0346	-100.5	59.5
307	22.7537	21.6923	42.1424	-100.5	60.5
308	28.3813	51.7216	58.6338	-100.5	61.5
309	31.7747	38.0464	54.1972	-100.5	62.5
310	48.0775	49.5991	41.036	-100.5	63.5
311	27.7845	27.1607	44.1223	-100.5	64.5
312	20.9927	15.0714	39.2864	-100.5	65.5
313	22.2612	30.9436	48.2773	-100.5	66.5
314	7.72322	12.759	28.9184	-100.5	67.5
315	11.9689	22.2983	22.5036	-100.5	68.5
316	23.0957	35.1277	31.2857	-100.5	69.5
317	22.2231	31.7095	37.2933	-100.5	70.5
318	24.0177	22.9294	27.7148	-100.5	71.5
319	19.5241	38.4258	40.5555	-100.5	72.5
320	20.4931	33.9668	44.5139	-100.5	73.5
321	14.3423	32.5781	36.6775	-100.5	74.5
322	18.8211	11.3095	14.2794	-100.5	75.5
323	12.1782	39.6217	104.544	-100.5	76.5
324	22.3147	35.9957	87.1908	-100.5	77.5
325	16.5023	59.5771	85.3515	-100.5	78.5
326	0.57735	0.69282	0.57735	-100.5	79.5
327	4.21466	3.69504	22.6321	-100.5	80.5
328	0	0	0	-100.5	81.5
329	0	0	0	-101.5	-70.5
330	0	0	0	-101.5	-71.5
331	0	0	22.1125	-101.5	-72.5
332	24.2415	52.336	47.8185	-101.5	-73.5
333	0.361814	1.5809	3.96611	-101.5	-74.5
334	0.0301511	0.027735	0.027735	-101.5	-75.5
335	0.0301511	0.027735	0.027735	-101.5	-76.5
336	0.0301511	0.027735	0.027735	-101.5	-77.5
337	0.0301511	0.027735	0.027735	-101.5	-78.5
338	0.0301511	0.027735	0.027735	-101.5	-79.5
339	0.0301511	0.027735	0.027735	-101.5	-80.5
340	0.0301511	0.027735	0.027735	-101.5	-81.5
341	0.0301511	0.027735	0.027735	-101.5	-82.5
342	0.0301511	0.027735	0.027735	-101.5	-83.5
343	0.0301511	0.027735	0.027735	-101.5	-84.5
344	0.0301511	0.027735	0.027735	-101.5	-85.5
345	0.0301511	0.027735	0.027735	-101.5	-86.5
346	0.0301511	0.027735	0.027735	-101.5	-87.5
347	0.0301511	0.027735	0.027735	-101.5	-88.5
348	28.1747	13.1059	56.6958	-101.5	15.5
349	4.56107	18.7639	33.3708	-101.5	16.5
350	1.83576	15.4561	30.4813	-101.5	17.5
351	31.4318	17.9728	34.4116	-101.5	18.5
352	31.2958	18.368	27.6086	-101.5	19.5
353	33.1213	22.4093	22.8051	-101.5	20.5
354	28.7307	24.1606	22.4134	-101.5	21.5
355	21.3054	25.5942	18.1971	-101.5	22.5
356	17.0871	25.3668	21.9306	-101.5	23.5
357	23.41	30.6935	28.2604	-101.5	24.5
358	31.1247	35.0462	40.5287	-101.5	25.5
359	33.9512	43.5129	51.3694	-101.5	26.5
360	30.473	41.4917	45.3624	-101.5	27.5
361	24.8221	30.1957	38.7066	-101.5	28.5
362	20.9961	26.9762	33.6498	-101.5	29.5
363	13.9219	19.7989	30.9135	-101.5	30.5
364	11.5805	13.8149	30.8526	-101.5	31.5
365	14.4852	17.3789	35.8631	-101.5	32.5
366	20.9717	17.7573	37.4043	-101.5	33.5
367	23.7215	19.6058	32.3944	-101.5	34.5
368	9.92827	11.2312	33.6959	-101.5	35.5
369	10.0202	9.87584	25.4778	-101.5	36.5
370	8.13941	12.2055	29.5744	-101.5	37.5
371	7.34115	12.1804	27.8237	-101.5	38.5
372	8.99326	15.8799	26.9545	-101.5	39.5
373	12.1808	22.1866	32.8012	-101.5	40.5
374	17.0529	24.1635	42.7838	-101.5	41.5
375	29.2736	24.3214	47.8899	-101.5	42.5
376	37.5804	38.7433	55.4414	-101.5	43.5
377	29.434	34.4027	47.7789	-101.5	44.5
378	20.4814	24.2346	38.8902	-101.5	45.5
379	10.6187	18.0504	32.8621	-101.5	46.5
380	9.74396	17.1412	30.7417	-101.5	47.5
381	8.68079	14.9301	28.3875	-101.5	48.5
382	10.7772	16.2048	26.4345	-101.5	49.5
383	15.053	18.4757	19.6287	-101.5	50.5
384	20.3235	21.6195	20.5864	-101.5	51.5
385	16.2535	27.0491	25.7665	-101.5	52.5
386	17.4705	27.8345	26.9619	-101.5	53.5
387	37.6085	38.1977	38.8482	-101.5	54.5
388	24.9004	28.2693	39.659	-101.5	55.5
389	19.2865	25.7996	28.1828	-101.5	56.5
390	32.94	24.5669	25.4213	-101.5	57.5
391	19.2057	24.5641	29.9427	-101.5	58.5
392	27.9687	30.2292	47.7711	-101.5	59.5
393	26.2026	26.9545	43.5822	-101.5	60.5
394	28.6765	38.9298	53.4209	-101.5	61.5
395	37.4644	28.9393	55.4942	-101.5	62.5
396	46.9307	34.2089	40.8075	-101.5	63.5
397	36.7219	36.7544	37.7115	-101.5	64.5
398	19.3941	15.5246	38.479	-101.5	65.5
399	19.1944	31.0044	46.2184	-101.5	66.5
400	15.2665	24.8286	45.6871	-101.5	67.5
401	19.625	23.9719	40.6826	-101.5	68.5
402	26.0604	40.2353	47.5006	-101.5	69.5
403	26.111	26.2045	38.4388	-101.5	70.5
404	24.8974	21.1373	30.6937	-101.5	71.5
405	15.4145	31.8066	35.6785	-101.5	72.5
406	22.4524	29.373	34.1337	-101.5	73.5
407	17.5674	10.4977	14.854	-101.5	74.5
408	16.3636	14.5649	14.9232	-101.5	75.5
409	7.82125	32.6113	90.366	-101.5	76.5
410	11.3176	38.2686	95.4007	-101.5	77.5
411	13.3309	40.232	90.4394	-101.5	78.5
412	12.1244	13.8564	16.2235	-101.5	79.5
413	0	0	0	-101.5	80.5
414	0	0	0	-101.5	81.5
415	0	0	0	-102.5	-70.5
416	0	0	0	-102.5	-71.5
417	0.057735	0.057735	0.057735	-102.5	-72.5
418	23.5179	51.3652	47.7009	-102.5	-73.5
419	0.180907	1.49769	12.2034	-102.5	-74.5
420	0.0301511	60.2404	101.316	-102.5	-75.5
421	0.0301511	0.027735	0.027735	-102.5	-76.5
422	0.0301511	0.027735	0.027735	-102.5	-77.5
423	0.0301511	0.027735	0.027735	-102.5	-78.5
424	0.0301511	0.027735	0.027735	-102.5	-79.5
425	0.0301511	0.027735	0.027735	-102.5	-80.5
426	0.0301511	0.027735	0.027735	-102.5	-81.5
427	0.0301511	0.027735	0.027735	-102.5	-82.5
428	0.0301511	0.027735	0.027735	-102.5	-83.5
429	0.0301511	0.027735	0.027735	-102.5	-84.5
430	0.0301511	0.027735	0.027735	-102.5	-85.5
431	0.0301511	0.027735	0.027735	-102.5	-86.5
432	0.0301511	0.027735	0.027735	-102.5	-87.5
433	0.0301511	0.027735	0.027735	-102.5	-88.5
434	0	0	0	-102.5	15.5
435	4.96521	13.6255	1.44338	-102.5	16.5
436	8.8017	28.4802	21.9663	-102.5	17.5
437	4.35648	23.4211	36.1876	-102.5	18.5
438	7.27274	23.6309	39.1635	-102.5	19.5
439	11.3559	25.5121	25.3504	-102.5	20.5
440	8.67571	30.0243	34.3164	-102.5	21.5
441	10.3166	25.7143	25.4636	-102.5	22.5
442	14.0738	20.4954	29.0018	-102.5	23.5
443	22.4799	27.2528	27.067	-102.5	24.5
444	26.8463	36.303	28.6435	-102.5	25.5
445	19.3878	37.3059	28.8962	-102.5	26.5
446	18.7976	37.6437	34.852	-102.5	27.5
447	22.1092	37.1289	37.3894	-102.5	28.5
448	24.5837	36.4972	41.733	-102.5	29.5
449	21.0626	31.8696	45.8569	-102.5	30.5
450	22.5989	27.6581	44.8356	-102.5	31.5
451	23.2095	26.1299	45.2712	-102.5	32.5
452	18.7224	17.7036	39.5414	-102.5	33.5
453	18.6044	14.7575	31.729	-102.5	34.5
454	13.5118	10.1148	26.2348	-102.5	35.5
455	10.866	8.33758	18.9125	-102.5	36.5
456	8.92742	13.3627	23.0499	-102.5	37.5
457	9.6951	14.5103	21.2455	-102.5	38.5
458	10.6482	16.4898	21.4308	-102.5	39.5
459	14.8495	17.4028	22.7532	-102.5	40.5
460	14.8739	18.2789	26.3849	-102.5	41.5
461	15.9517	18.0283	32.1667	-102.5	42.5
462	11.6431	17.3535	34.5767	-102.5	43.5
463	14.0516	23.4314	36.5989	-102.5	44.5
464	19.1067	21.523	37.9028	-102.5	45.5
465	14.0816	18.2482	33.4053	-102.5	46.5
466	11.4769	17.1241	31.0126	-102.5	47.5
467	11.6148	13.2035	26.3662	-102.5	48.5
468	11.111	15.463	23.3248	-102.5	49.5
469	17.5899	22.1848	20.0169	-102.5	50.5
470	20.304	23.6886	22.9487	-102.5	51.5
471	16.5462	23.4604	28.0314	-102.5	52.5
472	17.3332	27.3796	30.0188	-102.5	53.5
473	28.3562	29.1946	30.3142	-102.5	54.5
474	30.8675	27.8528	45.742	-102.5	55.5
475	18.9035	31.055	35.9645	-102.5	56.5
476	29.4866	30.0238	33.3877	-102.5	57.5
477	12.9104	30.4599	26.419	-102.5	58.5
478	24.3816	41.2063	48.0159	-102.5	59.5
479	22.6556	27.684	41.4414	-102.5	60.5
480	24.6766	44.2624	61.2691	-102.5	61.5
481	31.69	40.248	65.1314	-102.5	62.5
482	24.444	38.6335	50.9928	-102.5	63.5
483	25.2332	26.5291	39.9478	-102.5	64.5
484	15.1708	19.4527	43.4017	-102.5	65.5
485	24.868	37.9394	50.921	-102.5	66.5
486	23.6426	31.739	42.886	-102.5	67.5
487	8.74046	12.8888	25.331	-102.5	68.5
488	21.7542	30.669	25.7293	-102.5	69.5
489	21.3105	32.7554	24.9579	-102.5	70.5
490	41.7563	56.0095	51.5821	-102.5	71.5
491	15.6453	22.524	23.8305	-102.5	72.5
492	21.9131	26.3599	31.8557	-102.5	73.5
493	7.60066	5.3189	6.36734	-102.5	74.5
494	12.2134	8.34372	11.6548	-102.5	75.5
495	13.1153	32.6463	97.1632	-102.5	76.5
496	11.3836	39.0653	97.7707	-102.5	77.5
497	2.09213	41.6194	93.3016	-102.5	78.5
498	6.87047	11.8357	14.3183	-102.5	79.5
499	0	0	0	-102.5	80.5
500	0	0	0	-102.5	81.5
501	0	0	0	-103.5	-71.5
502	0	0	0	-103.5	-72.5
503	0	0	18.302	-103.5	-73.5
504	23.0355	42.9893	47.6755	-103.5	-74.5
505	0.0301511	69.8922	101.316	-103.5	-75.5
506	0.0301511	0.027735	0.027735	-103.5	-76.5
507	0.0301511	0.027735	0.027735	-103.5	-77.5
508	0.0301511	0.027735	0.027735	-103.5	-78.5
509	0.0301511	0.027735	0.027735	-103.5	-79.5
510	0.0301511	0.027735	0.027735	-103.5	-80.5
511	0.0301511	0.027735	0.027735	-103.5	-81.5
512	0.0301511	0.027735	0.027735	-103.5	-82.5
513	0.0301511	0.027735	0.027735	-103.5	-83.5
514	0.0301511	0.027735	0.027735	-103.5	-84.5
515	0.0301511	0.027735	0.027735	-103.5	-85.5
516	0.0301511	0.027735	0.027735	-103.5	-86.5
517	0.0301511	0.027735	0.027735	-103.5	-87.5
518	0.0301511	0.027735	0.027735	-103.5	-88.5
519	0	0	0	-103.5	15.5
520	0	0	0	-103.5	16.5
521	9.41134	31.1481	4.35584	-103.5	17.5
522	4.46318	18.8859	36.7193	-103.5	18.5
523	5.53137	17.0315	39.9263	-103.5	19.5
524	10.4968	17.5389	31.3755	-103.5	20.5
525	8.70458	21.901	36.4933	-103.5	21.5
526	9.041	26.7697	35.555	-103.5	22.5
527	9.71117	16.1059	19.723	-103.5	23.5
528	12.8657	19.9046	19.8828	-103.5	24.5
529	18.731	28.5493	19.7681	-103.5	25.5
530	14.9421	42.1506	24.5774	-103.5	26.5
531	11.4823	40.9007	29.7056	-103.5	27.5
532	17.5535	39.3083	39.2983	-103.5	28.5
533	25.1013	39.5711	47.9705	-103.5	29.5
534	25.6235	35.6827	45.4324	-103.5	30.5
535	26.9275	35.3191	46.4219	-103.5	31.5
536	24.4294	32.7742	47.0264	-103.5	32.5
537	20.7283	23.8183	40.7528	-103.5	33.5
538	19.0394	15.6135	29.4286	-103.5	34.5
539	14.3029	11.7916	24.3414	-103.5	35.5
540	7.75323	8.4354	16.7606	-103.5	36.5
541	7.68076	11.9346	17.3305	-103.5	37.5
542	10.0492	12.768	19.0344	-103.5	38.5
543	9.30069	13.0706	17.1558	-103.5	39.5
544	14.4066	14.9927	17.1136	-103.5	40.5
545	14.6331	13.6057	23.5908	-103.5	41.5
546	20.726	14.2473	27.9376	-103.5	42.5
547	9.88635	13.0551	20.2983	-103.5	43.5
548	6.37622	17.8243	18.1961	-103.5	44.5
549	10.5418	18.4472	29.7196	-103.5	45.5
550	15.9228	18.3779	33.0936	-103.5	46.5
551	16.3997	17.9119	31.67	-103.5	47.5
552	11.9824	14.3792	25.9908	-103.5	48.5
553	11.7942	14.0113	23.7453	-103.5	49.5
554	13.4368	19.6572	21.2337	-103.5	50.5
555	22.6156	29.2539	23.438	-103.5	51.5
556	14.7901	27.6422	27.3564	-103.5	52.5
557	12.6719	24.2278	31.2397	-103.5	53.5
558	41.091	28.7163	37.5576	-103.5	54.5
559	32.2969	24.1254	46.0939	-103.5	55.5
560	22.706	30.515	35.4083	-103.5	56.5
561	28.7636	29.4077	43.0912	-103.5	57.5
562	21.8283	33.4424	32.7056	-103.5	58.5
563	30.0027	41.9719	46.0483	-103.5	59.5
564	25.2909	29.5771	41.8583	-103.5	60.5
565	26.2241	46.8733	59.5908	-103.5	61.5
566	30.3565	40.1057	66.0542	-103.5	62.5
567	26.3648	32.4318	61.2498	-103.5	63.5
568	19.4502	25.9942	48.7529	-103.5	64.5
569	16.4473	24.2499	45.4921	-103.5	65.5
570	21.0193	34.0185	48.8754	-103.5	66.5
571	29.6346	34.8466	42.5187	-103.5	67.5
572	8.69465	11.9883	26.2106	-103.5	68.5
573	8.475	18.3128	10.8831	-103.5	69.5
574	27.2646	31.1074	15.7904	-103.5	70.5
575	31.5589	28.5977	30.9766	-103.5	71.5
576	17.4818	41.6081	35.5324	-103.5	72.5
577	26.6898	18.9214	19.1662	-103.5	73.5
578	4.57132	6.75663	9.58007	-103.5	74.5
579	23.5277	32.3	85.997	-103.5	75.5
580	11.4459	58.1953	94.0899	-103.5	76.5
581	15.355	35.2764	63.289	-103.5	77.5
582	15.4365	46.793	62.046	-103.5	78.5
583	5.6003	2.54034	15.8194	-103.5	79.5
584	0	0	0	-103.5	80.5
585	0	0	0	-103.5	81.5
586	0	0	0	-104.5	-71.5
587	0	0	0	-104.5	-72.5
588	0	0	24.5951	-104.5	-73.5
589	0	0	0.582435	-104.5	-74.5
590	0.0301511	60.4346	101.316	-104.5	-75.5
591	0.0301511	0.027735	0.225889	-104.5	-76.5
592	0.0301511	0.027735	0.027735	-104.5	-77.5
593	0.0301511	0.027735	0.027735	-104.5	-78.5
594	0.0301511	0.027735	0.027735	-104.5	-79.5
595	0.0301511	0.027735	0.027735	-104.5	-80.5
596	0.0301511	0.027735	0.027735	-104.5	-81.5
597	0.0301511	0.027735	0.027735	-104.5	-82.5
598	0.0301511	0.027735	0.027735	-104.5	-83.5
599	0.0301511	0.027735	0.027735	-104.5	-84.5
600	0.0301511	0.027735	0.027735	-104.5	-85.5
601	0.0301511	0.027735	0.027735	-104.5	-86.5
602	0.0301511	0.027735	0.027735	-104.5	-87.5
603	0.0301511	0.027735	0.027735	-104.5	-88.5
604	0	0	0	-104.5	17.5
605	1.50111	18.2155	24.4547	-104.5	18.5
606	1.81934	16.5125	30.6792	-104.5	19.5
607	10.6961	17.1865	32.7409	-104.5	20.5
608	11.1209	20.6844	36.7633	-104.5	21.5
609	10.0086	27.1411	41.1592	-104.5	22.5
610	8.10384	16.0322	22.7728	-104.5	23.5
611	11.2685	13.3118	16.6208	-104.5	24.5
612	11.5689	23.3906	21.2263	-104.5	25.5
613	13.2011	37.7488	25.6629	-104.5	26.5
614	9.64908	40.7185	28.8845	-104.5	27.5
615	9.98807	38.2482	33.4206	-104.5	28.5
616	15.0235	36.0741	36.9904	-104.5	29.5
617	24.564	36.5921	36.0959	-104.5	30.5
618	25.7577	36.3134	41.6945	-104.5	31.5
619	22.3622	34.7156	45.3925	-104.5	32.5
620	21.7984	26.9734	42.1866	-104.5	33.5
621	21.7183	19.0538	30.3658	-104.5	34.5
622	16.3131	15.4842	27.5319	-104.5	35.5
623	11.7545	13.2998	18.6606	-104.5	36.5
624	10.5894	11.7673	14.6679	-104.5	37.5
625	9.76016	8.23682	11.6759	-104.5	38.5
626	12.3672	9.61072	15.3786	-104.5	39.5
627	16.5446	11.6563	18.8523	-104.5	40.5
628	12.9353	11.0003	20.0649	-104.5	41.5
629	19.9438	8.49985	23.2693	-104.5	42.5
630	8.18233	10.0206	16.2951	-104.5	43.5
631	7.76458	14.8424	12.5969	-104.5	44.5
632	4.6494	13.9262	19.1767	-104.5	45.5
633	18.5546	14.3377	33.7169	-104.5	46.5
634	19.385	14.6466	32.6428	-104.5	47.5
635	14.9973	15.4414	24.7035	-104.5	48.5
636	10.5712	12.161	22.7462	-104.5	49.5
637	11.708	17.1935	21.6488	-104.5	50.5
638	24.6651	31.1102	23.4243	-104.5	51.5
639	13.2405	32.6178	31.7858	-104.5	52.5
640	14.857	32.4375	31.1415	-104.5	53.5
641	28.9615	30.6736	45.5887	-104.5	54.5
642	13.6053	18.9987	45.0044	-104.5	55.5
643	22.7184	28.0183	38.0044	-104.5	56.5
644	23.5538	25.8767	35.5705	-104.5	57.5
645	20.3499	33.2786	32.5968	-104.5	58.5
646	27.6616	42.3673	43.921	-104.5	59.5
647	24.4084	31.7691	41.4448	-104.5	60.5
648	23.0626	42.8499	53.6874	-104.5	61.5
649	31.0025	38.84	65.447	-104.5	62.5
650	22.9827	29.7543	62.4788	-104.5	63.5
651	20.0975	30.2441	51.1809	-104.5	64.5
652	23.8229	21.4916	52.1286	-104.5	65.5
653	28.2694	36.2445	47.7015	-104.5	66.5
654	33.1389	35.54	44.2625	-104.5	67.5
655	10.322	13.3965	25.9684	-104.5	68.5
656	13.4356	17.3541	17.2448	-104.5	69.5
657	31.7886	29.3046	26.6368	-104.5	70.5
658	27.3185	18.5744	25.1658	-104.5	71.5
659	16.4274	23.831	26.722	-104.5	72.5
660	31.052	28.0593	28.4689	-104.5	73.5
661	34.2712	28.73	63.3214	-104.5	74.5
662	33.2462	71.665	75.0961	-104.5	75.5
663	10.2622	51.4813	66.8987	-104.5	76.5
664	27.5033	24.4135	65.2935	-104.5	77.5
665	90.8577	39.8925	83.1599	-104.5	78.5
666	3.05996	17.8979	18.0133	-104.5	79.5
667	0	0	0	-104.5	80.5
668	0	0	0	-104.5	81.5
669	0	0	0	-105.5	-71.5
670	0	0	0	-105.5	-72.5
671	0	0	0	-105.5	-73.5
672	0.0301511	0.027735	0.027735	-105.5	-74.5
673	0.0301511	50.2836	101.316	-105.5	-75.5
674	0.0301511	0.027735	0.225889	-105.5	-76.5
675	0.0301511	0.027735	0.027735	-105.5	-77.5
676	0.0301511	0.027735	0.027735	-105.5	-78.5
677	0.0301511	0.027735	0.027735	-105.5	-79.5
678	0.0301511	0.027735	0.027735	-105.5	-80.5
679	0.0301511	0.027735	0.027735	-105.5	-81.5
680	0.0301511	0.027735	0.027735	-105.5	-82.5
681	0.0301511	0.027735	0.027735	-105.5	-83.5
682	0.0301511	0.027735	0.027735	-105.5	-84.5
683	0.0301511	0.027735	0.027735	-105.5	-85.5
684	0.0301511	0.027735	0.027735	-105.5	-86.5
685	0.0301511	0.027735	0.027735	-105.5	-87.5
686	0.0301511	0.027735	0.027735	-105.5	-88.5
687	10.2768	7.04367	39.6062	-105.5	18.5
688	5.42709	13.6255	36.604	-105.5	19.5
689	6.67108	12.8345	32.8863	-105.5	20.5
690	10.0426	23.8384	38.7311	-105.5	21.5
691	10.0983	27.8866	44.1522	-105.5	22.5
692	6.9628	24.5704	39.3007	-105.5	23.5
693	15.1152	13.1892	23.2566	-105.5	24.5
694	13.6766	17.6904	22.0161	-105.5	25.5
695	11.36	28.1986	25.242	-105.5	26.5
696	9.21165	32.8415	25.8273	-105.5	27.5
697	7.76097	40.0252	33.1688	-105.5	28.5
698	17.0798	41.0063	33.1322	-105.5	29.5
699	21.287	39.1316	36.1003	-105.5	30.5
700	23.9697	37.4668	40.3063	-105.5	31.5
701	22.0317	35.0643	40.3167	-105.5	32.5
702	20.7298	30.3002	44.0117	-105.5	33.5
703	22.2473	25.0693	34.841	-105.5	34.5
704	19.6932	20.8705	33.0642	-105.5	35.5
705	13.6638	16.7198	22.6045	-105.5	36.5
706	12.0012	10.5217	19.4428	-105.5	37.5
707	22.0689	10.742	24.247	-105.5	38.5
708	20.5435	13.0712	24.4964	-105.5	39.5
709	14.7156	11.6457	24.3434	-105.5	40.5
710	12.1433	10.0457	18.0252	-105.5	41.5
711	18.9587	11.0964	19.5346	-105.5	42.5
712	6.43417	12.317	13.0287	-105.5	43.5
713	5.87099	16.8091	14.702	-105.5	44.5
714	9.41383	13.0993	17.9827	-105.5	45.5
715	12.3826	12.4265	26.7687	-105.5	46.5
716	18.5694	10.1198	32.2775	-105.5	47.5
717	17.6431	14.0379	26.3614	-105.5	48.5
718	12.3295	12.1361	21.4723	-105.5	49.5
719	10.0616	15.8901	21.5046	-105.5	50.5
720	14.57	21.0181	23.241	-105.5	51.5
721	18.2732	34.96	34.8922	-105.5	52.5
722	15.2264	29.8272	28.9887	-105.5	53.5
723	24.2017	26.2244	36.9454	-105.5	54.5
724	16.0981	19.8271	37.2739	-105.5	55.5
725	10.9719	22.6782	33.6723	-105.5	56.5
726	18.9056	31.259	37.1486	-105.5	57.5
727	13.605	38.009	33.6692	-105.5	58.5
728	28.0348	50.5177	43.8538	-105.5	59.5
729	21.7321	35.1071	41.9273	-105.5	60.5
730	23.2638	45.4852	54.0316	-105.5	61.5
731	28.2377	27.6492	61.5011	-105.5	62.5
732	21.4387	23.5099	53.3978	-105.5	63.5
733	20.631	27.1332	53.2645	-105.5	64.5
734	21.234	19.799	51.416	-105.5	65.5
735	31.8196	31.9282	43.1368	-105.5	66.5
736	26.433	34.1584	43.5851	-105.5	67.5
737	10.2489	21.7632	25.9678	-105.5	68.5
738	24.0438	15.6349	22.8092	-105.5	69.5
739	22.9371	18.8887	29.1464	-105.5	70.5
740	20.8345	9.99353	27.1034	-105.5	71.5
741	21.6339	29.9944	40.3407	-105.5	72.5
742	27.5357	40.6918	50.6745	-105.5	73.5
743	36.5149	43.8272	59.5335	-105.5	74.5
744	34.8759	46.5314	65.1529	-105.5	75.5
745	17.6901	46.5921	66.6227	-105.5	76.5
746	38.4087	25.3329	55.7443	-105.5	77.5
747	7.98855	46.0371	66.2224	-105.5	78.5
748	7.21688	20.1495	20.1495	-105.5	79.5
749	0	0	0	-105.5	80.5
750	0	0	0	-105.5	81.5
751	0	0	0	-106.5	-71.5
752	0	0	0	-106.5	-72.5
753	0	0	0	-106.5	-73.5
754	0.0301511	0.027735	0.027735	-106.5	-74.5
755	0.0301511	39.8275	101.316	-106.5	-75.5
756	0.0301511	0.027735	0.198391	-106.5	-76.5
757	0.0301511	0.027735	0.027735	-106.5	-77.5
758	0.0301511	0.027735	0.027735	-106.5	-78.5
759	0.0301511	0.027735	0.027735	-106.5	-79.5
760	0.0301511	0.027735	0.027735	-106.5	-80.5
761	0.0301511	0.027735	0.027735	-106.5	-81.5
762	0.0301511	0.027735	0.027735	-106.5	-82.5
763	0.0301511	0.027735	0.027735	-106.5	-83.5
764	0.0301511	0.027735	0.027735	-106.5	-84.5
765	0.0301511	0.027735	0.027735	-106.5	-85.5
766	0.0301511	0.027735	0.027735	-106.5	-86.5
767	0.0301511	0.027735	0.027735	-106.5	-87.5
768	0.0301511	0.027735	0.027735	-106.5	-88.5
769	9.35307	10.7965	8.0829	-106.5	18.5
770	11.9512	17.5514	18.0711	-106.5	19.5
771	9.46854	15.4153	17.7824	-106.5	20.5
772	9.08773	28.3885	43.6189	-106.5	21.5
773	11.6033	29.1055	42.4237	-106.5	22.5
774	9.59336	29.095	41.8807	-106.5	23.5
775	17.5715	16.6021	31.4344	-106.5	24.5
776	15.2693	15.0394	25.2734	-106.5	25.5
777	13.7944	16.2351	23.0053	-106.5	26.5
778	12.5739	28.2784	28.3204	-106.5	27.5
779	11.5637	42.791	41.3757	-106.5	28.5
780	21.8313	49.2752	48.8082	-106.5	29.5
781	19.2197	43.4338	38.7114	-106.5	30.5
782	21.1175	39.1184	36.1085	-106.5	31.5
783	21.5929	37.3467	38.0539	-106.5	32.5
784	21.2874	31.7292	41.0029	-106.5	33.5
785	21.8956	29.1566	37.6372	-106.5	34.5
786	22.4636	24.4184	41.5267	-106.5	35.5
787	17.174	21.1704	29.1675	-106.5	36.5
788	23.8367	19.2213	34.3745	-106.5	37.5
789	26.7917	16.0849	26.7291	-106.5	38.5
790	17.8971	14.6298	25.7635	-106.5	39.5
791	14.3522	16.8535	26.4443	-106.5	40.5
792	11.473	13.3321	18.5586	-106.5	41.5
793	13.8037	13.593	15.3866	-106.5	42.5
794	8.53547	18.957	17.7402	-106.5	43.5
795	8.4004	19.2058	20.9869	-106.5	44.5
796	14.4738	18.4492	22.6088	-106.5	45.5
797	14.482	14.33	24.3696	-106.5	46.5
798	14.1824	8.06116	26.4313	-106.5	47.5
799	18.681	12.1991	27.4385	-106.5	48.5
800	12.7682	12.0194	20.9522	-106.5	49.5
801	12.5767	14.5378	21.4843	-106.5	50.5
802	10.4985	19.06	22.0702	-106.5	51.5
803	16.3635	30.236	31.5549	-106.5	52.5
804	10.6112	29.2831	27.1114	-106.5	53.5
805	20.9522	32.5033	32.3303	-106.5	54.5
806	13.514	20.3378	37.3351	-106.5	55.5
807	24.4473	30.9312	43.9694	-106.5	56.5
808	32.7478	48.6333	48.5494	-106.5	57.5
809	25.0386	38.3408	30.2526	-106.5	58.5
810	33.3455	53.8953	40.593	-106.5	59.5
811	27.0384	56.2595	53.27	-106.5	60.5
812	22.3033	41.9084	47.1591	-106.5	61.5
813	35.8133	36.1843	62.8664	-106.5	62.5
814	26.2771	22.6504	41.4268	-106.5	63.5
815	16.8584	15.9317	45.5208	-106.5	64.5
816	20.9535	21.7173	56.0549	-106.5	65.5
817	22.0645	23.8385	40.39	-106.5	66.5
818	25.0461	27.541	41.1698	-106.5	67.5
819	11.5652	27.356	30.6994	-106.5	68.5
820	20.4205	19.8997	24.7697	-106.5	69.5
821	14.1414	12.236	26.831	-106.5	70.5
822	29.778	16.4219	33.152	-106.5	71.5
823	18.9542	19.4038	30.5381	-106.5	72.5
824	27.6527	21.8011	42.9316	-106.5	73.5
825	28.2994	25.4232	32.1472	-106.5	74.5
826	37.0246	45.4664	66.1894	-106.5	75.5
827	18.1552	19.7747	23.0628	-106.5	76.5
828	50.5289	26.2043	42.7018	-106.5	77.5
829	10.3667	28.4442	52.0535	-106.5	78.5
830	0	0	0	-106.5	79.5
831	0	0	0	-106.5	80.5
832	0	0	0	-106.5	81.5
833	0	0	0	-107.5	-71.5
834	0	0	0	-107.5	-72.5
835	0	0	0	-107.5	-73.5
836	0.0301511	0.027735	0.027735	-107.5	-74.5
837	0.0301511	0.027735	101.316	-107.5	-75.5
838	0.0301511	0.027735	0.14367	-107.5	-76.5
839	0.0301511	0.027735	0.027735	-107.5	-77.5
840	0.0301511	0.027735	0.027735	-107.5	-78.5
841	0.0301511	0.027735	0.027735	-107.5	-79.5
842	0.0301511	0.027735	0.027735	-107.5	-80.5
843	0.0301511	0.027735	0.027735	-107.5	-81.5
844	0.0301511	0.027735	0.027735	-107.5	-82.5
845	0.0301511	0.027735	0.027735	-107.5	-83.5
846	0.0301511	0.027735	0.027735	-107.5	-84.5
847	0.0301511	0.027735	0.027735	-107.5	-85.5
848	0.0301511	0.027735	0.027735	-107.5	-86.5
849	0.0301511	0.027735	0.027735	-107.5	-87.5
850	0.0301511	0.027735	0.027735	-107.5	-88.5
851	0	0	0	-107.5	20.5
852	0	0	0	-107.5	21.5
853	2.07846	4.67654	6.35085	-107.5	22.5
854	12.8539	19.0117	35.945	-107.5	23.5
855	4.57639	7.42989	35.4071	-107.5	24.5
856	15.3032	15.5174	27.64	-107.5	25.5
857	13.6986	14.8276	26.6592	-107.5	26.5
858	10.3548	22.6943	32.4627	-107.5	27.5
859	11.0276	37.7196	43.1911	-107.5	28.5
860	22.2284	47.145	53.5107	-107.5	29.5
861	24.6775	45.062	44.6254	-107.5	30.5
862	24.6494	39.7619	38.8464	-107.5	31.5
863	21.7406	36.968	38.2282	-107.5	32.5
864	19.7253	32.4199	40.4868	-107.5	33.5
865	20.1754	31.6727	38.6212	-107.5	34.5
866	21.4599	25.8222	39.8515	-107.5	35.5
867	17.9992	21.867	31.1669	-107.5	36.5
868	13.0952	13.6963	22.5197	-107.5	37.5
869	15.7856	11.211	22.3753	-107.5	38.5
870	10.4351	7.99392	14.9505	-107.5	39.5
871	11.6515	15.0267	20.5325	-107.5	40.5
872	11.0166	14.1403	14.0569	-107.5	41.5
873	9.6672	14.3164	12.7997	-107.5	42.5
874	6.42341	21.6432	20.193	-107.5	43.5
875	6.78087	20.97	22.9124	-107.5	44.5
876	16.1544	23.0188	25.4457	-107.5	45.5
877	12.1622	16.6666	19.367	-107.5	46.5
878	8.7206	8.52209	14.5822	-107.5	47.5
879	15.0228	8.92362	24.3184	-107.5	48.5
880	11.6958	10.6178	20.4244	-107.5	49.5
881	10.4206	11.4702	20.0033	-107.5	50.5
882	15.4647	18.3091	22.3707	-107.5	51.5
883	12.4255	29.9727	28.8542	-107.5	52.5
884	13.3667	28.5219	25.1615	-107.5	53.5
885	20.7116	34.1218	29.6191	-107.5	54.5
886	17.9186	23.5075	30.7731	-107.5	55.5
887	21.7417	28.7651	38.5709	-107.5	56.5
888	30.4441	46.4239	44.218	-107.5	57.5
889	23.9913	44.1995	37.8477	-107.5	58.5
890	31.7834	56.3305	46.8874	-107.5	59.5
891	23.0689	56.6886	50.8307	-107.5	60.5
892	42.7216	68.1357	65.8378	-107.5	61.5
893	46.9757	58.2068	72.9544	-107.5	62.5
894	17.4066	25.892	53.2109	-107.5	63.5
895	33.8645	24.2208	46.6238	-107.5	64.5
896	23.0838	23.7854	63.1325	-107.5	65.5
897	17.3924	24.419	36.4186	-107.5	66.5
898	23.7492	25.4969	38.5232	-107.5	67.5
899	14.0278	22.6998	30.2106	-107.5	68.5
900	21.073	16.8915	27.3678	-107.5	69.5
901	26.4841	13.8058	28.7646	-107.5	70.5
902	22.42	7.89247	24.0525	-107.5	71.5
903	36.7526	27.705	30.8252	-107.5	72.5
904	26.27	26.3106	47.4498	-107.5	73.5
905	22.205	24.483	33.4504	-107.5	74.5
906	41.1235	52.7952	72.2089	-107.5	75.5
907	22.7549	23.6414	31.8957	-107.5	76.5
908	9.96494	26.6834	29.1718	-107.5	77.5
909	9.96494	26.6834	30.1407	-107.5	78.5
910	0	0	0	-107.5	79.5
911	0	0	0	-107.5	80.5
912	0	0	0	-107.5	81.5
913	0	0	0	-108.5	-71.5
914	0	0	0	-108.5	-72.5
915	0	0	0	-108.5	-73.5
916	0.0301511	0.027735	0.027735	-108.5	-74.5
917	0.0301511	0.027735	100.345	-108.5	-75.5
918	0.0301511	0.027735	0.0408248	-108.5	-76.5
919	0.0301511	0.027735	0.027735	-108.5	-77.5
920	0.0301511	0.027735	0.027735	-108.5	-78.5
921	0.0301511	0.027735	0.027735	-108.5	-79.5
922	0.0301511	0.027735	0.027735	-108.5	-80.5
923	0.0301511	0.027735	0.027735	-108.5	-81.5
924	0.0301511	0.027735	0.027735	-108.5	-82.5
925	0.0301511	0.027735	0.027735	-108.5	-83.5
926	0.0301511	0.027735	0.027735	-108.5	-84.5
927	0.0301511	0.027735	0.027735	-108.5	-85.5
928	0.0301511	0.027735	0.027735	-108.5	-86.5
929	0.0301511	0.027735	0.027735	-108.5	-87.5
930	0.0301511	0.027735	0.027735	-108.5	-88.5
931	0	0	0	-108.5	21.5
932	1.09697	1.1547	1.61658	-108.5	22.5
933	6.755	16.2235	45.5529	-108.5	23.5
934	28.0466	42.2764	40.6141	-108.5	24.5
935	17.997	22.2239	25.8187	-108.5	25.5
936	13.0763	15.977	30.3629	-108.5	26.5
937	8.35079	20.0376	36.0251	-108.5	27.5
938	13.2422	30.816	45.1075	-108.5	28.5
939	27.5125	43.1453	52.495	-108.5	29.5
940	28.5688	44.528	49.5072	-108.5	30.5
941	19.455	37.0073	44.3012	-108.5	31.5
942	18.8585	35.1811	42.1698	-108.5	32.5
943	15.7734	32.7004	41.1062	-108.5	33.5
944	20.0873	31.1342	41.3018	-108.5	34.5
945	20.1247	26.1755	39.59	-108.5	35.5
946	20.0383	20.5827	36.4668	-108.5	36.5
947	15.4422	14.0238	32.5567	-108.5	37.5
948	11.809	13.7581	24.2444	-108.5	38.5
949	8.52941	12.3369	17.047	-108.5	39.5
950	9.8953	17.2617	16.2665	-108.5	40.5
951	12.9817	17.5572	18.0828	-108.5	41.5
952	11.4298	15.4861	14.7467	-108.5	42.5
953	8.13553	18.9644	18.8561	-108.5	43.5
954	9.91215	26.432	25.9706	-108.5	44.5
955	7.28942	22.8293	26.6719	-108.5	45.5
956	12.016	18.2227	19.7377	-108.5	46.5
957	7.90117	9.77118	11.2724	-108.5	47.5
958	11.2484	7.50327	19.1101	-108.5	48.5
959	10.3271	11.2088	19.8007	-108.5	49.5
960	11.7791	14.2786	19.1591	-108.5	50.5
961	23.4239	19.0555	20.475	-108.5	51.5
962	16.3248	28.9411	28.6372	-108.5	52.5
963	16.6277	30.456	28.539	-108.5	53.5
964	23.6501	35.883	34.1102	-108.5	54.5
965	16.2429	19.5653	29.0286	-108.5	55.5
966	22.4461	23.8565	31.3741	-108.5	56.5
967	26.9578	46.9978	38.1796	-108.5	57.5
968	32.4979	41.7998	35.3589	-108.5	58.5
969	26.4995	41.4923	34.8881	-108.5	59.5
970	35.0877	67.8356	54.52	-108.5	60.5
971	18.7318	59.2658	62.5015	-108.5	61.5
972	27.1507	46.0892	65.6533	-108.5	62.5
973	21.3992	30.1839	56.9866	-108.5	63.5
974	12.9581	11.6456	34.7001	-108.5	64.5
975	44.6135	26.4588	52.1849	-108.5	65.5
976	21.5559	25.1561	35.5788	-108.5	66.5
977	18.8463	21.0033	30.428	-108.5	67.5
978	16.3493	18.3955	25.8769	-108.5	68.5
979	22.423	17.0919	26.6648	-108.5	69.5
980	24.7624	14.1105	24.1754	-108.5	70.5
981	15.9554	8.45999	22.2114	-108.5	71.5
982	29.4803	28.946	39.4924	-108.5	72.5
983	44.7438	34.8485	59.9899	-108.5	73.5
984	34.7968	42.3313	53.2999	-108.5	74.5
985	25.2743	43.3862	53.5403	-108.5	75.5
986	21.1613	46.7306	92.7087	-108.5	76.5
987	9.68566	25.1319	39.0225	-108.5	77.5
988	21.1404	70.2752	98.4051	-108.5	78.5
989	0	0	0	-108.5	79.5
990	0	0	0	-108.5	80.5
991	0	0	0	-108.5	81.5
992	0	0	0	-109.5	-71.5
993	0	0	0	-109.5	-72.5
994	0	0	0	-109.5	-73.5
995	0.0301511	0.027735	0.027735	-109.5	-74.5
996	0.0301511	0.027735	39.1341	-109.5	-75.5
997	0.0301511	0.027735	0.027735	-109.5	-76.5
998	0.0301511	0.027735	0.027735	-109.5	-77.5
999	0.0301511	0.027735	0.027735	-109.5	-78.5
1000	0.0301511	0.027735	0.027735	-109.5	-79.5
1001	0.0301511	0.027735	0.027735	-109.5	-80.5
1002	0.0301511	0.027735	0.027735	-109.5	-81.5
1003	0.0301511	0.027735	0.027735	-109.5	-82.5
1004	0.0301511	0.027735	0.027735	-109.5	-83.5
1005	0.0301511	0.027735	0.027735	-109.5	-84.5
1006	0.0301511	0.027735	0.027735	-109.5	-85.5
1007	0.0301511	0.027735	0.027735	-109.5	-86.5
1008	0.0301511	0.027735	0.027735	-109.5	-87.5
1009	0.0301511	0.027735	0.027735	-109.5	-88.5
1010	0	0	0	-109.5	21.5
1011	0.11547	0.173205	0.11547	-109.5	22.5
1012	8.66025	18.8794	46.8231	-109.5	23.5
1013	13.5746	23.3179	48.0229	-109.5	24.5
1014	73.1479	83.5016	81.9516	-109.5	25.5
1015	18.4705	24.4521	42.548	-109.5	26.5
1016	24.4277	28.6899	45.8056	-109.5	27.5
1017	26.8438	35.1545	44.4032	-109.5	28.5
1018	28.1943	36.5787	46.5048	-109.5	29.5
1019	25.4472	37.1669	48.4523	-109.5	30.5
1020	18.5528	35.4154	47.8994	-109.5	31.5
1021	14.6139	33.8113	44.8381	-109.5	32.5
1022	13.072	30.1921	44.1729	-109.5	33.5
1023	15.3655	30.3839	44.0312	-109.5	34.5
1024	16.3597	24.6525	38.4595	-109.5	35.5
1025	21.2102	20.9467	33.4577	-109.5	36.5
1026	19.4718	16.7349	32.5624	-109.5	37.5
1027	10.1327	13.6631	35.1541	-109.5	38.5
1028	6.37544	15.3453	34.2653	-109.5	39.5
1029	12.4995	18.4191	28.2867	-109.5	40.5
1030	11.2197	17.0979	18.9525	-109.5	41.5
1031	15.9158	19.2495	18.2228	-109.5	42.5
1032	18.6838	23.4244	25.1482	-109.5	43.5
1033	13.5058	24.6173	25.266	-109.5	44.5
1034	14.5444	26.5333	27.3176	-109.5	45.5
1035	10.7055	21.833	23.5257	-109.5	46.5
1036	5.16632	9.04696	11.4412	-109.5	47.5
1037	7.77628	7.94296	15.3524	-109.5	48.5
1038	10.0585	9.40573	17.6186	-109.5	49.5
1039	8.99793	14.3735	20.1677	-109.5	50.5
1040	13.4526	19.3154	20.8027	-109.5	51.5
1041	35.749	28.5546	34.4967	-109.5	52.5
1042	12.3967	35.391	32.5056	-109.5	53.5
1043	15.4856	40.0948	36.476	-109.5	54.5
1044	24.7137	19.0175	24.9308	-109.5	55.5
1045	23.113	23.7847	27.4273	-109.5	56.5
1046	30.3072	36.8367	32.8474	-109.5	57.5
1047	30.7776	34.9994	44.3999	-109.5	58.5
1048	27.6233	34.3394	34.2337	-109.5	59.5
1049	26.4694	41.7525	40.4276	-109.5	60.5
1050	17.188	36.9438	42.4012	-109.5	61.5
1051	31.7522	46.8108	58.8027	-109.5	62.5
1052	37.1702	39.4144	56.1894	-109.5	63.5
1053	27.2851	33.5436	36.0806	-109.5	64.5
1054	45.8345	38.3197	52.8874	-109.5	65.5
1055	23.9442	23.8033	42.492	-109.5	66.5
1056	23.0882	16.9208	27.1947	-109.5	67.5
1057	22.9687	16.7313	25.6566	-109.5	68.5
1058	28.8636	17.1372	23.0041	-109.5	69.5
1059	20.7392	15.9425	25.9018	-109.5	70.5
1060	25.2929	6.03225	33.4552	-109.5	71.5
1061	25.8398	34.3663	39.3497	-109.5	72.5
1062	23.4075	18.8289	47.2534	-109.5	73.5
1063	31.3886	28.5424	41.3146	-109.5	74.5
1064	26.8926	43.3587	62.5071	-109.5	75.5
1065	21.5728	41.9658	90.95	-109.5	76.5
1066	21.2386	44.4274	76.4564	-109.5	77.5
1067	16.7945	61.1652	118.712	-109.5	78.5
1068	10.9119	33.0244	48.7293	-109.5	79.5
1069	0	0	0	-109.5	80.5
1070	0	0	0	-109.5	81.5
1071	0	0	0	-11.5	-70.5
1072	0.0301511	0.027735	0.027735	-11.5	-71.5
1073	0.456269	10.0979	25.9351	-11.5	-72.5
1074	0.0301511	0.027735	0.027735	-11.5	-73.5
1075	0.0301511	0.027735	0.027735	-11.5	-74.5
1076	0.0301511	0.027735	0.027735	-11.5	-75.5
1077	0.0301511	0.027735	0.027735	-11.5	-76.5
1078	0.0301511	0.027735	0.027735	-11.5	-77.5
1079	0.0301511	0.027735	0.027735	-11.5	-78.5
1080	0.0301511	0.027735	0.027735	-11.5	-79.5
1081	0.0301511	0.027735	0.027735	-11.5	-80.5
1082	0.0301511	0.027735	0.027735	-11.5	-81.5
1083	0.0301511	0.027735	0.027735	-11.5	-82.5
1084	0.0301511	0.027735	0.027735	-11.5	-83.5
1085	0.0301511	0.027735	0.027735	-11.5	-84.5
1086	0.0301511	0.027735	0.027735	-11.5	-85.5
1087	0.0301511	0.027735	0.027735	-11.5	-86.5
1088	0.0301511	0.027735	0.027735	-11.5	-87.5
1089	0.0301511	0.027735	0.027735	-11.5	-88.5
1090	10.8543	28.3408	23.527	-11.5	10.5
1091	13.9907	14.3147	30.7556	-11.5	11.5
1092	10.3425	17.187	31.2243	-11.5	12.5
1093	9.46518	14.8827	26.6839	-11.5	13.5
1094	9.2722	14.0871	20.2014	-11.5	14.5
1095	8.47413	14.4083	17.8523	-11.5	15.5
1096	9.15345	15.7371	18.997	-11.5	16.5
1097	9.06614	15.8756	19.872	-11.5	17.5
1098	10.8765	13.811	17.8614	-11.5	18.5
1099	10.4526	10.1747	14.2403	-11.5	19.5
1100	8.06837	6.08578	9.29869	-11.5	20.5
1101	6.16313	4.08237	6.62892	-11.5	21.5
1102	4.23352	2.4113	3.75008	-11.5	22.5
1103	3.79957	2.4952	3.08751	-11.5	23.5
1104	6.81944	6.71071	47.371	-11.5	24.5
1105	5.35077	39.8348	37.3436	-11.5	25.5
1106	32.5134	45.0716	41.7937	-11.5	26.5
1107	25.7666	13.8954	26.2262	-11.5	27.5
1108	30.0966	28.3655	39.8825	-11.5	28.5
1109	3.11769	5.65803	7.15914	-11.5	29.5
1110	0	0	0	-11.5	3.5
1111	0.57735	0.80829	0.92376	-11.5	30.5
1112	0	0	0	-11.5	31.5
1113	0	0	0	-11.5	32.5
1114	0.92376	18.3597	37.8742	-11.5	4.5
1115	21.1888	14.7224	22.4012	-11.5	5.5
1116	0	0	0	-11.5	50.5
1117	0	0	0	-11.5	51.5
1118	6.00444	1.38564	5.54256	-11.5	52.5
1119	3.40637	3.05996	8.02517	-11.5	53.5
1120	0	0	0	-11.5	54.5
1121	0	0	0	-11.5	55.5
1122	5.43078	10.8131	17.4512	-11.5	6.5
1123	0	0	0	-11.5	63.5
1124	0	0	0	-11.5	64.5
1125	11.547	15.473	7.96743	-11.5	65.5
1126	19.3795	23.2058	43.2425	-11.5	7.5
1127	0	0	0	-11.5	79.5
1128	9.63839	22.7999	36.3853	-11.5	8.5
1129	0	0	0	-11.5	80.5
1130	18.7639	18.7639	18.0133	-11.5	81.5
1131	0	0	0	-11.5	82.5
1132	0	0	0	-11.5	83.5
1133	0	0	0	-11.5	84.5
1134	11.0534	17.0708	27.4415	-11.5	9.5
1135	0	0	0	-110.5	-71.5
1136	0	0	0	-110.5	-72.5
1137	0	0	0	-110.5	-73.5
1138	0.0301511	0.027735	0.027735	-110.5	-74.5
1139	0.0301511	0.027735	0.027735	-110.5	-75.5
1140	0.0301511	0.027735	0.027735	-110.5	-76.5
1141	0.0301511	0.027735	0.027735	-110.5	-77.5
1142	0.0301511	0.027735	0.027735	-110.5	-78.5
1143	0.0301511	0.027735	0.027735	-110.5	-79.5
1144	0.0301511	0.027735	0.027735	-110.5	-80.5
1145	0.0301511	0.027735	0.027735	-110.5	-81.5
1146	0.0301511	0.027735	0.027735	-110.5	-82.5
1147	0.0301511	0.027735	0.027735	-110.5	-83.5
1148	0.0301511	0.027735	0.027735	-110.5	-84.5
1149	0.0301511	0.027735	0.027735	-110.5	-85.5
1150	0.0301511	0.027735	0.027735	-110.5	-86.5
1151	0.0301511	0.027735	0.027735	-110.5	-87.5
1152	0.0301511	0.027735	0.027735	-110.5	-88.5
1153	0	0	0	-110.5	21.5
1154	7.30365	12.1821	1.61658	-110.5	22.5
1155	22.4626	33.5359	46.0564	-110.5	23.5
1156	22.5054	29.5958	45.2619	-110.5	24.5
1157	24.6504	27.0319	51.0718	-110.5	25.5
1158	72.8165	84.8842	72.0042	-110.5	26.5
1159	63.1444	71.8885	70.8826	-110.5	27.5
1160	27.6212	35.1651	38.2791	-110.5	28.5
1161	21.6837	31.1572	37.4032	-110.5	29.5
1162	21.1568	30.129	40.4859	-110.5	30.5
1163	19.8378	30.4573	41.4026	-110.5	31.5
1164	15.4446	33.5873	41.7969	-110.5	32.5
1165	14.2679	32.27	46.043	-110.5	33.5
1166	13.2433	32.0125	47.7239	-110.5	34.5
1167	13.2437	25.5065	41.8651	-110.5	35.5
1168	22.2666	22.0641	36.45	-110.5	36.5
1169	20.6713	17.3867	35.1433	-110.5	37.5
1170	11.5053	16.1035	37.0278	-110.5	38.5
1171	6.42655	17.0996	37.7171	-110.5	39.5
1172	13.0061	17.907	29.1408	-110.5	40.5
1173	14.2792	19.2027	19.4611	-110.5	41.5
1174	14.3575	18.9483	22.0482	-110.5	42.5
1175	21.6818	20.6267	26.101	-110.5	43.5
1176	16.3815	20.916	26.7007	-110.5	44.5
1177	8.13672	18.3526	21.0209	-110.5	45.5
1178	7.54269	20.7141	22.3537	-110.5	46.5
1179	4.5665	10.9164	17.4095	-110.5	47.5
1180	6.15585	8.21562	13.7302	-110.5	48.5
1181	4.09288	8.20662	8.22865	-110.5	49.5
1182	3.92384	12.8014	13.9907	-110.5	50.5
1183	15.3024	21.701	24.5938	-110.5	51.5
1184	40.2747	27.4597	39.8083	-110.5	52.5
1185	16.9266	39.9445	36.1541	-110.5	53.5
1186	12.2111	36.705	34.7792	-110.5	54.5
1187	16.5843	23.9034	25.697	-110.5	55.5
1188	22.5748	23.7726	26.2054	-110.5	56.5
1189	16.8613	29.5034	22.895	-110.5	57.5
1190	24.3276	23.3877	25.0582	-110.5	58.5
1191	26.9348	35.5027	35.2188	-110.5	59.5
1192	12.0579	39.0678	31.9889	-110.5	60.5
1193	21.3669	38.5187	41.822	-110.5	61.5
1194	27.6423	45.9065	59.6746	-110.5	62.5
1195	64.4397	52.2986	58.336	-110.5	63.5
1196	22.6289	23.8164	41.4512	-110.5	64.5
1197	44.679	34.0977	59.4774	-110.5	65.5
1198	44.5873	16.9003	45.8675	-110.5	66.5
1199	23.1396	17.2227	27.3326	-110.5	67.5
1200	18.3497	16.7109	22.5611	-110.5	68.5
1201	29.3335	15.6065	22.2971	-110.5	69.5
1202	17.9721	23.02	20.0702	-110.5	70.5
1203	27.5442	11.4001	37.45	-110.5	71.5
1204	26.6159	29.3036	36.2887	-110.5	72.5
1205	26.1574	11.5588	55.7947	-110.5	73.5
1206	31.9054	27.1296	51.4815	-110.5	74.5
1207	26.2108	43.0413	67.7885	-110.5	75.5
1208	18.4973	30.3868	83.242	-110.5	76.5
1209	10.6554	33.5343	71.1271	-110.5	77.5
1210	18.6334	46.3417	109.86	-110.5	78.5
1211	22.6321	32.6203	58.5483	-110.5	79.5
1212	0	0	0	-110.5	80.5
1213	0	0	0	-110.5	81.5
1214	0	0	0	-111.5	-71.5
1215	0	0	0	-111.5	-72.5
1216	0	0	0	-111.5	-73.5
1217	0.0301511	0.027735	0.027735	-111.5	-74.5
1218	0.0301511	0.027735	0.027735	-111.5	-75.5
1219	0.0301511	0.027735	0.027735	-111.5	-76.5
1220	0.0301511	0.027735	0.027735	-111.5	-77.5
1221	0.0301511	0.027735	0.027735	-111.5	-78.5
1222	0.0301511	0.027735	0.027735	-111.5	-79.5
1223	0.0301511	0.027735	0.027735	-111.5	-80.5
1224	0.0301511	0.027735	0.027735	-111.5	-81.5
1225	0.0301511	0.027735	0.027735	-111.5	-82.5
1226	0.0301511	0.027735	0.027735	-111.5	-83.5
1227	0.0301511	0.027735	0.027735	-111.5	-84.5
1228	0.0301511	0.027735	0.027735	-111.5	-85.5
1229	0.0301511	0.027735	0.027735	-111.5	-86.5
1230	0.0301511	0.027735	0.027735	-111.5	-87.5
1231	0.0301511	0.027735	0.027735	-111.5	-88.5
1232	0	0	0	-111.5	21.5
1233	3.0315	6.95725	0.83865	-111.5	22.5
1234	24.8681	38.2518	48.8808	-111.5	23.5
1235	35.3783	44.9794	49.8931	-111.5	24.5
1236	34.9869	49.0643	44.5962	-111.5	25.5
1237	32.4769	43.2518	43.0131	-111.5	26.5
1238	42.7958	42.5712	47.8017	-111.5	27.5
1239	38.8269	38.0597	48.2501	-111.5	28.5
1240	31.3135	51.7674	30.538	-111.5	29.5
1241	26.5777	44.2043	29.1272	-111.5	30.5
1242	20.3411	27.0954	29.8965	-111.5	31.5
1243	18.9106	29.3634	32.9171	-111.5	32.5
1244	18.1237	37.0132	43.5474	-111.5	33.5
1245	15.869	36.4217	47.154	-111.5	34.5
1246	17.6056	31.841	45.8858	-111.5	35.5
1247	22.9354	25.3395	39.4026	-111.5	36.5
1248	20.5081	20.8127	36.3701	-111.5	37.5
1249	9.40428	16.3732	36.1597	-111.5	38.5
1250	4.43427	12.9807	32.1924	-111.5	39.5
1251	6.3549	13.6473	28.7098	-111.5	40.5
1252	6.51251	16.1167	19.8456	-111.5	41.5
1253	12.1511	21.84	24.6477	-111.5	42.5
1254	14.4654	19.3705	25.283	-111.5	43.5
1255	15.6382	20.5165	31.8603	-111.5	44.5
1256	10.3361	15.3969	26.5078	-111.5	45.5
1257	5.41726	15.3388	21.3349	-111.5	46.5
1258	3.75529	12.4393	19.1697	-111.5	47.5
1259	6.84048	12.2076	18.6363	-111.5	48.5
1260	8.10264	11.0436	13.6394	-111.5	49.5
1261	6.04407	14.0473	17.8935	-111.5	50.5
1262	10.5039	22.6029	23.4874	-111.5	51.5
1263	37.5051	30.0085	39.347	-111.5	52.5
1264	17.9232	33.9694	34.2457	-111.5	53.5
1265	9.97067	28.204	32.4895	-111.5	54.5
1266	9.954	25.4287	30.2138	-111.5	55.5
1267	18.8611	26.6939	29.6149	-111.5	56.5
1268	16.0282	29.6459	28.8166	-111.5	57.5
1269	20.2317	20.9267	26.6029	-111.5	58.5
1270	24.3441	23.8188	29.0482	-111.5	59.5
1271	15.5695	27.0414	30.1861	-111.5	60.5
1272	22.9175	28.4878	36.9332	-111.5	61.5
1273	35.168	34.051	42.7587	-111.5	62.5
1274	75.4396	48.1205	67.6544	-111.5	63.5
1275	33.8588	30.6301	52.7183	-111.5	64.5
1276	21.2687	18.108	46.0873	-111.5	65.5
1277	28.875	28.4532	35.5234	-111.5	66.5
1278	20.1999	12.7458	29.916	-111.5	67.5
1279	16.5253	17.781	20.5679	-111.5	68.5
1280	26.3906	14.8403	19.4243	-111.5	69.5
1281	28.3887	24.3612	28.314	-111.5	70.5
1282	30.1766	15.5932	37.1898	-111.5	71.5
1283	27.7746	23.3151	45.7691	-111.5	72.5
1284	35.0349	25.5332	61.0687	-111.5	73.5
1285	21.8862	17.7297	49.9014	-111.5	74.5
1286	14.6483	38.2394	67.2381	-111.5	75.5
1287	13.631	29.5179	74.5778	-111.5	76.5
1288	15.7976	31.8816	62.4633	-111.5	77.5
1289	17.5838	34.6915	81.059	-111.5	78.5
1290	56.1184	82.3879	130.226	-111.5	79.5
1291	0	0	0	-111.5	80.5
1292	0	0	0	-111.5	81.5
1293	0	0	0	-112.5	-71.5
1294	0	0	0	-112.5	-72.5
1295	0	0	0	-112.5	-73.5
1296	0.0301511	0.027735	0.027735	-112.5	-74.5
1297	0.0301511	0.027735	0.027735	-112.5	-75.5
1298	0.0301511	0.027735	0.027735	-112.5	-76.5
1299	0.0301511	0.027735	0.027735	-112.5	-77.5
1300	0.0301511	0.027735	0.027735	-112.5	-78.5
1301	0.0301511	0.027735	0.027735	-112.5	-79.5
1302	0.0301511	0.027735	0.027735	-112.5	-80.5
1303	0.0301511	0.027735	0.027735	-112.5	-81.5
1304	0.0301511	0.027735	0.027735	-112.5	-82.5
1305	0.0301511	0.027735	0.027735	-112.5	-83.5
1306	0.0301511	0.027735	0.027735	-112.5	-84.5
1307	0.0301511	0.027735	0.027735	-112.5	-85.5
1308	0.0301511	0.027735	0.027735	-112.5	-86.5
1309	0.0301511	0.027735	0.027735	-112.5	-87.5
1310	0.0301511	0.027735	0.027735	-112.5	-88.5
1311	0.057735	0.057735	0.057735	-112.5	22.5
1312	25.39	32.6583	50.7311	-112.5	23.5
1313	33.6276	45.5669	47.5826	-112.5	24.5
1314	38.6028	49.3114	49.0236	-112.5	25.5
1315	33.9073	41.3014	53.3746	-112.5	26.5
1316	32.9623	33.0292	58.1828	-112.5	27.5
1317	32.0108	32.0102	55.5933	-112.5	28.5
1318	42.2479	56.883	28.044	-112.5	29.5
1319	20.1486	24.4167	26.4694	-112.5	30.5
1320	20.0789	23.0315	27.4663	-112.5	31.5
1321	18.9818	25.5788	28.8863	-112.5	32.5
1322	23.8393	37.8462	40.7774	-112.5	33.5
1323	24.0587	41.8552	51.2218	-112.5	34.5
1324	17.1307	32.1388	46.4996	-112.5	35.5
1325	22.4261	25.6632	35.7916	-112.5	36.5
1326	18.7779	20.6169	35.8629	-112.5	37.5
1327	10.2261	18.5182	34.6413	-112.5	38.5
1328	8.77923	16.5344	31.8405	-112.5	39.5
1329	12.1492	15.5701	34.0504	-112.5	40.5
1330	13.3987	15.9217	27.2278	-112.5	41.5
1331	14.6646	25.0311	28.3026	-112.5	42.5
1332	15.0373	20.391	31.601	-112.5	43.5
1333	11.8852	19.5134	35.9359	-112.5	44.5
1334	10.7553	18.7151	33.1604	-112.5	45.5
1335	8.62633	14.454	28.7764	-112.5	46.5
1336	6.45962	13.8044	24.4249	-112.5	47.5
1337	12.0411	14.9445	23.0517	-112.5	48.5
1338	13.2957	14.8722	22.1096	-112.5	49.5
1339	10.5493	14.5353	22.1448	-112.5	50.5
1340	10.4481	13.9447	20.1463	-112.5	51.5
1341	30.3113	24.4592	30.5021	-112.5	52.5
1342	36.6053	28.6601	35.9892	-112.5	53.5
1343	20.6502	25.4935	31.7253	-112.5	54.5
1344	17.9666	31.2237	32.7133	-112.5	55.5
1345	19.0609	30.6826	35.1577	-112.5	56.5
1346	13.59	34.9419	29.5624	-112.5	57.5
1347	13.0892	28.871	31.4024	-112.5	58.5
1348	17.3846	23.7256	24.5719	-112.5	59.5
1349	16.5846	23.755	28.6736	-112.5	60.5
1350	27.6478	23.5263	36.7287	-112.5	61.5
1351	37.1441	28.1062	42.0391	-112.5	62.5
1352	58.88	44.5654	75.8752	-112.5	63.5
1353	36.0245	38.7278	60.1785	-112.5	64.5
1354	27.0095	39.4398	52.7329	-112.5	65.5
1355	27.7493	20.1388	40.0525	-112.5	66.5
1356	16.0088	15.336	43.1212	-112.5	67.5
1357	16.5907	20.8261	23.1983	-112.5	68.5
1358	24.258	12.6778	19.8646	-112.5	69.5
1359	20.1543	18.5802	28.1848	-112.5	70.5
1360	42.3445	16.7869	48.8898	-112.5	71.5
1361	22.2912	18.0738	43.0239	-112.5	72.5
1362	26.3721	24.2605	60.1676	-112.5	73.5
1363	15.157	9.80387	53.2583	-112.5	74.5
1364	19.8598	33.3624	62.3205	-112.5	75.5
1365	18.3936	26.6842	63.631	-112.5	76.5
1366	18.4432	40.2037	95.0542	-112.5	77.5
1367	22.8586	47.5098	90.6571	-112.5	78.5
1368	0	0	7.56329	-112.5	79.5
1369	0	0	0	-112.5	80.5
1370	0	0	0	-113.5	-71.5
1371	0	0	0	-113.5	-72.5
1372	0.0447214	0.0408248	0.0408248	-113.5	-73.5
1373	110.142	101.316	101.15	-113.5	-74.5
1374	0.0301511	0.027735	0.027735	-113.5	-75.5
1375	0.0301511	0.027735	0.027735	-113.5	-76.5
1376	0.0301511	0.027735	0.027735	-113.5	-77.5
1377	0.0301511	0.027735	0.027735	-113.5	-78.5
1378	0.0301511	0.027735	0.027735	-113.5	-79.5
1379	0.0301511	0.027735	0.027735	-113.5	-80.5
1380	0.0301511	0.027735	0.027735	-113.5	-81.5
1381	0.0301511	0.027735	0.027735	-113.5	-82.5
1382	0.0301511	0.027735	0.027735	-113.5	-83.5
1383	0.0301511	0.027735	0.027735	-113.5	-84.5
1384	0.0301511	0.027735	0.027735	-113.5	-85.5
1385	0.0301511	0.027735	0.027735	-113.5	-86.5
1386	0.0301511	0.027735	0.027735	-113.5	-87.5
1387	0.0301511	0.027735	0.027735	-113.5	-88.5
1388	0	0	0	-113.5	22.5
1389	13.2791	15.7039	20.6114	-113.5	23.5
1390	18.3597	19.7454	26.3272	-113.5	24.5
1391	18.4643	21.1384	23.8978	-113.5	25.5
1392	33.5932	35.1308	37.174	-113.5	26.5
1393	31.6582	32.0347	58.2612	-113.5	27.5
1394	29.9977	31.5008	54.0408	-113.5	28.5
1395	25.1345	28.7187	24.8367	-113.5	29.5
1396	16.5128	19.6466	24.1403	-113.5	30.5
1397	18.9871	20.9258	24.7015	-113.5	31.5
1398	18.5888	24.0753	26.6729	-113.5	32.5
1399	19.4049	31.4363	30.908	-113.5	33.5
1400	23.2778	34.2988	38.2339	-113.5	34.5
1401	20.8582	29.0816	38.2205	-113.5	35.5
1402	21.3555	21.807	27.2453	-113.5	36.5
1403	16.7746	21.2822	30.8029	-113.5	37.5
1404	7.89877	18.395	32.0195	-113.5	38.5
1405	5.93235	14.0911	27.2772	-113.5	39.5
1406	8.86198	13.2251	29.6631	-113.5	40.5
1407	9.92319	14.8614	23.4405	-113.5	41.5
1408	15.5967	19.4033	25.9673	-113.5	42.5
1409	16.2632	21.3637	29.9016	-113.5	43.5
1410	10.9567	18.1226	34.8333	-113.5	44.5
1411	10.1724	17.3813	34.2864	-113.5	45.5
1412	10.0812	15.5433	28.2934	-113.5	46.5
1413	8.58755	15.6954	26.8876	-113.5	47.5
1414	8.49059	14.5632	24.2505	-113.5	48.5
1415	7.80096	15.8943	25.9467	-113.5	49.5
1416	5.93826	12.1017	22.9792	-113.5	50.5
1417	8.87303	9.6898	21.7496	-113.5	51.5
1418	10.556	13.7265	23.0264	-113.5	52.5
1419	13.0677	19.5303	26.4828	-113.5	53.5
1420	14.7043	22.6504	33.5216	-113.5	54.5
1421	13.9575	24.6039	30.7271	-113.5	55.5
1422	21.319	31.8745	31.3895	-113.5	56.5
1423	18.259	30.0093	31.2993	-113.5	57.5
1424	16.2207	29.9281	30.7846	-113.5	58.5
1425	10.2754	18.7566	19.6862	-113.5	59.5
1426	19.5458	21.8245	31.3736	-113.5	60.5
1427	31.7005	22.9295	35.9985	-113.5	61.5
1428	30.92	29.4403	41.7633	-113.5	62.5
1429	38.6953	44.7567	70.1245	-113.5	63.5
1430	46.1932	48.3452	63.2629	-113.5	64.5
1431	25.3137	28.5599	52.4505	-113.5	65.5
1432	39.8642	41.5737	51.931	-113.5	66.5
1433	11.6472	31.8335	68.0917	-113.5	67.5
1434	17.2809	18.5097	24.0934	-113.5	68.5
1435	30.3419	16.6954	25.3942	-113.5	69.5
1436	23.0184	14.7126	40.1674	-113.5	70.5
1437	29.9314	16.3644	52.8095	-113.5	71.5
1438	17.9499	25.5379	50.8969	-113.5	72.5
1439	27.7545	31.5322	61.5453	-113.5	73.5
1440	16.9185	26.2193	61.6303	-113.5	74.5
1441	26.6679	23.5826	26.4712	-113.5	75.5
1442	16.7964	18.1342	56.8719	-113.5	76.5
1443	23.2405	24.7022	75.7608	-113.5	77.5
1444	32.5345	55.1355	112.182	-113.5	78.5
1445	0	0	1.73205	-113.5	79.5
1446	0	0	0	-113.5	80.5
1447	0	0	0	-114.5	-71.5
1448	0	0	0	-114.5	-72.5
1449	0	0	0.816497	-114.5	-73.5
1450	0.0301511	101.316	101.316	-114.5	-74.5
1451	0.0301511	0.027735	0.027735	-114.5	-75.5
1452	0.0301511	0.027735	0.027735	-114.5	-76.5
1453	0.0301511	0.027735	0.027735	-114.5	-77.5
1454	0.0301511	0.027735	0.027735	-114.5	-78.5
1455	0.0301511	0.027735	0.027735	-114.5	-79.5
1456	0.0301511	0.027735	0.027735	-114.5	-80.5
1457	0.0301511	0.027735	0.027735	-114.5	-81.5
1458	0.0301511	0.027735	0.027735	-114.5	-82.5
1459	0.0301511	0.027735	0.027735	-114.5	-83.5
1460	0.0301511	0.027735	0.027735	-114.5	-84.5
1461	0.0301511	0.027735	0.027735	-114.5	-85.5
1462	0.0301511	0.027735	0.027735	-114.5	-86.5
1463	0.0301511	0.027735	0.027735	-114.5	-87.5
1464	0.0301511	0.027735	0.027735	-114.5	-88.5
1465	0	0	0	-114.5	24.5
1466	0.057735	0.173205	0	-114.5	25.5
1467	9.53939	9.45216	13.0864	-114.5	26.5
1468	36.347	36.8257	59.4771	-114.5	27.5
1469	34.2814	33.2423	54.2708	-114.5	28.5
1470	15.8547	16.6392	23.292	-114.5	29.5
1471	15.9066	17.5647	23.1257	-114.5	30.5
1472	19.7274	20.7433	24.4242	-114.5	31.5
1473	18.3365	22.5281	26.1426	-114.5	32.5
1474	17.9905	32.6877	25.1493	-114.5	33.5
1475	19.118	19.3985	20.176	-114.5	34.5
1476	20.4698	21.8767	25.5032	-114.5	35.5
1477	18.2282	19.7634	23.6039	-114.5	36.5
1478	15.4195	21.4645	28.0919	-114.5	37.5
1479	8.39028	19.8265	31.6214	-114.5	38.5
1480	7.39682	14.1363	22.9395	-114.5	39.5
1481	10.0694	16.0335	27.2052	-114.5	40.5
1482	12.447	16.7301	25.1984	-114.5	41.5
1483	13.3415	17.9358	27.9486	-114.5	42.5
1484	17.8084	21.3144	34.3487	-114.5	43.5
1485	9.93281	18.3121	35.2189	-114.5	44.5
1486	9.64753	15.4432	34.7205	-114.5	45.5
1487	9.19106	16.3302	33.7906	-114.5	46.5
1488	9.19052	18.5395	31.5316	-114.5	47.5
1489	8.24527	16.4683	27.3174	-114.5	48.5
1490	7.91212	14.0621	26.6515	-114.5	49.5
1491	9.69135	15.4498	26.6302	-114.5	50.5
1492	12.4572	19.6908	28.9964	-114.5	51.5
1493	19.4544	19.4968	29.4896	-114.5	52.5
1494	13.5753	17.9323	26.4933	-114.5	53.5
1495	13.2218	20.6461	31.8637	-114.5	54.5
1496	19.632	23.3634	31.5617	-114.5	55.5
1497	15.097	26.0962	34.0928	-114.5	56.5
1498	17.3861	30.0386	32.601	-114.5	57.5
1499	27.6253	27.3359	35.6922	-114.5	58.5
1500	11.978	23.648	25.6733	-114.5	59.5
1501	16.8539	16.946	27.0474	-114.5	60.5
1502	30.458	24.5337	42.799	-114.5	61.5
1503	31.0152	32.5526	43.4276	-114.5	62.5
1504	41.9436	48.081	65.6736	-114.5	63.5
1505	56.6956	76.9559	75.3927	-114.5	64.5
1506	27.7863	34.7258	53.0523	-114.5	65.5
1507	43.2905	32.8117	62.0936	-114.5	66.5
1508	11.9047	38.1336	58.6248	-114.5	67.5
1509	22.3543	18.1588	26.2609	-114.5	68.5
1510	25.5324	20.8977	26.7267	-114.5	69.5
1511	21.5162	14.0721	38.7282	-114.5	70.5
1512	16.791	13.5759	50.9412	-114.5	71.5
1513	25.4457	26.0913	61.0985	-114.5	72.5
1514	28.0421	23.4756	51.5097	-114.5	73.5
1515	13.1916	23.5171	45.1689	-114.5	74.5
1516	12.0027	23.914	25.7368	-114.5	75.5
1517	16.1195	23.8262	64.3853	-114.5	76.5
1518	23.1483	22.8767	69.2793	-114.5	77.5
1519	29.7754	47.8907	108.735	-114.5	78.5
1520	0	0	0	-115.5	-71.5
1521	0	0	0	-115.5	-72.5
1522	0	0	0	-115.5	-73.5
1523	0.0301511	101.316	101.316	-115.5	-74.5
1524	0.0301511	0.027735	0.027735	-115.5	-75.5
1525	0.0301511	0.027735	0.027735	-115.5	-76.5
1526	0.0301511	0.027735	0.027735	-115.5	-77.5
1527	0.0301511	0.027735	0.027735	-115.5	-78.5
1528	0.0301511	0.027735	0.027735	-115.5	-79.5
1529	0.0301511	0.027735	0.027735	-115.5	-80.5
1530	0.0301511	0.027735	0.027735	-115.5	-81.5
1531	0.0301511	0.027735	0.027735	-115.5	-82.5
1532	0.0301511	0.027735	0.027735	-115.5	-83.5
1533	0.0301511	0.027735	0.027735	-115.5	-84.5
1534	0.0301511	0.027735	0.027735	-115.5	-85.5
1535	0.0301511	0.027735	0.027735	-115.5	-86.5
1536	0.0301511	0.027735	0.027735	-115.5	-87.5
1537	0.0301511	0.027735	0.027735	-115.5	-88.5
1538	0	0	0	-115.5	25.5
1539	0	0.057735	0	-115.5	26.5
1540	20.3227	16.8586	28.0015	-115.5	27.5
1541	17.205	14.6647	23.325	-115.5	28.5
1542	16.752	23.7551	24.2925	-115.5	29.5
1543	22.5874	30.0304	30.7078	-115.5	30.5
1544	18.0136	18.0124	23.476	-115.5	31.5
1545	16.8257	17.8269	22.8291	-115.5	32.5
1546	17.1684	22.765	18.3491	-115.5	33.5
1547	19.6098	29.7087	19.5879	-115.5	34.5
1548	22.0493	21.2397	17.9303	-115.5	35.5
1549	17.5428	19.6762	23.2765	-115.5	36.5
1550	14.4225	22.5788	27.8414	-115.5	37.5
1551	9.57155	20.3556	31.9798	-115.5	38.5
1552	5.40153	17.2751	23.5503	-115.5	39.5
1553	12.1549	15.498	22.5833	-115.5	40.5
1554	15.0632	18.9155	25.5168	-115.5	41.5
1555	14.6153	18.1286	32.4794	-115.5	42.5
1556	18.2922	22.7099	36.9136	-115.5	43.5
1557	9.64646	20.9867	34.4428	-115.5	44.5
1558	7.77223	17.5798	34.9626	-115.5	45.5
1559	11.2303	21.6966	39.0252	-115.5	46.5
1560	7.92647	20.6257	35.8944	-115.5	47.5
1561	9.54862	17.6757	31.4581	-115.5	48.5
1562	6.49452	15.2986	30.1779	-115.5	49.5
1563	8.8212	16.7391	29.9057	-115.5	50.5
1564	13.3107	26.9172	30.01	-115.5	51.5
1565	20.2732	17.3708	29.8867	-115.5	52.5
1566	19.2971	16.7706	28.7225	-115.5	53.5
1567	21.9459	23.8843	31.7926	-115.5	54.5
1568	25.1061	20.0399	30.5959	-115.5	55.5
1569	15.7394	22.6552	27.3462	-115.5	56.5
1570	22.2736	29.3342	31.1032	-115.5	57.5
1571	21.8705	26.8146	31.4629	-115.5	58.5
1572	19.9278	32.4427	34.8177	-115.5	59.5
1573	15.8249	18.1792	27.3408	-115.5	60.5
1574	33.8566	34.681	45.5133	-115.5	61.5
1575	35.9298	33.8929	39.258	-115.5	62.5
1576	34.4546	46.0998	66.6923	-115.5	63.5
1577	47.3404	66.6107	67.6902	-115.5	64.5
1578	28.3609	27.8563	56.3325	-115.5	65.5
1579	38.7545	37.2488	61.7439	-115.5	66.5
1580	19.5338	35.4081	41.3347	-115.5	67.5
1581	37.153	35.1462	26.1319	-115.5	68.5
1582	19.9766	20.4597	31.6512	-115.5	69.5
1583	15.6425	13.9338	34.442	-115.5	70.5
1584	16.6702	21.7665	51.404	-115.5	71.5
1585	20.1057	24.3943	54.9839	-115.5	72.5
1586	28.5571	23.3547	46.5018	-115.5	73.5
1587	14.5997	16.5873	54.4313	-115.5	74.5
1588	10.4037	20.774	28.2684	-115.5	75.5
1589	18.073	21.5568	62.7676	-115.5	76.5
1590	25.1841	16.5306	69.9903	-115.5	77.5
1591	39.2446	57.6285	112.664	-115.5	78.5
1592	0	0	0	-116.5	-71.5
1593	0	0	0	-116.5	-72.5
1594	0	0	0	-116.5	-73.5
1595	0.0301511	101.316	101.316	-116.5	-74.5
1596	0.0301511	0.027735	0.027735	-116.5	-75.5
1597	0.0301511	0.027735	0.027735	-116.5	-76.5
1598	0.0301511	0.027735	0.027735	-116.5	-77.5
1599	0.0301511	0.027735	0.027735	-116.5	-78.5
1600	0.0301511	0.027735	0.027735	-116.5	-79.5
1601	0.0301511	0.027735	0.027735	-116.5	-80.5
1602	0.0301511	0.027735	0.027735	-116.5	-81.5
1603	0.0301511	0.027735	0.027735	-116.5	-82.5
1604	0.0301511	0.027735	0.027735	-116.5	-83.5
1605	0.0301511	0.027735	0.027735	-116.5	-84.5
1606	0.0301511	0.027735	0.027735	-116.5	-85.5
1607	0.0301511	0.027735	0.027735	-116.5	-86.5
1608	0.0301511	0.027735	0.027735	-116.5	-87.5
1609	0.0301511	0.027735	0.027735	-116.5	-88.5
1610	0	0	0	-116.5	25.5
1611	0	0	0	-116.5	26.5
1612	0.057735	0	0.057735	-116.5	27.5
1613	0	0	0	-116.5	28.5
1614	0.057735	0.11547	0	-116.5	29.5
1615	9.15223	9.77872	12.3654	-116.5	30.5
1616	17.7157	18.427	23.8136	-116.5	31.5
1617	15.2526	17.2079	23.8518	-116.5	32.5
1618	15.2307	16.331	19.6806	-116.5	33.5
1619	16.9827	20.616	18.133	-116.5	34.5
1620	17.0071	18.4814	17.4772	-116.5	35.5
1621	14.978	19.6518	24.4383	-116.5	36.5
1622	15.3101	24.3304	32.1137	-116.5	37.5
1623	12.9313	22.1132	40.9201	-116.5	38.5
1624	7.21338	20.6228	30.0841	-116.5	39.5
1625	12.6075	20.019	24.8912	-116.5	40.5
1626	17.1953	20.6263	26.3688	-116.5	41.5
1627	17.8976	21.6409	34.2412	-116.5	42.5
1628	22.7506	23.5908	35.4308	-116.5	43.5
1629	16.8583	22.0935	31.8265	-116.5	44.5
1630	12.1675	22.7509	36.4588	-116.5	45.5
1631	13.8646	23.0872	36.1134	-116.5	46.5
1632	11.1744	22.8005	36.9348	-116.5	47.5
1633	11.3627	21.4822	40.8894	-116.5	48.5
1634	7.34504	18.3922	31.2075	-116.5	49.5
1635	10.0274	17.4603	27.8991	-116.5	50.5
1636	21.8864	32.7706	30.4294	-116.5	51.5
1637	13.2357	17.4675	30.6045	-116.5	52.5
1638	18.6166	14.6097	25.2827	-116.5	53.5
1639	21.8512	24.1366	32.9239	-116.5	54.5
1640	27.1872	24.4759	31.9712	-116.5	55.5
1641	10.6487	22.2764	26.1362	-116.5	56.5
1642	16.6654	21.515	32.4901	-116.5	57.5
1643	24.0917	29.4433	34.927	-116.5	58.5
1644	26.5128	39.1305	41.9198	-116.5	59.5
1645	24.6034	25.4507	38.7962	-116.5	60.5
1646	34.4131	33.8311	45.3493	-116.5	61.5
1647	46.8381	47.2442	57.0634	-116.5	62.5
1648	44.1019	44.079	60.8882	-116.5	63.5
1649	41.3637	53.1822	68.0607	-116.5	64.5
1650	33.9728	55.7613	62.5035	-116.5	65.5
1651	43.8147	37.3098	60.5762	-116.5	66.5
1652	36.8918	36.2861	45.8131	-116.5	67.5
1653	24.2041	28.9238	41.9388	-116.5	68.5
1654	32.4667	28.1858	28.934	-116.5	69.5
1655	32.8125	26.5506	32.7063	-116.5	70.5
1656	17.5358	22.0224	38.0106	-116.5	71.5
1657	28.051	22.3148	56.1	-116.5	72.5
1658	25.3615	21.9542	44.1348	-116.5	73.5
1659	33.9886	47.2415	110.679	-116.5	74.5
1660	14.4104	15.9395	50.8317	-116.5	75.5
1661	22.5125	27.023	71.8509	-116.5	76.5
1662	24.7024	18.9332	76.9835	-116.5	77.5
1663	42.0373	59.5475	112.363	-116.5	78.5
1664	0	0	0	-117.5	-71.5
1665	0	0	0	-117.5	-72.5
1666	0	0	0	-117.5	-73.5
1667	0.0301511	50.0062	101.316	-117.5	-74.5
1668	0.0301511	0.027735	0.027735	-117.5	-75.5
1669	0.0301511	0.027735	0.027735	-117.5	-76.5
1670	0.0301511	0.027735	0.027735	-117.5	-77.5
1671	0.0301511	0.027735	0.027735	-117.5	-78.5
1672	0.0301511	0.027735	0.027735	-117.5	-79.5
1673	0.0301511	0.027735	0.027735	-117.5	-80.5
1674	0.0301511	0.027735	0.027735	-117.5	-81.5
1675	0.0301511	0.027735	0.027735	-117.5	-82.5
1676	0.0301511	0.027735	0.027735	-117.5	-83.5
1677	0.0301511	0.027735	0.027735	-117.5	-84.5
1678	0.0301511	0.027735	0.027735	-117.5	-85.5
1679	0.0301511	0.027735	0.027735	-117.5	-86.5
1680	0.0301511	0.027735	0.027735	-117.5	-87.5
1681	0.0301511	0.027735	0.027735	-117.5	-88.5
1682	0	0	0	-117.5	26.5
1683	0	0	0	-117.5	27.5
1684	0	0	0	-117.5	28.5
1685	0	0	0	-117.5	29.5
1686	3.34863	2.25167	4.09919	-117.5	30.5
1687	14.9547	16.2825	38.1634	-117.5	31.5
1688	15.616	20.7971	28.6012	-117.5	32.5
1689	13.6286	18.3436	21.7689	-117.5	33.5
1690	15.3528	20.173	17.5089	-117.5	34.5
1691	15.8585	20.6906	19.472	-117.5	35.5
1692	21.5715	23.3815	30.878	-117.5	36.5
1693	25.4302	33.0277	43.8175	-117.5	37.5
1694	14.455	26.4861	52.9366	-117.5	38.5
1695	11.9884	23.259	40.0004	-117.5	39.5
1696	16.1506	22.8164	33.8608	-117.5	40.5
1697	18.4706	20.9621	28.2106	-117.5	41.5
1698	20.2138	23.8135	32.1157	-117.5	42.5
1699	22.3354	23.8881	31.8838	-117.5	43.5
1700	17.3958	21.8713	34.3703	-117.5	44.5
1701	14.7201	20.7933	32.8118	-117.5	45.5
1702	14.5001	21.9999	33.8434	-117.5	46.5
1703	13.7463	24.5498	40.3718	-117.5	47.5
1704	14.4021	23.4234	42.4772	-117.5	48.5
1705	7.64723	17.8833	32.5069	-117.5	49.5
1706	10.5969	18.5425	23.8671	-117.5	50.5
1707	19.1281	35.7668	28.8381	-117.5	51.5
1708	12.5134	27.3445	31.0298	-117.5	52.5
1709	15.3696	14.4409	25.165	-117.5	53.5
1710	32.0223	38.3736	45.1865	-117.5	54.5
1711	23.9259	28.5581	35.6035	-117.5	55.5
1712	9.51592	18.9489	24.2824	-117.5	56.5
1713	11.1138	18.3575	30.4854	-117.5	57.5
1714	27.4879	32.1064	42.197	-117.5	58.5
1715	36.1817	49.5266	53.0403	-117.5	59.5
1716	31.2229	33.6729	52.7564	-117.5	60.5
1717	33.1496	39.8283	62.3963	-117.5	61.5
1718	37.0782	41.7307	63.4667	-117.5	62.5
1719	33.5359	38.9327	65.113	-117.5	63.5
1720	29.6092	40.5759	61.9821	-117.5	64.5
1721	26.7461	37.3228	63.6791	-117.5	65.5
1722	30.2987	28.6698	47.5617	-117.5	66.5
1723	28.1873	37.7416	48.1221	-117.5	67.5
1724	27.782	34.4277	45.5685	-117.5	68.5
1725	24.7845	15.1473	24.8104	-117.5	69.5
1726	35.7153	24.2462	28.6385	-117.5	70.5
1727	25.4012	20.9425	39.969	-117.5	71.5
1728	20.6876	17.8877	60.7573	-117.5	72.5
1729	19.4804	23.5381	39.3964	-117.5	73.5
1730	8.94118	16.7303	56.504	-117.5	74.5
1731	25.1194	31.2642	77.235	-117.5	75.5
1732	24.1365	20.2306	71.7475	-117.5	76.5
1733	31.8368	25.496	47.1259	-117.5	77.5
1734	45.4446	42.2768	110.75	-117.5	78.5
1735	0	0	0	-118.5	-71.5
1736	0	0	0	-118.5	-72.5
1737	0	0	0	-118.5	-73.5
1738	0.0301511	49.9785	101.316	-118.5	-74.5
1739	0.0301511	0.027735	0.027735	-118.5	-75.5
1740	0.0301511	0.027735	0.027735	-118.5	-76.5
1741	0.0301511	0.027735	0.027735	-118.5	-77.5
1742	0.0301511	0.027735	0.027735	-118.5	-78.5
1743	0.0301511	0.027735	0.027735	-118.5	-79.5
1744	0.0301511	0.027735	0.027735	-118.5	-80.5
1745	0.0301511	0.027735	0.027735	-118.5	-81.5
1746	0.0301511	0.027735	0.027735	-118.5	-82.5
1747	0.0301511	0.027735	0.027735	-118.5	-83.5
1748	0.0301511	0.027735	0.027735	-118.5	-84.5
1749	0.0301511	0.027735	0.027735	-118.5	-85.5
1750	0.0301511	0.027735	0.027735	-118.5	-86.5
1751	0.0301511	0.027735	0.027735	-118.5	-87.5
1752	0.0301511	0.027735	0.027735	-118.5	-88.5
1753	3.52184	2.54034	4.50333	-118.5	31.5
1754	6.06218	3.86825	7.67876	-118.5	32.5
1755	14.9551	20.6256	17.5471	-118.5	33.5
1756	14.9806	20.5332	18.166	-118.5	34.5
1757	16.4128	21.8641	21.4841	-118.5	35.5
1758	25.124	27.5048	34.1547	-118.5	36.5
1759	28.0743	34.897	44.4192	-118.5	37.5
1760	16.3825	31.5217	60.396	-118.5	38.5
1761	11.9751	19.342	41.355	-118.5	39.5
1762	14.5033	21.6988	32.5978	-118.5	40.5
1763	18.6685	22.2058	27.969	-118.5	41.5
1764	19.9886	22.2541	32.6195	-118.5	42.5
1765	22.2721	24.7242	36.6799	-118.5	43.5
1766	16.5555	22.6066	33.1468	-118.5	44.5
1767	16.0992	22.8161	31.2227	-118.5	45.5
1768	16.2945	24.6703	34.0086	-118.5	46.5
1769	15.4374	25.5306	39.9924	-118.5	47.5
1770	14.1197	21.9006	39.3958	-118.5	48.5
1771	8.26246	17.5616	33.7441	-118.5	49.5
1772	11.5886	19.9759	25.2045	-118.5	50.5
1773	17.1496	35.0125	28.203	-118.5	51.5
1774	11.6128	34.2714	32.7523	-118.5	52.5
1775	8.97244	24.1235	26.8053	-118.5	53.5
1776	21.4259	25.4774	36.5723	-118.5	54.5
1777	25.8533	29.7957	39.2471	-118.5	55.5
1778	18.3543	18.0969	28.8449	-118.5	56.5
1779	16.4775	28.4804	38.1939	-118.5	57.5
1780	23.3866	33.6306	46.5305	-118.5	58.5
1781	34.4224	46.5669	55.1193	-118.5	59.5
1782	32.1999	37.9573	53.7288	-118.5	60.5
1783	27.2171	41.2841	64.1397	-118.5	61.5
1784	30.36	29.4684	50.8691	-118.5	62.5
1785	26.2443	35.7159	50.8328	-118.5	63.5
1786	28.516	40.099	63.386	-118.5	64.5
1787	29.3001	39.2693	58.9308	-118.5	65.5
1788	22.9741	33.6598	63.4338	-118.5	66.5
1789	31.1666	40.6131	70.0137	-118.5	67.5
1790	25.1154	39.0514	47.5402	-118.5	68.5
1791	24.4705	14.3493	19.0145	-118.5	69.5
1792	20.8812	11.454	16.9728	-118.5	70.5
1793	24.0769	19.9609	27.3885	-118.5	71.5
1794	19.8117	22.4021	50.0692	-118.5	72.5
1795	22.1128	25.0837	49.8995	-118.5	73.5
1796	14.5692	5.90986	56.7635	-118.5	74.5
1797	32.1236	40.471	75.0378	-118.5	75.5
1798	29.7338	31.5766	80.2248	-118.5	76.5
1799	41.9492	54.8327	81.5563	-118.5	77.5
1800	30.2498	44.0005	111.1	-118.5	78.5
1801	0	0	0	-119.5	-71.5
1802	0	0	0	-119.5	-72.5
1803	0	0	0	-119.5	-73.5
1804	0.0301511	49.9785	101.316	-119.5	-74.5
1805	0.0301511	0.027735	0.027735	-119.5	-75.5
1806	0.0301511	0.027735	0.027735	-119.5	-76.5
1807	0.0301511	0.027735	0.027735	-119.5	-77.5
1808	0.0301511	0.027735	0.027735	-119.5	-78.5
1809	0.0301511	0.027735	0.027735	-119.5	-79.5
1810	0.0301511	0.027735	0.027735	-119.5	-80.5
1811	0.0301511	0.027735	0.027735	-119.5	-81.5
1812	0.0301511	0.027735	9.28896	-119.5	-82.5
1813	0.0301511	0.027735	0.027735	-119.5	-83.5
1814	0.0301511	0.027735	0.027735	-119.5	-84.5
1815	0.0301511	0.027735	0.027735	-119.5	-85.5
1816	0.0301511	0.027735	0.027735	-119.5	-86.5
1817	0.0301511	0.027735	0.027735	-119.5	-87.5
1818	0.0301511	0.027735	0.027735	-119.5	-88.5
1819	0	0	0	-119.5	31.5
1820	0	0	0	-119.5	32.5
1821	14.7319	21.3728	21.8454	-119.5	33.5
1822	16.841	21.3217	17.303	-119.5	34.5
1823	20.8502	22.5692	24.7507	-119.5	35.5
1824	22.4919	27.0342	30.3659	-119.5	36.5
1825	21.1538	28.5849	35.7421	-119.5	37.5
1826	14.6888	26.6709	52.2938	-119.5	38.5
1827	13.8729	17.2092	25.2619	-119.5	39.5
1828	12.0053	15.8656	16.1681	-119.5	40.5
1829	11.4679	18.3772	22.8983	-119.5	41.5
1830	11.6007	20.5994	33.6715	-119.5	42.5
1831	13.5407	23.2404	37.8061	-119.5	43.5
1832	13.6404	24.8829	30.8758	-119.5	44.5
1833	14.0474	22.4778	25.9418	-119.5	45.5
1834	17.3419	25.6959	30.2879	-119.5	46.5
1835	16.5227	26.7084	37.7459	-119.5	47.5
1836	14.8949	23.539	39.7161	-119.5	48.5
1837	12.2707	18.4161	37.618	-119.5	49.5
1838	9.93221	17.6373	26.4222	-119.5	50.5
1839	11.0877	21.8288	28.2107	-119.5	51.5
1840	11.2963	25.1106	31.4279	-119.5	52.5
1841	10.9015	24.8874	28.4778	-119.5	53.5
1842	11.8815	15.8055	20.9781	-119.5	54.5
1843	23.6123	21.9154	30.0483	-119.5	55.5
1844	11.6884	14.1344	21.9782	-119.5	56.5
1845	29.7395	31.4575	38.6431	-119.5	57.5
1846	27.4221	38.578	50.337	-119.5	58.5
1847	29.7697	43.6035	59.2972	-119.5	59.5
1848	24.4408	41.6437	60.5856	-119.5	60.5
1849	26.5104	35.8425	67.78	-119.5	61.5
1850	21.107	32.76	54.7157	-119.5	62.5
1851	16.2996	31.2816	49.3458	-119.5	63.5
1852	18.2357	39.9993	57.9483	-119.5	64.5
1853	25.2089	35.0018	59.7582	-119.5	65.5
1854	17.0871	17.7048	58.2588	-119.5	66.5
1855	25.3632	38.5847	46.5348	-119.5	67.5
1856	26.179	44.5107	54.3684	-119.5	68.5
1857	18.058	15.7926	15.3906	-119.5	69.5
1858	28.8436	24.9889	27.7251	-119.5	70.5
1859	21.511	23.7346	36.6566	-119.5	71.5
1860	15.2662	16.4956	49.3222	-119.5	72.5
1861	27.8383	30.3245	53.7414	-119.5	73.5
1862	19.5775	13.1998	65.9675	-119.5	74.5
1863	10.4299	29.2651	47.6508	-119.5	75.5
1864	28.2826	57.8264	60.281	-119.5	76.5
1865	38.9169	51.7997	50.379	-119.5	77.5
1866	25.0338	26.531	44.5775	-119.5	78.5
1867	0	0	0	-12.5	-70.5
1868	0	0	0	-12.5	-71.5
1869	0.0301511	0.027735	0.027735	-12.5	-72.5
1870	0.0301511	0.027735	0.027735	-12.5	-73.5
1871	0.0301511	0.027735	0.027735	-12.5	-74.5
1872	0.0301511	0.027735	0.027735	-12.5	-75.5
1873	0.0301511	0.027735	0.027735	-12.5	-76.5
1874	0.0301511	0.027735	0.027735	-12.5	-77.5
1875	0.0301511	0.027735	0.027735	-12.5	-78.5
1876	0.0301511	0.027735	0.027735	-12.5	-79.5
1877	0.0301511	0.027735	0.027735	-12.5	-80.5
1878	0.0301511	0.027735	0.027735	-12.5	-81.5
1879	0.0301511	0.027735	0.027735	-12.5	-82.5
1880	0.0301511	0.027735	0.027735	-12.5	-83.5
1881	0.0301511	0.027735	0.027735	-12.5	-84.5
1882	0.0301511	0.027735	0.027735	-12.5	-85.5
1883	0.0301511	0.027735	0.027735	-12.5	-86.5
1884	0.0301511	0.027735	0.027735	-12.5	-87.5
1885	0.0301511	0.027735	0.027735	-12.5	-88.5
1886	18.8852	23.6938	32.7555	-12.5	10.5
1887	21.2283	13.2165	37.6725	-12.5	11.5
1888	21.6873	30.0228	45.873	-12.5	12.5
1889	10.6254	13.6254	29.25	-12.5	13.5
1890	9.0178	13.32	19.4628	-12.5	14.5
1891	8.06673	13.8138	17.2919	-12.5	15.5
1892	8.90256	14.8399	18.1359	-12.5	16.5
1893	8.78227	14.6881	18.1465	-12.5	17.5
1894	9.61919	12.725	16.0958	-12.5	18.5
1895	9.86811	9.70974	13.7756	-12.5	19.5
1896	8.69713	5.87546	9.73844	-12.5	20.5
1897	7.73098	4.2453	6.83698	-12.5	21.5
1898	5.35731	2.75971	4.00428	-12.5	22.5
1899	4.52092	2.40536	2.74665	-12.5	23.5
1900	5.29404	6.21703	49.1774	-12.5	24.5
1901	11.5764	38.7587	37.4969	-12.5	25.5
1902	53.0304	9.59856	42.764	-12.5	26.5
1903	20.7462	8.15773	19.2312	-12.5	27.5
1904	41.6852	40.8192	51.9463	-12.5	28.5
1905	0.981495	6.87047	10.1614	-12.5	29.5
1906	0	0	0	-12.5	3.5
1907	0	0	0	-12.5	30.5
1908	0	0	0	-12.5	31.5
1909	0	0	0	-12.5	32.5
1910	0	0	0	-12.5	4.5
1911	3.40637	12.0089	20.0341	-12.5	5.5
1912	0	0	0	-12.5	50.5
1913	0	0	0	-12.5	51.5
1914	0	0	0	-12.5	52.5
1915	0	0	0	-12.5	53.5
1916	0	0	0	-12.5	54.5
1917	0	0	0	-12.5	55.5
1918	1.32791	6.81273	16.57	-12.5	6.5
1919	0	0	0	-12.5	63.5
1920	14.7224	18.9948	10.5078	-12.5	64.5
1921	0	0	0	-12.5	65.5
1922	6.09125	10.551	10.8616	-12.5	7.5
1923	0	0	0	-12.5	79.5
1924	9.26157	16.9347	27.5829	-12.5	8.5
1925	0	0	0	-12.5	80.5
1926	18.0711	18.7639	17.7247	-12.5	81.5
1927	0	0	0	-12.5	82.5
1928	0	0	0	-12.5	83.5
1929	0	0	0	-12.5	84.5
1930	8.86333	17.9131	29.7976	-12.5	9.5
1931	0	0	0	-120.5	-71.5
1932	0	0	0	-120.5	-72.5
1933	0	0	0	-120.5	-73.5
1934	0.0301511	50.0617	0.027735	-120.5	-74.5
1935	0.0301511	0.027735	0.027735	-120.5	-75.5
1936	0.0301511	0.027735	0.027735	-120.5	-76.5
1937	0.0301511	0.027735	0.027735	-120.5	-77.5
1938	0.0301511	0.027735	0.027735	-120.5	-78.5
1939	0.0301511	0.027735	0.027735	-120.5	-79.5
1940	0.0301511	0.027735	9.23349	-120.5	-80.5
1941	0.0301511	0.027735	9.42763	-120.5	-81.5
1942	0.0301511	0.027735	40.1025	-120.5	-82.5
1943	0.0301511	0.027735	40.158	-120.5	-83.5
1944	0.0301511	0.027735	0.027735	-120.5	-84.5
1945	0.0301511	0.027735	0.027735	-120.5	-85.5
1946	0.0301511	0.027735	0.027735	-120.5	-86.5
1947	0.0301511	0.027735	0.027735	-120.5	-87.5
1948	0.0301511	0.027735	0.027735	-120.5	-88.5
1949	0	0	0	-120.5	32.5
1950	1.40119	4.9	3.63456	-120.5	33.5
1951	13.1343	21.0445	12.2786	-120.5	34.5
1952	16.6501	18.3949	19.7111	-120.5	35.5
1953	21.7546	23.759	31.4026	-120.5	36.5
1954	17.775	18.9479	29.4111	-120.5	37.5
1955	14.456	14.5414	37.3479	-120.5	38.5
1956	11.9019	10.0589	16.288	-120.5	39.5
1957	11.9246	14.0102	11.7712	-120.5	40.5
1958	11.9288	22.0655	26.8168	-120.5	41.5
1959	11.9509	26.2247	40.4582	-120.5	42.5
1960	16.2703	29.168	36.1831	-120.5	43.5
1961	17.7018	29.5716	34.1941	-120.5	44.5
1962	18.7104	27.3528	32.8518	-120.5	45.5
1963	19.1627	25.1352	31.0377	-120.5	46.5
1964	19.226	30.2954	40.711	-120.5	47.5
1965	16.1813	25.4609	39.759	-120.5	48.5
1966	14.5463	23.1427	41.7434	-120.5	49.5
1967	13.7922	17.1418	30.2618	-120.5	50.5
1968	16.1528	18.933	30.4265	-120.5	51.5
1969	11.1009	18.5173	28.8099	-120.5	52.5
1970	10.164	21.4977	28.8171	-120.5	53.5
1971	13.9399	20.7738	27.1852	-120.5	54.5
1972	11.8058	13.4135	25.2288	-120.5	55.5
1973	9.84835	11.0126	18.8828	-120.5	56.5
1974	15.8076	27.7727	38.2548	-120.5	57.5
1975	27.4223	34.0944	46.0438	-120.5	58.5
1976	29.9072	39.2694	61.9092	-120.5	59.5
1977	24.7063	39.0388	60.2656	-120.5	60.5
1978	27.5658	38.0131	60.8606	-120.5	61.5
1979	17.2981	24.6167	52.8256	-120.5	62.5
1980	16.0251	19.0593	53.4099	-120.5	63.5
1981	20.7834	37.8101	58.7062	-120.5	64.5
1982	43.1023	41.3087	80.6016	-120.5	65.5
1983	13.0447	14.3803	54.475	-120.5	66.5
1984	27.7159	48.4158	48.254	-120.5	67.5
1985	27.7746	50.9822	51.8475	-120.5	68.5
1986	28.2773	44.2815	61.59	-120.5	69.5
1987	17.2869	17.0596	32.847	-120.5	70.5
1988	22.8645	32.5723	48.4981	-120.5	71.5
1989	19.3102	29.9879	66.3485	-120.5	72.5
1990	32.5095	29.9818	70.2454	-120.5	73.5
1991	24.1915	28.4787	101.477	-120.5	74.5
1992	22.0993	38.7876	109.196	-120.5	75.5
1993	23.8856	60.6244	93.1049	-120.5	76.5
1994	32.9747	58.686	50.6276	-120.5	77.5
1995	22.0424	26.0303	27.2034	-120.5	78.5
1996	0	0	0	-121.5	-71.5
1997	0	0	0	-121.5	-72.5
1998	0	0	0	-121.5	-73.5
1999	0.0301511	50.1172	0.027735	-121.5	-74.5
[truncated: 28,158 more rows]

## Sheet: SD_in-rsds
	SDrcp26	SDrcp45	SDrcp85	x	y
1	3.09887	2.86403	5.57769	-0.5	-68.5
2	5.46836	4.44462	5.01664	-0.5	-69.5
3	5.65033	5.60657	6.39551	-0.5	-70.5
4	4.85559	5.62889	6.91954	-0.5	-71.5
5	3.96689	5.18928	7.55081	-0.5	-72.5
6	4.15983	4.26153	6.2759	-0.5	-73.5
7	2.94486	4.41881	4.92097	-0.5	-74.5
8	2.66212	3.71675	3.699	-0.5	-75.5
9	2.36239	3.45812	3.2535	-0.5	-76.5
10	1.74147	2.9105	2.77394	-0.5	-77.5
11	1.96926	2.47169	2.86251	-0.5	-78.5
12	2.53381	2.71574	3.22774	-0.5	-79.5
13	2.66547	2.58	3.59802	-0.5	-80.5
14	1.81924	2.57488	3.2574	-0.5	-81.5
15	1.87849	2.59822	2.9812	-0.5	-82.5
16	1.65848	1.92507	2.82505	-0.5	-83.5
17	1.81659	1.20059	2.89651	-0.5	-84.5
18	2.41051	1.35986	2.38698	-0.5	-85.5
19	2.5232	2.2342	2.99754	-0.5	-86.5
20	2.15086	2.67919	3.10533	-0.5	-87.5
21	2.39431	3.22836	3.48732	-0.5	-88.5
22	6.62143	7.05479	7.51953	-0.5	1.5
23	6.42518	5.16029	8.38278	-0.5	10.5
24	5.91278	4.85085	8.39671	-0.5	11.5
25	5.45621	4.04034	7.38217	-0.5	12.5
26	3.39601	2.59803	5.27928	-0.5	13.5
27	1.62117	1.72489	4.08353	-0.5	14.5
28	0.815308	1.26171	3.49822	-0.5	15.5
29	0.985993	0.711625	2.35421	-0.5	16.5
30	0.77694	1.24339	1.87412	-0.5	17.5
31	0.757748	1.57842	2.15335	-0.5	18.5
32	0.89818	1.82416	2.1625	-0.5	19.5
33	6.78994	5.17912	5.34634	-0.5	2.5
34	0.765863	1.77804	2.4335	-0.5	20.5
35	1.05175	2.03306	2.73988	-0.5	21.5
36	1.8879	2.42527	3.12841	-0.5	22.5
37	2.01684	2.93041	4.00469	-0.5	23.5
38	1.6359	3.56894	4.55009	-0.5	24.5
39	2.37456	4.08808	5.14727	-0.5	25.5
40	2.5783	4.26983	5.8826	-0.5	26.5
41	2.82148	4.67728	6.57307	-0.5	27.5
42	3.85885	5.02601	7.6548	-0.5	28.5
43	4.03034	5.22791	8.37952	-0.5	29.5
44	6.61589	5.13939	5.60119	-0.5	3.5
45	3.04559	4.65034	7.50538	-0.5	30.5
46	2.85307	4.91827	7.32557	-0.5	31.5
47	3.33685	4.04632	6.59591	-0.5	32.5
48	5.96473	4.67233	7.47011	-0.5	33.5
49	6.48328	4.77339	7.02645	-0.5	34.5
50	6.62199	5.73013	4.98963	-0.5	35.5
51	6.33953	6.37353	5.74734	-0.5	36.5
52	6.95778	7.47869	7.88115	-0.5	37.5
53	6.07323	6.9697	7.41896	-0.5	38.5
54	6.10334	7.10546	7.3582	-0.5	39.5
55	4.34844	4.1595	6.05849	-0.5	4.5
56	6.64597	7.37428	7.82783	-0.5	40.5
57	6.78666	6.98166	8.07408	-0.5	41.5
58	7.83791	7.92776	11.0968	-0.5	42.5
59	8.52093	9.65492	13.3128	-0.5	43.5
60	8.26984	10.3172	12.4325	-0.5	44.5
61	8.90083	9.43677	12.1241	-0.5	45.5
62	9.77367	8.53028	11.9546	-0.5	46.5
63	10.4612	8.34707	12.1274	-0.5	47.5
64	9.78238	8.38688	12.1214	-0.5	48.5
65	9.72973	8.02048	12.2313	-0.5	49.5
66	3.77689	5.36588	6.50097	-0.5	5.5
67	9.75316	7.32289	12.6896	-0.5	50.5
68	8.97512	6.74356	12.1886	-0.5	51.5
69	8.57525	6.80435	11.6976	-0.5	52.5
70	9.07417	7.1737	11.8955	-0.5	53.5
71	1.55027	3.29292	4.10731	-0.5	54.5
72	0.832666	2.5697	3.48712	-0.5	55.5
73	1.19304	2.71539	4.27356	-0.5	56.5
74	1.57162	1.18462	2.15716	-0.5	57.5
75	0.916515	1.42244	3.78197	-0.5	58.5
76	2.36925	2.0664	5.60119	-0.5	59.5
77	3.8862	6.96062	8.20149	-0.5	6.5
78	1.9975	3.42685	4.82735	-0.5	60.5
79	1.5885	4.72476	4.99032	-0.5	61.5
80	3.18172	7.75134	6.61539	-0.5	62.5
81	3.70577	5.9863	7.61089	-0.5	7.5
82	5.91422	5.50684	7.3662	-0.5	8.5
83	5.80686	4.66759	7.59478	-0.5	9.5
84	2.54264	3.32906	4.75216	-1.5	-68.5
85	5.20317	5.09065	5.67262	-1.5	-69.5
86	5.67138	5.66324	6.48779	-1.5	-70.5
87	4.95243	5.76388	6.48876	-1.5	-71.5
88	3.62968	5.02616	7.12313	-1.5	-72.5
89	3.90489	4.30608	6.3559	-1.5	-73.5
90	2.77682	4.37223	4.68232	-1.5	-74.5
91	2.96507	3.92123	3.95739	-1.5	-75.5
92	2.44273	3.46952	3.56707	-1.5	-76.5
93	2.00164	3.16819	2.90391	-1.5	-77.5
94	2.07097	2.25925	2.84353	-1.5	-78.5
95	2.50657	2.40195	3.4131	-1.5	-79.5
96	2.4746	2.67718	3.93671	-1.5	-80.5
97	1.64018	2.55114	3.28975	-1.5	-81.5
98	1.60363	2.85639	3.06391	-1.5	-82.5
99	1.51093	1.92966	2.88208	-1.5	-83.5
100	1.6622	1.24941	2.90254	-1.5	-84.5
101	2.26752	1.33753	2.54251	-1.5	-85.5
102	2.41706	2.05492	2.88862	-1.5	-86.5
103	2.09441	2.58891	3.25145	-1.5	-87.5
104	2.54598	3.16908	3.45643	-1.5	-88.5
105	7.85812	8.07486	8	-1.5	1.5
106	7.03489	5.65128	8.20796	-1.5	10.5
107	6.51789	4.8025	7.64838	-1.5	11.5
108	5.80462	4.17264	7.00595	-1.5	12.5
109	4.20975	2.57816	5.49342	-1.5	13.5
110	1.81849	1.87432	3.78055	-1.5	14.5
111	1.02939	1.28193	3.19535	-1.5	15.5
112	0.923531	1.18927	2.54445	-1.5	16.5
113	0.908045	1.43902	2.17768	-1.5	17.5
114	0.940503	1.64445	2.3304	-1.5	18.5
115	0.86529	1.18403	2.09508	-1.5	19.5
116	6.57368	5.55608	4.50037	-1.5	2.5
117	0.830443	2.02959	2.52195	-1.5	20.5
118	1.49198	2.55624	2.93518	-1.5	21.5
119	1.93132	2.96745	3.48653	-1.5	22.5
120	2.25001	3.0478	3.99092	-1.5	23.5
121	2.03492	3.65547	4.32866	-1.5	24.5
122	2.65748	4.42071	5.10702	-1.5	25.5
123	2.81464	4.79853	6.10581	-1.5	26.5
124	3.15249	4.8658	6.85701	-1.5	27.5
125	4.21124	4.94082	7.71853	-1.5	28.5
126	3.47259	4.7282	8.08838	-1.5	29.5
127	7.36274	6.75574	6.45316	-1.5	3.5
128	2.57558	4.67529	7.25854	-1.5	30.5
129	3.11136	4.27763	7.65502	-1.5	31.5
130	3.55141	3.56523	6.89595	-1.5	32.5
131	6.09066	5.02212	7.65176	-1.5	33.5
132	6.62527	6.19072	7.60855	-1.5	34.5
133	6.72604	6.92201	6.69068	-1.5	35.5
134	6.39036	6.927	5.84101	-1.5	36.5
135	7.10174	7.4022	7.14708	-1.5	37.5
136	6.91214	6.92966	7.23643	-1.5	38.5
137	6.22448	7.25517	6.73244	-1.5	39.5
138	4.48488	4.40016	6.12094	-1.5	4.5
139	7.0009	8.40472	8.14516	-1.5	40.5
140	7.63419	7.2004	8.24842	-1.5	41.5
141	8.59989	8.57521	11.3787	-1.5	42.5
142	9.10569	10.1344	13.7985	-1.5	43.5
143	8.88482	10.2833	12.5936	-1.5	44.5
144	8.96636	8.95521	11.6821	-1.5	45.5
145	9.90202	8.34192	11.6732	-1.5	46.5
146	10.2656	8.30591	12.4283	-1.5	47.5
147	10.3116	8.14202	12.1422	-1.5	48.5
148	10.1206	8.86429	12.7671	-1.5	49.5
149	4.31161	5.32622	6.64657	-1.5	5.5
150	9.67761	7.20451	12.6705	-1.5	50.5
151	9.86482	7.30173	12.2493	-1.5	51.5
152	9.39416	6.87975	12.0072	-1.5	52.5
153	8.39345	7.26377	11.8358	-1.5	53.5
154	7.22175	7.11467	11.8433	-1.5	54.5
155	6.05191	6.30333	10.5016	-1.5	55.5
156	2.52389	3.70045	3.34066	-1.5	56.5
157	1.77858	0.360555	2.96704	-1.5	57.5
158	2.25906	1.97315	3.86307	-1.5	58.5
159	3.28075	1.80093	6.56531	-1.5	59.5
160	2.6612	5.96711	7.45113	-1.5	6.5
161	1.89297	3.6074	3.90043	-1.5	60.5
162	3.41174	5.00233	6.46864	-1.5	61.5
163	2.81484	5.50121	5.75702	-1.5	62.5
164	4.65131	5.91305	7.57448	-1.5	7.5
165	5.14343	5.59131	7.22115	-1.5	8.5
166	6.12494	5.05117	7.92511	-1.5	9.5
167	3.97157	2.49466	6.70994	-10.5	-68.5
168	3.63731	4.16213	3.57911	-10.5	-69.5
169	3.20364	5.51755	0.757188	-10.5	-70.5
170	4.07083	5.67201	4.79886	-10.5	-71.5
171	4.7401	6.38376	5.57746	-10.5	-72.5
172	5.00981	7.00733	6.95857	-10.5	-73.5
173	3.45543	5.52542	6.56863	-10.5	-74.5
174	3.15641	4.54585	5.71029	-10.5	-75.5
175	2.91342	3.53738	5.44678	-10.5	-76.5
176	2.77646	3.83436	4.81741	-10.5	-77.5
177	2.66499	3.61815	5.17535	-10.5	-78.5
178	2.70484	3.57907	5.31698	-10.5	-79.5
179	2.71112	3.60614	4.74193	-10.5	-80.5
180	1.93151	3.12666	4.13974	-10.5	-81.5
181	2.25469	3.10145	3.68061	-10.5	-82.5
182	2.38514	2.55119	3.52589	-10.5	-83.5
183	1.61561	1.7811	3.20478	-10.5	-84.5
184	1.99454	1.46182	2.90475	-10.5	-85.5
185	2.40624	2.70047	3.55751	-10.5	-86.5
186	1.79687	2.79698	3.08015	-10.5	-87.5
187	2.48274	3.07765	3.55958	-10.5	-88.5
188	4.22532	8.83855	7.65005	-10.5	1.5
189	4.72358	5.69266	8.02491	-10.5	10.5
190	4.95274	5.08689	4.47496	-10.5	11.5
191	5.40246	4.75129	4.04814	-10.5	12.5
192	4.21784	3.81718	3.50841	-10.5	13.5
193	3.47979	2.75395	3.07598	-10.5	14.5
194	3.59234	2.22791	3.39298	-10.5	15.5
195	2.72924	2.21533	3.56264	-10.5	16.5
196	2.46366	2.00755	3.56604	-10.5	17.5
197	1.75401	2.26738	3.62311	-10.5	18.5
198	1.86499	2.12739	3.44128	-10.5	19.5
199	5.97327	8.11932	6.91689	-10.5	2.5
200	1.93963	2.55609	3.87381	-10.5	20.5
201	2.35036	2.68156	4.01029	-10.5	21.5
202	2.07189	2.88919	3.62666	-10.5	22.5
203	2.16564	2.9511	3.75814	-10.5	23.5
204	2.69235	3.04142	3.77164	-10.5	24.5
205	2.54101	3.65897	4.5357	-10.5	25.5
206	3.16334	3.60982	5.06522	-10.5	26.5
207	3.07728	4.12359	5.63181	-10.5	27.5
208	4.10901	5.2015	5.76556	-10.5	28.5
209	4.13528	5.17961	6.65493	-10.5	29.5
210	5.91805	8.65236	6.30238	-10.5	3.5
211	4.67329	5.65265	7.29462	-10.5	30.5
212	6.04861	6.88387	8.66176	-10.5	31.5
213	6.42806	8.73098	13.1526	-10.5	32.5
214	4.85627	9.2181	12.1541	-10.5	33.5
215	4.68757	10.2647	11.2147	-10.5	34.5
216	3.21299	9.67281	9.47066	-10.5	35.5
217	2.93995	7.70541	7.4505	-10.5	36.5
218	3.53836	9.39273	9.01795	-10.5	37.5
219	8.28846	8.40831	9.62236	-10.5	38.5
220	8.41647	8.32516	10.5457	-10.5	39.5
221	8.77857	8.82629	10.1036	-10.5	4.5
222	3.05505	8.3668	7.41912	-10.5	40.5
223	1.26623	6.44696	5.05206	-10.5	41.5
224	1.59478	6.15873	6.20511	-10.5	42.5
225	3.01993	0.493288	4.12593	-10.5	49.5
226	8.11911	9.30448	14.7961	-10.5	5.5
227	3.3126	1.00664	1.09697	-10.5	50.5
228	3.68284	1.22882	1.30128	-10.5	51.5
229	2.32881	0.750555	1.9	-10.5	52.5
230	3.05123	1.6773	1.2	-10.5	53.5
231	4.65224	2.20303	2.68576	-10.5	54.5
232	6.19866	4.19325	1.82483	-10.5	55.5
233	5.77437	5.37804	4.20357	-10.5	56.5
234	7.36569	9.57862	16.6712	-10.5	6.5
235	6.27032	11.9304	17.1411	-10.5	7.5
236	4.67811	9.31974	12.3665	-10.5	8.5
237	2.77849	3.2187	10.1106	-10.5	81.5
238	0.416333	3.08058	10.8862	-10.5	82.5
239	0.70946	3.45012	10.1298	-10.5	83.5
240	4.31538	9.38515	13.3518	-10.5	9.5
241	3.72335	4.39242	9.73156	-100.5	-68.5
242	4.10041	3.0271	11.644	-100.5	-69.5
243	4.2004	1.52753	8.80928	-100.5	-70.5
244	4.73994	3.40671	5.29103	-100.5	-71.5
245	5.32757	4.0405	6.48673	-100.5	-72.5
246	4.59191	4.54798	5.40886	-100.5	-73.5
247	5.00946	4.47408	6.39054	-100.5	-74.5
248	5.2408	5.05604	7.77522	-100.5	-75.5
249	4.77368	5.58146	9.26247	-100.5	-76.5
250	5.32133	5.25478	10.4377	-100.5	-77.5
251	5.10761	5.20664	10.3038	-100.5	-78.5
252	3.9942	4.89173	9.83484	-100.5	-79.5
253	3.76585	5.02823	9.92189	-100.5	-80.5
254	3.81073	4.84949	9.76891	-100.5	-81.5
255	3.84719	4.99709	9.09168	-100.5	-82.5
256	2.93648	3.93052	8.65317	-100.5	-83.5
257	3.13064	3.62583	7.47126	-100.5	-84.5
258	3.30129	3.04258	6.72593	-100.5	-85.5
259	3.73723	2.94834	5.7237	-100.5	-86.5
260	3.11845	2.73857	4.62418	-100.5	-87.5
261	3.03357	3.24385	3.65559	-100.5	-88.5
262	2.57164	7.87041	8.41487	-100.5	15.5
263	2.78747	8.60174	7.87485	-100.5	16.5
264	3.68284	7.72938	7.68917	-100.5	17.5
265	4.0618	4.68163	5.58557	-100.5	18.5
266	4.93546	6.08475	7.61152	-100.5	19.5
267	6.55668	8.04177	10.142	-100.5	20.5
268	8.04505	8.96841	10.453	-100.5	21.5
269	7.52891	8.21194	10.1609	-100.5	22.5
270	7.23304	7.75749	10.9685	-100.5	23.5
271	5.85918	7.14914	10.5194	-100.5	24.5
272	5.69298	7.58795	9.84237	-100.5	25.5
273	6.23235	8.37297	10.9177	-100.5	26.5
274	6.06324	8.52101	10.7744	-100.5	27.5
275	6.24021	8.56683	9.75889	-100.5	28.5
276	7.17013	8.97213	9.73117	-100.5	29.5
277	6.75082	8.66372	9.53402	-100.5	30.5
278	6.44761	7.87519	8.74366	-100.5	31.5
279	5.06297	7.05235	7.53111	-100.5	32.5
280	5.09675	6.59616	7.80806	-100.5	33.5
281	3.6437	5.7176	7.28931	-100.5	34.5
282	4.20102	5.5591	7.65965	-100.5	35.5
283	5.36206	5.81313	8.24678	-100.5	36.5
284	5.47558	5.60987	8.26769	-100.5	37.5
285	3.65568	5.46174	8.07976	-100.5	38.5
286	3.67458	4.99726	7.88072	-100.5	39.5
287	4.39533	5.77401	7.9478	-100.5	40.5
288	4.93109	6.44326	7.61058	-100.5	41.5
289	4.23505	6.91193	5.98484	-100.5	42.5
290	4.69598	6.73983	5.63168	-100.5	43.5
291	4.22596	6.42649	4.64301	-100.5	44.5
292	2.92055	5.40183	4.5071	-100.5	45.5
293	3.51255	5.36374	5.30558	-100.5	46.5
294	3.59277	3.99294	4.99964	-100.5	47.5
295	2.13937	2.93275	4.09125	-100.5	48.5
296	3.19764	3.65069	4.26768	-100.5	49.5
297	3.14594	3.63286	4.14477	-100.5	50.5
298	3.37143	4.43036	4.47011	-100.5	51.5
299	3.50553	5.08077	5.08022	-100.5	52.5
300	3.70729	5.14175	4.88647	-100.5	53.5
301	3.83695	5.57417	6.79736	-100.5	54.5
302	4.12875	4.75134	6.99316	-100.5	55.5
303	4.27881	4.42923	6.86278	-100.5	56.5
304	4.8531	4.19056	5.9577	-100.5	57.5
305	4.86341	4.32291	4.55945	-100.5	58.5
306	5.07351	4.07939	3.34528	-100.5	59.5
307	4.64594	3.84954	3.52996	-100.5	60.5
308	4.59132	4.30612	4.36303	-100.5	61.5
309	4.73083	3.52778	4.64381	-100.5	62.5
310	3.3776	4.14716	5.60608	-100.5	63.5
311	4.18221	4.54636	6.15093	-100.5	64.5
312	3.42894	4.19881	5.99493	-100.5	65.5
313	3.78588	4.53991	7.20511	-100.5	66.5
314	3.90985	4.189	8.04347	-100.5	67.5
315	4.17806	4.05445	8.11297	-100.5	68.5
316	3.8701	3.36882	7.82682	-100.5	69.5
317	3.18131	3.65126	7.23976	-100.5	70.5
318	2.5819	3.42	5.88012	-100.5	71.5
319	2.90413	3.24156	5.27343	-100.5	72.5
320	2.80172	3.46401	6.24725	-100.5	73.5
321	2.94578	3.55789	6.45063	-100.5	74.5
322	3.32611	2.51668	6.3534	-100.5	75.5
323	3.95891	3.2104	6.30492	-100.5	76.5
324	3.85188	4.65994	6.95147	-100.5	77.5
325	4.95702	6.14578	10.5333	-100.5	78.5
326	4.65188	8.1265	9.15715	-100.5	79.5
327	4.35546	6.75056	8.70689	-100.5	80.5
328	3.64966	6.85055	9.43981	-100.5	81.5
329	4.65081	0.832666	10.2207	-101.5	-70.5
330	5.33573	2.86182	7.32416	-101.5	-71.5
331	6.80392	4.65725	6.80368	-101.5	-72.5
332	4.23327	4.13504	5.11748	-101.5	-73.5
333	4.72082	4.71087	6.16138	-101.5	-74.5
334	5.15156	5.22185	7.84969	-101.5	-75.5
335	5.40821	5.8746	9.8222	-101.5	-76.5
336	5.42499	5.30369	10.5665	-101.5	-77.5
337	4.98514	5.15906	10.3704	-101.5	-78.5
338	3.74627	4.83238	10.1887	-101.5	-79.5
339	3.65672	4.73902	9.81993	-101.5	-80.5
340	3.51068	4.76819	9.739	-101.5	-81.5
341	3.8459	4.73013	9.14156	-101.5	-82.5
342	3.12509	3.67994	8.48922	-101.5	-83.5
343	3.25278	3.78607	7.4351	-101.5	-84.5
344	3.3643	3.14155	6.91467	-101.5	-85.5
345	3.83512	2.94266	5.70327	-101.5	-86.5
346	3.07923	2.80748	4.52201	-101.5	-87.5
347	3.17462	3.34743	3.63433	-101.5	-88.5
348	2.11266	6.26445	7.26108	-101.5	15.5
349	1.6773	6.92556	7.34302	-101.5	16.5
350	3.77403	7.73585	7.80833	-101.5	17.5
351	3.12454	5.35571	5.45077	-101.5	18.5
352	4.9998	6.34224	6.86563	-101.5	19.5
353	5.49696	7.10784	8.1249	-101.5	20.5
354	6.83181	7.19961	9.17861	-101.5	21.5
355	6.67594	6.85166	9.67252	-101.5	22.5
356	7.12452	6.71287	10.4723	-101.5	23.5
357	5.76452	6.73237	11.1008	-101.5	24.5
358	6.16105	6.94029	10.9086	-101.5	25.5
359	5.7034	7.53335	10.8848	-101.5	26.5
360	6.3924	8.41393	10.8535	-101.5	27.5
361	7.30205	9.03199	10.2581	-101.5	28.5
362	7.06453	9.16356	9.84475	-101.5	29.5
363	7.41532	9.34313	8.80702	-101.5	30.5
364	5.92652	7.76221	8.70523	-101.5	31.5
365	5.12979	7.1507	7.27021	-101.5	32.5
366	4.86006	5.86905	7.25479	-101.5	33.5
367	3.31525	5.7242	6.85809	-101.5	34.5
368	3.34074	4.77109	6.41826	-101.5	35.5
369	4.2506	5.30841	6.99671	-101.5	36.5
370	5.49127	6.03216	7.30863	-101.5	37.5
371	5.08195	5.19496	7.69357	-101.5	38.5
372	3.03582	5.20632	7.13099	-101.5	39.5
373	3.81945	5.43225	7.43904	-101.5	40.5
374	3.84937	5.4705	6.94483	-101.5	41.5
375	3.83069	6.53792	6.50444	-101.5	42.5
376	4.91942	6.59025	6.32806	-101.5	43.5
377	3.83309	6.01443	5.08551	-101.5	44.5
378	3.356	5.62948	5.23728	-101.5	45.5
379	3.06562	4.88815	5.42466	-101.5	46.5
380	2.89959	3.7118	4.69122	-101.5	47.5
381	3.06378	2.98064	4.52557	-101.5	48.5
382	2.36105	3.53903	4.35794	-101.5	49.5
383	3.30556	3.97202	4.46643	-101.5	50.5
384	3.37528	4.28547	4.37395	-101.5	51.5
385	3.18511	5.09084	4.86666	-101.5	52.5
386	2.98706	4.93725	4.82795	-101.5	53.5
387	3.13436	5.35686	6.55373	-101.5	54.5
388	3.28312	5.05034	6.83409	-101.5	55.5
389	4.0525	4.55385	7.15437	-101.5	56.5
390	4.83348	4.24257	5.73637	-101.5	57.5
391	4.19175	4.42358	4.85893	-101.5	58.5
392	4.57598	3.77261	3.94517	-101.5	59.5
393	4.68846	3.78949	3.64201	-101.5	60.5
394	4.96912	4.40427	4.33023	-101.5	61.5
395	4.52978	3.65676	4.69707	-101.5	62.5
396	3.76655	3.97337	5.30449	-101.5	63.5
397	4.42359	3.84729	5.5369	-101.5	64.5
398	3.93074	3.97342	6.15988	-101.5	65.5
399	4.1237	4.32386	7.02643	-101.5	66.5
400	3.91802	4.5852	7.98359	-101.5	67.5
401	3.98052	4.31864	8.17553	-101.5	68.5
402	3.90086	3.82735	7.68975	-101.5	69.5
403	3.15724	3.24221	7.14514	-101.5	70.5
404	3.42085	4.19606	6.89565	-101.5	71.5
405	3.18919	3.89714	6.51304	-101.5	72.5
406	2.35074	3.76793	6.79581	-101.5	73.5
407	3.19171	2.94443	6.52523	-101.5	74.5
408	3.12202	2.69221	6.52832	-101.5	75.5
409	3.7822	3.15911	6.29902	-101.5	76.5
410	3.72263	4.23104	7.02643	-101.5	77.5
411	4.50311	5.81653	10.5184	-101.5	78.5
412	3.96863	8.1074	9.6286	-101.5	79.5
413	4.3501	7.24523	9.10165	-101.5	80.5
414	3.35012	6.9	9.53432	-101.5	81.5
415	4.71734	1.85203	10.4582	-102.5	-70.5
416	6.40937	1.96977	8.96233	-102.5	-71.5
417	6.96348	4.41626	8.11316	-102.5	-72.5
418	3.86059	4.61246	5.25772	-102.5	-73.5
419	4.21982	4.69674	5.12438	-102.5	-74.5
420	5.27803	5.29411	7.78503	-102.5	-75.5
421	5.54784	5.95184	10.4054	-102.5	-76.5
422	5.2424	5.57831	10.5848	-102.5	-77.5
423	4.81466	5.08977	10.7119	-102.5	-78.5
424	4.11317	4.93646	10.4889	-102.5	-79.5
425	3.32754	4.55982	9.96933	-102.5	-80.5
426	3.10741	4.58013	9.41368	-102.5	-81.5
427	3.70027	4.73849	9.13958	-102.5	-82.5
428	3.39393	3.59968	8.5353	-102.5	-83.5
429	3.22157	3.73778	7.3845	-102.5	-84.5
430	3.09724	3.37924	6.98515	-102.5	-85.5
431	3.5998	3.00017	5.53768	-102.5	-86.5
432	3.22473	2.74147	4.51967	-102.5	-87.5
433	2.99308	3.39543	3.69117	-102.5	-88.5
434	1.09697	5.06195	7.99562	-102.5	15.5
435	1.07858	5.1643	7.10235	-102.5	16.5
436	2.60832	5.53263	8.20081	-102.5	17.5
437	3.55896	5.87658	5.66798	-102.5	18.5
438	4.77866	6.56567	7.06012	-102.5	19.5
439	5.32299	7.22558	7.36281	-102.5	20.5
440	5.90539	6.16866	7.58934	-102.5	21.5
441	4.95852	5.53558	8.32623	-102.5	22.5
442	4.97033	5.87174	9.83365	-102.5	23.5
443	5.23695	6.13204	10.4564	-102.5	24.5
444	5.84176	7.20158	11.0666	-102.5	25.5
445	6.64416	7.43982	11.6077	-102.5	26.5
446	7.00097	7.46419	10.9743	-102.5	27.5
447	7.49813	8.89939	11.1368	-102.5	28.5
448	7.16132	9.68619	10.4838	-102.5	29.5
449	7.06231	9.3247	8.92152	-102.5	30.5
450	5.86597	8.15538	7.95056	-102.5	31.5
451	5.79107	7.87915	7.35476	-102.5	32.5
452	5.00427	6.4464	6.13073	-102.5	33.5
453	4.8252	5.63345	6.02801	-102.5	34.5
454	4.02404	5.5321	5.80653	-102.5	35.5
455	3.62995	5.46178	6.85037	-102.5	36.5
456	4.90043	4.96555	6.82058	-102.5	37.5
457	4.49396	5.06713	6.43188	-102.5	38.5
458	3.44146	5.20387	6.54856	-102.5	39.5
459	4.13024	4.16326	7.13484	-102.5	40.5
460	4.00434	4.84743	6.4166	-102.5	41.5
461	3.95759	4.93218	6.09596	-102.5	42.5
462	4.32027	6.02896	5.88501	-102.5	43.5
463	4.45182	5.32517	5.01026	-102.5	44.5
464	2.87203	4.70822	4.77932	-102.5	45.5
465	2.62044	4.77502	5.67522	-102.5	46.5
466	2.58931	4.02358	4.69443	-102.5	47.5
467	2.88236	3.24438	4.40003	-102.5	48.5
468	2.60733	3.7217	4.59695	-102.5	49.5
469	2.56724	4.35136	3.93119	-102.5	50.5
470	2.64929	4.61426	3.57549	-102.5	51.5
471	2.67436	4.68701	4.65718	-102.5	52.5
472	2.51161	4.75602	4.60966	-102.5	53.5
473	2.58921	4.93162	6.08726	-102.5	54.5
474	2.91616	5.20023	6.74852	-102.5	55.5
475	3.60973	4.23166	7.03462	-102.5	56.5
476	4.1311	4.30274	6.23861	-102.5	57.5
477	4.22927	4.64115	5.2357	-102.5	58.5
478	4.4144	4.36155	4.10659	-102.5	59.5
479	4.87657	3.90039	4.1971	-102.5	60.5
480	4.38157	3.87474	5.00902	-102.5	61.5
481	4.21553	3.77831	4.87674	-102.5	62.5
482	4.64463	4.00741	5.17645	-102.5	63.5
483	4.51305	4.30283	5.10255	-102.5	64.5
484	4.69199	4.08195	6.58919	-102.5	65.5
485	3.91714	4.21152	6.5439	-102.5	66.5
486	3.71572	4.5508	7.7894	-102.5	67.5
487	2.70474	3.86311	7.75711	-102.5	68.5
488	3.30498	3.30365	7.2897	-102.5	69.5
489	2.89036	2.6133	6.47592	-102.5	70.5
490	3.21474	4.1458	6.26279	-102.5	71.5
491	3.55704	4.07278	6.19859	-102.5	72.5
492	2.88784	4.09055	6.10268	-102.5	73.5
493	3.65746	3.26032	7.23779	-102.5	74.5
494	3.98773	2.51694	6.93215	-102.5	75.5
495	2.99867	3.48104	6.6879	-102.5	76.5
496	3.3709	4.3242	6.56498	-102.5	77.5
497	3.69554	5.94657	10.8325	-102.5	78.5
498	3.0271	8.30803	9.53223	-102.5	79.5
499	3.747	7.58441	9.26013	-102.5	80.5
500	3.7899	6.80025	9.27218	-102.5	81.5
501	5.95007	1.22202	8.15925	-103.5	-71.5
502	6.50333	2.39653	6.70099	-103.5	-72.5
503	5.52208	3.55387	6.88065	-103.5	-73.5
504	3.56967	4.42418	4.35682	-103.5	-74.5
505	4.75236	4.81592	6.4478	-103.5	-75.5
506	5.5707	6.09172	10.3761	-103.5	-76.5
507	5.17703	5.26599	10.6761	-103.5	-77.5
508	4.78416	5.24545	11.0285	-103.5	-78.5
509	4.22826	5.09918	10.8808	-103.5	-79.5
510	3.38284	4.46328	10.0097	-103.5	-80.5
511	3.0036	4.49515	9.18848	-103.5	-81.5
512	3.83256	4.56049	9.3421	-103.5	-82.5
513	3.56799	3.58279	8.3953	-103.5	-83.5
514	3.19252	3.83224	7.36077	-103.5	-84.5
515	3.39561	3.6454	7.01101	-103.5	-85.5
516	3.41094	3.01288	5.63318	-103.5	-86.5
517	3.18904	2.72086	4.56716	-103.5	-87.5
518	2.98472	3.3034	3.71622	-103.5	-88.5
519	1.17189	4.91664	8.23104	-103.5	15.5
520	1.42244	3.74344	6.70025	-103.5	16.5
521	2.25019	3.91195	6.73523	-103.5	17.5
522	4.76214	6.31843	5.87029	-103.5	18.5
523	5.24585	6.65151	7.15839	-103.5	19.5
524	4.26555	6.53981	6.77082	-103.5	20.5
525	5.12961	5.24538	6.71592	-103.5	21.5
526	4.18171	5.11352	7.72927	-103.5	22.5
527	4.1509	5.17375	9.33777	-103.5	23.5
528	5.38996	6.88652	10.45	-103.5	24.5
529	6.3203	7.20607	11.0306	-103.5	25.5
530	6.63829	7.72113	11.8667	-103.5	26.5
531	7.5644	8.08142	11.7758	-103.5	27.5
532	7.98729	9.12276	11.5967	-103.5	28.5
533	8.17472	9.88694	11.3567	-103.5	29.5
534	7.89965	9.46983	9.28407	-103.5	30.5
535	7.11559	8.80989	8.61396	-103.5	31.5
536	6.59961	8.10448	7.24484	-103.5	32.5
537	6.71894	7.23931	6.31143	-103.5	33.5
538	5.61477	6.39963	5.00857	-103.5	34.5
539	5.49893	5.99046	4.83873	-103.5	35.5
540	3.61663	5.647	4.96612	-103.5	36.5
541	4.49268	4.40009	6.3546	-103.5	37.5
542	3.87073	3.95844	5.1611	-103.5	38.5
543	3.20258	4.5863	5.49612	-103.5	39.5
544	3.98543	4.51784	6.27291	-103.5	40.5
545	4.25755	4.73139	6.00389	-103.5	41.5
546	4.07009	3.80733	5.18307	-103.5	42.5
547	4.84706	5.05579	5.88586	-103.5	43.5
548	4.53658	4.66416	5.86734	-103.5	44.5
549	2.53933	4.31332	5.25204	-103.5	45.5
550	2.95346	4.27193	5.89866	-103.5	46.5
551	2.88731	3.79244	4.7317	-103.5	47.5
552	2.70141	3.53941	4.19313	-103.5	48.5
553	2.25804	3.71497	4.02044	-103.5	49.5
554	2.67561	4.1711	3.44398	-103.5	50.5
555	2.57152	4.81172	3.4191	-103.5	51.5
556	2.32684	4.39599	4.189	-103.5	52.5
557	1.79747	4.83229	4.46564	-103.5	53.5
558	1.88057	5.02583	4.96681	-103.5	54.5
559	3.1293	5.1213	6.15465	-103.5	55.5
560	3.06979	4.5464	5.74188	-103.5	56.5
561	3.72673	4.41437	5.42082	-103.5	57.5
562	4.0875	4.50229	5.90816	-103.5	58.5
563	4.05635	4.23382	4.72362	-103.5	59.5
564	4.50051	3.65818	4.50803	-103.5	60.5
565	4.64758	4.19626	4.5699	-103.5	61.5
566	4.14354	3.9244	4.8635	-103.5	62.5
567	4.4892	4.4525	4.9693	-103.5	63.5
568	4.48494	3.72885	4.89737	-103.5	64.5
569	5.03524	3.72022	6.50826	-103.5	65.5
570	4.22404	3.9534	6.69398	-103.5	66.5
571	3.08159	3.53261	6.66378	-103.5	67.5
572	2.5016	3.73095	7.15307	-103.5	68.5
573	2.64121	3.15105	6.8059	-103.5	69.5
574	2.92885	2.9838	6.38946	-103.5	70.5
575	2.82144	3.96095	5.72034	-103.5	71.5
576	3.20094	3.93119	5.90621	-103.5	72.5
577	2.72987	4.26353	6.10881	-103.5	73.5
578	3.79302	3.25315	7.43146	-103.5	74.5
579	4.15728	2.60921	7.40234	-103.5	75.5
580	3.42155	3.53421	6.68999	-103.5	76.5
581	3.52746	4.59957	6.90903	-103.5	77.5
582	4.02331	6.28567	10.7451	-103.5	78.5
583	3.073	8.52467	9.97146	-103.5	79.5
584	3.88501	7.45006	9.78587	-103.5	80.5
585	4.0129	6.81982	9.7811	-103.5	81.5
586	6.05558	0.321455	8.18372	-104.5	-71.5
587	6.53682	2.35443	6.00528	-104.5	-72.5
588	4.61988	2.91433	5.76541	-104.5	-73.5
589	3.7805	4.57338	4.21774	-104.5	-74.5
590	4.62931	4.65454	5.84914	-104.5	-75.5
591	5.55724	5.81788	10.1938	-104.5	-76.5
592	5.19788	5.47086	10.7011	-104.5	-77.5
593	4.77558	5.41374	10.7732	-104.5	-78.5
594	4.34787	4.99794	10.784	-104.5	-79.5
595	2.81118	4.46692	10.0441	-104.5	-80.5
596	2.93679	4.47838	9.11565	-104.5	-81.5
597	3.70216	4.56073	9.50054	-104.5	-82.5
598	3.63546	3.86337	8.66368	-104.5	-83.5
599	3.22702	3.6363	7.47346	-104.5	-84.5
600	3.30825	3.72325	7.10605	-104.5	-85.5
601	3.43252	2.93638	5.53842	-104.5	-86.5
602	3.10176	2.8465	4.48054	-104.5	-87.5
603	2.98371	3.38695	3.66001	-104.5	-88.5
604	0.568624	2.45561	4.46356	-104.5	17.5
605	1.87172	3.05123	6.11583	-104.5	18.5
606	3.39755	3.14802	6.06987	-104.5	19.5
607	4.24624	6.22476	6.47006	-104.5	20.5
608	4.14273	5.50785	6.5472	-104.5	21.5
609	3.3563	5.2592	8.1674	-104.5	22.5
610	3.60066	5.64816	9.98837	-104.5	23.5
611	4.40551	6.4916	10.3938	-104.5	24.5
612	6.62993	7.16363	11.5653	-104.5	25.5
613	6.21874	7.49023	12.0998	-104.5	26.5
614	6.84826	7.83405	11.7297	-104.5	27.5
615	7.88519	9.06849	11.8483	-104.5	28.5
616	8.15734	10.029	11.5334	-104.5	29.5
617	7.98303	9.31195	9.78989	-104.5	30.5
618	7.34484	9.04407	8.98191	-104.5	31.5
619	7.09476	8.47196	7.67628	-104.5	32.5
620	6.84076	8.67447	6.44094	-104.5	33.5
621	6.76167	7.48071	5.51556	-104.5	34.5
622	5.52038	6.00811	4.9109	-104.5	35.5
623	3.55972	5.30226	3.9982	-104.5	36.5
624	3.84613	4.24273	4.97603	-104.5	37.5
625	4.38531	4.24931	4.96176	-104.5	38.5
626	3.90396	3.76284	4.78167	-104.5	39.5
627	3.7971	3.87459	6.29015	-104.5	40.5
628	3.40833	4.10366	5.87003	-104.5	41.5
629	5.0926	4.51786	5.88033	-104.5	42.5
630	5.33166	4.74511	5.278	-104.5	43.5
631	4.33592	4.08623	5.33891	-104.5	44.5
632	3.57295	4.11126	5.42942	-104.5	45.5
633	3.41345	3.74599	5.50705	-104.5	46.5
634	2.49202	2.94011	4.21992	-104.5	47.5
635	3.4677	3.85711	4.36282	-104.5	48.5
636	2.86791	3.75998	4.00711	-104.5	49.5
637	3.02087	3.63193	3.22862	-104.5	50.5
638	2.54691	4.27599	3.81955	-104.5	51.5
639	2.41469	4.29418	3.63345	-104.5	52.5
640	2.35175	4.74121	4.18959	-104.5	53.5
641	2.09879	5.43014	4.78495	-104.5	54.5
642	2.91317	4.49247	5.52693	-104.5	55.5
643	3.6836	4.76784	5.95695	-104.5	56.5
644	3.71586	4.79245	5.76707	-104.5	57.5
645	4.49296	4.2179	5.51845	-104.5	58.5
646	5.18293	5.06286	5.50653	-104.5	59.5
647	4.99015	4.46334	4.87846	-104.5	60.5
648	4.48608	4.53204	4.95696	-104.5	61.5
649	3.64632	3.7302	4.61585	-104.5	62.5
650	4.02996	4.71396	5.1139	-104.5	63.5
651	4.45356	3.92142	4.19277	-104.5	64.5
652	4.40609	3.47334	6.2643	-104.5	65.5
653	3.65001	3.68274	6.17578	-104.5	66.5
654	3.08775	3.56944	6.57819	-104.5	67.5
655	2.93543	3.67889	7.25488	-104.5	68.5
656	2.68694	3.20244	6.18151	-104.5	69.5
657	2.45635	3.31508	5.83258	-104.5	70.5
658	2.64252	3.38801	5.00364	-104.5	71.5
659	2.65344	3.21226	4.86552	-104.5	72.5
660	2.63973	4.0851	6.11223	-104.5	73.5
661	4.31995	3.74687	7.61177	-104.5	74.5
662	3.9965	3.21973	7.59168	-104.5	75.5
663	3.6256	3.5098	6.77545	-104.5	76.5
664	3.60236	4.93072	6.67373	-104.5	77.5
665	4.77839	6.54431	10.4395	-104.5	78.5
666	3.7581	8.60949	9.81037	-104.5	79.5
667	4.40151	7.95424	10.1569	-104.5	80.5
668	4.11015	6.40026	9.57723	-104.5	81.5
669	5.68888	1.07858	9.22298	-105.5	-71.5
670	6.9515	2.0232	7.20162	-105.5	-72.5
671	3.79781	2.63881	4.75955	-105.5	-73.5
672	3.69983	4.9185	4.38111	-105.5	-74.5
673	5.07342	4.93755	6.32456	-105.5	-75.5
674	5.54632	5.95534	10.135	-105.5	-76.5
675	4.82475	5.33472	10.2871	-105.5	-77.5
676	4.54249	5.25801	10.6585	-105.5	-78.5
677	3.83304	4.97737	10.3877	-105.5	-79.5
678	3.13595	4.20915	9.74229	-105.5	-80.5
679	3.0121	4.26696	8.91596	-105.5	-81.5
680	3.68451	4.20983	9.13916	-105.5	-82.5
681	3.53962	3.8552	8.49273	-105.5	-83.5
682	3.29286	3.63979	7.68488	-105.5	-84.5
683	3.50841	3.85249	7.39692	-105.5	-85.5
684	3.10284	2.8826	5.39142	-105.5	-86.5
685	3.13337	2.86166	4.55766	-105.5	-87.5
686	3.05793	3.45419	3.75269	-105.5	-88.5
687	1.55242	3.39755	5.7977	-105.5	18.5
688	3.20364	4.44335	6.55159	-105.5	19.5
689	5.24436	5.33573	6.88791	-105.5	20.5
690	3.24662	4.99702	6.7884	-105.5	21.5
691	3.4349	5.52839	8.01898	-105.5	22.5
692	3.28035	6.38678	9.8362	-105.5	23.5
693	3.76629	6.14966	9.87653	-105.5	24.5
694	5.48112	6.06687	10.5573	-105.5	25.5
695	6.46248	7.02881	11.5667	-105.5	26.5
696	7.47058	8.05899	11.3603	-105.5	27.5
697	7.85644	8.94659	11.2933	-105.5	28.5
698	7.73567	9.50273	10.4497	-105.5	29.5
699	7.59819	8.91549	9.86705	-105.5	30.5
700	7.51558	9.37717	9.68066	-105.5	31.5
701	7.6959	8.98161	8.23069	-105.5	32.5
702	7.52174	8.91461	7.4876	-105.5	33.5
703	6.27557	7.18888	6.1318	-105.5	34.5
704	5.77726	7.20578	5.90206	-105.5	35.5
705	4.35115	5.50702	5.06916	-105.5	36.5
706	3.98066	4.14073	4.91921	-105.5	37.5
707	4.07402	4.55657	5.23651	-105.5	38.5
708	4.10496	3.68778	5.6443	-105.5	39.5
709	3.03351	3.66978	6.3244	-105.5	40.5
710	3.49009	3.98079	5.50024	-105.5	41.5
711	4.65303	4.27872	5.02375	-105.5	42.5
712	5.64413	5.1385	5.08645	-105.5	43.5
713	5.34909	4.3498	6.29014	-105.5	44.5
714	4.9464	3.60153	5.58993	-105.5	45.5
715	2.98304	3.23278	5.18098	-105.5	46.5
716	2.24159	2.87384	4.14919	-105.5	47.5
717	2.86699	3.27731	3.93459	-105.5	48.5
718	3.1188	2.86665	3.66291	-105.5	49.5
719	2.82502	3.53775	3.37092	-105.5	50.5
720	2.78473	4.40616	3.46208	-105.5	51.5
721	2.53786	4.8067	3.82691	-105.5	52.5
722	2.26379	5.09084	3.59116	-105.5	53.5
723	2.29295	5.39915	4.10322	-105.5	54.5
724	2.26676	5.03214	5.69233	-105.5	55.5
725	3.5308	5.17727	5.91631	-105.5	56.5
726	3.8888	5.27297	6.3171	-105.5	57.5
727	5.28315	4.78487	5.54805	-105.5	58.5
728	5.01998	4.72931	5.25201	-105.5	59.5
729	4.47622	4.42033	5.02039	-105.5	60.5
730	4.14303	4.52502	5.19535	-105.5	61.5
731	3.3752	4.01162	4.52154	-105.5	62.5
732	4.04832	4.32542	5.31748	-105.5	63.5
733	4.00652	3.90115	4.8827	-105.5	64.5
734	3.94595	3.71066	6.11544	-105.5	65.5
735	3.16337	3.51927	6.51608	-105.5	66.5
736	3.27872	3.37703	6.83827	-105.5	67.5
737	3.26744	3.72942	7.18105	-105.5	68.5
738	2.75067	3.1409	5.93316	-105.5	69.5
739	2.43889	3.21802	5.9283	-105.5	70.5
740	3.25325	4.05246	5.81512	-105.5	71.5
741	3.16397	3.68632	5.26337	-105.5	72.5
742	2.892	4.20096	5.90911	-105.5	73.5
743	3.24785	4.42975	6.75566	-105.5	74.5
744	4.19845	3.45799	7.61702	-105.5	75.5
745	3.32971	3.55809	6.45283	-105.5	76.5
746	3.99912	5.41664	7.07411	-105.5	77.5
747	4.89918	6.93208	10.5228	-105.5	78.5
748	3.53601	8.40972	10.2031	-105.5	79.5
749	4.54459	8.60019	10.95	-105.5	80.5
750	3.78594	6.05558	9.68143	-105.5	81.5
751	5.25008	1.35769	7.36501	-106.5	-71.5
752	6.1	0.916515	6.86464	-106.5	-72.5
753	4.47698	3.60879	5.05997	-106.5	-73.5
754	4.0594	5.08832	4.25189	-106.5	-74.5
755	4.51752	4.84004	5.98254	-106.5	-75.5
756	5.27809	5.78841	10.2925	-106.5	-76.5
757	4.85712	5.38207	10.5988	-106.5	-77.5
758	4.54583	5.01172	10.7084	-106.5	-78.5
759	3.9775	4.6768	10.3354	-106.5	-79.5
760	3.25794	4.28728	9.75035	-106.5	-80.5
761	3.11007	3.9897	8.88009	-106.5	-81.5
762	3.91721	4.13944	8.88665	-106.5	-82.5
763	3.91946	3.88577	8.79142	-106.5	-83.5
764	3.86182	3.8014	7.80909	-106.5	-84.5
765	3.49202	3.99622	7.52025	-106.5	-85.5
766	2.84228	3.06517	5.46174	-106.5	-86.5
767	2.92413	2.65047	4.37252	-106.5	-87.5
768	2.9719	3.32753	3.69056	-106.5	-88.5
769	2.98385	3.9879	6.14898	-106.5	18.5
770	4.60326	3.28075	5.80718	-106.5	19.5
771	3.84231	2.06478	5.48361	-106.5	20.5
772	3.93904	4.39404	5.916	-106.5	21.5
773	2.99327	4.61222	7.2908	-106.5	22.5
774	3.37617	5.52728	8.6383	-106.5	23.5
775	3.96643	5.63701	9.33922	-106.5	24.5
776	5.2144	5.50532	9.34376	-106.5	25.5
777	6.22872	7.01919	10.4174	-106.5	26.5
778	6.52198	7.27101	9.76579	-106.5	27.5
779	7.11187	8.00764	10.2614	-106.5	28.5
780	6.38327	8.44115	10.1855	-106.5	29.5
781	7.09172	9.21448	9.88703	-106.5	30.5
782	7.39682	9.14883	10.1548	-106.5	31.5
783	8.21819	10.2376	10.5517	-106.5	32.5
784	7.54631	9.26111	8.81179	-106.5	33.5
785	6.03044	8.11434	7.44452	-106.5	34.5
786	5.51781	7.43579	6.19262	-106.5	35.5
787	5.19039	5.92866	4.99758	-106.5	36.5
788	3.39216	4.14133	5.0875	-106.5	37.5
789	3.96014	4.33352	5.4878	-106.5	38.5
790	3.64617	3.83555	5.46205	-106.5	39.5
791	2.94551	3.02913	5.88588	-106.5	40.5
792	4.11966	3.29491	4.89057	-106.5	41.5
793	4.68403	4.10946	4.19392	-106.5	42.5
794	5.90188	4.77849	5.49118	-106.5	43.5
795	6.10898	3.98682	5.66899	-106.5	44.5
796	5.66053	3.66774	5.97999	-106.5	45.5
797	3.26215	3.01824	5.45132	-106.5	46.5
798	2.46499	2.5684	4.1048	-106.5	47.5
799	2.57724	3.24525	4.02344	-106.5	48.5
800	2.83093	3.54397	3.37886	-106.5	49.5
801	3.16144	3.46782	3.09996	-106.5	50.5
802	3.08819	4.82191	3.52458	-106.5	51.5
803	2.87579	4.49154	3.27481	-106.5	52.5
804	2.19744	5.11428	3.38132	-106.5	53.5
805	2.74485	4.78337	4.55074	-106.5	54.5
806	2.55464	5.43213	5.65521	-106.5	55.5
807	3.57728	6.12936	6.46833	-106.5	56.5
808	4.42748	6.23211	6.41381	-106.5	57.5
809	5.26308	5.60648	5.54789	-106.5	58.5
810	5.03408	4.74427	5.20499	-106.5	59.5
811	4.88595	4.58596	5.04654	-106.5	60.5
812	4.33229	3.89798	4.64743	-106.5	61.5
813	4.04421	3.76001	4.96058	-106.5	62.5
814	4.60896	4.19714	5.64718	-106.5	63.5
815	3.45856	4.07148	5.2422	-106.5	64.5
816	3.60744	3.71465	6.05152	-106.5	65.5
817	3.10431	3.63413	6.73194	-106.5	66.5
818	3.58575	3.52211	6.87357	-106.5	67.5
819	2.61471	3.37084	7.11536	-106.5	68.5
820	2.53025	3.26614	6.05138	-106.5	69.5
821	2.49137	2.91433	6.01941	-106.5	70.5
822	3.60058	3.63429	6.02071	-106.5	71.5
823	3.53322	3.88991	5.77068	-106.5	72.5
824	3.10756	3.80807	5.43361	-106.5	73.5
825	3.67641	4.64588	6.71485	-106.5	74.5
826	3.61444	4.79198	5.84885	-106.5	75.5
827	2.35542	3.15193	5.40287	-106.5	76.5
828	3.824	5.41618	6.69975	-106.5	77.5
829	4.93893	6.77754	10.116	-106.5	78.5
830	3.84751	8.66391	10.5044	-106.5	79.5
831	3.89744	8.05005	11.3001	-106.5	80.5
832	3.54448	6.35059	9.66557	-106.5	81.5
833	5.37246	1.10151	6.35715	-107.5	-71.5
834	6.39766	2.71846	7.71643	-107.5	-72.5
835	4.73533	3.24705	5.12087	-107.5	-73.5
836	3.97268	4.64379	4.58137	-107.5	-74.5
837	4.73693	5.28214	6.81059	-107.5	-75.5
838	5.40427	5.68455	10.2957	-107.5	-76.5
839	4.88063	5.28715	10.2678	-107.5	-77.5
840	4.42409	4.62267	10.666	-107.5	-78.5
841	3.68811	4.78566	10.1895	-107.5	-79.5
842	3.44365	4.14822	9.82361	-107.5	-80.5
843	3.06508	3.88938	8.92138	-107.5	-81.5
844	3.76771	4.1969	8.96238	-107.5	-82.5
845	3.9634	3.8703	8.93916	-107.5	-83.5
846	4.08614	4.04258	8.20916	-107.5	-84.5
847	3.86238	4.01058	7.56164	-107.5	-85.5
848	2.97416	3.05555	5.63883	-107.5	-86.5
849	2.71749	2.7189	4.40466	-107.5	-87.5
850	3.00841	3.37749	3.77724	-107.5	-88.5
851	4.4658	1.11505	5.67215	-107.5	20.5
852	4.10041	1.80278	6.75006	-107.5	21.5
853	2.80238	3.93107	9.84344	-107.5	22.5
854	4.62925	5.40956	12.0926	-107.5	23.5
855	5.71343	7.56241	15.6596	-107.5	24.5
856	4.50694	5.49088	9.29709	-107.5	25.5
857	5.87177	6.16815	9.22103	-107.5	26.5
858	5.80724	6.54843	8.61196	-107.5	27.5
859	5.4612	7.71498	9.19661	-107.5	28.5
860	5.16339	8.28489	9.84523	-107.5	29.5
861	5.9411	8.46073	9.99109	-107.5	30.5
862	7.04335	9.93545	10.1011	-107.5	31.5
863	7.07306	9.58502	10.0171	-107.5	32.5
864	6.95246	9.1265	8.81187	-107.5	33.5
865	6.621	9.17784	8.20189	-107.5	34.5
866	5.69777	8.11341	7.08997	-107.5	35.5
867	4.87571	6.50261	6.25972	-107.5	36.5
868	4.1546	4.55878	6.15718	-107.5	37.5
869	4.53882	4.22411	6.79969	-107.5	38.5
870	4.33619	3.96985	6.60348	-107.5	39.5
871	3.75347	4.39097	6.54136	-107.5	40.5
872	4.08394	4.66979	5.16944	-107.5	41.5
873	5.17374	4.54778	4.79453	-107.5	42.5
874	5.75454	4.16002	5.20729	-107.5	43.5
875	5.84797	3.90031	5.47466	-107.5	44.5
876	6.08068	4.13146	6.07344	-107.5	45.5
877	4.30777	3.29207	5.38291	-107.5	46.5
878	2.60799	2.48818	4.62205	-107.5	47.5
879	2.63062	2.96183	4.53177	-107.5	48.5
880	3.03902	3.06333	3.66344	-107.5	49.5
881	2.94418	3.78514	3.29609	-107.5	50.5
882	3.01176	4.24856	3.78091	-107.5	51.5
883	2.50298	4.45787	3.2518	-107.5	52.5
884	2.00721	4.43312	2.70991	-107.5	53.5
885	2.81473	5.00253	3.883	-107.5	54.5
886	2.59363	5.40496	5.2664	-107.5	55.5
887	3.62321	6.68426	6.48381	-107.5	56.5
888	4.96996	6.4425	6.33949	-107.5	57.5
889	5.17155	5.52537	5.20679	-107.5	58.5
890	5.10517	4.60636	5.04942	-107.5	59.5
891	5.00896	4.37386	5.53928	-107.5	60.5
892	4.45446	4.89583	5.65915	-107.5	61.5
893	4.2034	3.94892	5.34048	-107.5	62.5
894	4.83248	4.48672	5.81064	-107.5	63.5
895	3.93659	4.28318	5.9091	-107.5	64.5
896	3.31972	3.8174	5.91021	-107.5	65.5
897	3.25959	3.69233	6.85418	-107.5	66.5
898	2.6915	3.33351	6.66754	-107.5	67.5
899	2.26956	3.3415	6.86296	-107.5	68.5
900	2.3687	3.11277	5.93329	-107.5	69.5
901	2.70568	3.11658	6.05359	-107.5	70.5
902	4.11609	3.87965	6.28337	-107.5	71.5
903	3.6636	3.75179	5.81308	-107.5	72.5
904	3.50965	4.03812	5.59477	-107.5	73.5
905	4.02777	4.87004	6.70168	-107.5	74.5
906	4.0736	5.1398	6.06141	-107.5	75.5
907	2.16264	3.57067	6.06751	-107.5	76.5
908	3.98347	4.96857	6.47786	-107.5	77.5
909	4.8818	7.11527	10.2103	-107.5	78.5
910	3.96863	8.63964	10.651	-107.5	79.5
911	3.74477	8.45044	11.3729	-107.5	80.5
912	3.36452	6.40234	10.6519	-107.5	81.5
913	4.81352	1.53731	6.41275	-108.5	-71.5
914	5.9702	2.14554	6.33167	-108.5	-72.5
915	4.76078	4.20809	5.9918	-108.5	-73.5
916	4.35679	4.61672	4.95981	-108.5	-74.5
917	5.07552	5.31771	7.80987	-108.5	-75.5
918	5.46019	5.47177	10.3941	-108.5	-76.5
919	5.27645	5.03204	10.4136	-108.5	-77.5
920	4.45664	4.72028	10.8111	-108.5	-78.5
921	3.79327	4.41354	10.1619	-108.5	-79.5
922	3.58309	4.16396	9.45476	-108.5	-80.5
923	3.07468	4.18059	8.9633	-108.5	-81.5
924	3.83382	4.07618	8.83659	-108.5	-82.5
925	4.14663	3.99132	9.19038	-108.5	-83.5
926	4.16913	4.10548	8.44395	-108.5	-84.5
927	3.55924	3.82535	7.3648	-108.5	-85.5
928	3.05852	3.15652	5.79111	-108.5	-86.5
929	2.90244	2.89154	4.68348	-108.5	-87.5
930	3.0595	3.55542	3.83431	-108.5	-88.5
931	4.48144	2.59679	7.39121	-108.5	21.5
932	2.73008	3.84318	9.4733	-108.5	22.5
933	5.73963	5.90028	12.1533	-108.5	23.5
934	6.07536	7.37586	14.257	-108.5	24.5
935	9.07542	11.2256	17.6322	-108.5	25.5
936	6.01179	6.10335	8.96359	-108.5	26.5
937	6.53888	6.99009	8.42445	-108.5	27.5
938	5.68592	7.03622	8.44247	-108.5	28.5
939	5.22854	7.95946	8.46573	-108.5	29.5
940	6.81666	8.66492	9.62578	-108.5	30.5
941	6.88709	9.40016	10.2324	-108.5	31.5
942	7.47333	9.8067	10.2749	-108.5	32.5
943	7.26257	9.16839	9.49308	-108.5	33.5
944	7.15176	8.22816	8.94813	-108.5	34.5
945	5.99013	7.89291	7.81133	-108.5	35.5
946	5.38655	6.16622	6.49531	-108.5	36.5
947	5.18764	7.02548	7.78936	-108.5	37.5
948	4.33434	5.74883	8.08687	-108.5	38.5
949	3.6311	5.48804	8.03602	-108.5	39.5
950	3.275	4.90411	6.86178	-108.5	40.5
951	3.70467	4.07034	5.58459	-108.5	41.5
952	5.25604	5.1762	5.1665	-108.5	42.5
953	5.93077	3.86682	4.36967	-108.5	43.5
954	6.86835	4.20171	4.74827	-108.5	44.5
955	5.93195	4.35937	5.23086	-108.5	45.5
956	4.30893	3.41959	5.28325	-108.5	46.5
957	3.27234	2.59363	4.85018	-108.5	47.5
958	3.98303	3.20402	5.2145	-108.5	48.5
959	2.85667	3.3758	3.43001	-108.5	49.5
960	2.63894	4.13613	3.5512	-108.5	50.5
961	3.35234	4.60788	4.86289	-108.5	51.5
962	2.97801	4.09584	3.4435	-108.5	52.5
963	2.21721	4.86884	2.64481	-108.5	53.5
964	2.16001	4.65751	3.46438	-108.5	54.5
965	2.50011	5.52527	5.32252	-108.5	55.5
966	3.69201	6.55178	6.3109	-108.5	56.5
967	5.0468	5.92441	5.73637	-108.5	57.5
968	4.66096	5.53994	4.84689	-108.5	58.5
969	3.86483	4.05742	4.55446	-108.5	59.5
970	3.89468	4.2821	5.22677	-108.5	60.5
971	4.49151	4.59173	5.05858	-108.5	61.5
972	4.03338	4.36723	5.8316	-108.5	62.5
973	4.44074	5.06814	6.13218	-108.5	63.5
974	3.98095	4.5077	5.5956	-108.5	64.5
975	3.15779	4.30642	5.92145	-108.5	65.5
976	2.89727	3.86685	6.95839	-108.5	66.5
977	2.65416	3.60107	7.00811	-108.5	67.5
978	2.19855	2.96905	6.56666	-108.5	68.5
979	2.61499	2.78073	5.52443	-108.5	69.5
980	3.00735	3.28136	5.65138	-108.5	70.5
981	4.29077	3.93661	6.584	-108.5	71.5
982	3.78967	3.47788	5.71367	-108.5	72.5
983	3.52536	4.02667	5.40969	-108.5	73.5
984	4.17667	4.88732	6.48722	-108.5	74.5
985	4.03174	5.08907	6.45438	-108.5	75.5
986	4.03442	5.7335	6.10881	-108.5	76.5
987	4.114	5.19063	6.29426	-108.5	77.5
988	4.54346	7.29751	10.3811	-108.5	78.5
989	3.71663	8.85118	10.4194	-108.5	79.5
990	4.20278	9.28727	11.9542	-108.5	80.5
991	3.21455	6.26126	10.6566	-108.5	81.5
992	4.24421	1.55027	7.47061	-109.5	-71.5
993	6.22682	2.45832	5.92143	-109.5	-72.5
994	4.7262	4.0243	7.97839	-109.5	-73.5
995	4.91082	4.50641	6.07819	-109.5	-74.5
996	5.67539	5.33735	8.67867	-109.5	-75.5
997	5.26399	5.07196	10.0333	-109.5	-76.5
998	5.29568	4.70117	10.2872	-109.5	-77.5
999	4.46326	4.39668	10.5286	-109.5	-78.5
1000	3.64208	4.05347	10.3331	-109.5	-79.5
1001	3.20667	4.07827	9.51185	-109.5	-80.5
1002	3.22719	4.16942	9.31378	-109.5	-81.5
1003	4.12681	4.02771	9.41134	-109.5	-82.5
1004	3.97492	3.77797	8.81581	-109.5	-83.5
1005	3.98894	4.07152	8.15872	-109.5	-84.5
1006	3.46942	4.03369	7.29515	-109.5	-85.5
1007	3.10583	3.28224	5.74897	-109.5	-86.5
1008	2.90141	2.96436	4.71123	-109.5	-87.5
1009	3.06609	3.4958	3.99659	-109.5	-88.5
1010	4.08085	3.2909	8.30321	-109.5	21.5
1011	4.40341	4.15812	9.25005	-109.5	22.5
1012	5.80718	6.5493	11.4221	-109.5	23.5
1013	6.59874	7.81025	13.9539	-109.5	24.5
1014	8.86924	9.17878	14.0962	-109.5	25.5
1015	6.17638	6.13575	7.86693	-109.5	26.5
1016	6.20133	6.35197	7.20658	-109.5	27.5
1017	6.08034	6.76886	8.07047	-109.5	28.5
1018	5.93048	7.92797	8.80507	-109.5	29.5
1019	5.704	8.03634	8.97547	-109.5	30.5
1020	6.08068	9.31488	10.4427	-109.5	31.5
1021	7.31591	9.59743	10.8226	-109.5	32.5
1022	7.05257	9.01162	10.1948	-109.5	33.5
1023	7.45709	8.42067	9.69517	-109.5	34.5
1024	6.24299	8.07358	8.47242	-109.5	35.5
1025	5.2136	7.28921	7.31409	-109.5	36.5
1026	4.89311	8.25474	8.55769	-109.5	37.5
1027	4.5044	7.60454	8.81178	-109.5	38.5
1028	4.00082	6.18127	8.53403	-109.5	39.5
1029	4.32885	6.62162	8.5611	-109.5	40.5
1030	4.28161	5.58731	7.00442	-109.5	41.5
1031	5.75384	5.97291	5.72235	-109.5	42.5
1032	6.38471	3.861	4.33405	-109.5	43.5
1033	6.45044	3.74512	3.78927	-109.5	44.5
1034	6.2301	4.26995	4.49306	-109.5	45.5
1035	4.42425	3.19818	4.47987	-109.5	46.5
1036	3.56521	2.81823	4.23776	-109.5	47.5
1037	3.96794	3.28887	5.05147	-109.5	48.5
1038	3.43262	3.91354	4.44627	-109.5	49.5
1039	2.78975	3.86234	4.04313	-109.5	50.5
1040	3.04216	4.1882	4.24531	-109.5	51.5
1041	3.17565	4.38491	4.32791	-109.5	52.5
1042	2.13329	4.62166	2.75306	-109.5	53.5
1043	2.14009	4.53783	3.56079	-109.5	54.5
1044	2.31033	4.82694	4.65377	-109.5	55.5
1045	3.4349	5.58659	5.65612	-109.5	56.5
1046	4.74731	5.97584	5.159	-109.5	57.5
1047	4.51466	5.81519	4.68813	-109.5	58.5
1048	3.50436	3.64048	4.84891	-109.5	59.5
1049	3.7728	3.75602	4.65377	-109.5	60.5
1050	4.21042	4.91056	4.88681	-109.5	61.5
1051	4.12888	4.8278	6.12365	-109.5	62.5
1052	4.83329	5.43452	6.71484	-109.5	63.5
1053	4.18356	4.57503	5.86055	-109.5	64.5
1054	2.94893	4.03783	6.1976	-109.5	65.5
1055	2.71162	4.0097	7.01093	-109.5	66.5
1056	3.11256	3.74554	7.71071	-109.5	67.5
1057	1.83655	2.85962	6.72317	-109.5	68.5
1058	2.83809	2.87384	6.28033	-109.5	69.5
1059	3.39805	3.39126	6.05167	-109.5	70.5
1060	4.36746	3.95484	6.1232	-109.5	71.5
1061	3.88597	3.67455	5.92483	-109.5	72.5
1062	3.73572	4.28165	5.46391	-109.5	73.5
1063	3.62777	4.49886	6.30482	-109.5	74.5
1064	4.14979	5.38029	6.9147	-109.5	75.5
1065	4.14349	6.04533	6.77186	-109.5	76.5
1066	4.15543	5.75232	6.18851	-109.5	77.5
1067	4.19604	5.82926	8.21359	-109.5	78.5
1068	3.79868	9.25545	10.4933	-109.5	79.5
1069	4.3715	9.5	11.9718	-109.5	80.5
1070	2.98719	6.56836	10.8302	-109.5	81.5
1071	3.90043	5.29748	1.92873	-11.5	-70.5
1072	3.5889	5.27073	4.8402	-11.5	-71.5
1073	4.36142	5.72682	4.74093	-11.5	-72.5
1074	5.26272	7.06723	6.5655	-11.5	-73.5
1075	4.04551	5.76496	6.70813	-11.5	-74.5
1076	3.08103	4.62187	6.14141	-11.5	-75.5
1077	3.16254	4.06107	5.86493	-11.5	-76.5
1078	2.89137	3.84546	5.15665	-11.5	-77.5
1079	2.86845	3.82044	5.49158	-11.5	-78.5
1080	2.58316	3.9033	5.65315	-11.5	-79.5
1081	2.7328	3.55946	5.19204	-11.5	-80.5
1082	1.93085	3.10715	4.36947	-11.5	-81.5
1083	2.29164	3.13737	4.23824	-11.5	-82.5
1084	2.39325	2.74579	3.91578	-11.5	-83.5
1085	1.94899	1.94439	3.3618	-11.5	-84.5
1086	2.12761	1.61884	2.84616	-11.5	-85.5
1087	2.37583	2.54178	3.53494	-11.5	-86.5
1088	1.78596	2.89668	3.27044	-11.5	-87.5
1089	2.47552	2.91875	3.47218	-11.5	-88.5
1090	3.77918	6.78022	9.60308	-11.5	10.5
1091	4.11763	4.65052	5.13786	-11.5	11.5
1092	4.19168	3.58751	4.10882	-11.5	12.5
1093	3.71559	3.73832	4.07012	-11.5	13.5
1094	3.48433	2.51827	3.61828	-11.5	14.5
1095	3.46549	2.08871	3.4795	-11.5	15.5
1096	2.63566	1.61686	3.72321	-11.5	16.5
1097	2.55944	1.71532	3.79745	-11.5	17.5
1098	2.03573	2.11745	3.7698	-11.5	18.5
1099	2.04175	2.1549	3.56356	-11.5	19.5
1100	2.06063	2.36085	3.80763	-11.5	20.5
1101	2.23891	2.36022	3.52116	-11.5	21.5
1102	1.95722	2.85062	3.41244	-11.5	22.5
1103	2.21831	3.17678	3.7389	-11.5	23.5
1104	1.89041	2.90592	3.61406	-11.5	24.5
1105	2.21634	3.12129	3.99878	-11.5	25.5
1106	2.2716	2.82534	4.15163	-11.5	26.5
1107	2.70975	3.99982	4.65296	-11.5	27.5
1108	2.60576	3.45977	4.2194	-11.5	28.5
1109	4.64866	2.87286	7.6922	-11.5	29.5
1110	6.88791	10.878	8.46896	-11.5	3.5
1111	5.51936	5.49303	10.1278	-11.5	30.5
1112	6.41561	8.20183	12.566	-11.5	31.5
1113	4.9813	8.68178	12.1	-11.5	32.5
1114	8.70689	11.05	10.095	-11.5	4.5
1115	9.31146	12.2826	16.3231	-11.5	5.5
1116	4.75955	1.38564	0.873689	-11.5	50.5
1117	4.03609	1.15902	0.378594	-11.5	51.5
1118	5.68976	1.68226	1.21244	-11.5	52.5
1119	5.55068	2.06478	2.1	-11.5	53.5
1120	5.00899	2.62869	1.11355	-11.5	54.5
1121	5.46717	3.88373	2.71539	-11.5	55.5
1122	8.68159	11.201	17.178	-11.5	6.5
1123	4.16213	7.0316	5.3563	-11.5	63.5
1124	2.8746	2.9023	3.28075	-11.5	64.5
1125	1.9218	4.50333	6.71218	-11.5	65.5
1126	6.07152	10.6522	16.6496	-11.5	7.5
1127	1.76163	3.08058	12.077	-11.5	79.5
1128	4.92491	10.3156	12.9176	-11.5	8.5
1129	0.7	2.81603	11.981	-11.5	80.5
1130	1.96299	3.38428	10.7791	-11.5	81.5
1131	0.8	2.80238	10.2562	-11.5	82.5
1132	0.450925	3.30051	10.0344	-11.5	83.5
1133	1.21244	3.50761	9.50438	-11.5	84.5
1134	3.98805	9.92836	13.6958	-11.5	9.5
1135	3.02704	2.78209	5.42933	-110.5	-71.5
1136	4.39579	2.85213	5.97977	-110.5	-72.5
1137	5.16014	3.75113	8.02571	-110.5	-73.5
1138	4.97881	4.53214	5.84673	-110.5	-74.5
1139	5.5931	5.18259	8.57067	-110.5	-75.5
1140	5.34861	4.54689	9.98911	-110.5	-76.5
1141	5.2114	4.43246	10.2519	-110.5	-77.5
1142	4.30182	4.20843	10.2439	-110.5	-78.5
1143	3.65958	3.72321	9.92955	-110.5	-79.5
1144	3.30275	3.96137	9.03277	-110.5	-80.5
1145	3.23897	4.20671	9.19616	-110.5	-81.5
1146	3.96689	4.3678	9.48032	-110.5	-82.5
1147	4.05942	4.07278	9.01026	-110.5	-83.5
1148	4.18404	4.2006	8.29271	-110.5	-84.5
1149	3.69292	3.94471	7.45425	-110.5	-85.5
1150	3.26889	3.21983	6.04089	-110.5	-86.5
1151	2.97661	3.00766	4.93595	-110.5	-87.5
1152	3.2808	3.4488	4.04684	-110.5	-88.5
1153	5.00233	4.67582	9.20163	-110.5	21.5
1154	6.60782	6.04511	10.6381	-110.5	22.5
1155	7.22934	7.76595	12.1595	-110.5	23.5
1156	7.82901	8.08538	13.3551	-110.5	24.5
1157	9.5687	10.5219	13.8276	-110.5	25.5
1158	10.352	10.7286	13.7573	-110.5	26.5
1159	8.76413	10.5532	11.9488	-110.5	27.5
1160	5.83129	6.17299	7.2989	-110.5	28.5
1161	6.46041	7.38055	8.09305	-110.5	29.5
1162	6.5946	7.8264	7.96177	-110.5	30.5
1163	6.75235	9.3174	9.91158	-110.5	31.5
1164	7.08803	8.87767	10.6759	-110.5	32.5
1165	7.1938	8.54736	10.2712	-110.5	33.5
1166	6.54774	8.11219	9.14644	-110.5	34.5
1167	5.77893	7.98672	9.04133	-110.5	35.5
1168	5.37722	7.03479	6.94773	-110.5	36.5
1169	4.03917	7.99663	8.37222	-110.5	37.5
1170	4.95035	8.00968	8.93015	-110.5	38.5
1171	4.29298	7.9291	10.3031	-110.5	39.5
1172	4.57183	7.69019	9.45044	-110.5	40.5
1173	4.30995	6.01477	8.30843	-110.5	41.5
1174	5.39645	5.44702	7.32355	-110.5	42.5
1175	6.19937	4.74184	5.37494	-110.5	43.5
1176	7.18806	4.16724	4.66291	-110.5	44.5
1177	6.03779	3.69783	4.48635	-110.5	45.5
1178	5.52039	3.12853	5.32518	-110.5	46.5
1179	4.07279	2.68127	4.57158	-110.5	47.5
1180	3.85048	3.06609	5.09117	-110.5	48.5
1181	4.3638	3.91249	5.11982	-110.5	49.5
1182	2.86045	3.94254	4.93595	-110.5	50.5
1183	3.18351	4.64944	4.65323	-110.5	51.5
1184	3.52632	3.98886	4.41581	-110.5	52.5
1185	1.81684	3.50011	2.98659	-110.5	53.5
1186	2.18449	4.88151	4.34483	-110.5	54.5
1187	3.39708	4.91978	4.43874	-110.5	55.5
1188	3.88414	5.81719	6.11501	-110.5	56.5
1189	4.12249	5.75686	5.67238	-110.5	57.5
1190	4.29869	4.99809	4.34921	-110.5	58.5
1191	3.67052	4.01079	4.62411	-110.5	59.5
1192	4.12602	4.04503	4.701	-110.5	60.5
1193	3.78783	4.47333	4.3742	-110.5	61.5
1194	3.91378	4.97148	5.75563	-110.5	62.5
1195	4.55584	5.41926	6.59575	-110.5	63.5
1196	3.72968	4.46012	6.00506	-110.5	64.5
1197	3.58945	4.16366	6.20932	-110.5	65.5
1198	2.96795	4.05802	6.80562	-110.5	66.5
1199	3.26675	4.05512	7.95744	-110.5	67.5
1200	1.92344	2.6048	6.59088	-110.5	68.5
1201	2.63128	2.84551	6.3813	-110.5	69.5
1202	3.63871	3.67481	6.76442	-110.5	70.5
1203	4.37318	4.12601	6.03971	-110.5	71.5
1204	4.02445	4.22443	6.25633	-110.5	72.5
1205	3.52206	4.11026	5.59392	-110.5	73.5
1206	3.48514	4.52907	6.4243	-110.5	74.5
1207	3.96469	5.33658	7.15663	-110.5	75.5
1208	4.69348	5.93472	7.13226	-110.5	76.5
1209	4.37541	5.59283	6.53931	-110.5	77.5
1210	4.22607	5.82973	8.54473	-110.5	78.5
1211	4.06325	9.41701	10.6297	-110.5	79.5
1212	4.30968	9.51963	11.5581	-110.5	80.5
1213	3.57911	6.96372	10.874	-110.5	81.5
1214	2.39958	2.35181	5.75561	-111.5	-71.5
1215	4.30813	2.91685	6.93554	-111.5	-72.5
1216	5.75352	4.00483	8.23474	-111.5	-73.5
1217	5.34274	4.92632	6.22033	-111.5	-74.5
1218	5.4308	4.97686	8.58149	-111.5	-75.5
1219	5.62638	4.51434	10.0515	-111.5	-76.5
1220	5.60287	4.30786	10.4731	-111.5	-77.5
1221	3.97853	4.07052	10.4022	-111.5	-78.5
1222	3.49236	3.62984	9.89681	-111.5	-79.5
1223	3.57079	3.96451	9.23687	-111.5	-80.5
1224	3.2663	4.31663	9.23034	-111.5	-81.5
1225	3.79169	4.25037	9.03836	-111.5	-82.5
1226	3.9972	3.91291	8.98568	-111.5	-83.5
1227	4.1759	3.93881	8.5427	-111.5	-84.5
1228	3.54368	3.82844	7.50116	-111.5	-85.5
1229	3.24693	3.2079	6.0114	-111.5	-86.5
1230	2.95096	2.95053	4.95595	-111.5	-87.5
1231	3.44217	3.58478	3.92453	-111.5	-88.5
1232	5.94334	4.62313	10.3504	-111.5	21.5
1233	8.23428	7.07201	11.2055	-111.5	22.5
1234	7.68462	8.14453	12.1347	-111.5	23.5
1235	10.7503	10.6719	16.167	-111.5	24.5
1236	10.1658	10.8616	14.8334	-111.5	25.5
1237	10.7686	10.0861	14.4189	-111.5	26.5
1238	10.2002	10.2378	13.6067	-111.5	27.5
1239	9.05005	7.67876	12.2153	-111.5	28.5
1240	5.78793	6.62716	7.31499	-111.5	29.5
1241	6.58196	7.82645	7.96107	-111.5	30.5
1242	6.88271	8.42765	9.28921	-111.5	31.5
1243	6.45947	7.39014	9.61827	-111.5	32.5
1244	6.78931	7.76128	9.96583	-111.5	33.5
1245	6.79607	8.18585	9.70039	-111.5	34.5
1246	5.65902	7.53291	9.24684	-111.5	35.5
1247	4.96312	6.18703	6.42372	-111.5	36.5
1248	4.70953	8.09878	8.50809	-111.5	37.5
1249	4.70669	8.54309	9.49762	-111.5	38.5
1250	4.89681	8.73943	9.92789	-111.5	39.5
1251	4.69847	7.35578	8.63184	-111.5	40.5
1252	4.3957	5.69189	8.29614	-111.5	41.5
1253	4.79579	5.08618	7.03979	-111.5	42.5
1254	5.57789	5.43139	6.3341	-111.5	43.5
1255	6.3382	4.55327	5.13114	-111.5	44.5
1256	5.61218	3.21549	4.82638	-111.5	45.5
1257	5.25449	2.40376	4.73803	-111.5	46.5
1258	4.36153	2.96081	5.02669	-111.5	47.5
1259	3.51609	2.88602	4.98725	-111.5	48.5
1260	3.95863	3.93485	5.18115	-111.5	49.5
1261	3.55916	3.81564	4.89912	-111.5	50.5
1262	3.49121	4.68835	5.16648	-111.5	51.5
1263	3.86111	4.23711	5.04833	-111.5	52.5
1264	2.85288	3.65503	3.26015	-111.5	53.5
1265	2.82643	4.33394	3.54153	-111.5	54.5
1266	3.77101	4.71399	4.50481	-111.5	55.5
1267	4.32044	5.68485	5.59268	-111.5	56.5
1268	4.17567	5.03844	5.44543	-111.5	57.5
1269	4.4096	4.73663	4.26299	-111.5	58.5
1270	4.27109	4.38105	4.57796	-111.5	59.5
1271	3.78929	3.8543	4.50308	-111.5	60.5
1272	3.08191	3.86188	4.32235	-111.5	61.5
1273	3.97554	5.08239	5.52005	-111.5	62.5
1274	3.99809	5.12126	5.43822	-111.5	63.5
1275	3.74044	4.9854	5.82099	-111.5	64.5
1276	3.56773	3.89144	5.44906	-111.5	65.5
1277	3.12361	4.10967	6.8439	-111.5	66.5
1278	3.14975	3.69117	7.87549	-111.5	67.5
1279	2.15026	2.14754	6.55368	-111.5	68.5
1280	2.67836	2.55819	6.35982	-111.5	69.5
1281	3.9218	3.81608	7.2316	-111.5	70.5
1282	4.99161	4.66519	6.24031	-111.5	71.5
1283	4.28216	4.06028	5.9414	-111.5	72.5
1284	4.0314	4.31692	6.28289	-111.5	73.5
1285	3.33109	4.21279	6.62916	-111.5	74.5
1286	3.96572	4.8692	7.37683	-111.5	75.5
1287	4.55825	5.91375	7.01945	-111.5	76.5
1288	4.56383	6.07036	6.88079	-111.5	77.5
1289	4.67998	6.07133	8.59336	-111.5	78.5
1290	3.92088	8.49137	9.96059	-111.5	79.5
1291	3.88887	8.27768	10.8531	-111.5	80.5
1292	2.70617	6.94766	10.5747	-111.5	81.5
1293	1.58682	1.96613	5.91723	-112.5	-71.5
1294	3.84747	2.60282	6.9431	-112.5	-72.5
1295	5.46214	3.92093	8.21505	-112.5	-73.5
1296	5.34492	5.40519	6.65582	-112.5	-74.5
1297	5.5718	4.77362	8.16441	-112.5	-75.5
1298	5.6097	4.27014	9.63409	-112.5	-76.5
1299	5.09722	4.1729	10.3353	-112.5	-77.5
1300	4.4409	4.38627	10.3945	-112.5	-78.5
1301	3.53803	3.82713	9.63547	-112.5	-79.5
1302	3.11962	4.06878	9.25474	-112.5	-80.5
1303	3.60028	4.30706	9.30945	-112.5	-81.5
1304	4.00332	4.47781	9.04078	-112.5	-82.5
1305	4.27885	3.93438	9.13	-112.5	-83.5
1306	4.2729	4.09373	8.63489	-112.5	-84.5
1307	3.61924	3.51974	7.74649	-112.5	-85.5
1308	3.40155	3.53769	5.90694	-112.5	-86.5
1309	2.98109	3.14533	4.96068	-112.5	-87.5
1310	3.29964	3.75491	3.92033	-112.5	-88.5
1311	6.45058	5.14328	10.679	-112.5	22.5
1312	7.99083	8.0314	12.6693	-112.5	23.5
1313	10.0231	10.7816	14.7255	-112.5	24.5
1314	10.1056	9.88534	14.4772	-112.5	25.5
1315	10.4414	9.55528	14.8669	-112.5	26.5
1316	9.26139	8.42279	12.1342	-112.5	27.5
1317	9.50491	7.494	12.3184	-112.5	28.5
1318	6.25249	6.92428	6.65988	-112.5	29.5
1319	5.9907	7.98701	7.64761	-112.5	30.5
1320	6.58154	8.39926	9.16441	-112.5	31.5
1321	6.98462	8.36482	10.8858	-112.5	32.5
1322	6.60954	7.95681	11.3916	-112.5	33.5
1323	6.14743	7.08818	10.5594	-112.5	34.5
1324	5.35469	7.38473	9.55174	-112.5	35.5
1325	4.89367	5.92883	6.92193	-112.5	36.5
1326	4.28842	7.48944	7.245	-112.5	37.5
1327	4.52351	8.09028	8.55792	-112.5	38.5
1328	3.57961	7.51022	7.99623	-112.5	39.5
1329	4.1889	7.59545	8.1246	-112.5	40.5
1330	4.13291	5.47151	7.29766	-112.5	41.5
1331	4.78443	5.46247	6.45218	-112.5	42.5
1332	5.89021	5.15599	6.53575	-112.5	43.5
1333	6.19711	4.49428	5.89055	-112.5	44.5
1334	4.77394	3.23934	5.5741	-112.5	45.5
1335	4.51959	2.87884	4.53184	-112.5	46.5
1336	4.31307	3.42998	5.15064	-112.5	47.5
1337	3.71733	3.35471	5.82543	-112.5	48.5
1338	3.7374	3.82957	5.62516	-112.5	49.5
1339	3.55354	4.91666	5.25577	-112.5	50.5
1340	4.37443	5.53964	5.5458	-112.5	51.5
1341	3.85208	5.29428	5.745	-112.5	52.5
1342	3.356	4.6371	4.52744	-112.5	53.5
1343	3.58421	4.39583	3.70154	-112.5	54.5
1344	4.43064	4.58322	4.85215	-112.5	55.5
1345	4.30606	5.11362	5.53001	-112.5	56.5
1346	3.75073	4.69618	5.50358	-112.5	57.5
1347	3.78081	4.34999	3.74335	-112.5	58.5
1348	4.01624	3.81029	3.84169	-112.5	59.5
1349	3.72317	3.24332	3.72719	-112.5	60.5
1350	3.43477	3.98183	4.5821	-112.5	61.5
1351	3.31887	4.36842	4.93913	-112.5	62.5
1352	4.41123	4.87654	5.842	-112.5	63.5
1353	3.97124	4.89496	5.80178	-112.5	64.5
1354	4.27842	4.56027	5.85475	-112.5	65.5
1355	2.92242	4.08592	6.59045	-112.5	66.5
1356	2.82325	3.22138	7.62797	-112.5	67.5
1357	2.4076	2.27247	6.83869	-112.5	68.5
1358	2.52169	2.35282	6.42234	-112.5	69.5
1359	3.40126	3.46506	6.95216	-112.5	70.5
1360	4.97583	4.68577	6.65389	-112.5	71.5
1361	4.62869	4.36701	6.03539	-112.5	72.5
1362	4.28658	4.55668	6.26451	-112.5	73.5
1363	3.1024	3.92949	6.8847	-112.5	74.5
1364	4.08765	4.78896	7.84181	-112.5	75.5
1365	4.51893	5.78901	7.15629	-112.5	76.5
1366	4.58396	5.90026	7.07107	-112.5	77.5
1367	4.90879	6.07404	8.74787	-112.5	78.5
1368	3.70405	8.6885	10.06	-112.5	79.5
1369	3.51046	8.14514	10.961	-112.5	80.5
1370	0.570088	0.953764	5.50433	-113.5	-71.5
1371	3.33272	2.68533	6.61302	-113.5	-72.5
1372	4.94297	4.3623	7.50973	-113.5	-73.5
1373	5.21102	5.5777	6.48904	-113.5	-74.5
1374	5.46055	4.80875	8.0055	-113.5	-75.5
1375	5.33312	4.11733	9.2157	-113.5	-76.5
1376	4.81256	3.99517	10.4339	-113.5	-77.5
1377	3.96317	4.33735	10.1874	-113.5	-78.5
1378	3.28855	4.14226	9.83392	-113.5	-79.5
1379	3.40612	4.42748	9.50479	-113.5	-80.5
1380	3.69388	4.35841	9.54188	-113.5	-81.5
1381	4.31465	4.54543	9.24333	-113.5	-82.5
1382	3.83565	4.0344	8.98057	-113.5	-83.5
1383	4.14016	4.2583	8.63634	-113.5	-84.5
1384	3.94692	3.78274	7.86941	-113.5	-85.5
1385	3.50174	3.69671	6.14039	-113.5	-86.5
1386	3.07142	3.17664	4.92569	-113.5	-87.5
1387	3.61527	3.92237	4.18353	-113.5	-88.5
1388	8.70479	5.93745	10.7037	-113.5	22.5
1389	8.86623	8.98462	11.4843	-113.5	23.5
1390	9.26013	9.16752	13.5975	-113.5	24.5
1391	11.576	10.4558	14.9346	-113.5	25.5
1392	11.0964	10.5718	14.9362	-113.5	26.5
1393	10.4886	8.33727	12.4777	-113.5	27.5
1394	8.97571	6.65507	9.61579	-113.5	28.5
1395	6.78504	6.92116	6.66098	-113.5	29.5
1396	6.74804	7.30076	7.47712	-113.5	30.5
1397	7.48778	9.24792	9.28692	-113.5	31.5
1398	8.08607	9.9542	11.9093	-113.5	32.5
1399	7.71845	9.45689	13.0006	-113.5	33.5
1400	6.40679	8.32532	12.1218	-113.5	34.5
1401	5.20893	7.3966	9.64508	-113.5	35.5
1402	4.89192	6.12217	7.34592	-113.5	36.5
1403	3.99911	6.92389	7.41577	-113.5	37.5
1404	3.90652	7.10721	7.2639	-113.5	38.5
1405	4.15406	7.06664	7.96407	-113.5	39.5
1406	4.87914	6.98588	7.927	-113.5	40.5
1407	4.75622	6.11312	7.1436	-113.5	41.5
1408	5.50872	5.90768	6.6471	-113.5	42.5
1409	6.53285	5.7017	6.70143	-113.5	43.5
1410	6.43428	4.0993	6.73339	-113.5	44.5
1411	5.32959	2.8415	5.99506	-113.5	45.5
1412	4.61775	2.91937	4.92288	-113.5	46.5
1413	4.60192	4.08113	5.30108	-113.5	47.5
1414	3.67488	2.61649	4.63583	-113.5	48.5
1415	3.23925	3.83827	4.8433	-113.5	49.5
1416	3.38717	4.41298	5.11069	-113.5	50.5
1417	3.89951	4.99059	5.18055	-113.5	51.5
1418	4.17978	5.39281	5.66269	-113.5	52.5
1419	4.2963	4.74297	4.86892	-113.5	53.5
1420	4.21493	4.81484	4.59844	-113.5	54.5
1421	3.96542	4.28366	4.69914	-113.5	55.5
1422	3.80048	4.46087	5.35901	-113.5	56.5
1423	2.91654	4.36434	5.50808	-113.5	57.5
1424	3.48522	4.15729	3.75774	-113.5	58.5
1425	3.93728	3.96368	3.53031	-113.5	59.5
1426	3.86638	3.36077	3.74688	-113.5	60.5
1427	3.96569	3.70144	5.07093	-113.5	61.5
1428	3.14773	3.54428	4.45601	-113.5	62.5
1429	4.33839	4.71336	5.28849	-113.5	63.5
1430	3.98283	4.7008	5.56681	-113.5	64.5
1431	4.3262	5.09627	6.40189	-113.5	65.5
1432	3.14145	4.08959	6.49667	-113.5	66.5
1433	2.04273	3.22047	7.23653	-113.5	67.5
1434	2.67959	2.61963	7.02417	-113.5	68.5
1435	3.05066	2.26784	6.49979	-113.5	69.5
1436	3.02042	2.92461	6.83654	-113.5	70.5
1437	4.3126	4.19158	7.00565	-113.5	71.5
1438	4.65485	4.27601	5.83429	-113.5	72.5
1439	4.47478	4.57067	6.13916	-113.5	73.5
1440	3.49524	3.89734	6.95655	-113.5	74.5
1441	4.04039	4.70162	8.21112	-113.5	75.5
1442	4.65528	5.39477	7.13896	-113.5	76.5
1443	4.82789	5.8173	6.92088	-113.5	77.5
1444	4.83262	6.08353	8.54299	-113.5	78.5
1445	3.28684	8.4388	9.80833	-113.5	79.5
1446	3.3828	7.23809	10.6101	-113.5	80.5
1447	0.610737	0.84951	5.6892	-114.5	-71.5
1448	3.19719	3.38984	6.55215	-114.5	-72.5
1449	4.79145	4.68487	7.38097	-114.5	-73.5
1450	5.35468	5.37337	6.62426	-114.5	-74.5
1451	5.30573	4.56187	7.9794	-114.5	-75.5
1452	4.57455	4.09647	8.85872	-114.5	-76.5
1453	4.58805	4.02682	10.3396	-114.5	-77.5
1454	4.04016	4.53864	10.3957	-114.5	-78.5
1455	3.37469	4.61223	10.2966	-114.5	-79.5
1456	3.34449	4.6207	9.64396	-114.5	-80.5
1457	3.6029	4.15442	9.57629	-114.5	-81.5
1458	4.38118	4.63581	9.47859	-114.5	-82.5
1459	4.05877	3.82021	8.97955	-114.5	-83.5
1460	4.08883	4.13498	8.77424	-114.5	-84.5
1461	4.51865	4.27782	8.0652	-114.5	-85.5
1462	3.49269	3.69681	6.06971	-114.5	-86.5
1463	2.99369	3.38891	5.03684	-114.5	-87.5
1464	3.48323	3.78123	4.10761	-114.5	-88.5
1465	9.67178	8.83572	11.7006	-114.5	24.5
1466	9.17987	9.1657	10.7392	-114.5	25.5
1467	8.94725	9.12816	12.2153	-114.5	26.5
1468	7.26659	5.88586	10.2715	-114.5	27.5
1469	6.57673	4.49704	7.55447	-114.5	28.5
1470	5.33842	5.5247	5.46465	-114.5	29.5
1471	6.45807	6.84452	7.20577	-114.5	30.5
1472	7.70628	8.94087	10.3306	-114.5	31.5
1473	7.8165	10.1097	12.3207	-114.5	32.5
1474	7.62148	8.63216	12.8168	-114.5	33.5
1475	6.20243	8.54638	13.2389	-114.5	34.5
1476	5.21442	7.8952	10.2563	-114.5	35.5
1477	4.64006	6.16152	7.49038	-114.5	36.5
1478	3.45817	6.01146	7.81349	-114.5	37.5
1479	3.28263	5.92282	7.05063	-114.5	38.5
1480	3.84261	5.56558	7.6064	-114.5	39.5
1481	5.30118	6.62941	8.18876	-114.5	40.5
1482	4.68596	6.78161	7.19075	-114.5	41.5
1483	5.54704	6.0747	7.482	-114.5	42.5
1484	6.24019	5.84957	6.93378	-114.5	43.5
1485	6.1171	4.14115	5.94469	-114.5	44.5
1486	4.76615	3.91305	6.21649	-114.5	45.5
1487	4.43849	3.62771	5.21139	-114.5	46.5
1488	4.93925	4.14961	5.43531	-114.5	47.5
1489	3.76911	3.1991	4.82759	-114.5	48.5
1490	3.88737	3.5218	4.74673	-114.5	49.5
1491	3.21725	3.98844	4.91458	-114.5	50.5
1492	3.6277	4.39802	5.00443	-114.5	51.5
1493	4.5621	5.34797	5.97302	-114.5	52.5
1494	4.88861	5.62222	5.77074	-114.5	53.5
1495	4.11463	5.22568	4.89941	-114.5	54.5
1496	4.35569	3.93818	5.2503	-114.5	55.5
1497	3.26265	4.04937	5.87032	-114.5	56.5
1498	3.26508	4.47393	5.66605	-114.5	57.5
1499	3.72222	4.62395	3.82234	-114.5	58.5
1500	4.40714	4.34002	3.95161	-114.5	59.5
1501	3.84112	3.52407	4.26856	-114.5	60.5
1502	3.9775	3.73675	4.76106	-114.5	61.5
1503	3.50841	3.48201	4.58479	-114.5	62.5
1504	4.55242	4.55698	5.38132	-114.5	63.5
1505	4.07948	4.42578	5.11768	-114.5	64.5
1506	3.90289	4.94476	6.3468	-114.5	65.5
1507	2.92192	4.13231	6.75554	-114.5	66.5
1508	2.26908	3.05855	6.56932	-114.5	67.5
1509	2.75285	2.78418	6.75186	-114.5	68.5
1510	3.5728	2.29875	6.82237	-114.5	69.5
1511	3.03986	2.52817	7.77374	-114.5	70.5
1512	4.31022	4.0473	7.24605	-114.5	71.5
1513	4.12754	4.33214	6.56754	-114.5	72.5
1514	3.82905	4.40357	6.30019	-114.5	73.5
1515	4.06866	4.30709	7.61039	-114.5	74.5
1516	4.35358	4.82245	8.51341	-114.5	75.5
1517	4.56335	5.28538	7.12203	-114.5	76.5
1518	4.61352	5.29074	6.36011	-114.5	77.5
1519	5.03715	6.03105	8.88028	-114.5	78.5
1520	1.48223	1.20069	5.95774	-115.5	-71.5
1521	3.25161	3.79126	6.13039	-115.5	-72.5
1522	4.80292	5.61201	7.66074	-115.5	-73.5
1523	5.06704	4.57126	6.26673	-115.5	-74.5
1524	4.98425	4.57503	7.86739	-115.5	-75.5
1525	4.31473	3.73047	9.05528	-115.5	-76.5
1526	4.59161	4.17141	10.4462	-115.5	-77.5
1527	3.79236	4.19614	9.98481	-115.5	-78.5
1528	3.41094	4.89015	10.022	-115.5	-79.5
1529	3.36374	4.69823	9.1987	-115.5	-80.5
1530	3.73706	4.28074	9.27112	-115.5	-81.5
1531	4.26644	4.37486	9.5328	-115.5	-82.5
1532	3.83192	3.87652	9.15465	-115.5	-83.5
1533	4.20074	4.13706	8.91922	-115.5	-84.5
1534	4.56968	4.64223	8.22956	-115.5	-85.5
1535	3.73451	3.93788	6.05082	-115.5	-86.5
1536	2.97334	3.42452	5.14166	-115.5	-87.5
1537	3.52797	3.89679	4.05979	-115.5	-88.5
1538	7.88226	7.35278	9.24175	-115.5	25.5
1539	6.24286	7.05431	7.69502	-115.5	26.5
1540	4.34665	5.69239	7.28583	-115.5	27.5
1541	5.45008	5.54286	7.8015	-115.5	28.5
1542	6.12726	5.64476	8.49725	-115.5	29.5
1543	4.70779	2.40069	5.02693	-115.5	30.5
1544	6.3441	7.81762	9.32759	-115.5	31.5
1545	8.04277	9.64398	12.192	-115.5	32.5
1546	7.32069	9.49826	12.652	-115.5	33.5
1547	6.5961	8.76664	14.0479	-115.5	34.5
1548	5.26408	7.67122	10.5026	-115.5	35.5
1549	4.19628	5.62368	7.80859	-115.5	36.5
1550	3.96874	6.02682	8.15972	-115.5	37.5
1551	3.72178	6.92344	7.65791	-115.5	38.5
1552	3.91902	6.02935	8.26815	-115.5	39.5
1553	5.08908	6.34266	8.42155	-115.5	40.5
1554	5.18812	6.1904	8.13245	-115.5	41.5
1555	5.18943	5.44748	7.92876	-115.5	42.5
1556	5.30864	4.97684	6.16849	-115.5	43.5
1557	5.92874	4.42199	5.90666	-115.5	44.5
1558	4.72542	3.42088	4.94725	-115.5	45.5
1559	5.32661	3.63539	4.3736	-115.5	46.5
1560	5.79815	3.62318	4.83914	-115.5	47.5
1561	5.73254	3.42798	4.1334	-115.5	48.5
1562	3.82618	2.83773	3.69247	-115.5	49.5
1563	3.16716	3.26459	4.18243	-115.5	50.5
1564	3.21511	3.86037	4.22397	-115.5	51.5
1565	3.77419	5.59203	4.97491	-115.5	52.5
1566	5.04901	5.8998	5.77821	-115.5	53.5
1567	4.53718	4.9574	5.38346	-115.5	54.5
1568	3.93753	4.50978	5.01999	-115.5	55.5
1569	2.72113	4.22036	5.02776	-115.5	56.5
1570	2.92826	3.82648	4.99506	-115.5	57.5
1571	3.02901	4.35931	3.67926	-115.5	58.5
1572	3.29371	4.73575	3.7804	-115.5	59.5
1573	3.80363	4.02753	3.91524	-115.5	60.5
1574	3.81871	3.8567	4.41949	-115.5	61.5
1575	3.40935	3.72684	4.40149	-115.5	62.5
1576	3.99056	4.25531	4.78167	-115.5	63.5
1577	3.9125	4.59359	5.08797	-115.5	64.5
1578	3.69496	4.88901	5.90077	-115.5	65.5
1579	2.8094	5.29302	6.91817	-115.5	66.5
1580	2.6376	3.5328	6.75999	-115.5	67.5
1581	2.87067	2.76341	6.80386	-115.5	68.5
1582	3.4538	2.72263	6.69633	-115.5	69.5
1583	3.8352	2.81785	8.31451	-115.5	70.5
1584	3.7773	3.50693	7.23112	-115.5	71.5
1585	3.99031	4.25558	6.88663	-115.5	72.5
1586	4.00826	4.6421	6.47664	-115.5	73.5
1587	3.90289	4.39461	7.49162	-115.5	74.5
1588	4.44528	5.20707	8.27434	-115.5	75.5
1589	4.41176	5.5083	7.3691	-115.5	76.5
1590	4.60575	5.35879	6.59257	-115.5	77.5
1591	4.53912	5.91032	9.08572	-115.5	78.5
1592	1.31263	1.01538	5.95069	-116.5	-71.5
1593	3.2596	3.9711	6.07237	-116.5	-72.5
1594	4.8024	5.46312	7.21101	-116.5	-73.5
1595	4.86113	4.26475	6.35411	-116.5	-74.5
1596	4.70761	4.66018	7.9127	-116.5	-75.5
1597	3.90994	3.91624	8.94786	-116.5	-76.5
1598	4.19578	3.96326	9.98798	-116.5	-77.5
1599	3.45267	4.31435	10.2603	-116.5	-78.5
1600	3.02526	4.6378	9.51101	-116.5	-79.5
1601	3.41422	4.70369	9.08596	-116.5	-80.5
1602	4.15357	4.72949	9.07142	-116.5	-81.5
1603	4.09214	4.45073	9.25712	-116.5	-82.5
1604	3.9355	4.00898	8.82591	-116.5	-83.5
1605	4.18589	3.95865	8.86036	-116.5	-84.5
1606	4.50307	4.32481	7.99035	-116.5	-85.5
1607	3.80564	3.93358	6.04389	-116.5	-86.5
1608	3.06642	3.51903	5.20926	-116.5	-87.5
1609	3.42899	3.9635	3.98864	-116.5	-88.5
1610	6.02107	5.70029	7.86193	-116.5	25.5
1611	3.52326	4.78156	5.64269	-116.5	26.5
1612	1.72434	2.51462	3.96611	-116.5	27.5
1613	2.8589	1.05357	2.17792	-116.5	28.5
1614	4.33128	2.55016	4.05956	-116.5	29.5
1615	2.49065	1.36504	3.18957	-116.5	30.5
1616	3.59939	5.88864	6.43946	-116.5	31.5
1617	7.21357	8.03732	10.2036	-116.5	32.5
1618	7.55915	8.55866	11.7501	-116.5	33.5
1619	6.48328	8.78178	12.9573	-116.5	34.5
1620	4.96026	7.08788	10.1913	-116.5	35.5
1621	4.31068	5.29223	8.16274	-116.5	36.5
1622	4.94697	6.42614	9.30178	-116.5	37.5
1623	4.74646	7.48786	8.7046	-116.5	38.5
1624	4.42366	6.96557	8.07131	-116.5	39.5
1625	4.62998	6.17204	7.83785	-116.5	40.5
1626	5.53848	5.65172	7.65968	-116.5	41.5
1627	5.47395	5.54419	8.44372	-116.5	42.5
1628	5.49201	3.87664	6.67139	-116.5	43.5
1629	5.67377	3.20182	5.90727	-116.5	44.5
1630	5.22635	3.08393	5.42973	-116.5	45.5
1631	5.90713	2.81755	4.73236	-116.5	46.5
1632	6.0807	3.5944	4.59575	-116.5	47.5
1633	5.7411	4.33721	4.73442	-116.5	48.5
1634	4.02445	3.54157	3.84678	-116.5	49.5
1635	2.73326	3.2023	4.18043	-116.5	50.5
1636	2.83985	3.69199	4.71719	-116.5	51.5
1637	3.15289	5.56145	5.07609	-116.5	52.5
1638	4.32414	5.65868	5.71875	-116.5	53.5
1639	4.75979	5.28289	5.73173	-116.5	54.5
1640	3.7094	4.94325	5.31666	-116.5	55.5
1641	3.44362	4.11166	5.00056	-116.5	56.5
1642	2.70733	3.95525	5.15087	-116.5	57.5
1643	3.03483	4.24673	3.80189	-116.5	58.5
1644	3.54085	4.79846	4.04797	-116.5	59.5
1645	4.04774	4.41616	4.14458	-116.5	60.5
1646	3.25222	3.3899	3.9774	-116.5	61.5
1647	3.57038	3.68338	3.69065	-116.5	62.5
1648	4.01531	4.95219	4.72487	-116.5	63.5
1649	4.15891	5.30359	5.9268	-116.5	64.5
1650	3.59902	5.19703	5.74393	-116.5	65.5
1651	2.92466	4.94259	6.7535	-116.5	66.5
1652	2.66018	3.99801	6.5094	-116.5	67.5
1653	2.71126	2.74969	6.76118	-116.5	68.5
1654	2.95238	2.55687	6.61383	-116.5	69.5
1655	3.47921	3.16319	7.88014	-116.5	70.5
1656	3.34009	3.09634	7.21197	-116.5	71.5
1657	3.39326	4.06922	6.975	-116.5	72.5
1658	4.12476	4.43181	7.1238	-116.5	73.5
1659	4.04882	4.53112	7.42929	-116.5	74.5
1660	4.77977	5.35123	8.40668	-116.5	75.5
1661	4.22335	5.57586	7.70664	-116.5	76.5
1662	4.89183	5.90045	7.39915	-116.5	77.5
1663	4.7124	6.19469	9.28638	-116.5	78.5
1664	1.35757	1.19443	5.63078	-117.5	-71.5
1665	3.14849	3.37856	5.62352	-117.5	-72.5
1666	4.10524	5.50251	6.94649	-117.5	-73.5
1667	4.95868	4.35147	6.17124	-117.5	-74.5
1668	5.24673	4.82381	7.91827	-117.5	-75.5
1669	4.61962	4.32694	8.69257	-117.5	-76.5
1670	3.81664	4.10517	9.87468	-117.5	-77.5
1671	3.3241	4.53287	10.1943	-117.5	-78.5
1672	3.22132	4.50214	9.47058	-117.5	-79.5
1673	3.25886	4.71151	8.90562	-117.5	-80.5
1674	4.22092	4.74348	8.92218	-117.5	-81.5
1675	4.35944	4.54615	9.55636	-117.5	-82.5
1676	4.1671	3.85194	8.95418	-117.5	-83.5
1677	4.12947	3.8952	8.92063	-117.5	-84.5
1678	4.52394	4.27476	7.90497	-117.5	-85.5
1679	4.01332	3.91951	6.06154	-117.5	-86.5
1680	3.17201	3.54345	5.28323	-117.5	-87.5
1681	3.4739	4.12408	4.153	-117.5	-88.5
1682	1.34536	2.83078	3.79868	-117.5	26.5
1683	1.98578	1.40475	1.41892	-117.5	27.5
1684	1.76163	1.44222	0.64291	-117.5	28.5
1685	1.75214	1.41892	0.950438	-117.5	29.5
1686	1.15326	1.25831	1.70098	-117.5	30.5
1687	1.07858	1.9	3.21921	-117.5	31.5
1688	4.29048	6.42372	7.44571	-117.5	32.5
1689	8.09806	7.92963	10.8362	-117.5	33.5
1690	7.3033	9.08767	11.9856	-117.5	34.5
1691	5.35826	7.64953	9.87215	-117.5	35.5
1692	5.17348	5.78814	8.67332	-117.5	36.5
1693	5.7023	6.49648	9.17511	-117.5	37.5
1694	5.34461	6.93672	8.61937	-117.5	38.5
1695	4.39096	6.28815	7.80645	-117.5	39.5
1696	4.02793	5.51999	8.17495	-117.5	40.5
1697	5.42957	4.37274	7.41356	-117.5	41.5
1698	4.92871	3.81786	7.39585	-117.5	42.5
1699	6.11506	2.80361	5.80861	-117.5	43.5
1700	5.37203	2.50528	5.39669	-117.5	44.5
1701	5.64762	3.02439	5.2728	-117.5	45.5
1702	5.76992	3.66814	5.10449	-117.5	46.5
1703	6.20248	3.65471	3.96232	-117.5	47.5
1704	5.5523	3.65341	4.36968	-117.5	48.5
1705	3.72112	4.12354	5.44061	-117.5	49.5
1706	1.15962	3.19649	5.09175	-117.5	50.5
1707	2.94492	3.87446	5.94665	-117.5	51.5
1708	4.26499	5.56327	5.90911	-117.5	52.5
1709	4.48853	6.20401	6.25747	-117.5	53.5
1710	4.30275	5.51008	5.39395	-117.5	54.5
1711	4.67078	5.47454	5.16301	-117.5	55.5
1712	3.98823	4.47183	4.70959	-117.5	56.5
1713	2.96988	4.09712	4.81465	-117.5	57.5
1714	2.91311	3.74447	3.91003	-117.5	58.5
1715	3.40817	4.40843	3.98111	-117.5	59.5
1716	3.94367	4.13766	4.20836	-117.5	60.5
1717	3.83804	3.34493	4.24473	-117.5	61.5
1718	3.91596	3.8195	4.19229	-117.5	62.5
1719	4.25308	4.75024	4.85359	-117.5	63.5
1720	3.99334	5.58622	5.66399	-117.5	64.5
1721	3.87594	5.6063	6.66125	-117.5	65.5
1722	3.28332	4.8241	6.48048	-117.5	66.5
1723	2.01458	3.61054	6.65815	-117.5	67.5
1724	2.65813	2.85522	6.79036	-117.5	68.5
1725	3.0441	2.72331	6.93075	-117.5	69.5
1726	2.96541	3.56725	7.44003	-117.5	70.5
1727	3.25652	3.64932	7.0294	-117.5	71.5
1728	2.77276	4.125	6.74858	-117.5	72.5
1729	3.8153	4.2203	7.02265	-117.5	73.5
1730	3.88332	4.24267	6.94771	-117.5	74.5
1731	5.0152	5.39728	6.96845	-117.5	75.5
1732	4.27632	5.63553	8.00564	-117.5	76.5
1733	4.89111	6.02404	7.81841	-117.5	77.5
1734	4.68468	6.26825	9.61918	-117.5	78.5
1735	1.6	0.84301	6.05158	-118.5	-71.5
1736	3.1257	3.65974	5.72692	-118.5	-72.5
1737	3.68416	5.34715	6.77259	-118.5	-73.5
1738	5.00749	4.28143	6.05869	-118.5	-74.5
1739	5.16861	4.54016	7.97412	-118.5	-75.5
1740	4.7511	4.69275	9.04561	-118.5	-76.5
1741	3.84287	4.53042	9.97377	-118.5	-77.5
1742	3.36684	5.14423	10.4563	-118.5	-78.5
1743	3.14333	4.323	8.92782	-118.5	-79.5
1744	3.21398	4.83531	8.79915	-118.5	-80.5
1745	4.15502	4.74546	8.89476	-118.5	-81.5
1746	4.39847	4.52778	9.38092	-118.5	-82.5
1747	3.86163	3.97315	8.99144	-118.5	-83.5
1748	4.15436	3.91675	8.70914	-118.5	-84.5
1749	4.43375	4.22061	8.00369	-118.5	-85.5
1750	4.09141	3.66489	6.02168	-118.5	-86.5
1751	3.19539	3.4131	5.23061	-118.5	-87.5
1752	3.54634	4.24978	4.31094	-118.5	-88.5
1753	0.321455	3.52326	2.70617	-118.5	31.5
1754	1.86815	3.66788	4.78435	-118.5	32.5
1755	5.83161	6.8792	8.86988	-118.5	33.5
1756	8.37004	8.37241	10.5034	-118.5	34.5
1757	6.81994	8.04482	9.46072	-118.5	35.5
1758	6.22051	7.24447	8.36413	-118.5	36.5
1759	6.08612	7.474	9.24972	-118.5	37.5
1760	5.69967	7.1061	7.9636	-118.5	38.5
1761	5.27169	6.874	9.04981	-118.5	39.5
1762	5.99639	5.98301	8.28313	-118.5	40.5
1763	5.39783	4.40236	6.64381	-118.5	41.5
1764	5.63565	4.06025	6.77958	-118.5	42.5
1765	5.55645	4.15123	6.85767	-118.5	43.5
1766	5.77717	3.45047	5.51551	-118.5	44.5
1767	5.56419	3.69011	5.59604	-118.5	45.5
1768	6.10317	4.65696	5.98312	-118.5	46.5
1769	5.95659	3.90235	4.66086	-118.5	47.5
1770	5.21153	4.2189	5.06773	-118.5	48.5
1771	3.28008	4.55354	5.40141	-118.5	49.5
1772	1.55593	3.46447	6.62462	-118.5	50.5
1773	3.11206	4.5302	7.73562	-118.5	51.5
1774	4.25655	5.44426	7.14456	-118.5	52.5
1775	4.58585	5.92675	6.37567	-118.5	53.5
1776	4.34948	5.44214	5.58681	-118.5	54.5
1777	4.75676	5.82271	6.34194	-118.5	55.5
1778	4.30752	4.54576	5.3167	-118.5	56.5
1779	3.65125	4.45863	5.07553	-118.5	57.5
1780	3.57219	4.13518	4.41765	-118.5	58.5
1781	3.02922	3.95233	3.4765	-118.5	59.5
1782	3.12116	3.9461	3.71307	-118.5	60.5
1783	3.65187	3.72545	4.06357	-118.5	61.5
1784	3.32027	3.63602	4.20448	-118.5	62.5
1785	3.82974	4.83435	4.5741	-118.5	63.5
1786	3.71735	5.86503	5.74203	-118.5	64.5
1787	4.246	6.09902	7.30472	-118.5	65.5
1788	3.08418	4.78949	6.42703	-118.5	66.5
1789	1.7997	3.80229	6.39406	-118.5	67.5
1790	2.62384	3.09741	7.15104	-118.5	68.5
1791	3.246	3.14612	6.92714	-118.5	69.5
1792	3.40395	3.81492	7.474	-118.5	70.5
1793	3.21725	3.94528	7.17474	-118.5	71.5
1794	2.9439	4.02481	6.88999	-118.5	72.5
1795	3.59745	4.01197	7.29285	-118.5	73.5
1796	4.41483	4.59809	7.12751	-118.5	74.5
1797	4.89588	5.16702	7.05365	-118.5	75.5
1798	4.34959	5.99104	8.01753	-118.5	76.5
1799	4.86955	6.62916	8.94759	-118.5	77.5
1800	4.46744	6.55102	10.4353	-118.5	78.5
1801	2.42219	0.957949	5.86163	-119.5	-71.5
1802	4.10816	3.20687	5.58271	-119.5	-72.5
1803	3.24854	5.40941	6.97493	-119.5	-73.5
1804	4.64165	4.50122	6.19222	-119.5	-74.5
1805	5.14476	4.92307	8.0862	-119.5	-75.5
1806	4.93302	5.00481	9.46867	-119.5	-76.5
1807	3.76039	5.06214	9.95034	-119.5	-77.5
1808	3.41529	5.5659	10.3352	-119.5	-78.5
1809	3.64856	5.03005	9.00394	-119.5	-79.5
1810	3.42544	4.83193	8.70235	-119.5	-80.5
1811	4.66934	4.85756	9.13916	-119.5	-81.5
1812	4.42963	4.70737	9.39493	-119.5	-82.5
1813	4.05593	4.07193	9.19675	-119.5	-83.5
1814	4.1324	3.95487	8.67687	-119.5	-84.5
1815	4.36746	4.5033	8.10418	-119.5	-85.5
1816	4.24814	3.95761	6.21544	-119.5	-86.5
1817	2.96878	3.30972	5.0449	-119.5	-87.5
1818	3.46421	4.27052	4.21199	-119.5	-88.5
1819	0.1	5.51574	6.17981	-119.5	31.5
1820	0.986577	4.12593	4.06981	-119.5	32.5
1821	5.96478	7.24743	8.8607	-119.5	33.5
1822	7.75181	7.96075	9.56429	-119.5	34.5
1823	7.62145	8.15736	9.20366	-119.5	35.5
1824	8.5489	7.61483	8.08041	-119.5	36.5
1825	7.04447	7.93524	8.4339	-119.5	37.5
1826	6.67654	7.34811	7.38045	-119.5	38.5
1827	6.20179	6.9542	8.37458	-119.5	39.5
1828	6.57538	6.51685	8.26625	-119.5	40.5
1829	6.68197	5.01159	6.84308	-119.5	41.5
1830	5.80208	4.66706	6.72233	-119.5	42.5
1831	6.18117	4.99068	6.89813	-119.5	43.5
1832	6.05257	4.17016	6.10589	-119.5	44.5
1833	5.90641	5.36213	6.78769	-119.5	45.5
1834	6.2762	5.39253	6.70622	-119.5	46.5
1835	5.30912	4.07258	5.43115	-119.5	47.5
1836	5.38847	4.53508	5.75667	-119.5	48.5
1837	3.63028	4.18319	5.67096	-119.5	49.5
1838	2.5201	4.00991	7.02073	-119.5	50.5
1839	3.59194	5.40593	8.27966	-119.5	51.5
1840	4.49541	5.97381	7.84168	-119.5	52.5
1841	4.5023	5.8433	6.73615	-119.5	53.5
1842	5.19797	5.9528	6.168	-119.5	54.5
1843	4.62957	4.78533	5.99442	-119.5	55.5
1844	4.07467	4.82016	6.0602	-119.5	56.5
1845	4.34967	4.4606	6.09298	-119.5	57.5
1846	4.27024	4.72504	5.15114	-119.5	58.5
1847	4.00357	4.35862	3.51132	-119.5	59.5
1848	3.98333	4.80478	4.16946	-119.5	60.5
1849	3.58192	3.8789	4.5004	-119.5	61.5
1850	3.54185	3.67617	4.54561	-119.5	62.5
1851	3.0098	4.61468	4.76806	-119.5	63.5
1852	3.88522	5.67345	6.33753	-119.5	64.5
1853	4.8304	5.56335	7.03478	-119.5	65.5
1854	4.09909	5.76703	7.42357	-119.5	66.5
1855	1.97434	3.883	6.36155	-119.5	67.5
1856	2.6398	2.93185	7.47	-119.5	68.5
1857	2.91036	3.19531	7.04901	-119.5	69.5
1858	3.84849	4.09398	7.65088	-119.5	70.5
1859	3.15226	4.15635	7.3618	-119.5	71.5
1860	3.02096	3.93818	6.96534	-119.5	72.5
1861	3.56128	3.85854	7.26997	-119.5	73.5
1862	4.54975	4.80223	7.11508	-119.5	74.5
1863	4.71826	5.29326	6.36983	-119.5	75.5
1864	4.55639	5.9308	8.30365	-119.5	76.5
1865	4.97602	6.65422	9.59756	-119.5	77.5
1866	4.27324	6.54559	10.5202	-119.5	78.5
1867	2.89194	4.2548	2.66271	-12.5	-70.5
1868	3.9945	5.40395	5.23679	-12.5	-71.5
1869	4.09448	5.5134	4.34212	-12.5	-72.5
1870	4.73883	6.48316	6.21157	-12.5	-73.5
1871	4.36555	6.10817	6.87756	-12.5	-74.5
1872	3.05302	4.91166	6.69139	-12.5	-75.5
1873	3.11964	4.32663	6.22448	-12.5	-76.5
1874	3.25833	4.47539	5.89866	-12.5	-77.5
1875	2.76152	3.7867	5.96359	-12.5	-78.5
1876	2.69677	4.01135	5.93738	-12.5	-79.5
1877	2.62606	3.48534	5.46053	-12.5	-80.5
1878	2.57	3.47839	4.75812	-12.5	-81.5
1879	2.40719	3.33532	4.31732	-12.5	-82.5
1880	2.16278	2.69146	4.1719	-12.5	-83.5
1881	2.15035	1.75981	3.68672	-12.5	-84.5
1882	2.50251	1.76628	3.13432	-12.5	-85.5
1883	2.36662	2.46683	3.6559	-12.5	-86.5
1884	1.83372	2.82478	3.44997	-12.5	-87.5
1885	2.54876	2.86547	3.33113	-12.5	-88.5
1886	4.7614	5.96091	9.94531	-12.5	10.5
1887	4.16276	4.68198	5.92497	-12.5	11.5
1888	3.73022	3.61067	4.65804	-12.5	12.5
1889	3.35302	2.8328	4.39026	-12.5	13.5
1890	3.1132	2.61178	3.89776	-12.5	14.5
1891	3.18836	2.0614	3.94324	-12.5	15.5
1892	2.53671	1.4134	3.56642	-12.5	16.5
1893	2.69606	1.74069	3.61337	-12.5	17.5
1894	2.28402	2.06714	3.66097	-12.5	18.5
1895	2.14446	2.34455	3.56514	-12.5	19.5
1896	2.04864	2.59148	3.77614	-12.5	20.5
1897	2.12765	2.7082	3.62506	-12.5	21.5
1898	1.58711	2.57411	3.31113	-12.5	22.5
1899	1.78667	2.75132	3.46203	-12.5	23.5
1900	1.54143	2.73592	3.39936	-12.5	24.5
1901	1.55312	2.31547	3.28928	-12.5	25.5
1902	1.64427	3.01583	3.70806	-12.5	26.5
1903	2.61958	3.32226	4.75281	-12.5	27.5
1904	3.3126	3.42199	4.82804	-12.5	28.5
1905	4.29224	3.18957	8.37695	-12.5	29.5
1906	3.81182	8.41606	6.93277	-12.5	3.5
1907	5.20288	5.37773	8.67122	-12.5	30.5
1908	6.03849	8.34326	12.9682	-12.5	31.5
1909	3.89401	9.33756	11.8795	-12.5	32.5
1910	5.85064	10.1614	8.73002	-12.5	4.5
1911	8.37198	12.4617	14.6041	-12.5	5.5
1912	4.73533	3.62951	2.30651	-12.5	50.5
1913	5.51029	1.43643	2.00083	-12.5	51.5
1914	5.9079	1.861	1.12398	-12.5	52.5
1915	6.76166	2.07846	2.07445	-12.5	53.5
1916	6.57597	4.17612	2.72091	-12.5	54.5
1917	7.67094	4.50814	1.85562	-12.5	55.5
1918	8.86811	14.03	18.6615	-12.5	6.5
1919	3.03699	5.76888	5.84123	-12.5	63.5
1920	2.66896	1.42945	2.498	-12.5	64.5
1921	0.750555	4.98029	6.35164	-12.5	65.5
1922	7.94733	11.7936	16.6857	-12.5	7.5
1923	1.90788	3.05669	12.0293	-12.5	79.5
1924	3.69462	9.19152	11.9019	-12.5	8.5
1925	1.77858	2.40069	10.5773	-12.5	80.5
1926	0.251661	4.46019	11.1718	-12.5	81.5
1927	0.754983	1.6773	9.62306	-12.5	82.5
1928	0.472582	3.30202	9.33292	-12.5	83.5
1929	0.568624	2.25019	9.20652	-12.5	84.5
1930	3.9584	8.66401	12.6779	-12.5	9.5
1931	3.32611	1.41386	5.44096	-120.5	-71.5
1932	3.80355	3.08977	5.31175	-120.5	-72.5
1933	2.93513	5.19346	7.02417	-120.5	-73.5
1934	4.60176	4.26742	6.27971	-120.5	-74.5
1935	5.11065	4.82405	7.91561	-120.5	-75.5
1936	5.2125	5.11755	9.41805	-120.5	-76.5
1937	4.08274	5.34899	10.0188	-120.5	-77.5
1938	3.53787	5.68895	10.0997	-120.5	-78.5
1939	3.63193	4.91243	8.54892	-120.5	-79.5
1940	3.45451	5.02875	8.53062	-120.5	-80.5
1941	4.61277	4.98718	8.98953	-120.5	-81.5
1942	4.19667	4.60962	9.16401	-120.5	-82.5
1943	3.90086	4.11288	9.23387	-120.5	-83.5
1944	4.37821	4.1522	8.66072	-120.5	-84.5
1945	4.4215	4.46819	7.86347	-120.5	-85.5
1946	4.41335	4.13786	6.13818	-120.5	-86.5
1947	2.9908	3.33076	4.92933	-120.5	-87.5
1948	3.48707	4.12576	4.1216	-120.5	-88.5
1949	3.61432	4.59021	4.70142	-120.5	32.5
1950	1.44684	4.98932	4.71734	-120.5	33.5
1951	3.72424	6.31295	3.93107	-120.5	34.5
1952	8.75447	8.20503	7.3979	-120.5	35.5
1953	8.28532	7.43593	7.12947	-120.5	36.5
1954	8.4739	8.39623	8.64818	-120.5	37.5
1955	7.82609	6.84915	7.99723	-120.5	38.5
1956	6.80066	6.82464	7.76146	-120.5	39.5
1957	7.53397	7.36519	8.7246	-120.5	40.5
1958	6.76518	5.47136	7.74035	-120.5	41.5
1959	5.92317	5.11086	7.13926	-120.5	42.5
1960	6.12769	6.17717	7.52932	-120.5	43.5
1961	6.38252	5.55661	7.57663	-120.5	44.5
1962	6.99764	6.11185	7.75767	-120.5	45.5
1963	7.19597	5.64331	7.42857	-120.5	46.5
1964	6.49232	4.88077	7.0648	-120.5	47.5
1965	6.17841	4.77238	6.88841	-120.5	48.5
1966	4.069	4.59725	6.17439	-120.5	49.5
1967	2.92447	4.41823	7.19558	-120.5	50.5
1968	3.93204	5.19481	8.41264	-120.5	51.5
1969	4.64715	5.95138	8.27199	-120.5	52.5
1970	4.43744	6.00907	7.05557	-120.5	53.5
1971	5.14709	5.58572	6.2875	-120.5	54.5
1972	4.85407	5.2788	6.58959	-120.5	55.5
1973	4.60545	5.0909	7.32987	-120.5	56.5
1974	4.34771	4.1332	7.0957	-120.5	57.5
1975	4.37123	4.27548	5.56679	-120.5	58.5
1976	4.61021	5.12745	4.57071	-120.5	59.5
1977	3.91333	5.31395	4.66219	-120.5	60.5
1978	4.24924	4.58084	5.59979	-120.5	61.5
1979	3.51863	3.65796	4.54837	-120.5	62.5
1980	3.605	4.30797	4.70646	-120.5	63.5
1981	3.63656	5.19549	6.62346	-120.5	64.5
1982	4.43158	5.0243	7.29148	-120.5	65.5
1983	4.07339	5.64367	7.70872	-120.5	66.5
1984	2.37016	3.62529	6.93921	-120.5	67.5
1985	2.54691	3.3066	7.76333	-120.5	68.5
1986	3.06348	3.51019	7.61245	-120.5	69.5
1987	3.81838	4.29445	7.81895	-120.5	70.5
1988	3.32093	4.29702	7.00125	-120.5	71.5
1989	3.05159	4.0891	6.85737	-120.5	72.5
1990	3.45264	4.03571	7.52568	-120.5	73.5
1991	4.86212	5.22153	7.18939	-120.5	74.5
1992	4.86782	5.62126	6.86622	-120.5	75.5
1993	4.63281	6.242	8.92716	-120.5	76.5
1994	4.53538	6.82818	9.64249	-120.5	77.5
1995	4.91884	9.84752	14.0785	-120.5	78.5
1996	3.61967	1.26016	5.30713	-121.5	-71.5
1997	4.5528	3.22284	5.40518	-121.5	-72.5
1998	4.86647	5.60203	7.50595	-121.5	-73.5
1999	4.59638	4.42584	5.60112	-121.5	-74.5
[truncated: 28,158 more rows]

## Sheet: SD_In-Tas-Mrsos
	SDrcp26	SDrcp45	SDrcp85	x	y
1	0	0	0	-0.5	-68.5
2	0	0	0	-0.5	-69.5
3	0	0	0	-0.5	-70.5
4	0	0.027735	0.526965	-0.5	-71.5
5	0	0	0	-0.5	-72.5
6	0	0	0	-0.5	-73.5
7	0	0	0	-0.5	-74.5
8	0	0	0	-0.5	-75.5
9	0	0	0	-0.5	-76.5
10	0	0	0	-0.5	-77.5
11	0	0	0	-0.5	-78.5
12	0	0	0	-0.5	-79.5
13	0	0	0	-0.5	-80.5
14	0	0	0	-0.5	-81.5
15	0	0	0	-0.5	-82.5
16	0	0	0	-0.5	-83.5
17	0	0	0	-0.5	-84.5
18	0	0	0	-0.5	-85.5
19	0	0	0	-0.5	-86.5
20	0	0	0	-0.5	-87.5
21	0	0	0	-0.5	-88.5
22	0	0	0	-0.5	1.5
23	13.4096	28.4797	38.8592	-0.5	10.5
24	17.1639	32.2284	36.1401	-0.5	11.5
25	21.1779	32.0683	34.5858	-0.5	12.5
26	19.9848	24.7201	29.2231	-0.5	13.5
27	13.6394	17.1107	26.5229	-0.5	14.5
28	14.1942	14.3447	22.5692	-0.5	15.5
29	12.3303	10.3644	16.3441	-0.5	16.5
30	8.88652	7.39675	12.6264	-0.5	17.5
31	10.0016	9.24838	11.472	-0.5	18.5
32	3.17441	10.7472	9.44265	-0.5	19.5
33	0	0	0	-0.5	2.5
34	9.43615	12.5971	15.4225	-0.5	20.5
35	12.3602	13.6383	11.4025	-0.5	21.5
36	29.1993	28.1141	16.6723	-0.5	22.5
37	4.56757	25.9969	29.062	-0.5	23.5
38	5.20481	26.1655	25.8427	-0.5	24.5
39	10.1021	21.1138	13.4211	-0.5	25.5
40	9.9685	19.2378	5.08143	-0.5	26.5
41	3.54665	3.60957	5.52969	-0.5	27.5
42	17.1579	10.2601	32.1523	-0.5	28.5
43	5.1223	5.64544	15.078	-0.5	29.5
44	45.322	98.1495	157.386	-0.5	3.5
45	3.89127	8.0423	6.05941	-0.5	30.5
46	13.6955	16.6367	33.9779	-0.5	31.5
47	10.8087	11.3891	23.2078	-0.5	32.5
48	9.4306	14.6622	21.7639	-0.5	33.5
49	12.1044	16.924	23.3754	-0.5	34.5
50	11.4622	14.577	19.8097	-0.5	35.5
51	13.602	16.7148	24.063	-0.5	36.5
52	10.7421	16.9154	23.8109	-0.5	37.5
53	21.809	30.1529	28.997	-0.5	38.5
54	19.104	31.8992	34.5551	-0.5	39.5
55	24.314	55.6979	122.536	-0.5	4.5
56	12.0431	25.8989	41.5913	-0.5	40.5
57	13.9645	27.8476	42.1755	-0.5	41.5
58	10.4653	22.1027	43.2241	-0.5	42.5
59	8.258	15.6083	32.041	-0.5	43.5
60	4.60018	12.4123	24.5565	-0.5	44.5
61	8.10967	12.2662	18.7743	-0.5	45.5
62	12.3707	12.2434	17.2729	-0.5	46.5
63	9.75433	9.32775	15.9609	-0.5	47.5
64	9.93904	11.171	17.1191	-0.5	48.5
65	10.6178	12.8369	18.3656	-0.5	49.5
66	20.4805	44.2727	110.204	-0.5	5.5
67	6.28878	10.8034	18.4194	-0.5	50.5
68	7.70717	12.8064	19.1774	-0.5	51.5
69	14.4774	13.2282	20.5329	-0.5	52.5
70	14.2269	15.3832	21.0167	-0.5	53.5
71	14.2902	16.0594	19.9276	-0.5	54.5
72	6.29153	24.0791	21.9062	-0.5	55.5
73	0.981495	1.55885	23.7291	-0.5	56.5
74	0	0	0	-0.5	57.5
75	0	0	0	-0.5	58.5
76	0	0	0	-0.5	59.5
77	20.5542	39.4274	105.797	-0.5	6.5
78	0	0	0	-0.5	60.5
79	0	0	0	-0.5	61.5
80	0	0	0	-0.5	62.5
81	17.3844	31.3803	98.306	-0.5	7.5
82	15.9547	30.1593	67.9909	-0.5	8.5
83	13.9457	25.7749	38.8631	-0.5	9.5
84	0	0	0	-1.5	-68.5
85	0	0	0	-1.5	-69.5
86	0	0	0	-1.5	-70.5
87	0	0	0.38829	-1.5	-71.5
88	0	0	0	-1.5	-72.5
89	0	0	0	-1.5	-73.5
90	0	0	0	-1.5	-74.5
91	0	0	0	-1.5	-75.5
92	0	0	0	-1.5	-76.5
93	0	0	0	-1.5	-77.5
94	0	0	0	-1.5	-78.5
95	0	0	0	-1.5	-79.5
96	0	0	0	-1.5	-80.5
97	0	0	0	-1.5	-81.5
98	0	0	0	-1.5	-82.5
99	0	0	0	-1.5	-83.5
100	0	0	0	-1.5	-84.5
101	0	0	0	-1.5	-85.5
102	0	0	0	-1.5	-86.5
103	0	0	0	-1.5	-87.5
104	0	0	0	-1.5	-88.5
105	0	0	0	-1.5	1.5
106	19.045	31.2761	46.4741	-1.5	10.5
107	20.9061	33.0867	38.0016	-1.5	11.5
108	22.5674	31.808	34.3371	-1.5	12.5
109	20.5422	26.0411	29.7854	-1.5	13.5
110	13.1987	17.2739	26.3452	-1.5	14.5
111	11.4552	13.4218	25.2065	-1.5	15.5
112	12.6046	11.2128	17.6103	-1.5	16.5
113	9.43467	7.48806	12.9661	-1.5	17.5
114	5.88202	5.47258	9.84767	-1.5	18.5
115	11.1494	15.0074	8.89779	-1.5	19.5
116	0	0	0	-1.5	2.5
117	9.11959	13.8397	18.6588	-1.5	20.5
118	17.4704	26.4049	33.0827	-1.5	21.5
119	15.7588	19.7899	15.3599	-1.5	22.5
120	2.96458	23.8482	24.8034	-1.5	23.5
121	14.8907	18.3175	20.7001	-1.5	24.5
122	4.50317	22.3676	5.17488	-1.5	25.5
123	2.52324	1.34565	2.91809	-1.5	26.5
124	1.46976	1.17146	4.11448	-1.5	27.5
125	1.88949	3.18025	5.91944	-1.5	28.5
126	3.60666	7.78413	5.49021	-1.5	29.5
127	36.7772	91.51	140.989	-1.5	3.5
128	4.51009	7.20898	7.06063	-1.5	30.5
129	14.2954	14.7351	33.1362	-1.5	31.5
130	11.5544	13.9238	23.3211	-1.5	32.5
131	11.9988	19.1606	27.9142	-1.5	33.5
132	12.936	22.0103	31.0204	-1.5	34.5
133	14.1592	17.3081	21.9343	-1.5	35.5
134	11.3015	19.3798	22.155	-1.5	36.5
135	15.9144	23.3943	24.26	-1.5	37.5
136	19.9808	31.7397	28.5537	-1.5	38.5
137	19.5571	30.1206	32.7203	-1.5	39.5
138	22.0184	44.4901	120.319	-1.5	4.5
139	14.1719	32.9111	49.4306	-1.5	40.5
140	12.194	28.0525	48.7975	-1.5	41.5
141	6.77714	19.8635	42.3155	-1.5	42.5
142	5.45364	12.172	32.6652	-1.5	43.5
143	6.51135	10.2993	20.7501	-1.5	44.5
144	13.3896	12.8507	17.2477	-1.5	45.5
145	12.1137	14.0853	22.2579	-1.5	46.5
146	15.6977	15.6134	23.4875	-1.5	47.5
147	14.3323	14.5856	23.8645	-1.5	48.5
148	12.6826	12.7954	16.2508	-1.5	49.5
149	21.9665	64.958	108.702	-1.5	5.5
150	7.95905	11.0466	20.4259	-1.5	50.5
151	10.2373	14.5024	17.437	-1.5	51.5
152	12.3667	12.8446	19.2435	-1.5	52.5
153	14.8361	12.7408	17.8088	-1.5	53.5
154	11.0403	17.8337	23.1192	-1.5	54.5
155	12.1673	21.6095	29.7693	-1.5	55.5
156	10.95	11.5013	31.6489	-1.5	56.5
157	9.86779	26.3205	47.7538	-1.5	57.5
158	4.96521	7.04367	18.302	-1.5	58.5
159	0	0	0	-1.5	59.5
160	32.3616	57.2137	100.463	-1.5	6.5
161	0	0	0	-1.5	60.5
162	0	0	0	-1.5	61.5
163	0	0	0	-1.5	62.5
164	16.5081	34.6331	97.4522	-1.5	7.5
165	16.4137	29.1089	69.743	-1.5	8.5
166	17.0587	25.3023	41.6055	-1.5	9.5
167	0	0	0	-10.5	-68.5
168	0	0	0	-10.5	-69.5
169	0.288675	0.288675	0.173205	-10.5	-70.5
170	0.361814	0.230384	3.75902	-10.5	-71.5
171	3.55783	6.09171	11.3436	-10.5	-72.5
172	0	0	0.194145	-10.5	-73.5
173	0	0	0	-10.5	-74.5
174	0	0	0	-10.5	-75.5
175	0	0	0	-10.5	-76.5
176	0	0	0	-10.5	-77.5
177	0	0	0	-10.5	-78.5
178	0	0	0	-10.5	-79.5
179	0	0	0	-10.5	-80.5
180	0	0	0	-10.5	-81.5
181	0	0	0	-10.5	-82.5
182	0	0	0	-10.5	-83.5
183	0	0	0	-10.5	-84.5
184	0	0	0	-10.5	-85.5
185	0	0	0	-10.5	-86.5
186	0	0	0	-10.5	-87.5
187	0	0	0	-10.5	-88.5
188	0	0	0	-10.5	1.5
189	12.7633	32.5755	66.2986	-10.5	10.5
190	11.3395	22.556	42.3575	-10.5	11.5
191	15.9461	26.8428	54.7296	-10.5	12.5
192	16.226	27.3754	38.0601	-10.5	13.5
193	14.163	20.777	28.0159	-10.5	14.5
194	9.31663	13.0684	20.899	-10.5	15.5
195	9.15741	10.4306	19.4922	-10.5	16.5
196	10.4057	13.1002	17.062	-10.5	17.5
197	10.8801	8.08606	12.2489	-10.5	18.5
198	8.44356	8.71967	11.3275	-10.5	19.5
199	0	0	0	-10.5	2.5
200	6.19911	6.2874	7.38826	-10.5	20.5
201	4.73081	4.3084	5.39143	-10.5	21.5
202	4.63185	3.32629	4.20558	-10.5	22.5
203	18.3736	21.7985	15.2888	-10.5	23.5
204	7.66535	42.0076	5.91021	-10.5	24.5
205	5.58963	17.8319	10.6396	-10.5	25.5
206	22.997	21.8407	39.9401	-10.5	26.5
207	26.8119	36.3853	49.7007	-10.5	27.5
208	22.3695	22.6857	34.2012	-10.5	28.5
209	19.4902	31.1215	47.4632	-10.5	29.5
210	27.6551	62.8734	101.671	-10.5	3.5
211	17.1508	32.8916	64.268	-10.5	30.5
212	21.8728	36.1501	75.5549	-10.5	31.5
213	15.1843	41.2805	100.315	-10.5	32.5
214	7.62102	9.58401	28.5788	-10.5	33.5
215	0	0	0	-10.5	34.5
216	0	0	0	-10.5	35.5
217	11.6625	3.57957	32.4471	-10.5	36.5
218	0.057735	2.1362	22.6321	-10.5	37.5
219	23.6319	26.7451	42.0608	-10.5	38.5
220	23.3987	26.4364	41.3843	-10.5	39.5
221	24.0755	54.3142	128.006	-10.5	4.5
222	3.4641	7.79423	21.131	-10.5	40.5
223	6.00444	9.58401	24.7683	-10.5	41.5
224	0	0	0.057735	-10.5	42.5
225	0	0	0	-10.5	49.5
226	44.1385	54.8842	59.4253	-10.5	5.5
227	4.65439	8.36799	26.4353	-10.5	50.5
228	11.9601	15.1318	8.75576	-10.5	51.5
229	10.5485	11.9776	9.97397	-10.5	52.5
230	13.2047	13.4076	11.0278	-10.5	53.5
231	13.2598	22.2502	46.1907	-10.5	54.5
232	0	0	0	-10.5	55.5
233	0	0	0	-10.5	56.5
234	24.2776	54.2472	30.1045	-10.5	6.5
235	21.854	45.6366	117.855	-10.5	7.5
236	20.8207	57.9279	123.265	-10.5	8.5
237	0	0	0	-10.5	81.5
238	0	0	0	-10.5	82.5
239	0	0	0	-10.5	83.5
240	16.3395	47.4456	102.614	-10.5	9.5
241	0	0	0	-100.5	-68.5
242	0	0	0	-100.5	-69.5
243	0	0	0	-100.5	-70.5
244	0	0	0	-100.5	-71.5
245	0.447214	2.81691	11.3919	-100.5	-72.5
246	5.54781	7.6826	14.0616	-100.5	-73.5
247	0	0	0	-100.5	-74.5
248	0	0.360555	0.027735	-100.5	-75.5
249	0	0	0.083205	-100.5	-76.5
250	0.27136	0.138675	1.24808	-100.5	-77.5
251	0.0603023	0.027735	0.526965	-100.5	-78.5
252	0.0904534	0	0.416025	-100.5	-79.5
253	0	0.027735	0.38829	-100.5	-80.5
254	0	0.05547	0.61017	-100.5	-81.5
255	0	0.05547	0.582435	-100.5	-82.5
256	0	0.05547	0.38829	-100.5	-83.5
257	0	0	0	-100.5	-84.5
258	0	0	0	-100.5	-85.5
259	0	0	0	-100.5	-86.5
260	0	0	0	-100.5	-87.5
261	0	0	0	-100.5	-88.5
262	52.6884	90.5288	149.221	-100.5	15.5
263	36.4748	73.7823	120.999	-100.5	16.5
264	0.888819	10.1602	33.3935	-100.5	17.5
265	10.5091	30.5156	66.998	-100.5	18.5
266	20.0408	28.0465	43.943	-100.5	19.5
267	26.1068	29.0874	37.3717	-100.5	20.5
268	20.8981	25.979	37.6843	-100.5	21.5
269	11.9937	23.8156	44.3476	-100.5	22.5
270	8.63688	23.9679	49.1807	-100.5	23.5
271	18.5625	33.9078	42.7015	-100.5	24.5
272	31.8743	30.5371	33.9355	-100.5	25.5
273	35.0037	30.1872	38.6321	-100.5	26.5
274	33.6004	31.205	32.1855	-100.5	27.5
275	29.7723	28.7178	28.5825	-100.5	28.5
276	24.2887	26.9243	32.1594	-100.5	29.5
277	16.0115	23.4828	29.441	-100.5	30.5
278	13.8654	18.3889	26.9968	-100.5	31.5
279	11.6041	17.1338	24.3392	-100.5	32.5
280	14.0079	17.8	26.2956	-100.5	33.5
281	17.9117	17.2506	25.5542	-100.5	34.5
282	14.1744	11.841	24.4029	-100.5	35.5
283	12.0468	12.0067	32.1981	-100.5	36.5
284	12.9347	15.8065	36.7061	-100.5	37.5
285	11.9404	15.0333	34.9775	-100.5	38.5
286	12.8908	17.2059	32.538	-100.5	39.5
287	14.9511	19.5532	29.8974	-100.5	40.5
288	18.3603	17.4492	28.7627	-100.5	41.5
289	20.3642	17.1102	29.3115	-100.5	42.5
290	22.1361	22.9108	28.1652	-100.5	43.5
291	17.2148	17.2104	26.9999	-100.5	44.5
292	12.1759	10.94	24.6235	-100.5	45.5
293	8.38258	12.6187	21.1238	-100.5	46.5
294	7.46014	11.4902	19.6756	-100.5	47.5
295	7.78337	13.5696	18.2747	-100.5	48.5
296	8.04361	13.5503	16.403	-100.5	49.5
297	7.37154	13.8656	14.3586	-100.5	50.5
298	5.65811	15.6414	13.0224	-100.5	51.5
299	5.97781	17.0161	15.3499	-100.5	52.5
300	9.91144	18.9675	18.4364	-100.5	53.5
301	8.89698	20.1267	20.4456	-100.5	54.5
302	7.98747	16.5901	23.9321	-100.5	55.5
303	12.0491	12.1786	22.7524	-100.5	56.5
304	13.3382	12.7855	20.0061	-100.5	57.5
305	10.0762	12.236	17.3895	-100.5	58.5
306	9.33082	11.6553	13.2649	-100.5	59.5
307	11.0491	9.98631	12.841	-100.5	60.5
308	11.3686	10.8504	13.5228	-100.5	61.5
309	10.9939	9.70735	12.9096	-100.5	62.5
310	8.14903	9.07121	11.6345	-100.5	63.5
311	7.89098	10.6127	15.5207	-100.5	64.5
312	8.86579	9.03451	11.7	-100.5	65.5
313	11.1415	13.4069	15.2162	-100.5	66.5
314	18.0209	17.6466	25.7011	-100.5	67.5
315	22.67	22.9377	33.4624	-100.5	68.5
316	28.262	30.0748	42.3064	-100.5	69.5
317	25.5562	31.4634	45.5775	-100.5	70.5
318	9.51901	14.3485	35.5262	-100.5	71.5
319	15.5727	11.2879	33.0921	-100.5	72.5
320	22.3203	13.9107	32.3938	-100.5	73.5
321	23.5382	12.0461	28.4693	-100.5	74.5
322	17.1625	19.169	19.8205	-100.5	75.5
323	3.97089	28.1528	60.4541	-100.5	76.5
324	4.25206	30.2673	62.5924	-100.5	77.5
325	4.70213	28.0673	53.3605	-100.5	78.5
326	4.96521	1.1547	35.5057	-100.5	79.5
327	0	0	0	-100.5	80.5
328	0	0	0	-100.5	81.5
329	0	0	0	-101.5	-70.5
330	0	0	0	-101.5	-71.5
331	2.1362	6.35085	18.2403	-101.5	-72.5
332	4.49252	8.56785	13.0886	-101.5	-73.5
333	0	0	0	-101.5	-74.5
334	0	6.90602	15.2543	-101.5	-75.5
335	0	0	0	-101.5	-76.5
336	0.241209	0.16641	1.27581	-101.5	-77.5
337	0.0904534	0.027735	0.526965	-101.5	-78.5
338	0.0603023	0	0.38829	-101.5	-79.5
339	0.0301511	0.027735	0.471495	-101.5	-80.5
340	0.0301511	0.027735	0.61017	-101.5	-81.5
341	0	0.05547	0.637905	-101.5	-82.5
342	0	0.05547	0.44376	-101.5	-83.5
343	0	0	0	-101.5	-84.5
344	0	0	0	-101.5	-85.5
345	0	0	0	-101.5	-86.5
346	0	0	0	-101.5	-87.5
347	0	0	0	-101.5	-88.5
348	46.8248	51.8769	67.2339	-101.5	15.5
349	32.0955	81.6929	136.309	-101.5	16.5
350	26.0446	49.7427	48.0723	-101.5	17.5
351	15.9889	36.8121	65.8816	-101.5	18.5
352	17.309	34.4055	56.6628	-101.5	19.5
353	16.7773	32.5622	39.1623	-101.5	20.5
354	13.9569	30.7564	36.4888	-101.5	21.5
355	12.2218	30.571	41.6843	-101.5	22.5
356	14.1415	30.2605	43.7557	-101.5	23.5
357	21.4669	37.164	37.8298	-101.5	24.5
358	33.4713	37.7208	43.8178	-101.5	25.5
359	32.194	40.2635	47.5857	-101.5	26.5
360	35.2517	39.6873	42.7065	-101.5	27.5
361	29.0158	31.2996	33.307	-101.5	28.5
362	21.944	29.783	30.2301	-101.5	29.5
363	15.8481	24.2762	25.6741	-101.5	30.5
364	12.403	18.1027	25.4876	-101.5	31.5
365	12.5833	18.6641	27.5223	-101.5	32.5
366	16.4687	20.592	28.3334	-101.5	33.5
367	18.6469	19.8576	28.5428	-101.5	34.5
368	13.9627	14.5269	29.2351	-101.5	35.5
369	11.6219	11.9598	36.2419	-101.5	36.5
370	14.6222	16.4006	37.5853	-101.5	37.5
371	14.4609	17.8773	35.0197	-101.5	38.5
372	15.3133	19.4555	30.7903	-101.5	39.5
373	13.6591	21.0685	26.9425	-101.5	40.5
374	11.0522	19.0327	25.9014	-101.5	41.5
375	17.7125	15.1863	30.1704	-101.5	42.5
376	22.7528	24.0413	30.4085	-101.5	43.5
377	18.973	18.6116	28.8058	-101.5	44.5
378	15.0438	13.6888	26.5099	-101.5	45.5
379	11.2785	14.9243	21.1468	-101.5	46.5
380	7.11521	11.5626	18.9191	-101.5	47.5
381	5.89491	11.9786	17.4209	-101.5	48.5
382	8.27713	13.0619	15.9524	-101.5	49.5
383	8.33103	13.9757	15.079	-101.5	50.5
384	5.85668	13.6673	13.6219	-101.5	51.5
385	3.79037	15.363	14.4938	-101.5	52.5
386	9.56487	19.2173	19.0319	-101.5	53.5
387	12.666	22.1762	22.105	-101.5	54.5
388	10.75	17.5193	25.9523	-101.5	55.5
389	15.8295	15.538	23.896	-101.5	56.5
390	16.9497	14.0569	20.6272	-101.5	57.5
391	9.96653	11.7824	16.7501	-101.5	58.5
392	9.22001	12.0402	14.1572	-101.5	59.5
393	9.8134	8.80218	10.769	-101.5	60.5
394	11.6089	10.7732	10.4931	-101.5	61.5
395	9.81682	10.9033	12.4332	-101.5	62.5
396	7.61759	9.49573	12.7916	-101.5	63.5
397	6.88532	9.69767	12.2928	-101.5	64.5
398	9.21166	10.1341	12.4724	-101.5	65.5
399	10.5126	12.628	15.6403	-101.5	66.5
400	16.7493	16.9096	23.922	-101.5	67.5
401	23.0174	22.3683	32.9752	-101.5	68.5
402	28.3314	28.8437	39.6611	-101.5	69.5
403	22.3073	29.117	42.7183	-101.5	70.5
404	12.7872	17.2561	33.9426	-101.5	71.5
405	10.4516	12.0974	31.4652	-101.5	72.5
406	18.1621	14.2994	34.0706	-101.5	73.5
407	21.5953	22.6107	25.8547	-101.5	74.5
408	17.7053	23.6367	45.7531	-101.5	75.5
409	5.63764	21.5614	46.9102	-101.5	76.5
410	8.77012	24.3997	45.314	-101.5	77.5
411	13.583	26.441	43.555	-101.5	78.5
412	0.57735	1.17898	40.2414	-101.5	79.5
413	0	0	0	-101.5	80.5
414	0	0	0	-101.5	81.5
415	0	0	0	-102.5	-70.5
416	0	0	0	-102.5	-71.5
417	21.5561	35.9656	18.3255	-102.5	-72.5
418	3.63326	6.19303	12.767	-102.5	-73.5
419	0	0	0	-102.5	-74.5
420	0	0.05547	0	-102.5	-75.5
421	0	0.05547	0.194145	-102.5	-76.5
422	0.211058	0.11094	1.27581	-102.5	-77.5
423	0.0904534	0.027735	0.49923	-102.5	-78.5
424	0.0603023	0	0.360555	-102.5	-79.5
425	0.0301511	0.027735	0.5547	-102.5	-80.5
426	0.0301511	0.05547	0.693375	-102.5	-81.5
427	0	0.05547	0.77658	-102.5	-82.5
428	0	0.083205	0.471495	-102.5	-83.5
429	0	0	0	-102.5	-84.5
430	0	0	0	-102.5	-85.5
431	0	0	0	-102.5	-86.5
432	0	0	0	-102.5	-87.5
433	0	0	0	-102.5	-88.5
434	0	0	0	-102.5	15.5
435	14.9534	16.57	21.131	-102.5	16.5
436	30.6557	54.1833	28.3931	-102.5	17.5
437	25.0457	44.0376	69.4406	-102.5	18.5
438	11.6381	35.5326	71.7756	-102.5	19.5
439	9.43255	30.4803	53.8656	-102.5	20.5
440	8.66381	29.3583	50.7178	-102.5	21.5
441	7.72196	29.4153	50.8094	-102.5	22.5
442	11.1568	26.7676	43.7889	-102.5	23.5
443	15.0844	35.0645	40.5415	-102.5	24.5
444	21.7031	42.2423	37.0448	-102.5	25.5
445	20.8022	43.7246	34.2134	-102.5	26.5
446	24.4003	43.0947	38.6429	-102.5	27.5
447	23.1818	38.1364	34.4368	-102.5	28.5
448	19.2606	30.9493	28.8022	-102.5	29.5
449	14.9849	27.0746	30.2523	-102.5	30.5
450	11.314	23.1816	31.4469	-102.5	31.5
451	11.259	20.5468	32.9022	-102.5	32.5
452	12.4861	18.8779	32.1863	-102.5	33.5
453	14.4428	19.1014	32.8872	-102.5	34.5
454	14.4168	16.725	35.7043	-102.5	35.5
455	18.5951	14.4744	38.2594	-102.5	36.5
456	20.5793	16.4903	38.2092	-102.5	37.5
457	17.1135	21.514	33.0203	-102.5	38.5
458	15.271	21.2014	26.8674	-102.5	39.5
459	13.7576	23.5634	25.1595	-102.5	40.5
460	14.3114	22.6875	21.4745	-102.5	41.5
461	11.454	20.704	25.0138	-102.5	42.5
462	9.85813	15.1371	29.8767	-102.5	43.5
463	9.49351	14.5466	28.3853	-102.5	44.5
464	10.5601	14.6375	25.9478	-102.5	45.5
465	11.1628	16.1763	22.483	-102.5	46.5
466	7.47788	11.8809	17.9097	-102.5	47.5
467	5.73661	11.2971	16.4383	-102.5	48.5
468	7.04199	13.7267	16.1579	-102.5	49.5
469	7.64828	13.5368	15.6975	-102.5	50.5
470	5.59683	11.7291	15.4441	-102.5	51.5
471	5.0674	12.9387	16.0419	-102.5	52.5
472	10.3013	17.7211	18.7005	-102.5	53.5
473	12.352	18.6323	21.4901	-102.5	54.5
474	11.3829	17.0271	26.6533	-102.5	55.5
475	11.6319	15.5242	22.7437	-102.5	56.5
476	10.7461	12.9198	20.1623	-102.5	57.5
477	6.16779	11.2425	17.4261	-102.5	58.5
478	9.19609	12.9235	15.4466	-102.5	59.5
479	10.7705	11.3735	12.2207	-102.5	60.5
480	11.6959	11.8354	10.6053	-102.5	61.5
481	9.15852	12.6289	11.2427	-102.5	62.5
482	6.30007	10.7851	13.6831	-102.5	63.5
483	7.15152	9.26476	12.4926	-102.5	64.5
484	7.33422	9.27518	12.8109	-102.5	65.5
485	9.70956	12.4051	14.7822	-102.5	66.5
486	18.5813	17.7533	22.0127	-102.5	67.5
487	23.7495	20.7043	28.5455	-102.5	68.5
488	26.2948	24.8958	34.0924	-102.5	69.5
489	21.5314	26.7587	47.7317	-102.5	70.5
490	4.49311	6.11822	21.0974	-102.5	71.5
491	6.15664	6.21016	23.8769	-102.5	72.5
492	13.7787	9.56835	27.6356	-102.5	73.5
493	20.5375	19.6926	25.8662	-102.5	74.5
494	22.8201	21.7392	44.2371	-102.5	75.5
495	3.07929	26.1447	51.4999	-102.5	76.5
496	6.54813	22.7089	45.1554	-102.5	77.5
497	29.7816	26.5593	45.3856	-102.5	78.5
498	0.23094	1.32288	40.1562	-102.5	79.5
499	0	0	0	-102.5	80.5
500	0	0	0	-102.5	81.5
501	0	0	0	-103.5	-71.5
502	0	0	0	-103.5	-72.5
503	2.36714	4.15692	13.1059	-103.5	-73.5
504	1.14312	1.40096	7.70017	-103.5	-74.5
505	0	0	0	-103.5	-75.5
506	0	0.05547	0.194145	-103.5	-76.5
507	0.211058	0.11094	1.24808	-103.5	-77.5
508	0.0603023	0.027735	0.5547	-103.5	-78.5
509	0.0603023	0	0.360555	-103.5	-79.5
510	0.0301511	0.05547	0.693375	-103.5	-80.5
511	0.0301511	0.083205	0.859785	-103.5	-81.5
512	0	0.083205	0.915255	-103.5	-82.5
513	0	0.083205	0.637905	-103.5	-83.5
514	0	0	0	-103.5	-84.5
515	0	0	0	-103.5	-85.5
516	0	0	0	-103.5	-86.5
517	0	0	0	-103.5	-87.5
518	0	0	0	-103.5	-88.5
519	0	0	0	-103.5	15.5
520	0	0	0	-103.5	16.5
521	24.2925	26.8152	124.224	-103.5	17.5
522	26.5026	48.7045	89.3091	-103.5	18.5
523	19.5628	40.5342	72.2153	-103.5	19.5
524	9.40843	25.3579	59.8181	-103.5	20.5
525	9.72999	26.452	55.6241	-103.5	21.5
526	7.187	29.7725	56.7399	-103.5	22.5
527	8.8938	24.24	39.6538	-103.5	23.5
528	12.9774	29.883	35.8822	-103.5	24.5
529	12.4232	38.7232	33.3715	-103.5	25.5
530	14.0044	49.6637	37.1052	-103.5	26.5
531	11.6218	46.5452	36.8005	-103.5	27.5
532	20.6793	44.6724	34.3226	-103.5	28.5
533	18.3178	35.0238	31.8677	-103.5	29.5
534	15.3437	32.6265	33.705	-103.5	30.5
535	17.685	30.8063	36.0094	-103.5	31.5
536	16.0149	24.045	38.799	-103.5	32.5
537	13.4747	18.1877	35.8366	-103.5	33.5
538	14.2742	17.4337	36.4125	-103.5	34.5
539	19.074	13.2025	35.2604	-103.5	35.5
540	21.2718	14.5901	33.1851	-103.5	36.5
541	21.3803	18.2278	31.4236	-103.5	37.5
542	20.3672	20.8107	25.6565	-103.5	38.5
543	19.3019	20.4766	22.2757	-103.5	39.5
544	16.9765	22.1459	21.3917	-103.5	40.5
545	15.9577	22.2707	22.9218	-103.5	41.5
546	11.6634	16.574	19.8296	-103.5	42.5
547	9.35321	14.2803	21.9426	-103.5	43.5
548	9.01038	16.7594	22.6008	-103.5	44.5
549	8.448	15.2209	23.1074	-103.5	45.5
550	10.8302	12.3596	24.2831	-103.5	46.5
551	8.79921	11.8388	19.8768	-103.5	47.5
552	6.93008	11.7475	16.698	-103.5	48.5
553	7.99229	13.3574	16.2308	-103.5	49.5
554	9.97257	14.9312	17.8346	-103.5	50.5
555	6.5181	11.6992	18.7447	-103.5	51.5
556	7.08286	11.0842	18.5046	-103.5	52.5
557	11.2524	16.5914	20.0069	-103.5	53.5
558	12.9236	17.3118	23.8313	-103.5	54.5
559	10.846	17.2671	25.6819	-103.5	55.5
560	9.63746	16.4412	22.2368	-103.5	56.5
561	7.99154	13.6138	19.9243	-103.5	57.5
562	9.54954	11.9558	18.8844	-103.5	58.5
563	12.7664	14.4998	17.3352	-103.5	59.5
564	14.0583	14.1791	14.7644	-103.5	60.5
565	11.6792	13.1611	12.5224	-103.5	61.5
566	9.74301	13.981	13.1054	-103.5	62.5
567	5.94644	10.7563	11.9443	-103.5	63.5
568	7.08145	8.93633	17.3061	-103.5	64.5
569	8.88474	9.46978	12.7401	-103.5	65.5
570	9.89134	12.5479	14.8242	-103.5	66.5
571	17.8438	17.0315	25.7049	-103.5	67.5
572	23.8639	20.5838	26.6939	-103.5	68.5
573	23.9889	21.586	32.6366	-103.5	69.5
574	20.2558	23.9211	43.5423	-103.5	70.5
575	7.3895	9.46508	34.4084	-103.5	71.5
576	4.08029	8.09862	23.2247	-103.5	72.5
577	10.3187	9.41564	23.7645	-103.5	73.5
578	13.0569	15.8821	30.385	-103.5	74.5
579	21.8813	19.0585	38.8915	-103.5	75.5
580	3.07197	29.1115	47.7073	-103.5	76.5
581	6.86899	28.2044	53.1077	-103.5	77.5
582	6.83498	28.3949	47.3672	-103.5	78.5
583	0.34641	0.305505	38.7402	-103.5	79.5
584	0	0	0	-103.5	80.5
585	0	0	0	-103.5	81.5
586	0	0	0	-104.5	-71.5
587	0	0	0	-104.5	-72.5
588	2.02073	5.65803	16.8511	-104.5	-73.5
589	0	0	0.05547	-104.5	-74.5
590	0	0.083205	0	-104.5	-75.5
591	0	0.05547	0.194145	-104.5	-76.5
592	0.241209	0.138675	1.30355	-104.5	-77.5
593	0.0603023	0	0.416025	-104.5	-78.5
594	0.0603023	0.027735	0.33282	-104.5	-79.5
595	0.0301511	0.05547	0.77658	-104.5	-80.5
596	0.0301511	0.083205	1.0262	-104.5	-81.5
597	0.0301511	0.083205	1.0262	-104.5	-82.5
598	0	0.083205	0.72111	-104.5	-83.5
599	0	0.083205	0.305085	-104.5	-84.5
600	0	0	0	-104.5	-85.5
601	0	0	0	-104.5	-86.5
602	0	0	0	-104.5	-87.5
603	0	0	0	-104.5	-88.5
604	11.6047	31.3501	165.18	-104.5	17.5
605	21.6033	13.4581	21.8238	-104.5	18.5
606	6.278	19.2346	33.7328	-104.5	19.5
607	14.6015	23.2394	43.9196	-104.5	20.5
608	15.8287	28.3927	54.0452	-104.5	21.5
609	8.44633	27.7082	55.5382	-104.5	22.5
610	7.36398	24.3698	45.5134	-104.5	23.5
611	10.2115	24.887	35.9624	-104.5	24.5
612	8.37927	37.8735	38.0491	-104.5	25.5
613	11.819	49.0027	37.8689	-104.5	26.5
614	10.2116	49.3121	42.7259	-104.5	27.5
615	17.4407	44.6691	39.2588	-104.5	28.5
616	21.5928	43.0447	36.863	-104.5	29.5
617	18.8203	38.0351	36.2266	-104.5	30.5
618	19.2334	35.2583	40.0832	-104.5	31.5
619	18.426	30.0806	43.2665	-104.5	32.5
620	14.9814	22.2295	40.2354	-104.5	33.5
621	15.2561	17.8517	38.8718	-104.5	34.5
622	19.3305	12.2142	33.7329	-104.5	35.5
623	19.4333	15.3637	29.1188	-104.5	36.5
624	22.6858	18.0816	27.1896	-104.5	37.5
625	23.7521	17.2519	19.2042	-104.5	38.5
626	17.2567	19.3309	22.3324	-104.5	39.5
627	15.9129	20.5786	23.5517	-104.5	40.5
628	19.3113	22.1158	22.6916	-104.5	41.5
629	14.1724	17.5495	20.2732	-104.5	42.5
630	9.60452	15.0656	19.2368	-104.5	43.5
631	8.17548	16.2257	19.1411	-104.5	44.5
632	10.9436	15.507	21.1305	-104.5	45.5
633	10.0363	13.144	23.3102	-104.5	46.5
634	9.13984	11.8024	21.2503	-104.5	47.5
635	9.35295	12.6811	17.9573	-104.5	48.5
636	8.57453	12.5702	16.8981	-104.5	49.5
637	10.7471	15.7128	19.4188	-104.5	50.5
638	7.56503	11.518	20.6229	-104.5	51.5
639	9.09916	13.0049	22.5351	-104.5	52.5
640	11.8835	14.7645	21.4142	-104.5	53.5
641	14.2271	16.921	24.8804	-104.5	54.5
642	10.5385	16.2515	24.7414	-104.5	55.5
643	9.89496	16.0985	21.0004	-104.5	56.5
644	9.78093	15.948	20.9355	-104.5	57.5
645	11.3477	13.0597	21.153	-104.5	58.5
646	13.4332	15.1999	19.4525	-104.5	59.5
647	14.1083	16.8116	18.016	-104.5	60.5
648	11.5754	14.8895	15.5489	-104.5	61.5
649	9.57271	14.484	15.1289	-104.5	62.5
650	6.1496	11.3321	13.2819	-104.5	63.5
651	8.43502	10.137	17.3316	-104.5	64.5
652	9.89839	9.03207	13.5697	-104.5	65.5
653	9.14331	11.95	14.4232	-104.5	66.5
654	17.0812	16.102	25.5632	-104.5	67.5
655	23.0074	19.0841	27.3696	-104.5	68.5
656	22.5111	20.2058	31.4781	-104.5	69.5
657	20.1877	22.1292	39.9964	-104.5	70.5
658	13.7524	15.4002	41.3035	-104.5	71.5
659	7.54484	10.0737	39.3224	-104.5	72.5
660	14.2911	10.5026	35.6086	-104.5	73.5
661	6.74515	14.1229	31.2206	-104.5	74.5
662	19.3262	17.4317	36.3147	-104.5	75.5
663	6.01482	31.1859	52.1606	-104.5	76.5
664	9.22117	29.3464	52.3711	-104.5	77.5
665	5.56444	30.6482	56.3496	-104.5	78.5
666	0.34641	0.288675	0.173205	-104.5	79.5
667	0	0	0	-104.5	80.5
668	0	0	0	-104.5	81.5
669	0	0	0	-105.5	-71.5
670	0	0	0	-105.5	-72.5
671	1.03923	5.88897	16.0503	-105.5	-73.5
672	0	0.027735	0.249615	-105.5	-74.5
673	0	0.49923	0	-105.5	-75.5
674	0	0.05547	0.194145	-105.5	-76.5
675	0.241209	0.138675	1.24808	-105.5	-77.5
676	0.0603023	0	0.38829	-105.5	-78.5
677	0.0603023	0	0.360555	-105.5	-79.5
678	0.0603023	0.083205	0.83205	-105.5	-80.5
679	0	0.083205	1.13714	-105.5	-81.5
680	0.0301511	0.083205	1.16487	-105.5	-82.5
681	0.0301511	0.083205	0.83205	-105.5	-83.5
682	0	0.083205	0.360555	-105.5	-84.5
683	0	0	0	-105.5	-85.5
684	0	0	0	-105.5	-86.5
685	0	0	0	-105.5	-87.5
686	0	0	0	-105.5	-88.5
687	27.5595	52.4314	131.118	-105.5	18.5
688	23.8475	44.3536	122.005	-105.5	19.5
689	14.9547	27.1191	91.4108	-105.5	20.5
690	13.767	28.6638	44.6892	-105.5	21.5
691	12.8684	30.7637	55.4695	-105.5	22.5
692	10.7841	31.6606	61.497	-105.5	23.5
693	8.99025	28.7637	41.5355	-105.5	24.5
694	7.49045	33.2763	37.9023	-105.5	25.5
695	12.055	41.7181	38.16	-105.5	26.5
696	10.0529	44.7805	39.0451	-105.5	27.5
697	13.6845	46.9391	41.5971	-105.5	28.5
698	18.446	43.827	39.2877	-105.5	29.5
699	18.3741	41.7654	40.7058	-105.5	30.5
700	20.192	40.8173	43.9385	-105.5	31.5
701	16.1815	35.149	45.4972	-105.5	32.5
702	16.0068	27.4437	42.2203	-105.5	33.5
703	15.3093	18.8637	38.9499	-105.5	34.5
704	18.3917	14.9914	34.9317	-105.5	35.5
705	19.2167	14.216	25.8644	-105.5	36.5
706	26.5917	16.1679	20.2787	-105.5	37.5
707	24.4399	15.747	20.8848	-105.5	38.5
708	19.1474	18.818	22.6198	-105.5	39.5
709	17.7788	22.7316	29.5257	-105.5	40.5
710	18.4941	22.1816	24.2834	-105.5	41.5
711	15.8678	20.689	19.4703	-105.5	42.5
712	11.5571	18.1883	16.7881	-105.5	43.5
713	7.26665	16.5291	19.2262	-105.5	44.5
714	10.9265	14.3277	21.4118	-105.5	45.5
715	9.36406	14.2639	23.0028	-105.5	46.5
716	7.69311	12.9061	21.585	-105.5	47.5
717	9.12369	14.5776	20.1186	-105.5	48.5
718	10.8062	13.7643	19.4196	-105.5	49.5
719	9.51738	13.6092	19.8931	-105.5	50.5
720	13.1521	17.1192	24.4325	-105.5	51.5
721	9.8816	14.1071	22.3329	-105.5	52.5
722	11.5518	13.6482	22.0768	-105.5	53.5
723	11.3789	17.9998	25.435	-105.5	54.5
724	11.379	16.046	24.6567	-105.5	55.5
725	10.5675	16.4835	22.0084	-105.5	56.5
726	10.8869	16.6902	22.7126	-105.5	57.5
727	10.394	14.738	22.5299	-105.5	58.5
728	11.0223	16.5293	21.225	-105.5	59.5
729	10.0971	17.5085	20.5147	-105.5	60.5
730	9.57742	16.6805	18.3972	-105.5	61.5
731	9.75049	13.357	16.4843	-105.5	62.5
732	7.8008	13.3842	15.6551	-105.5	63.5
733	8.98849	11.8195	17.9275	-105.5	64.5
734	9.38976	8.6966	13.5684	-105.5	65.5
735	7.73064	10.4952	13.1462	-105.5	66.5
736	14.6013	14.1574	21.5797	-105.5	67.5
737	20.0542	17.3717	26.4458	-105.5	68.5
738	21.7132	19.3163	28.8564	-105.5	69.5
739	23.2325	23.5794	36.4547	-105.5	70.5
740	15.2519	16.0875	35.4306	-105.5	71.5
741	8.20369	12.3243	33.6733	-105.5	72.5
742	16.5283	12.9165	36.9953	-105.5	73.5
743	16.4066	10.5207	37.466	-105.5	74.5
744	16.9681	16.6808	43.969	-105.5	75.5
745	11.7344	26.9697	54.5768	-105.5	76.5
746	8.87373	31.1512	57.314	-105.5	77.5
747	3.77187	31.91	60.2911	-105.5	78.5
748	0.23094	0.173205	0.23094	-105.5	79.5
749	0	0	0	-105.5	80.5
750	0	0	0	-105.5	81.5
751	0	0	0	-106.5	-71.5
752	0	0	0	-106.5	-72.5
753	1.38564	6.87047	15.9926	-106.5	-73.5
754	0.0603023	0.11094	0.38829	-106.5	-74.5
755	0	1.77504	0	-106.5	-75.5
756	0	0.027735	0.194145	-106.5	-76.5
757	0.241209	0.138675	1.13714	-106.5	-77.5
758	0.0603023	0	0.38829	-106.5	-78.5
759	0.0603023	0.027735	0.360555	-106.5	-79.5
760	0.0904534	0.138675	0.83205	-106.5	-80.5
761	0.0301511	0.11094	1.24808	-106.5	-81.5
762	0.0603023	0.11094	1.49769	-106.5	-82.5
763	0.0301511	0.083205	0.915255	-106.5	-83.5
764	0	0.083205	0.38829	-106.5	-84.5
765	0	0	0	-106.5	-85.5
766	0	0	0	-106.5	-86.5
767	0	0	0	-106.5	-87.5
768	0	0	0	-106.5	-88.5
769	26.7891	44.8601	67.7809	-106.5	18.5
770	34.3523	65.8606	108.961	-106.5	19.5
771	17.6117	55.8527	123.085	-106.5	20.5
772	18.3871	44.0553	83.6519	-106.5	21.5
773	12.0761	35.4144	51.5582	-106.5	22.5
774	12.0616	33.6203	59.095	-106.5	23.5
775	14.2727	26.572	38.8747	-106.5	24.5
776	9.77904	28.3839	38.3531	-106.5	25.5
777	8.46704	28.4709	36.4743	-106.5	26.5
778	15.1517	41.4942	41.4711	-106.5	27.5
779	19.6101	52.0295	46.9183	-106.5	28.5
780	21.6015	54.2614	52.9025	-106.5	29.5
781	19.907	45.5891	45.4391	-106.5	30.5
782	17.3653	43.5594	41.6736	-106.5	31.5
783	16.6311	41.8915	44.5109	-106.5	32.5
784	16.9459	32.7872	44.8316	-106.5	33.5
785	15.05	20.8066	40.811	-106.5	34.5
786	16.237	13.4691	35.0928	-106.5	35.5
787	19.6433	14.1721	24.8129	-106.5	36.5
788	24.4418	13.1731	22.9711	-106.5	37.5
789	23.9311	17.2276	21.3782	-106.5	38.5
790	19.74	20.9655	25.6084	-106.5	39.5
791	18.2606	24.6249	36.5821	-106.5	40.5
792	18.7203	25.803	26.1782	-106.5	41.5
793	17.2762	25.6583	16.422	-106.5	42.5
794	15.3562	23.8616	15.5444	-106.5	43.5
795	10.5482	18.1027	18.4115	-106.5	44.5
796	10.3185	13.6421	21.8202	-106.5	45.5
797	9.50257	13.1607	23.5874	-106.5	46.5
798	8.24831	14.9966	22.092	-106.5	47.5
799	7.26455	14.5537	21.7759	-106.5	48.5
800	9.95649	14.2442	21.2149	-106.5	49.5
801	9.70328	13.7844	19.6992	-106.5	50.5
802	12.8509	15.7487	23.2543	-106.5	51.5
803	11.7909	15.0037	22.3998	-106.5	52.5
804	11.9864	14.9454	20.5028	-106.5	53.5
805	12.9716	18.9754	24.8619	-106.5	54.5
806	11.4424	18.1472	25.8444	-106.5	55.5
807	11.9627	17.3815	23.4266	-106.5	56.5
808	12.9223	18.2588	24.1595	-106.5	57.5
809	9.58945	14.9754	24.0946	-106.5	58.5
810	9.90523	18.4635	23.2674	-106.5	59.5
811	8.16141	18.8389	22.1909	-106.5	60.5
812	8.3787	16.6151	20.4044	-106.5	61.5
813	9.37085	13.1425	16.7964	-106.5	62.5
814	9.15981	10.6811	14.7939	-106.5	63.5
815	8.21889	11.5971	16.6349	-106.5	64.5
816	8.93118	9.78779	13.6168	-106.5	65.5
817	8.09827	9.72853	13.4661	-106.5	66.5
818	11.2736	12.7267	19.5647	-106.5	67.5
819	17.7214	15.0877	25.2178	-106.5	68.5
820	21.5564	18.2442	26.865	-106.5	69.5
821	26.3872	24.9105	36.1054	-106.5	70.5
822	18.4639	19.8404	35.0409	-106.5	71.5
823	11.8254	16.9893	37.0362	-106.5	72.5
824	20.7104	15.5129	37.6656	-106.5	73.5
825	19.414	12.1162	37.1769	-106.5	74.5
826	20.2778	13.3614	37.1436	-106.5	75.5
827	7.36634	29.2721	59.7253	-106.5	76.5
828	1.5225	33.496	62.6481	-106.5	77.5
829	1.05451	34.3138	67.3609	-106.5	78.5
830	0	0	0	-106.5	79.5
831	0	0	0	-106.5	80.5
832	0	0	0	-106.5	81.5
833	0	0	0	-107.5	-71.5
834	0	0	0	-107.5	-72.5
835	0.57735	6.63953	15.9926	-107.5	-73.5
836	0.0904534	0.11094	0.44376	-107.5	-74.5
837	0	7.79354	0	-107.5	-75.5
838	0	0	0.194145	-107.5	-76.5
839	0.0301511	0	0.027735	-107.5	-77.5
840	0.0603023	0	0.38829	-107.5	-78.5
841	0.0603023	0.027735	0.360555	-107.5	-79.5
842	0.0301511	0.083205	0.859785	-107.5	-80.5
843	0.0301511	0.16641	1.46996	-107.5	-81.5
844	0	0.083205	0.88752	-107.5	-82.5
845	0	0.083205	0.44376	-107.5	-83.5
846	0	0.083205	0.44376	-107.5	-84.5
847	0	0	0	-107.5	-85.5
848	0	0	0	-107.5	-86.5
849	0	0	0	-107.5	-87.5
850	0	0	0	-107.5	-88.5
851	0	0	0	-107.5	20.5
852	0	0	0	-107.5	21.5
853	15.8207	37.0539	77.7947	-107.5	22.5
854	7.91644	17.3439	51.0294	-107.5	23.5
855	5.98693	17.3324	24.2655	-107.5	24.5
856	12.3519	26.0819	35.8805	-107.5	25.5
857	9.87564	26.8558	41.5044	-107.5	26.5
858	14.5563	34.2781	41.5252	-107.5	27.5
859	17.081	44.3109	45.303	-107.5	28.5
860	23.8698	51.4769	53.6163	-107.5	29.5
861	18.2447	43.2021	45.3336	-107.5	30.5
862	16.3123	42.6562	43.1592	-107.5	31.5
863	17.2138	42.355	46.7376	-107.5	32.5
864	15.9937	34.122	44.5356	-107.5	33.5
865	14.2981	22.1882	40.4685	-107.5	34.5
866	16.0449	14.2957	34.912	-107.5	35.5
867	19.4852	16.6313	28.2066	-107.5	36.5
868	21.9233	13.4732	18.6362	-107.5	37.5
869	24.5891	15.6837	20.1097	-107.5	38.5
870	23.4804	19.3701	20.2555	-107.5	39.5
871	21.7611	25.2784	28.8256	-107.5	40.5
872	20.047	23.9452	21.5586	-107.5	41.5
873	18.4364	24.7358	16.2294	-107.5	42.5
874	18.0856	26.4284	17.2859	-107.5	43.5
875	13.8012	21.7245	19.2238	-107.5	44.5
876	11.078	20.7634	20.3426	-107.5	45.5
877	7.73839	14.2945	19.8373	-107.5	46.5
878	7.26815	15.0034	18.9084	-107.5	47.5
879	6.31116	14.9251	21.1125	-107.5	48.5
880	8.7382	16.022	21.3949	-107.5	49.5
881	10.4713	17.376	22.988	-107.5	50.5
882	12.4585	15.5603	24.0721	-107.5	51.5
883	14.2253	15.7554	23.382	-107.5	52.5
884	14.5541	16.3935	20.6285	-107.5	53.5
885	14.7893	20.5866	23.6297	-107.5	54.5
886	11.9998	20.5128	27.8733	-107.5	55.5
887	12.4383	18.4652	26.8736	-107.5	56.5
888	13.6075	19.4738	27.3988	-107.5	57.5
889	11.4521	16.0087	24.8524	-107.5	58.5
890	10.1906	19.2431	24.2507	-107.5	59.5
891	8.3529	18.4344	23.3144	-107.5	60.5
892	9.00531	18.1551	20.8578	-107.5	61.5
893	9.44799	13.882	14.8861	-107.5	62.5
894	9.8323	10.6432	13.4676	-107.5	63.5
895	7.37768	11.0526	17.1229	-107.5	64.5
896	7.22873	10.1311	14.0086	-107.5	65.5
897	8.96899	10.5567	13.9629	-107.5	66.5
898	10.4915	13.147	18.7668	-107.5	67.5
899	17.01	15.134	24.62	-107.5	68.5
900	22.3743	17.8056	27.3601	-107.5	69.5
901	28.832	24.6472	37.8976	-107.5	70.5
902	19.3269	20.3808	32.4406	-107.5	71.5
903	13.2268	19.6747	37.6471	-107.5	72.5
904	22.2815	17.9682	40.0809	-107.5	73.5
905	19.8615	14.4502	36.5592	-107.5	74.5
906	18.3442	13.1014	33.7132	-107.5	75.5
907	6.15605	28.5211	57.4411	-107.5	76.5
908	1.97307	32.2052	63.6257	-107.5	77.5
909	2.08038	33.1665	68.7257	-107.5	78.5
910	0	0	0	-107.5	79.5
911	0	0	0	-107.5	80.5
912	0	0	0	-107.5	81.5
913	0	0	0	-108.5	-71.5
914	0	0	0	-108.5	-72.5
915	0.0894427	0.653197	3.83753	-108.5	-73.5
916	0	0	0	-108.5	-74.5
917	0	0.083205	0.94299	-108.5	-75.5
918	0	0	0.138675	-108.5	-76.5
919	0.0301511	0	0	-108.5	-77.5
920	0.0904534	0	0.38829	-108.5	-78.5
921	0.0603023	0.05547	0.360555	-108.5	-79.5
922	0.0603023	0.16641	1.13714	-108.5	-80.5
923	0.54272	1.24808	4.9923	-108.5	-81.5
924	0	0	0	-108.5	-82.5
925	0	0	0	-108.5	-83.5
926	0.150756	0.249615	1.69184	-108.5	-84.5
927	0	0	0	-108.5	-85.5
928	0	0	0	-108.5	-86.5
929	0	0	0	-108.5	-87.5
930	0	0	0	-108.5	-88.5
931	0	0	0	-108.5	21.5
932	8.89119	17.8401	37.0659	-108.5	22.5
933	12.9116	35.2796	103.001	-108.5	23.5
934	15.2369	41.8843	71.3281	-108.5	24.5
935	9.84344	27.0039	36.2208	-108.5	25.5
936	16.659	29.4919	35.3387	-108.5	26.5
937	15.1283	27.0678	34.8941	-108.5	27.5
938	17.7362	31.2819	36.9382	-108.5	28.5
939	21.715	38.914	45.0506	-108.5	29.5
940	18.1788	38.1739	40.2662	-108.5	30.5
941	16.5809	38.2828	42.5736	-108.5	31.5
942	16.181	36.695	41.4103	-108.5	32.5
943	14.3947	33.0014	41.9125	-108.5	33.5
944	15.7733	24.2883	37.0097	-108.5	34.5
945	19.2113	17.3072	31.8025	-108.5	35.5
946	20.9911	19.9788	29.1868	-108.5	36.5
947	19.9383	14.8826	18.0471	-108.5	37.5
948	21.4538	13.5448	13.9143	-108.5	38.5
949	24.3644	17.6431	12.1298	-108.5	39.5
950	23.1462	24.8095	16.0424	-108.5	40.5
951	21.1344	23.7236	16.9657	-108.5	41.5
952	18.896	23.352	17.3974	-108.5	42.5
953	21.0306	29.7846	24.6749	-108.5	43.5
954	15.826	25.4811	24.3089	-108.5	44.5
955	14.8841	23.875	23.1821	-108.5	45.5
956	10.2755	19.2043	18.7965	-108.5	46.5
957	8.60609	16.499	16.3266	-108.5	47.5
958	8.64156	20.323	20.8059	-108.5	48.5
959	9.75162	20.1954	23.3344	-108.5	49.5
960	10.9183	19.0801	24.9629	-108.5	50.5
961	13.0378	17.7785	25.3955	-108.5	51.5
962	15.3338	18.212	25.061	-108.5	52.5
963	16.6248	19.8064	21.8237	-108.5	53.5
964	16.9937	23.0521	23.7516	-108.5	54.5
965	14.1802	20.9539	25.9647	-108.5	55.5
966	13.9808	19.1361	27.4202	-108.5	56.5
967	15.2964	19.0843	29.1404	-108.5	57.5
968	12.7598	17.0476	26.4356	-108.5	58.5
969	10.3846	17.4381	24.1765	-108.5	59.5
970	9.01914	16.774	24.6276	-108.5	60.5
971	9.17195	15.068	20.9686	-108.5	61.5
972	10.0338	13.594	14.1822	-108.5	62.5
973	11.6942	12.9766	14.0162	-108.5	63.5
974	7.931	9.6887	15.5318	-108.5	64.5
975	7.87432	11.1426	14.854	-108.5	65.5
976	11.1174	10.69	14.1755	-108.5	66.5
977	12.3958	13.1319	17.4726	-108.5	67.5
978	17.7838	15.3247	22.7991	-108.5	68.5
979	22.073	17.8861	25.8441	-108.5	69.5
980	30.7126	24.2713	41.6884	-108.5	70.5
981	20.3442	22.7687	31.1827	-108.5	71.5
982	14.9014	24.0776	39.1296	-108.5	72.5
983	20.9873	19.3828	42.5874	-108.5	73.5
984	18.4351	16.3035	38.9603	-108.5	74.5
985	16.5142	12.8421	31.9213	-108.5	75.5
986	12.0885	19.5915	46.3526	-108.5	76.5
987	2.78424	31.043	63.1125	-108.5	77.5
988	2.64254	32.4649	70.8415	-108.5	78.5
989	0	0	0	-108.5	79.5
990	0	0	0	-108.5	80.5
991	0	0	0	-108.5	81.5
992	0	0	0	-109.5	-71.5
993	0	0	0	-109.5	-72.5
994	0	0	0	-109.5	-73.5
995	0	0	0	-109.5	-74.5
996	0	0.05547	4.85363	-109.5	-75.5
997	0	0	0	-109.5	-76.5
998	0.0301511	0	0	-109.5	-77.5
999	0.0904534	0	0.44376	-109.5	-78.5
1000	0.0603023	0.05547	0.360555	-109.5	-79.5
1001	0.0603023	0.16641	1.27581	-109.5	-80.5
1002	0.663325	1.52543	5.60247	-109.5	-81.5
1003	0	0	0	-109.5	-82.5
1004	0	0	0	-109.5	-83.5
1005	0.150756	0.33282	1.88598	-109.5	-84.5
1006	0	0	0	-109.5	-85.5
1007	0	0	0	-109.5	-86.5
1008	0	0	0	-109.5	-87.5
1009	0	0	0	-109.5	-88.5
1010	0	0	0	-109.5	21.5
1011	8.19837	13.4523	23.0363	-109.5	22.5
1012	19.5155	34.1119	73.7279	-109.5	23.5
1013	33.8547	47.7482	75.8235	-109.5	24.5
1014	61.3404	77.592	77.9164	-109.5	25.5
1015	21.1454	29.2832	38.7745	-109.5	26.5
1016	18.7139	25.8027	35.3669	-109.5	27.5
1017	19.2305	25.175	34.8788	-109.5	28.5
1018	25.4318	33.4521	37.0782	-109.5	29.5
1019	19.9335	32.4762	33.1447	-109.5	30.5
1020	16.6145	33.5602	35.7415	-109.5	31.5
1021	14.5654	29.9028	36.2415	-109.5	32.5
1022	15.2761	31.4887	39.532	-109.5	33.5
1023	15.702	27.1168	37.1075	-109.5	34.5
1024	21.9322	23.0368	29.765	-109.5	35.5
1025	23.1018	19.6863	21.7864	-109.5	36.5
1026	22.8277	15.7608	16.3602	-109.5	37.5
1027	18.0979	14.0553	16.3694	-109.5	38.5
1028	20.773	16.7984	13.2517	-109.5	39.5
1029	20.7527	20.7244	10.8293	-109.5	40.5
1030	23.661	26.0633	15.3133	-109.5	41.5
1031	20.7711	25.9522	21.4914	-109.5	42.5
1032	22.2112	28.4428	28.7367	-109.5	43.5
1033	21.0224	27.4844	29.7927	-109.5	44.5
1034	17.4058	26.1547	28.5777	-109.5	45.5
1035	13.7702	22.502	22.821	-109.5	46.5
1036	10.4352	18.9923	17.1444	-109.5	47.5
1037	11.3605	23.6932	20.5417	-109.5	48.5
1038	11.9374	25.7125	23.035	-109.5	49.5
1039	13.6266	24.0239	27.5577	-109.5	50.5
1040	14.7605	22.0999	29.3193	-109.5	51.5
1041	20.6215	21.4391	27.8634	-109.5	52.5
1042	19.6166	24.2014	25.4	-109.5	53.5
1043	17.8668	25.1378	23.9461	-109.5	54.5
1044	14.5407	22.3462	26.5477	-109.5	55.5
1045	12.3973	19.4067	26.6758	-109.5	56.5
1046	14.2365	19.0354	30.4731	-109.5	57.5
1047	14.4995	15.9286	26.2183	-109.5	58.5
1048	12.6522	16.1297	24.8766	-109.5	59.5
1049	9.76853	14.8087	25.1074	-109.5	60.5
1050	9.55953	15.1995	21.737	-109.5	61.5
1051	9.4077	13.8087	15.6613	-109.5	62.5
1052	11.8491	14.4453	17.3594	-109.5	63.5
1053	9.39356	10.4609	15.7233	-109.5	64.5
1054	9.5924	11.2871	15.6615	-109.5	65.5
1055	11.5415	11.037	15.4559	-109.5	66.5
1056	14.0939	13.77	16.3774	-109.5	67.5
1057	18.6242	16.2258	24.0629	-109.5	68.5
1058	22.8942	18.6084	25.6094	-109.5	69.5
1059	30.8832	23.3428	40.3032	-109.5	70.5
1060	23.9904	24.7184	34.5	-109.5	71.5
1061	17.5034	24.9288	44.322	-109.5	72.5
1062	17.2968	22.1944	49.5095	-109.5	73.5
1063	16.9259	17.8574	41.4275	-109.5	74.5
1064	14.6671	13.7896	31.7084	-109.5	75.5
1065	13.2451	22.3201	49.6587	-109.5	76.5
1066	11.0229	20.9022	51.4148	-109.5	77.5
1067	10.0315	22.5337	52.0401	-109.5	78.5
1068	0	0.057735	5.19615	-109.5	79.5
1069	0	0	0	-109.5	80.5
1070	0	0	0	-109.5	81.5
1071	0	0	0	-11.5	-70.5
1072	14.2809	17.0691	20.9304	-11.5	-71.5
1073	0	0.22188	0	-11.5	-72.5
1074	0	0	0.11094	-11.5	-73.5
1075	0	0	0	-11.5	-74.5
1076	0	0	0	-11.5	-75.5
1077	0	0	0	-11.5	-76.5
1078	0	0	0	-11.5	-77.5
1079	0	0	0	-11.5	-78.5
1080	0	0	0	-11.5	-79.5
1081	0	0	0	-11.5	-80.5
1082	0	0	0	-11.5	-81.5
1083	0	0	0	-11.5	-82.5
1084	0	0	0	-11.5	-83.5
1085	0	0	0	-11.5	-84.5
1086	0	0	0	-11.5	-85.5
1087	0	0	0	-11.5	-86.5
1088	0	0	0	-11.5	-87.5
1089	0	0	0	-11.5	-88.5
1090	16.5847	41.5316	67.2221	-11.5	10.5
1091	12.116	20.101	47.8055	-11.5	11.5
1092	15.263	28.4224	61.2752	-11.5	12.5
1093	15.2863	26.693	39.402	-11.5	13.5
1094	13.5318	20.2006	28.754	-11.5	14.5
1095	8.49429	12.7808	20.8873	-11.5	15.5
1096	8.67054	9.54739	19.273	-11.5	16.5
1097	19.24	13.6814	22.8044	-11.5	17.5
1098	11.464	7.6928	12.5579	-11.5	18.5
1099	9.65406	9.34308	11.9451	-11.5	19.5
1100	6.95787	6.48609	7.66277	-11.5	20.5
1101	5.40612	4.60341	5.45161	-11.5	21.5
1102	4.50285	3.203	4.27562	-11.5	22.5
1103	14.562	12.1936	22.6118	-11.5	23.5
1104	5.2741	43.7446	14.5896	-11.5	24.5
1105	8.50339	25.543	19.5417	-11.5	25.5
1106	31.2696	34.9476	47.1269	-11.5	26.5
1107	26.2537	39.6123	53.9876	-11.5	27.5
1108	52.3682	67.8339	90.7597	-11.5	28.5
1109	4.14287	45.9588	105.656	-11.5	29.5
1110	0	0	0	-11.5	3.5
1111	0.92376	2.36714	3.63731	-11.5	30.5
1112	0.69282	0.750555	0.92376	-11.5	31.5
1113	0.46188	0.69282	0.92376	-11.5	32.5
1114	33.1976	83.3694	159.926	-11.5	4.5
1115	39.9666	65.9677	85.7208	-11.5	5.5
1116	0	0	0	-11.5	50.5
1117	0.635085	1.21244	4.15692	-11.5	51.5
1118	26.0962	41.9156	65.3561	-11.5	52.5
1119	18.1865	37.7587	66.8572	-11.5	53.5
1120	3.05996	7.96743	23.6714	-11.5	54.5
1121	0	0	0	-11.5	55.5
1122	44.7718	72.8685	44.0215	-11.5	6.5
1123	0	0	0	-11.5	63.5
1124	0	0	0	-11.5	64.5
1125	0.404145	3.75278	9.17987	-11.5	65.5
1126	24.622	23.3907	71.5369	-11.5	7.5
1127	0	0	0.46188	-11.5	79.5
1128	19.3917	66.6321	109.816	-11.5	8.5
1129	0	0	0	-11.5	80.5
1130	8.40853	19.194	42.6763	-11.5	81.5
1131	0	0.057735	19.399	-11.5	82.5
1132	0	0	0	-11.5	83.5
1133	0	0	0	-11.5	84.5
1134	18.1293	59.2496	95.1035	-11.5	9.5
1135	0	0	0	-110.5	-71.5
1136	0	0	0	-110.5	-72.5
1137	0	0	0	-110.5	-73.5
1138	0	0	0	-110.5	-74.5
1139	0	0.027735	0.194145	-110.5	-75.5
1140	0	0	0	-110.5	-76.5
1141	0.0301511	0	0	-110.5	-77.5
1142	0.0904534	0.027735	0.44376	-110.5	-78.5
1143	0.0603023	0.05547	0.44376	-110.5	-79.5
1144	0.0603023	0.194145	1.38675	-110.5	-80.5
1145	0.844232	1.83051	6.15717	-110.5	-81.5
1146	0	0	0	-110.5	-82.5
1147	0	0	0	-110.5	-83.5
1148	0.180907	0.360555	2.38521	-110.5	-84.5
1149	0	0	0	-110.5	-85.5
1150	0	0	0	-110.5	-86.5
1151	0	0	0	-110.5	-87.5
1152	0	0	0	-110.5	-88.5
1153	0	0	0	-110.5	21.5
1154	17.2705	19.3022	14.0058	-110.5	22.5
1155	25.7962	35.4086	56.9783	-110.5	23.5
1156	26.6731	37.4549	51.0849	-110.5	24.5
1157	34.1527	44.0194	66.579	-110.5	25.5
1158	30.5883	38.6509	47.3711	-110.5	26.5
1159	40.7771	47.0788	49.221	-110.5	27.5
1160	22.0451	27.2911	29.9206	-110.5	28.5
1161	20.1941	25.527	27.573	-110.5	29.5
1162	19.4199	25.8157	26.2248	-110.5	30.5
1163	16.4165	25.5228	26.2117	-110.5	31.5
1164	13.6604	25.4969	30.6536	-110.5	32.5
1165	14.2582	30.2889	36.7836	-110.5	33.5
1166	15.2718	32.5344	37.9512	-110.5	34.5
1167	19.8202	26.2461	32.776	-110.5	35.5
1168	25.8493	24.4819	25.7895	-110.5	36.5
1169	26.1787	20.6076	21.1157	-110.5	37.5
1170	20.3264	18.0496	20.2825	-110.5	38.5
1171	21.5379	20.9217	16.5877	-110.5	39.5
1172	22.5436	24.4221	13.6578	-110.5	40.5
1173	23.7595	26.4525	17.2618	-110.5	41.5
1174	21.3871	24.8387	22.5332	-110.5	42.5
1175	24.6402	25.1556	27.0959	-110.5	43.5
1176	20.9636	23.4759	29.1934	-110.5	44.5
1177	18.2649	24.5065	29.4616	-110.5	45.5
1178	14.6218	22.3551	24.6306	-110.5	46.5
1179	14.1798	18.4168	17.4549	-110.5	47.5
1180	12.3644	22.0246	21.4216	-110.5	48.5
1181	15.0621	23.9009	26.1136	-110.5	49.5
1182	17.1481	25.1486	30.8513	-110.5	50.5
1183	19.99	23.2674	34.4262	-110.5	51.5
1184	24.3652	23.1339	32.9814	-110.5	52.5
1185	19.8347	26.7211	28.5578	-110.5	53.5
1186	17.9567	25.0084	24.4455	-110.5	54.5
1187	15.1004	21.6941	26.2265	-110.5	55.5
1188	13.7755	16.4174	27.6102	-110.5	56.5
1189	13.8363	17.2394	28.5813	-110.5	57.5
1190	11.4964	15.2806	26.9179	-110.5	58.5
1191	12.9448	16.6981	26.71	-110.5	59.5
1192	11.4896	18.2296	26.4479	-110.5	60.5
1193	10.5009	17.1017	22.5417	-110.5	61.5
1194	12.3155	15.7502	17.9723	-110.5	62.5
1195	14.3787	17.6068	18.2793	-110.5	63.5
1196	11.9776	13.383	17.5773	-110.5	64.5
1197	10.3662	14.1931	19.641	-110.5	65.5
1198	9.98011	11.3323	15.8972	-110.5	66.5
1199	12.9302	14.498	16.4634	-110.5	67.5
1200	17.4124	15.3651	22.2887	-110.5	68.5
1201	23.3202	18.7326	25.1878	-110.5	69.5
1202	28.0579	22.5722	34.8605	-110.5	70.5
1203	28.9461	23.7205	42.3034	-110.5	71.5
1204	26.5156	26.7941	53.4753	-110.5	72.5
1205	20.2749	24.8532	53.8383	-110.5	73.5
1206	17.0674	18.5125	40.5268	-110.5	74.5
1207	16.3465	12.7046	28.5166	-110.5	75.5
1208	15.6633	19.0082	43.0026	-110.5	76.5
1209	13.4868	20.1945	45.0804	-110.5	77.5
1210	11.9093	21.2782	47.38	-110.5	78.5
1211	0.057735	0.057735	5.08068	-110.5	79.5
1212	0	0	0	-110.5	80.5
1213	0	0	0	-110.5	81.5
1214	0	0	0	-111.5	-71.5
1215	0	0	0	-111.5	-72.5
1216	0.581378	4.69486	11.4718	-111.5	-73.5
1217	0.0301511	0	0.22188	-111.5	-74.5
1218	0	0.027735	0.083205	-111.5	-75.5
1219	0	0	0	-111.5	-76.5
1220	0.0301511	0	0	-111.5	-77.5
1221	0.0904534	0.027735	0.471495	-111.5	-78.5
1222	0.0904534	0.083205	0.44376	-111.5	-79.5
1223	0.0603023	0.249615	1.60863	-111.5	-80.5
1224	0.904534	2.30201	6.68414	-111.5	-81.5
1225	0	0	0	-111.5	-82.5
1226	0	0	0	-111.5	-83.5
1227	0.211058	0.471495	2.80124	-111.5	-84.5
1228	0	0	0	-111.5	-85.5
1229	0	0	0	-111.5	-86.5
1230	0	0	0	-111.5	-87.5
1231	0	0	0	-111.5	-88.5
1232	0	0	0	-111.5	21.5
1233	14.2713	15.9507	10.8487	-111.5	22.5
1234	21.6943	36.5642	59.2024	-111.5	23.5
1235	41.804	55.2234	68.6959	-111.5	24.5
1236	40.6079	50.7348	51.8499	-111.5	25.5
1237	39.9161	44.5154	41.9522	-111.5	26.5
1238	19.7059	11.8964	21.2001	-111.5	27.5
1239	41.9827	33.6984	37.8932	-111.5	28.5
1240	20.8274	19.8104	27.8084	-111.5	29.5
1241	17.9258	19.5556	24.2254	-111.5	30.5
1242	17.3212	20.6408	23.2211	-111.5	31.5
1243	15.1599	22.4888	26.9654	-111.5	32.5
1244	15.1293	28.5224	35.1443	-111.5	33.5
1245	16.2974	34.351	41.0405	-111.5	34.5
1246	18.7476	26.9685	34.3049	-111.5	35.5
1247	24.1302	24.1094	28.146	-111.5	36.5
1248	27.6477	25.5256	27.6887	-111.5	37.5
1249	21.6786	19.719	19.8031	-111.5	38.5
1250	23.9947	24.5728	19.6275	-111.5	39.5
1251	20.9424	25.5537	21.0247	-111.5	40.5
1252	21.4301	23.6603	19.7168	-111.5	41.5
1253	20.1088	22.4374	20.4503	-111.5	42.5
1254	20.7372	21.3525	23.4694	-111.5	43.5
1255	15.182	20.5063	24.4348	-111.5	44.5
1256	12.7149	18.9776	24.9277	-111.5	45.5
1257	13.3213	18.7404	22.5668	-111.5	46.5
1258	12.1373	17.0244	16.9043	-111.5	47.5
1259	14.4955	18.1912	19.5392	-111.5	48.5
1260	16.4042	22.2663	27.2017	-111.5	49.5
1261	21.2754	25.7883	35.6257	-111.5	50.5
1262	24.8175	23.4772	39.5673	-111.5	51.5
1263	27.4909	26.097	40.2102	-111.5	52.5
1264	20.2736	27.0916	33.2977	-111.5	53.5
1265	17.6714	25.0062	26.9788	-111.5	54.5
1266	15.889	20.1735	27.5485	-111.5	55.5
1267	12.4176	15.8456	28.5449	-111.5	56.5
1268	13.5823	14.2539	28.9969	-111.5	57.5
1269	11.08	15.2204	29.316	-111.5	58.5
1270	11.8197	18.0798	27.9103	-111.5	59.5
1271	11.694	18.3483	25.1908	-111.5	60.5
1272	13.2714	19.6314	23.9782	-111.5	61.5
1273	16.1443	18.5521	21.9985	-111.5	62.5
1274	15.2247	18.884	20.6947	-111.5	63.5
1275	12.074	14.905	18.6629	-111.5	64.5
1276	10.1063	10.8991	16.9436	-111.5	65.5
1277	9.18889	12.0424	16.6105	-111.5	66.5
1278	11.1444	12.8873	15.5335	-111.5	67.5
1279	14.4692	13.2632	18.5432	-111.5	68.5
1280	22.3812	18.0907	24.5627	-111.5	69.5
1281	27.6052	23.7263	34.8332	-111.5	70.5
1282	25.8953	23.0334	36.75	-111.5	71.5
1283	20.0702	22.6624	48.1682	-111.5	72.5
1284	24.5764	26.6044	57.9496	-111.5	73.5
1285	16.5781	18.7352	38.0671	-111.5	74.5
1286	17.7297	11.2687	25.1982	-111.5	75.5
1287	18.6436	17.0267	39.2054	-111.5	76.5
1288	16.5543	18.0914	40.6671	-111.5	77.5
1289	14.2185	19.4641	44.0957	-111.5	78.5
1290	0	0	0.057735	-111.5	79.5
1291	0	0	0	-111.5	80.5
1292	0	0	0	-111.5	81.5
1293	0	0	0	-112.5	-71.5
1294	0	0	0	-112.5	-72.5
1295	0.402492	4.16413	11.186	-112.5	-73.5
1296	0.0301511	0	0.138675	-112.5	-74.5
1297	0	0.027735	0.083205	-112.5	-75.5
1298	0	0	0	-112.5	-76.5
1299	0.0301511	0	0.027735	-112.5	-77.5
1300	0	0	0.027735	-112.5	-78.5
1301	0.0904534	0.083205	0.526965	-112.5	-79.5
1302	0.0603023	0.249615	1.91372	-112.5	-80.5
1303	0.0301511	0.305085	1.6641	-112.5	-81.5
1304	0	0	0	-112.5	-82.5
1305	0	0	0	-112.5	-83.5
1306	0.301511	0.5547	3.02312	-112.5	-84.5
1307	0	0	0	-112.5	-85.5
1308	0	0	0	-112.5	-86.5
1309	0	0	0	-112.5	-87.5
1310	0	0	0	-112.5	-88.5
1311	6.9282	8.77572	10.7387	-112.5	22.5
1312	18.6527	38.2133	66.684	-112.5	23.5
1313	36.2688	51.9217	61.7389	-112.5	24.5
1314	35.548	48.024	52.1144	-112.5	25.5
1315	31.145	38.6516	51.3536	-112.5	26.5
1316	24.9432	31.3522	45.2076	-112.5	27.5
1317	25.8682	24.6623	42.1074	-112.5	28.5
1318	26.815	26.9553	32.5862	-112.5	29.5
1319	23.7182	21.0403	30.5612	-112.5	30.5
1320	17.7662	19.1508	25.1823	-112.5	31.5
1321	15.9941	20.8095	24.2593	-112.5	32.5
1322	17.8315	28.2353	33.8569	-112.5	33.5
1323	18.5374	31.8445	40.7306	-112.5	34.5
1324	20.1637	30.3417	38.5569	-112.5	35.5
1325	21.6715	21.9269	27.2394	-112.5	36.5
1326	27.1092	21.5691	24.8463	-112.5	37.5
1327	22.6509	19.6451	21.0125	-112.5	38.5
1328	23.426	25.9372	19.4288	-112.5	39.5
1329	19.3543	25.6959	25.1463	-112.5	40.5
1330	18.3905	21.736	22.9715	-112.5	41.5
1331	21.7262	18.8894	18.9733	-112.5	42.5
1332	21.4262	21.3789	22.3534	-112.5	43.5
1333	11.8204	19.49	20.171	-112.5	44.5
1334	9.97932	18.2881	22.0515	-112.5	45.5
1335	10.8611	17.187	20.1067	-112.5	46.5
1336	13.3507	19.8118	20.0064	-112.5	47.5
1337	13.0888	18.1729	19.4242	-112.5	48.5
1338	14.7818	22.5909	27.4639	-112.5	49.5
1339	21.9455	23.7179	33.7762	-112.5	50.5
1340	28.237	21.3587	37.6587	-112.5	51.5
1341	26.7218	23.4221	40.0347	-112.5	52.5
1342	23.592	28.1715	36.6878	-112.5	53.5
1343	19.1917	25.0642	28.5482	-112.5	54.5
1344	16.4897	20.0548	30.5086	-112.5	55.5
1345	12.1983	16.5727	31.5636	-112.5	56.5
1346	13.4933	15.7891	31.025	-112.5	57.5
1347	12.854	16.2862	30.7554	-112.5	58.5
1348	10.899	19.2783	28.2965	-112.5	59.5
1349	8.26153	19.4197	25.399	-112.5	60.5
1350	15.5937	21.5124	26.1541	-112.5	61.5
1351	18.6574	20.407	22.9302	-112.5	62.5
1352	17.7945	19.9312	24.3386	-112.5	63.5
1353	10.8608	14.0803	20.4159	-112.5	64.5
1354	9.04392	12.6161	17.2045	-112.5	65.5
1355	8.51068	13.9996	19.6404	-112.5	66.5
1356	10.3012	13.1976	14.902	-112.5	67.5
1357	13.1928	13.1511	18.8242	-112.5	68.5
1358	19.2548	16.829	24.2926	-112.5	69.5
1359	26.0017	21.066	31.5009	-112.5	70.5
1360	24.9215	20.9247	34.9763	-112.5	71.5
1361	18.4064	21.7536	48.4037	-112.5	72.5
1362	27.6108	28.0315	60.2301	-112.5	73.5
1363	18.5849	19.6405	39.3134	-112.5	74.5
1364	20.1733	10.6772	22.7612	-112.5	75.5
1365	21.9389	13.1258	34.0466	-112.5	76.5
1366	20.5923	15.4431	35.9883	-112.5	77.5
1367	18.0582	16.9323	37.5901	-112.5	78.5
1368	0	0	0	-112.5	79.5
1369	0	0	0	-112.5	80.5
1370	0	0	0	-113.5	-71.5
1371	0	0	0	-113.5	-72.5
1372	20.1879	6.40469	11.8163	-113.5	-73.5
1373	0.180907	0.16641	0.179743	-113.5	-74.5
1374	0	0	0.027735	-113.5	-75.5
1375	0	0	0	-113.5	-76.5
1376	0	0	0	-113.5	-77.5
1377	0	0	0.027735	-113.5	-78.5
1378	0.0904534	0.083205	0.526965	-113.5	-79.5
1379	0	0	0.194145	-113.5	-80.5
1380	0	0	0	-113.5	-81.5
1381	0	0	0	-113.5	-82.5
1382	0	0	0	-113.5	-83.5
1383	0.301511	0.693375	3.18953	-113.5	-84.5
1384	0	0	0	-113.5	-85.5
1385	0	0	0	-113.5	-86.5
1386	0	0	0	-113.5	-87.5
1387	0	0	0	-113.5	-88.5
1388	0	0	0	-113.5	22.5
1389	21.362	24.4219	37.9319	-113.5	23.5
1390	27.8283	31.5233	45.6684	-113.5	24.5
1391	26.1264	27.0812	40.5641	-113.5	25.5
1392	39.5865	44.4528	54.6804	-113.5	26.5
1393	29.4962	33.7713	50.0084	-113.5	27.5
1394	26.1366	28.8844	49.9892	-113.5	28.5
1395	24.1254	34.2299	30.4537	-113.5	29.5
1396	21.0667	25.3278	29.9303	-113.5	30.5
1397	19.2872	22.2216	28.7714	-113.5	31.5
1398	15.6667	19.938	24.5613	-113.5	32.5
1399	17.1316	26.0409	29.7822	-113.5	33.5
1400	17.1807	25.7193	29.1001	-113.5	34.5
1401	20.034	24.5981	28.6509	-113.5	35.5
1402	20.4342	22.5875	25.6207	-113.5	36.5
1403	24.2049	20.8959	22.9174	-113.5	37.5
1404	18.7537	17.1632	23.3642	-113.5	38.5
1405	21.7066	22.7414	22.2509	-113.5	39.5
1406	17.2319	21.0693	23.1544	-113.5	40.5
1407	18.9055	16.2439	21.4538	-113.5	41.5
1408	17.3431	16.1915	19.6532	-113.5	42.5
1409	16.2164	19.125	18.7008	-113.5	43.5
1410	11.3305	18.3455	19.5038	-113.5	44.5
1411	10.0741	16.7253	17.1713	-113.5	45.5
1412	11.7459	15.5542	16.571	-113.5	46.5
1413	13.1408	18.1429	18.7133	-113.5	47.5
1414	14.7717	19.6523	20.7055	-113.5	48.5
1415	14.5008	20.5518	28.5934	-113.5	49.5
1416	20.1861	21.5385	32.5943	-113.5	50.5
1417	23.6708	20.0706	37.3349	-113.5	51.5
1418	21.9281	20.7012	36.725	-113.5	52.5
1419	21.0126	24.3249	34.2371	-113.5	53.5
1420	21.836	24.879	34.9098	-113.5	54.5
1421	18.5223	22.075	33.9581	-113.5	55.5
1422	12.7206	18.3259	32.2011	-113.5	56.5
1423	11.2437	16.0959	30.4879	-113.5	57.5
1424	11.7764	13.4568	29.9785	-113.5	58.5
1425	10.3888	14.3229	28.5135	-113.5	59.5
1426	11.3609	13.6851	25.9756	-113.5	60.5
1427	13.7999	16.7786	26.6107	-113.5	61.5
1428	14.5316	17.7645	22.0835	-113.5	62.5
1429	13.8562	17.8531	22.1407	-113.5	63.5
1430	12.7546	16.8324	21.4195	-113.5	64.5
1431	7.935	12.8363	18.1205	-113.5	65.5
1432	8.58927	14.4425	20.8629	-113.5	66.5
1433	11.3059	13.4423	22.4098	-113.5	67.5
1434	14.2207	16.1627	22.8937	-113.5	68.5
1435	20.0918	18.499	27.4037	-113.5	69.5
1436	26.5145	20.5938	32.8419	-113.5	70.5
1437	25.1344	21.1639	35.3893	-113.5	71.5
1438	19.9497	22.3709	46.1382	-113.5	72.5
1439	28.1669	29.4924	62.9217	-113.5	73.5
1440	17.7165	19.2801	39.471	-113.5	74.5
1441	21.4291	10.8177	22.8874	-113.5	75.5
1442	21.2077	11.0075	35.4464	-113.5	76.5
1443	20.1958	12.5507	35.6836	-113.5	77.5
1444	19.1735	12.7888	36.6637	-113.5	78.5
1445	0	0	0	-113.5	79.5
1446	0	0	0	-113.5	80.5
1447	0	0	0	-114.5	-71.5
1448	0	0	0	-114.5	-72.5
1449	0.760263	3.67423	11.3085	-114.5	-73.5
1450	0.667015	0.0599145	0.0599145	-114.5	-74.5
1451	0	0	0	-114.5	-75.5
1452	0	0	0	-114.5	-76.5
1453	0	0	0	-114.5	-77.5
1454	0	0	0.027735	-114.5	-78.5
1455	0.0904534	0.27735	2.82897	-114.5	-79.5
1456	0	0	0	-114.5	-80.5
1457	0	0	0	-114.5	-81.5
1458	0	0	0	-114.5	-82.5
1459	0	0	0	-114.5	-83.5
1460	0.361814	0.804315	3.52235	-114.5	-84.5
1461	0	0	0	-114.5	-85.5
1462	0	0	0	-114.5	-86.5
1463	0	0	0	-114.5	-87.5
1464	0	0	0	-114.5	-88.5
1465	0	0	0	-114.5	24.5
1466	0.46188	0.11547	0.34641	-114.5	25.5
1467	23.4338	20.9882	29.3602	-114.5	26.5
1468	22.0334	29.3541	52.4815	-114.5	27.5
1469	24.4134	31.6563	67.8814	-114.5	28.5
1470	15.5614	22.131	34.7634	-114.5	29.5
1471	15.6629	21.8765	32.8985	-114.5	30.5
1472	16.4964	23.9959	30.5344	-114.5	31.5
1473	16.9283	22.0961	26.8647	-114.5	32.5
1474	18.6087	21.2247	21.2081	-114.5	33.5
1475	15.639	18.1195	15.7128	-114.5	34.5
1476	18.4516	18.2293	20.6389	-114.5	35.5
1477	17.8586	19.4519	22.8874	-114.5	36.5
1478	19.0013	19.7835	23.1461	-114.5	37.5
1479	13.1137	14.1173	24.4612	-114.5	38.5
1480	20.8677	19.2364	21.7315	-114.5	39.5
1481	18.2801	18.7598	19.2863	-114.5	40.5
1482	15.2123	13.8658	20.8474	-114.5	41.5
1483	15.1264	15.2097	20.8896	-114.5	42.5
1484	16.4398	18.3041	20.7446	-114.5	43.5
1485	12.4466	19.2765	23.4929	-114.5	44.5
1486	10.7538	15.3914	16.8846	-114.5	45.5
1487	13.9465	16.0878	18.4168	-114.5	46.5
1488	13.4005	16.022	19.1212	-114.5	47.5
1489	12.342	14.9509	20.2709	-114.5	48.5
1490	13.053	18.0576	28.6743	-114.5	49.5
1491	15.9638	17.6356	30.1597	-114.5	50.5
1492	18.2628	16.1209	32.7874	-114.5	51.5
1493	17.6275	20.6763	32.3983	-114.5	52.5
1494	20.7723	25.2434	31.9166	-114.5	53.5
1495	18.4045	22.6326	29.0108	-114.5	54.5
1496	21.5644	24.3754	36.2347	-114.5	55.5
1497	16.3328	21.839	34.0286	-114.5	56.5
1498	11.4167	18.068	29.568	-114.5	57.5
1499	11.2315	12.4936	28.9786	-114.5	58.5
1500	10.3485	12.2608	29.8866	-114.5	59.5
1501	12.0712	11.5644	29.0764	-114.5	60.5
1502	11.0493	13.9501	25.9291	-114.5	61.5
1503	11.5648	16.8211	22.7006	-114.5	62.5
1504	11.9719	17.8809	22.8044	-114.5	63.5
1505	10.8453	17.519	20.9628	-114.5	64.5
1506	6.5677	11.8565	16.7844	-114.5	65.5
1507	8.64701	12.8069	17.1422	-114.5	66.5
1508	9.72618	12.6982	22.5284	-114.5	67.5
1509	13.6832	16.2154	27.3649	-114.5	68.5
1510	20.8134	19.8362	29.2999	-114.5	69.5
1511	27.0424	21.4873	34.7153	-114.5	70.5
1512	25.7242	20.566	36.553	-114.5	71.5
1513	20.7602	25.5952	44.4462	-114.5	72.5
1514	27.9817	31.2882	61.5462	-114.5	73.5
1515	15.7501	17.9017	38.4739	-114.5	74.5
1516	22.1145	17.5273	26.941	-114.5	75.5
1517	21.2554	10.2086	38.409	-114.5	76.5
1518	19.2923	11.3887	38.4666	-114.5	77.5
1519	19.2648	12.1692	36.0853	-114.5	78.5
1520	0	0	0	-115.5	-71.5
1521	0	0	0	-115.5	-72.5
1522	0.491935	3.91918	11.5126	-115.5	-73.5
1523	0.040452	0.0375534	0.0375534	-115.5	-74.5
1524	0	0	0	-115.5	-75.5
1525	0	0	0	-115.5	-76.5
1526	0	0	0	-115.5	-77.5
1527	0	0	0.027735	-115.5	-78.5
1528	0.120605	0.33282	2.88444	-115.5	-79.5
1529	0	0	0	-115.5	-80.5
1530	0	0	0	-115.5	-81.5
1531	0	0	0	-115.5	-82.5
1532	0	0	0	-115.5	-83.5
1533	0.452267	0.88752	3.68876	-115.5	-84.5
1534	0	0	0	-115.5	-85.5
1535	0	0	0	-115.5	-86.5
1536	0	0	0	-115.5	-87.5
1537	0	0	0	-115.5	-88.5
1538	0	0	0	-115.5	25.5
1539	2.65581	2.19393	3.75278	-115.5	26.5
1540	32.8512	27.0785	56.9562	-115.5	27.5
1541	27.684	22.4905	48.642	-115.5	28.5
1542	23.9546	33.3987	43.075	-115.5	29.5
1543	22.1532	29.1966	39.3041	-115.5	30.5
1544	17.7532	20.0917	29.8699	-115.5	31.5
1545	20.0973	23.6328	24.8716	-115.5	32.5
1546	20.2984	19.9523	16.0863	-115.5	33.5
1547	18.8719	18.21	13.904	-115.5	34.5
1548	18.563	18.3992	18.2588	-115.5	35.5
1549	14.9427	17.6253	21.4383	-115.5	36.5
1550	16.3663	21.3884	24.5664	-115.5	37.5
1551	11.5435	15.4935	27.8784	-115.5	38.5
1552	16.6126	15.5741	23.9731	-115.5	39.5
1553	17.6005	17.6795	21.3458	-115.5	40.5
1554	15.7803	13.8356	19.9262	-115.5	41.5
1555	12.6265	12.4561	21.3708	-115.5	42.5
1556	13.8762	15.3241	23.8135	-115.5	43.5
1557	11.5758	17.6213	23.5028	-115.5	44.5
1558	11.2485	13.6431	18.5023	-115.5	45.5
1559	13.2484	14.1017	18.5223	-115.5	46.5
1560	12.1465	15.2631	18.1593	-115.5	47.5
1561	11.2249	14.1817	19.86	-115.5	48.5
1562	12.8171	16.3192	26.7204	-115.5	49.5
1563	13.5625	17.632	30.5946	-115.5	50.5
1564	12.3264	19.6909	28.6317	-115.5	51.5
1565	15.7386	23.5135	27.3931	-115.5	52.5
1566	16.8408	24.9368	25.1053	-115.5	53.5
1567	10.9584	21.0019	24.3844	-115.5	54.5
1568	19.4195	22.7937	31.9473	-115.5	55.5
1569	20.9807	24.3963	36.6227	-115.5	56.5
1570	16.3187	20.1602	32.4914	-115.5	57.5
1571	13.773	14.501	31.1048	-115.5	58.5
1572	12.7096	12.71	32.5909	-115.5	59.5
1573	10.3466	11.6267	30.5089	-115.5	60.5
1574	8.96631	11.4746	27.7218	-115.5	61.5
1575	14.639	17.8191	26.9854	-115.5	62.5
1576	13.5516	18.5288	25.0815	-115.5	63.5
1577	9.9539	15.3639	19.7231	-115.5	64.5
1578	8.12254	13.5798	17.3352	-115.5	65.5
1579	9.99303	12.854	22.2986	-115.5	66.5
1580	9.73448	13.5409	23.6915	-115.5	67.5
1581	13.2761	14.3559	23.2766	-115.5	68.5
1582	19.1416	17.7751	30.3178	-115.5	69.5
1583	26.8235	22.8425	36.0419	-115.5	70.5
1584	26.0172	22.5339	38.0229	-115.5	71.5
1585	20.7031	23.9076	41.1765	-115.5	72.5
1586	27.3793	30.6303	57.8789	-115.5	73.5
1587	12.6357	17.8461	35.5289	-115.5	74.5
1588	20.1957	10.9757	24.0015	-115.5	75.5
1589	20.248	9.75508	35.513	-115.5	76.5
1590	16.81	10.2514	39.3008	-115.5	77.5
1591	16.3805	11.4113	36.2352	-115.5	78.5
1592	0	0	0	-116.5	-71.5
1593	0	0	0	-116.5	-72.5
1594	0.402492	2.98021	11.2677	-116.5	-73.5
1595	0.040452	0.0375534	0.0375534	-116.5	-74.5
1596	0	0	0	-116.5	-75.5
1597	0	0	0	-116.5	-76.5
1598	0	0	0	-116.5	-77.5
1599	0	0	0.027735	-116.5	-78.5
1600	0.120605	0.33282	3.02312	-116.5	-79.5
1601	0	0	0	-116.5	-80.5
1602	0	0	0	-116.5	-81.5
1603	0	0	0	-116.5	-82.5
1604	0	0	0	-116.5	-83.5
1605	0.482418	1.0262	3.99384	-116.5	-84.5
1606	0	0	0	-116.5	-85.5
1607	0	0	0	-116.5	-86.5
1608	0	0	0	-116.5	-87.5
1609	0	0	0	-116.5	-88.5
1610	0	0	0	-116.5	25.5
1611	0	0	0	-116.5	26.5
1612	2.94449	2.65581	4.38786	-116.5	27.5
1613	1.21244	1.55885	2.25167	-116.5	28.5
1614	3.16439	4.2004	3.51046	-116.5	29.5
1615	16.9512	22.3889	31.9033	-116.5	30.5
1616	20.0811	21.1943	30.3885	-116.5	31.5
1617	14.9913	16.9798	29.1162	-116.5	32.5
1618	18.1467	19.8973	19.1322	-116.5	33.5
1619	16.2066	19.3083	15.0524	-116.5	34.5
1620	15.6798	16.9793	20.0895	-116.5	35.5
1621	15.3436	19.6383	26.101	-116.5	36.5
1622	14.9205	23.4123	29.4708	-116.5	37.5
1623	11.6743	18.1218	34.1522	-116.5	38.5
1624	14.7013	15.6505	31.1265	-116.5	39.5
1625	14.0471	17.6882	25.5585	-116.5	40.5
1626	16.9815	19.3688	20.2935	-116.5	41.5
1627	12.306	15.7646	23.4317	-116.5	42.5
1628	12.2899	16.9686	25.5845	-116.5	43.5
1629	11.7396	18.5829	25.0791	-116.5	44.5
1630	8.45239	16.3118	23.0294	-116.5	45.5
1631	12.0869	15.824	21.9711	-116.5	46.5
1632	12.1509	16.548	21.284	-116.5	47.5
1633	11.0551	17.1888	23.2437	-116.5	48.5
1634	14.1746	15.2239	26.5865	-116.5	49.5
1635	12.9512	16.3985	29.6952	-116.5	50.5
1636	14.4064	18.7612	29.0496	-116.5	51.5
1637	16.5948	26.3523	25.2275	-116.5	52.5
1638	16.7477	29.386	24.839	-116.5	53.5
1639	15.4508	27.2097	30.665	-116.5	54.5
1640	11.8686	21.3017	26.2998	-116.5	55.5
1641	20.0776	24.9534	34.7913	-116.5	56.5
1642	20.6803	24.1685	40.4962	-116.5	57.5
1643	16.7036	18.4322	37.8122	-116.5	58.5
1644	14.0087	14.1025	35.8796	-116.5	59.5
1645	10.5072	12.5159	33.3165	-116.5	60.5
1646	10.8412	12.4022	27.9161	-116.5	61.5
1647	16.294	15.8827	26.2545	-116.5	62.5
1648	15.1722	15.9877	26.3731	-116.5	63.5
1649	12.3766	14.1559	21.7568	-116.5	64.5
1650	11.4588	15.8849	19.7614	-116.5	65.5
1651	10.7209	14.6713	26.4662	-116.5	66.5
1652	10.4271	12.9687	27.7689	-116.5	67.5
1653	12.6388	13.7741	23.6983	-116.5	68.5
1654	19.0431	14.6248	29.2271	-116.5	69.5
1655	24.8279	22.8205	34.9152	-116.5	70.5
1656	24.6793	25.8966	38.4293	-116.5	71.5
1657	21.0997	25.0416	41.6896	-116.5	72.5
1658	22.0232	28.5814	56.3792	-116.5	73.5
1659	9.81777	12.7544	28.2805	-116.5	74.5
1660	19.888	11.3827	23.424	-116.5	75.5
1661	18.042	11.6632	36.5361	-116.5	76.5
1662	15.4783	7.37547	42.4116	-116.5	77.5
1663	13.5124	7.41444	36.4967	-116.5	78.5
1664	0	0	0	-117.5	-71.5
1665	0	0	0	-117.5	-72.5
1666	0.0894427	2.49031	11.5943	-117.5	-73.5
1667	0.0301511	14.1472	0.027735	-117.5	-74.5
1668	0	0	0	-117.5	-75.5
1669	0	0	0	-117.5	-76.5
1670	0	0	0	-117.5	-77.5
1671	0	0	0.027735	-117.5	-78.5
1672	0.241209	0.44376	3.07859	-117.5	-79.5
1673	0	0	0	-117.5	-80.5
1674	0	0	0	-117.5	-81.5
1675	0	0	0	-117.5	-82.5
1676	0	0	0	-117.5	-83.5
1677	0.603023	1.24808	4.46534	-117.5	-84.5
1678	0	0	0	-117.5	-85.5
1679	0	0	0	-117.5	-86.5
1680	0	0	0	-117.5	-87.5
1681	0	0	0	-117.5	-88.5
1682	0	0	0	-117.5	26.5
1683	0	0	0	-117.5	27.5
1684	0	0	0	-117.5	28.5
1685	0	0	0	-117.5	29.5
1686	6.35085	4.96521	9.69948	-117.5	30.5
1687	6.40417	8.41249	16.6874	-117.5	31.5
1688	15.5285	17.196	20.1028	-117.5	32.5
1689	13.2858	16.2559	24.4315	-117.5	33.5
1690	14.9414	18.7152	14.6473	-117.5	34.5
1691	15.2924	16.8905	21.5871	-117.5	35.5
1692	18.8194	24.8848	31.4987	-117.5	36.5
1693	17.2139	26.7578	36.6886	-117.5	37.5
1694	15.3354	22.9525	43.11	-117.5	38.5
1695	10.5933	17.9519	40.9963	-117.5	39.5
1696	13.8307	18.6223	31.0346	-117.5	40.5
1697	15.966	19.7932	23.1547	-117.5	41.5
1698	17.7941	19.2246	23.9276	-117.5	42.5
1699	18.6385	20.2269	26.5426	-117.5	43.5
1700	17.1289	19.1203	26.0582	-117.5	44.5
1701	14.3905	18.4759	29.8649	-117.5	45.5
1702	15.4273	18.4225	31.5993	-117.5	46.5
1703	12.0962	15.9175	25.3506	-117.5	47.5
1704	12.2724	15.9522	22.7284	-117.5	48.5
1705	15.429	16.2587	25.8468	-117.5	49.5
1706	13.1018	17.2722	29.0237	-117.5	50.5
1707	15.2643	19.4954	32.9983	-117.5	51.5
1708	16.6327	23.4446	24.8394	-117.5	52.5
1709	13.7157	26.9348	21.9957	-117.5	53.5
1710	19.5562	27.3096	33.9395	-117.5	54.5
1711	19.2094	27.3364	35.7648	-117.5	55.5
1712	13.1648	20.8671	28.0856	-117.5	56.5
1713	17.0903	23.3697	29.3259	-117.5	57.5
1714	19.2294	22.0719	41.3395	-117.5	58.5
1715	16.6475	17.4218	38.3362	-117.5	59.5
1716	14.3411	15.9175	36.9886	-117.5	60.5
1717	10.3047	12.421	30.8402	-117.5	61.5
1718	13.5174	15.1845	25.7272	-117.5	62.5
1719	13.7438	16.5218	23.1295	-117.5	63.5
1720	13.7714	14.0224	20.1619	-117.5	64.5
1721	10.5784	8.29283	17.4422	-117.5	65.5
1722	10.8122	13.3639	26.6055	-117.5	66.5
1723	10.5893	13.6488	24.5892	-117.5	67.5
1724	12.5833	11.6381	19.3967	-117.5	68.5
1725	20.3321	16.4744	29.3608	-117.5	69.5
1726	24.0637	22.1101	45.5579	-117.5	70.5
1727	24.5437	25.8781	43.7303	-117.5	71.5
1728	24.1208	26.9718	47.619	-117.5	72.5
1729	15.1546	22.9623	46.4841	-117.5	73.5
1730	8.55769	9.81657	26.2933	-117.5	74.5
1731	19.2853	11.5886	33.6565	-117.5	75.5
1732	15.7433	8.30002	36.0103	-117.5	76.5
1733	14.0231	6.78526	38.9231	-117.5	77.5
1734	12.249	6.42036	37.7384	-117.5	78.5
1735	0	0	0	-118.5	-71.5
1736	0	0	0	-118.5	-72.5
1737	0.357771	2.00042	10.9002	-118.5	-73.5
1738	0.0301511	0.0408248	0.027735	-118.5	-74.5
1739	0	0	0	-118.5	-75.5
1740	0	0	0	-118.5	-76.5
1741	0	0	0.027735	-118.5	-77.5
1742	0	0	0.027735	-118.5	-78.5
1743	0.27136	0.44376	3.16179	-118.5	-79.5
1744	0	0	0	-118.5	-80.5
1745	0	0	0	-118.5	-81.5
1746	0	0	0.027735	-118.5	-82.5
1747	0	0	0.693375	-118.5	-83.5
1748	0.633174	1.41449	4.9091	-118.5	-84.5
1749	0	0	0	-118.5	-85.5
1750	0	0	0	-118.5	-86.5
1751	0	0	0	-118.5	-87.5
1752	0	0	0	-118.5	-88.5
1753	5.65803	4.21466	9.17987	-118.5	31.5
1754	10.3155	11.3588	16.5838	-118.5	32.5
1755	14.7722	19.759	18.7968	-118.5	33.5
1756	19.5159	22.4136	31.7108	-118.5	34.5
1757	18.3408	22.6259	29.5957	-118.5	35.5
1758	21.6295	29.1703	35.5174	-118.5	36.5
1759	26.2049	34.7498	41.9891	-118.5	37.5
1760	16.5988	28.5689	51.6315	-118.5	38.5
1761	13.1468	22.2153	47.2757	-118.5	39.5
1762	12.3087	20.9488	34.7181	-118.5	40.5
1763	15.9883	22.1997	29.5193	-118.5	41.5
1764	20.1769	22.2224	27.7767	-118.5	42.5
1765	19.3115	20.3524	26.2684	-118.5	43.5
1766	18.8173	19.404	27.8179	-118.5	44.5
1767	17.7429	20.7004	28.7803	-118.5	45.5
1768	16.7539	22.5494	33.1076	-118.5	46.5
1769	14.5624	19.4382	28.7865	-118.5	47.5
1770	12.4662	13.0925	24.1177	-118.5	48.5
1771	15.2018	15.7443	25.6618	-118.5	49.5
1772	14.8422	21.9875	30.2587	-118.5	50.5
1773	15.5114	19.1014	33.2378	-118.5	51.5
1774	16.188	20.3277	28.9992	-118.5	52.5
1775	14.2885	20.7024	23.401	-118.5	53.5
1776	19.6511	27.5152	32.5628	-118.5	54.5
1777	23.7136	29.0816	40.9466	-118.5	55.5
1778	15.2046	24.5301	30.4192	-118.5	56.5
1779	12.5249	20.0742	29.2995	-118.5	57.5
1780	19.1787	23.34	38.2013	-118.5	58.5
1781	19.1206	18.423	41.2651	-118.5	59.5
1782	14.811	15.3709	37.5583	-118.5	60.5
1783	11.0446	14.9116	33.0564	-118.5	61.5
1784	11.1416	15.7289	28.8273	-118.5	62.5
1785	11.9894	16.0093	26.5183	-118.5	63.5
1786	11.6735	16.3898	22.0299	-118.5	64.5
1787	8.99772	11.6139	19.1575	-118.5	65.5
1788	7.77831	12.0241	24.9232	-118.5	66.5
1789	10.3004	13.902	22.4944	-118.5	67.5
1790	13.7368	14.1858	18.169	-118.5	68.5
1791	21.5399	17.8673	31.0668	-118.5	69.5
1792	25.933	24.3699	47.4153	-118.5	70.5
1793	26.5246	28.7223	53.0477	-118.5	71.5
1794	21.3947	25.9773	46.6954	-118.5	72.5
1795	18.8563	29.0198	52.4402	-118.5	73.5
1796	14.7008	19.059	41.0712	-118.5	74.5
1797	16.9562	6.72233	34.3952	-118.5	75.5
1798	15.6266	8.60449	39.3093	-118.5	76.5
1799	13.6349	7.6911	40.208	-118.5	77.5
1800	11.9303	7.45404	38.6597	-118.5	78.5
1801	0	0	0	-119.5	-71.5
1802	0	0	0	-119.5	-72.5
1803	0.760263	1.51052	10.3695	-119.5	-73.5
1804	0	0	0	-119.5	-74.5
1805	0	0	0	-119.5	-75.5
1806	0	0	0	-119.5	-76.5
1807	0	0	0.027735	-119.5	-77.5
1808	0	0	0	-119.5	-78.5
1809	0.27136	0.44376	2.82897	-119.5	-79.5
1810	0	0	0.138675	-119.5	-80.5
1811	0	0	0.88752	-119.5	-81.5
1812	0	0	0.138675	-119.5	-82.5
1813	0	0	0.11094	-119.5	-83.5
1814	0.753778	1.60863	3.41141	-119.5	-84.5
1815	0	0	0	-119.5	-85.5
1816	0	0	0	-119.5	-86.5
1817	0	0	0	-119.5	-87.5
1818	0	0	0	-119.5	-88.5
1819	0	0	0	-119.5	31.5
1820	0	0	0	-119.5	32.5
1821	18.1411	22.0992	20.0398	-119.5	33.5
1822	23.0183	26.938	31.177	-119.5	34.5
1823	20.9317	24.7468	33.765	-119.5	35.5
1824	17.1143	24.8873	32.8905	-119.5	36.5
1825	22.0155	32.7055	39.6437	-119.5	37.5
1826	18.5608	29.3963	48.9904	-119.5	38.5
1827	15.7215	21.1553	41.7826	-119.5	39.5
1828	15.3288	21.8454	27.8381	-119.5	40.5
1829	14.6118	19.9126	30.3223	-119.5	41.5
1830	16.2133	21.9791	34.5012	-119.5	42.5
1831	15.5941	21.2674	35.8372	-119.5	43.5
1832	17.3548	22.4781	33.819	-119.5	44.5
1833	17.2024	24.7373	33.265	-119.5	45.5
1834	17.734	25.2992	35.4612	-119.5	46.5
1835	18.4232	23.6769	31.1785	-119.5	47.5
1836	14.0092	14.787	29.089	-119.5	48.5
1837	19.4763	18.6489	32.3935	-119.5	49.5
1838	16.6507	21.0356	27.4961	-119.5	50.5
1839	14.1439	20.8962	28.8489	-119.5	51.5
1840	15.7336	20.8035	29.6072	-119.5	52.5
1841	17.7644	21.1584	26.9	-119.5	53.5
1842	17.9317	24.0529	26.8905	-119.5	54.5
1843	22.1792	22.4589	33.3331	-119.5	55.5
1844	15.2578	21.6789	27.3741	-119.5	56.5
1845	16.8039	20.5797	30.8661	-119.5	57.5
1846	21.0806	21.2665	33.3137	-119.5	58.5
1847	19.2299	18.5623	41.3132	-119.5	59.5
1848	16.5224	17.4783	41.4182	-119.5	60.5
1849	12.6585	15.8385	39.604	-119.5	61.5
1850	12.4698	15.9009	35.9788	-119.5	62.5
1851	11.8712	14.9049	34.6934	-119.5	63.5
1852	12.8361	17.3244	33.1719	-119.5	64.5
1853	15.5642	18.5911	29.5149	-119.5	65.5
1854	11.0121	15.5295	24.2915	-119.5	66.5
1855	12.4201	15.0675	27.1945	-119.5	67.5
1856	13.5193	13.4593	20.9444	-119.5	68.5
1857	21.8672	18.7508	31.4979	-119.5	69.5
1858	25.6576	25.6697	50.2995	-119.5	70.5
1859	25.6569	27.644	52.4768	-119.5	71.5
1860	19.2322	23.8588	42.0771	-119.5	72.5
1861	15.1788	21.0713	49.511	-119.5	73.5
1862	19.7884	21.9184	36.8063	-119.5	74.5
1863	15.394	18.8778	47.0905	-119.5	75.5
1864	17.4319	10.6018	39.5162	-119.5	76.5
1865	17.3743	12.1169	37.1569	-119.5	77.5
1866	15.1525	11.1325	40.0579	-119.5	78.5
1867	0	0	0	-12.5	-70.5
1868	0	0	0	-12.5	-71.5
1869	0	0	0	-12.5	-72.5
1870	0.753778	2.02466	7.15563	-12.5	-73.5
1871	0	0	0	-12.5	-74.5
1872	0	0	0	-12.5	-75.5
1873	0	0	0	-12.5	-76.5
1874	0	0	0	-12.5	-77.5
1875	0	0	0	-12.5	-78.5
1876	0	0	0	-12.5	-79.5
1877	0	0	0	-12.5	-80.5
1878	0	0	0	-12.5	-81.5
1879	0	0	0	-12.5	-82.5
1880	0	0	0	-12.5	-83.5
1881	0	0	0	-12.5	-84.5
1882	0	0	0	-12.5	-85.5
1883	0	0	0	-12.5	-86.5
1884	0	0	0	-12.5	-87.5
1885	0	0	0	-12.5	-88.5
1886	24.8383	49.5761	63.9268	-12.5	10.5
1887	25.866	26.2478	70.1196	-12.5	11.5
1888	19.1538	39.0709	68.2994	-12.5	12.5
1889	14.9385	24.1527	34.4133	-12.5	13.5
1890	13.899	19.4466	27.9144	-12.5	14.5
1891	8.27761	12.3399	22.2661	-12.5	15.5
1892	7.50379	8.55506	19.4479	-12.5	16.5
1893	15.3248	23.0191	19.9853	-12.5	17.5
1894	15.9254	19.0661	18.3345	-12.5	18.5
1895	10.5404	7.16263	10.0297	-12.5	19.5
1896	7.67209	5.01126	6.60454	-12.5	20.5
1897	5.34162	3.84288	5.08042	-12.5	21.5
1898	4.27834	2.69549	3.78782	-12.5	22.5
1899	22.8538	18.1003	17.8823	-12.5	23.5
1900	7.1064	23.8486	24.757	-12.5	24.5
1901	29.5718	44.7856	26.4622	-12.5	25.5
1902	33.2845	39.9992	52.2388	-12.5	26.5
1903	14.1358	16.3445	36.2775	-12.5	27.5
1904	59.8579	70.0564	96.2191	-12.5	28.5
1905	1.46401	4.7184	17.9324	-12.5	29.5
1906	0	0	0	-12.5	3.5
1907	0	0	0	-12.5	30.5
1908	0	0	0	-12.5	31.5
1909	0	0	0	-12.5	32.5
1910	0	0	0	-12.5	4.5
1911	31.0037	69.6284	116.105	-12.5	5.5
1912	0	0	0	-12.5	50.5
1913	0	0	0	-12.5	51.5
1914	0	0	0	-12.5	52.5
1915	0	0	0	-12.5	53.5
1916	0	0	0	-12.5	54.5
1917	0	0	0	-12.5	55.5
1918	31.2117	12.4508	70.3479	-12.5	6.5
1919	0	0	0	-12.5	63.5
1920	2.1362	9.46854	20.8423	-12.5	64.5
1921	12.2398	33.3131	48.7861	-12.5	65.5
1922	25.3816	73.7002	99.1804	-12.5	7.5
1923	0	0	0	-12.5	79.5
1924	37.0431	59.4058	82.1014	-12.5	8.5
1925	0	0	0	-12.5	80.5
1926	3.45302	19.5492	43.4636	-12.5	81.5
1927	0	0.404145	21.131	-12.5	82.5
1928	0	0	0	-12.5	83.5
1929	0	0	0	-12.5	84.5
1930	20.4111	51.0023	74.9779	-12.5	9.5
1931	0	0	0	-120.5	-71.5
1932	0	0	0	-120.5	-72.5
1933	0.626099	1.51052	10.3695	-120.5	-73.5
1934	0	0	0	-120.5	-74.5
1935	0	0	0	-120.5	-75.5
1936	0	0	0	-120.5	-76.5
1937	0	0	0	-120.5	-77.5
1938	0	0	0	-120.5	-78.5
1939	0.27136	0.44376	0.77658	-120.5	-79.5
1940	0	0	1.60863	-120.5	-80.5
1941	0	0	2.6903	-120.5	-81.5
1942	0	0	2.32974	-120.5	-82.5
1943	0.180907	0.33282	3.245	-120.5	-83.5
1944	0.814081	1.80278	1.88598	-120.5	-84.5
1945	0	0	0	-120.5	-85.5
1946	0	0	0	-120.5	-86.5
1947	0	0	0	-120.5	-87.5
1948	0	0	0	-120.5	-88.5
1949	0	0	0	-120.5	32.5
1950	13.9083	12.1233	13.2138	-120.5	33.5
1951	13.6299	16.5502	16.5669	-120.5	34.5
1952	14.586	17.4311	32.0709	-120.5	35.5
1953	16.1254	18.2231	30.5031	-120.5	36.5
1954	16.6103	20.6754	28.9306	-120.5	37.5
1955	16.2291	19.4968	36.2808	-120.5	38.5
1956	13.6521	14.8311	31.0874	-120.5	39.5
1957	15.3628	19.1892	24.8925	-120.5	40.5
1958	14.1731	18.3324	32.689	-120.5	41.5
1959	14.6224	21.4253	42.5775	-120.5	42.5
1960	15.5718	28.047	41.6236	-120.5	43.5
1961	15.0984	25.3104	36.1401	-120.5	44.5
1962	16.9476	24.5623	33.643	-120.5	45.5
1963	17.7276	23.9896	32.7392	-120.5	46.5
1964	17.2285	25.1562	33.9757	-120.5	47.5
1965	14.5901	17.6623	31.8991	-120.5	48.5
1966	13.6741	16.7707	33.7827	-120.5	49.5
1967	13.2045	19.2815	32.7135	-120.5	50.5
1968	9.92809	15.2064	25.8938	-120.5	51.5
1969	14.063	18.4609	27.0697	-120.5	52.5
1970	18.6472	19.7572	29.7047	-120.5	53.5
1971	20.0139	22.3058	25.9513	-120.5	54.5
1972	23.6444	22.3435	29.0863	-120.5	55.5
1973	16.6313	18.1753	23.1208	-120.5	56.5
1974	13.2105	17.3146	28.6765	-120.5	57.5
1975	18.6706	15.8369	27.2511	-120.5	58.5
1976	18.3397	19.3086	33.5474	-120.5	59.5
1977	18.7624	18.9831	36.9126	-120.5	60.5
1978	17.5515	17.2256	39.2025	-120.5	61.5
1979	16.6955	17.1139	34.2125	-120.5	62.5
1980	16.2525	17.1868	29.9891	-120.5	63.5
1981	19.7173	23.2547	24.0865	-120.5	64.5
1982	18.2622	22.9373	22.7649	-120.5	65.5
1983	18.9171	19.8313	21.4675	-120.5	66.5
1984	14.0207	16.9675	27.8236	-120.5	67.5
1985	14.1364	13.5464	23.1645	-120.5	68.5
1986	21.2774	18.572	31.0813	-120.5	69.5
1987	26.0685	26.1658	48.2645	-120.5	70.5
1988	25.0629	28.3558	50.4829	-120.5	71.5
1989	13.459	21.1644	37.5364	-120.5	72.5
1990	9.38568	18.5281	35.6021	-120.5	73.5
1991	13.3687	15.3322	33.049	-120.5	74.5
1992	19.9022	23.2544	37.0958	-120.5	75.5
1993	19.9762	12.3679	47.6382	-120.5	76.5
1994	16.3824	13.8789	39.6582	-120.5	77.5
1995	9.3137	8.73165	59.6183	-120.5	78.5
1996	0	0	0	-121.5	-71.5
1997	0	0	0	-121.5	-72.5
1998	0.482418	0.77658	6.76734	-121.5	-73.5
1999	0	0.027735	1.05393	-121.5	-74.5
[truncated: 28,158 more rows]

## Sheet: SD_In-Rsds-Tas
	SDrcp26	SDrcp45	SDrcp85	x	y
1	16.1754	10.4775	14.2411	-0.5	-68.5
2	12.6158	10.8971	12.4055	-0.5	-69.5
3	6.63929	6.5625	8.49344	-0.5	-70.5
4	0.778927	1.63676	5.77749	-0.5	-71.5
5	0	0	0	-0.5	-72.5
6	0	0	0	-0.5	-73.5
7	0	0	0	-0.5	-74.5
8	0	0	0	-0.5	-75.5
9	0	0	0	-0.5	-76.5
10	0	0	0	-0.5	-77.5
11	0	0	0	-0.5	-78.5
12	0	0	0	-0.5	-79.5
13	0	0	0	-0.5	-80.5
14	0	0	0	-0.5	-81.5
15	0	0	0.027735	-0.5	-82.5
16	0	0	0	-0.5	-83.5
17	0	0	0	-0.5	-84.5
18	0	0	0	-0.5	-85.5
19	0	0	0	-0.5	-86.5
20	0	0	0	-0.5	-87.5
21	0	0	0	-0.5	-88.5
22	24.8508	45.8094	8.01332	-0.5	1.5
23	26.8035	45.3213	50.9343	-0.5	10.5
24	25.4266	45.5846	46.8273	-0.5	11.5
25	24.2531	45.3461	43.5669	-0.5	12.5
26	27.7522	42.6669	40.5048	-0.5	13.5
27	29.3737	36.0874	40.3172	-0.5	14.5
28	26.1242	29.2203	38.8354	-0.5	15.5
29	22.0621	23.297	34.9121	-0.5	16.5
30	19.9625	20.0453	29.2667	-0.5	17.5
31	18.3558	15.5204	24.4842	-0.5	18.5
32	15.3012	12.629	20.7278	-0.5	19.5
33	18.4565	43.7315	12.7269	-0.5	2.5
34	13.1706	11.7413	18.2021	-0.5	20.5
35	12.0392	10.8474	17.2121	-0.5	21.5
36	9.88376	9.92417	16.6891	-0.5	22.5
37	9.11794	9.56891	15.8065	-0.5	23.5
38	8.49056	8.82577	15.1282	-0.5	24.5
39	7.97393	8.33815	13.8895	-0.5	25.5
40	7.79107	7.71472	12.8401	-0.5	26.5
41	6.43274	7.60751	12.9598	-0.5	27.5
42	5.82771	6.67126	11.8006	-0.5	28.5
43	4.9168	6.83032	10.5814	-0.5	29.5
44	14.327	40.1232	19.8517	-0.5	3.5
45	6.45481	6.48337	9.04309	-0.5	30.5
46	8.24376	8.1659	8.74733	-0.5	31.5
47	9.02513	12.8863	13.9761	-0.5	32.5
48	10.1523	15.3415	20.577	-0.5	33.5
49	9.67484	12.3021	17.4574	-0.5	34.5
50	9.34112	12.6165	20.6395	-0.5	35.5
51	12.9566	17.2163	29.8879	-0.5	36.5
52	8.77067	11.7128	30.6122	-0.5	37.5
53	5.5442	10.5311	29.8237	-0.5	38.5
54	5.04566	10.2583	28.3103	-0.5	39.5
55	21.1829	53.9309	78.8639	-0.5	4.5
56	7.06092	10.5212	25.4088	-0.5	40.5
57	7.90952	11.356	26.8016	-0.5	41.5
58	8.70131	10.5069	24.2109	-0.5	42.5
59	10.0216	11.7664	21.6341	-0.5	43.5
60	9.21641	11.5388	20.5953	-0.5	44.5
61	9.15665	11.1516	18.313	-0.5	45.5
62	9.39115	10.0031	16.9193	-0.5	46.5
63	9.2529	9.09685	13.906	-0.5	47.5
64	9.74355	8.16338	10.0116	-0.5	48.5
65	9.53702	7.9209	9.31075	-0.5	49.5
66	32.7068	71.2514	75.953	-0.5	5.5
67	8.81286	6.97521	7.92202	-0.5	50.5
68	9.93598	7.97108	8.22986	-0.5	51.5
69	8.79623	6.96161	7.87145	-0.5	52.5
70	8.01277	6.4966	7.9946	-0.5	53.5
71	2.19393	0.896289	1.823	-0.5	54.5
72	3.42685	2.1362	2.81129	-0.5	55.5
73	2.02073	1.8037	4.07063	-0.5	56.5
74	2.02073	2.77909	5.9808	-0.5	57.5
75	4.55448	5.40494	8.83572	-0.5	58.5
76	3.71124	5.56507	9.82242	-0.5	59.5
77	45.2749	73.4803	60.371	-0.5	6.5
78	2.83549	6.35007	10.7379	-0.5	60.5
79	3.995	8.71914	12.454	-0.5	61.5
80	4.13884	10.15	14.0735	-0.5	62.5
81	39.581	65.7573	69.7675	-0.5	7.5
82	33.2748	54.4766	63.3541	-0.5	8.5
83	29.9333	51.6049	54.9437	-0.5	9.5
84	16.6715	10.2822	13.7496	-1.5	-68.5
85	12.5077	10.6258	12.0047	-1.5	-69.5
86	6.35474	6.46329	8.58935	-1.5	-70.5
87	0.81162	1.78272	5.4527	-1.5	-71.5
88	0	0	0.0751068	-1.5	-72.5
89	0	0	0	-1.5	-73.5
90	0	0	0	-1.5	-74.5
91	0	0	0	-1.5	-75.5
92	0	0	0	-1.5	-76.5
93	0	0	0	-1.5	-77.5
94	0	0	0	-1.5	-78.5
95	0	0	0	-1.5	-79.5
96	0	0	0	-1.5	-80.5
97	0	0	0	-1.5	-81.5
98	0	0	0.027735	-1.5	-82.5
99	0	0	0	-1.5	-83.5
100	0	0	0	-1.5	-84.5
101	0	0	0	-1.5	-85.5
102	0	0	0	-1.5	-86.5
103	0	0	0	-1.5	-87.5
104	0	0	0	-1.5	-88.5
105	24.6464	47.5338	4.46132	-1.5	1.5
106	28.2716	42.9683	49.7892	-1.5	10.5
107	28.3685	44.243	45.7411	-1.5	11.5
108	26.8794	45.0428	42.4935	-1.5	12.5
109	28.7964	44.5912	40.3882	-1.5	13.5
110	29.9218	38.721	40.251	-1.5	14.5
111	27.8374	31.5056	38.57	-1.5	15.5
112	22.8449	23.288	34.1473	-1.5	16.5
113	19.7177	19.8787	28.6674	-1.5	17.5
114	18.5468	15.4397	25.5475	-1.5	18.5
115	15.9241	13.6616	21.7237	-1.5	19.5
116	20.2609	44.3983	13.1001	-1.5	2.5
117	13.5256	12.9008	19.4736	-1.5	20.5
118	11.3926	11.8625	18.4302	-1.5	21.5
119	10.0727	10.994	16.7695	-1.5	22.5
120	8.73949	9.46697	15.565	-1.5	23.5
121	8.10123	8.89063	14.7205	-1.5	24.5
122	8.02547	8.91557	14.0468	-1.5	25.5
123	7.58214	8.60673	13.8032	-1.5	26.5
124	6.64241	8.09347	13.8341	-1.5	27.5
125	5.17461	6.91895	12.1781	-1.5	28.5
126	4.63559	6.3922	11.3595	-1.5	29.5
127	13.1698	39.9443	20.1083	-1.5	3.5
128	6.91474	7.22363	10.2631	-1.5	30.5
129	8.25681	10.3077	11.8068	-1.5	31.5
130	9.02712	14.0246	17.9793	-1.5	32.5
131	9.97399	15.5302	22.281	-1.5	33.5
132	8.52735	13.1496	18.548	-1.5	34.5
133	9.96085	11.8716	20.8079	-1.5	35.5
134	14.185	16.449	28.8227	-1.5	36.5
135	11.572	17.2534	32.2149	-1.5	37.5
136	8.20334	15.7804	32.6326	-1.5	38.5
137	5.69829	14.0686	31.141	-1.5	39.5
138	25.0712	59.7587	68.0227	-1.5	4.5
139	5.87799	12.0424	28.7614	-1.5	40.5
140	7.48897	10.9632	26.9289	-1.5	41.5
141	7.88141	9.09839	22.5302	-1.5	42.5
142	9.9963	9.86975	16.8956	-1.5	43.5
143	8.74419	9.3167	14.6561	-1.5	44.5
144	7.76377	9.49749	11.1305	-1.5	45.5
145	8.64038	8.84479	10.2906	-1.5	46.5
146	9.15629	8.51504	9.82441	-1.5	47.5
147	9.6262	8.31579	8.34108	-1.5	48.5
148	9.7231	8.20624	7.77305	-1.5	49.5
149	30.4772	66.112	48.5911	-1.5	5.5
150	9.98263	7.884	7.18743	-1.5	50.5
151	10.3991	7.41761	8.5537	-1.5	51.5
152	9.42657	6.52674	7.33667	-1.5	52.5
153	9.49383	6.86433	7.74248	-1.5	53.5
154	8.38926	6.26557	7.91386	-1.5	54.5
155	6.68043	5.07403	7.23782	-1.5	55.5
156	1.91398	2.0502	4.76235	-1.5	56.5
157	0.832666	2.81603	4.46356	-1.5	57.5
158	4.22532	5.23737	8.43267	-1.5	58.5
159	4.61772	6.45523	8.92693	-1.5	59.5
160	39.2737	69.1833	59.692	-1.5	6.5
161	4.15812	8.25045	10.9665	-1.5	60.5
162	4.00541	8.85795	12.9361	-1.5	61.5
163	5.08363	10.3317	14.9687	-1.5	62.5
164	39.3858	63.2293	67.0217	-1.5	7.5
165	34.6212	53.5951	61.4901	-1.5	8.5
166	31.2731	48.9292	54.6749	-1.5	9.5
167	21.2138	20.585	18.6877	-10.5	-68.5
168	16.1482	16.5437	17.4363	-10.5	-69.5
169	12.2451	14.2205	15.2008	-10.5	-70.5
170	4.66355	5.603	8.64145	-10.5	-71.5
171	0.424478	1.20788	3.83688	-10.5	-72.5
172	0.120605	0.11266	0.958297	-10.5	-73.5
173	0	0	0.14367	-10.5	-74.5
174	0	0	0.027735	-10.5	-75.5
175	0	0	0.027735	-10.5	-76.5
176	0	0	0	-10.5	-77.5
177	0	0	0	-10.5	-78.5
178	0	0	0	-10.5	-79.5
179	0	0	0.027735	-10.5	-80.5
180	0	0	0.05547	-10.5	-81.5
181	0	0	0.027735	-10.5	-82.5
182	0	0	0	-10.5	-83.5
183	0	0	0	-10.5	-84.5
184	0	0	0	-10.5	-85.5
185	0	0	0	-10.5	-86.5
186	0	0	0	-10.5	-87.5
187	0	0	0	-10.5	-88.5
188	44.0293	63.7429	24.3134	-10.5	1.5
189	28.5565	43.2652	71.7772	-10.5	10.5
190	21.8153	33.5107	61.8283	-10.5	11.5
191	20.5073	41.2199	50.3078	-10.5	12.5
192	23.3306	42.4292	43.5306	-10.5	13.5
193	24.5933	42.3732	40.8962	-10.5	14.5
194	22.2653	35.6096	35.5075	-10.5	15.5
195	17.7685	26.8378	33.3047	-10.5	16.5
196	14.9216	22.7184	32.4855	-10.5	17.5
197	15.4536	20.0518	28.9015	-10.5	18.5
198	16.9775	16.0784	24.9122	-10.5	19.5
199	43.4006	55.3298	2.90517	-10.5	2.5
200	13.9583	14.7179	20.4284	-10.5	20.5
201	12.2155	12.9263	17.6108	-10.5	21.5
202	9.85503	12.2241	17.4989	-10.5	22.5
203	9.68781	12.6309	18.6332	-10.5	23.5
204	9.59285	12.7113	19.7364	-10.5	24.5
205	9.5833	12.8232	20.2006	-10.5	25.5
206	10.0474	13.2603	22.3472	-10.5	26.5
207	9.6301	15.1164	25.0643	-10.5	27.5
208	11.8759	16.2417	27.7691	-10.5	28.5
209	11.9619	16.334	31.4598	-10.5	29.5
210	34.4654	46.8667	12.4399	-10.5	3.5
211	10.9625	15.682	36.1157	-10.5	30.5
212	9.02135	14.1978	34.5593	-10.5	31.5
213	2.91433	5.65066	10.7742	-10.5	32.5
214	6.52763	8.63153	11.1987	-10.5	33.5
215	6.23859	9.44475	11.1384	-10.5	34.5
216	5.55908	9.92841	9.36162	-10.5	35.5
217	4.33013	8.98387	7.97747	-10.5	36.5
218	2.45764	7.48755	6.64254	-10.5	37.5
219	7.73929	7.94451	16.1015	-10.5	38.5
220	8.03932	7.64117	12.8585	-10.5	39.5
221	38.8976	61.8806	20.644	-10.5	4.5
222	3.21455	9.06661	4.50444	-10.5	40.5
223	2.81484	8.23792	3.35112	-10.5	41.5
224	1.06927	7.15262	5.26783	-10.5	42.5
225	0.493288	1.76163	4.41701	-10.5	49.5
226	26.2023	58.2114	49.9001	-10.5	5.5
227	2.08087	1.19304	2.23681	-10.5	50.5
228	3.7421	3.00888	4.517	-10.5	51.5
229	3.75278	3.89358	6.03435	-10.5	52.5
230	3.751	5.61456	7.10657	-10.5	53.5
231	6.02771	6.45316	8.30321	-10.5	54.5
232	5.58957	5.78821	7.14446	-10.5	55.5
233	6.58483	5.73265	6.31295	-10.5	56.5
234	5.27763	33.8846	77.5001	-10.5	6.5
235	20.3675	57.4272	90.3466	-10.5	7.5
236	20.2631	49.7252	97.5116	-10.5	8.5
237	1.44338	2.55799	9.04728	-10.5	81.5
238	2.34592	3.9	5.95567	-10.5	82.5
239	2.5697	5.38176	2.51595	-10.5	83.5
240	20.3713	44.0744	82.6462	-10.5	9.5
241	10.6359	17.6576	18.936	-100.5	-68.5
242	11.0645	16.4163	16.4163	-100.5	-69.5
243	11.425	16.6644	15.3494	-100.5	-70.5
244	5.84568	8.92848	9.40971	-100.5	-71.5
245	2.10167	6.62563	8.66418	-100.5	-72.5
246	1.51147	4.76832	7.08196	-100.5	-73.5
247	0.967941	3.69977	5.84257	-100.5	-74.5
248	0.269343	2.16084	3.40445	-100.5	-75.5
249	0.0447214	0.563983	0.830276	-100.5	-76.5
250	0	0.083205	0.36655	-100.5	-77.5
251	0	0.05547	0.204751	-100.5	-78.5
252	0	0.027735	0.16641	-100.5	-79.5
253	0	0.05547	0.22188	-100.5	-80.5
254	0	0	0.139137	-100.5	-81.5
255	0	0	0.139137	-100.5	-82.5
256	0	0.027735	0.083205	-100.5	-83.5
257	0	0	0	-100.5	-84.5
258	0	0	0	-100.5	-85.5
259	0	0	0	-100.5	-86.5
260	0	0	0	-100.5	-87.5
261	0	0	0	-100.5	-88.5
262	22.3984	38.6648	43.0319	-100.5	15.5
263	11.5487	26.7103	58.1698	-100.5	16.5
264	2.60256	7.02163	2.65016	-100.5	17.5
265	6.29524	23.489	66.9267	-100.5	18.5
266	3.98509	15.62	48.1296	-100.5	19.5
267	6.8105	11.8091	34.8994	-100.5	20.5
268	7.28187	11.8942	33.1843	-100.5	21.5
269	6.38699	11.9891	35.6195	-100.5	22.5
270	6.73817	13.1254	39.0217	-100.5	23.5
271	6.39783	18.7491	45.3473	-100.5	24.5
272	9.62969	27.6959	43.6451	-100.5	25.5
273	12.4939	25.456	28.3978	-100.5	26.5
274	14.0572	21.1931	25.495	-100.5	27.5
275	13.9808	18.174	23.3326	-100.5	28.5
276	12.9373	16.5938	22.1255	-100.5	29.5
277	12.1791	16.7062	20.8867	-100.5	30.5
278	8.97868	13.159	19.0395	-100.5	31.5
279	7.30935	12.0372	19.3271	-100.5	32.5
280	7.04388	13.1156	20.3922	-100.5	33.5
281	7.02131	12.8597	20.9526	-100.5	34.5
282	7.5253	13.0033	21.6326	-100.5	35.5
283	6.55824	11.6475	21.2172	-100.5	36.5
284	6.30222	10.5224	20.1667	-100.5	37.5
285	6.54421	9.35892	19.095	-100.5	38.5
286	7.57507	8.774	18.5579	-100.5	39.5
287	8.2975	10.1454	19.2092	-100.5	40.5
288	7.96019	11.2983	20.4506	-100.5	41.5
289	6.87349	11.4115	20.0941	-100.5	42.5
290	6.03674	11.6964	20.2084	-100.5	43.5
291	5.94851	12.4303	21.8939	-100.5	44.5
292	6.31994	13.4132	22.711	-100.5	45.5
293	6.33401	13.9072	22.8967	-100.5	46.5
294	5.90578	13.2871	23.1735	-100.5	47.5
295	7.53835	13.243	23.8642	-100.5	48.5
296	6.16974	11.7039	23.1404	-100.5	49.5
297	5.72832	10.482	22.7702	-100.5	50.5
298	5.43258	8.95912	21.0774	-100.5	51.5
299	5.21269	7.28989	20.9116	-100.5	52.5
300	5.02394	6.53833	19.5694	-100.5	53.5
301	4.53191	6.78621	17.206	-100.5	54.5
302	5.04536	7.28939	15.0429	-100.5	55.5
303	4.35295	6.16166	11.8801	-100.5	56.5
304	4.38504	5.1092	9.36097	-100.5	57.5
305	4.28645	4.80339	7.45697	-100.5	58.5
306	4.3638	4.83053	7.6465	-100.5	59.5
307	5.35184	5.82368	7.0743	-100.5	60.5
308	5.57527	5.95686	7.80784	-100.5	61.5
309	4.9437	5.74077	8.39023	-100.5	62.5
310	4.96991	6.9125	9.1712	-100.5	63.5
311	4.58333	6.24569	9.23495	-100.5	64.5
312	5.11552	6.997	10.7021	-100.5	65.5
313	5.34337	7.21181	10.9858	-100.5	66.5
314	5.1954	7.1432	11.9158	-100.5	67.5
315	5.98907	6.57455	12.0183	-100.5	68.5
316	6.10414	6.19521	12.5831	-100.5	69.5
317	5.72206	6.11748	10.1878	-100.5	70.5
318	5.34506	5.93288	8.52481	-100.5	71.5
319	5.84011	6.79747	9.89052	-100.5	72.5
320	5.5621	6.6084	9.48077	-100.5	73.5
321	5.4338	6.5625	9.99805	-100.5	74.5
322	2.97876	6.26432	8.1095	-100.5	75.5
323	1.66223	6.34781	9.40059	-100.5	76.5
324	1.82538	6.77754	11.2411	-100.5	77.5
325	2.25655	5.66098	9.63087	-100.5	78.5
326	1.60935	2.48462	10.874	-100.5	79.5
327	1.823	2.55408	12.3791	-100.5	80.5
328	1.15326	2.86764	10.0162	-100.5	81.5
329	12.1377	17.5358	16.6064	-101.5	-70.5
330	9.75107	14.8617	14.6729	-101.5	-71.5
331	5.0362	11.7194	14.8177	-101.5	-72.5
332	1.80766	5.92683	8.43631	-101.5	-73.5
333	1.43464	4.34361	6.12422	-101.5	-74.5
334	0.27961	2.58521	3.81218	-101.5	-75.5
335	0.040452	0.529392	0.830817	-101.5	-76.5
336	0	0.11094	0.289119	-101.5	-77.5
337	0	0.05547	0.17097	-101.5	-78.5
338	0	0	0.11094	-101.5	-79.5
339	0	0.05547	0.249615	-101.5	-80.5
340	0	0	0.359308	-101.5	-81.5
341	0	0.027735	0.139137	-101.5	-82.5
342	0	0	0.05547	-101.5	-83.5
343	0	0	0	-101.5	-84.5
344	0	0	0	-101.5	-85.5
345	0	0	0	-101.5	-86.5
346	0	0	0	-101.5	-87.5
347	0	0	0	-101.5	-88.5
348	25.9808	33.7773	28.211	-101.5	15.5
349	19.4783	39.4094	51.1351	-101.5	16.5
350	6.21155	18.8818	48.5964	-101.5	17.5
351	7.86967	14.987	60.4533	-101.5	18.5
352	6.71908	13.3487	43.41	-101.5	19.5
353	7.67873	12.6653	31.9899	-101.5	20.5
354	7.95113	10.8427	28.3849	-101.5	21.5
355	6.34016	8.57534	29.0892	-101.5	22.5
356	6.08481	6.80815	29.9119	-101.5	23.5
357	4.97071	11.907	34.55	-101.5	24.5
358	6.3361	23.1771	39.1544	-101.5	25.5
359	11.884	30.6225	31.9015	-101.5	26.5
360	13.1624	24.3745	28.2832	-101.5	27.5
361	12.6807	20.8709	25.6315	-101.5	28.5
362	12.6655	17.5627	23.138	-101.5	29.5
363	12.3295	18.0893	23.8764	-101.5	30.5
364	10.9712	15.8158	22.7774	-101.5	31.5
365	9.36123	14.8937	22.1238	-101.5	32.5
366	8.46147	14.7113	22.7587	-101.5	33.5
367	8.3818	15.6253	23.7641	-101.5	34.5
368	7.5312	13.3364	23.6222	-101.5	35.5
369	6.96359	10.6523	22.808	-101.5	36.5
370	7.81906	10.4542	20.7998	-101.5	37.5
371	8.96085	12.4697	20.8715	-101.5	38.5
372	10.2554	13.1015	20.7493	-101.5	39.5
373	10.0078	12.3953	21.2545	-101.5	40.5
374	8.52341	12.849	21.7072	-101.5	41.5
375	8.265	12.4038	22.2315	-101.5	42.5
376	7.71182	12.3927	21.5142	-101.5	43.5
377	6.46657	12.0331	22.153	-101.5	44.5
378	6.46131	12.617	22.5489	-101.5	45.5
379	6.54156	12.3612	22.6257	-101.5	46.5
380	6.19811	13.5394	23.4025	-101.5	47.5
381	7.22064	13.3034	23.879	-101.5	48.5
382	6.42683	11.8247	23.6514	-101.5	49.5
383	5.86486	10.8318	22.5343	-101.5	50.5
384	5.51781	9.4604	20.8157	-101.5	51.5
385	5.67486	8.03032	20.5925	-101.5	52.5
386	5.14923	6.71536	19.5195	-101.5	53.5
387	4.10177	6.39416	17.2175	-101.5	54.5
388	4.80127	7.03153	15.061	-101.5	55.5
389	4.36944	6.00214	11.9876	-101.5	56.5
390	4.44136	5.40872	9.43518	-101.5	57.5
391	4.05685	5.29652	7.7234	-101.5	58.5
392	4.17886	4.96782	7.13557	-101.5	59.5
393	4.94273	5.60399	6.85991	-101.5	60.5
394	5.3109	5.73812	7.42301	-101.5	61.5
395	4.85424	5.56842	7.9437	-101.5	62.5
396	4.84528	6.35631	9.16293	-101.5	63.5
397	4.56295	6.47104	9.34714	-101.5	64.5
398	5.06474	6.979	10.5639	-101.5	65.5
399	5.43417	7.24018	11.0626	-101.5	66.5
400	5.49845	7.18298	12.2627	-101.5	67.5
401	5.77699	6.1808	11.7057	-101.5	68.5
402	5.8498	5.94505	11.4684	-101.5	69.5
403	5.90242	6.1306	10.488	-101.5	70.5
404	5.32715	5.85482	8.45161	-101.5	71.5
405	5.44176	6.07154	8.60512	-101.5	72.5
406	5.53468	6.79953	9.441	-101.5	73.5
407	3.25161	5.73469	9.77302	-101.5	74.5
408	3.24623	7.22357	9.17113	-101.5	75.5
409	2.37655	6.82195	9.48193	-101.5	76.5
410	1.82975	6.57107	10.7116	-101.5	77.5
411	1.67242	5.0266	9.08552	-101.5	78.5
412	2.05183	1.95021	8.97682	-101.5	79.5
413	1.85203	2.15484	10.7373	-101.5	80.5
414	1.42945	2.20303	9.24554	-101.5	81.5
415	12.7641	16.9859	16.0179	-102.5	-70.5
416	11.1253	16.7643	15.5894	-102.5	-71.5
417	5.86884	13.1341	14.5301	-102.5	-72.5
418	1.81333	7.60094	11.3978	-102.5	-73.5
419	1.94343	4.97236	7.15386	-102.5	-74.5
420	0.403395	2.57928	4.02919	-102.5	-75.5
421	0.053936	0.33282	0.848679	-102.5	-76.5
422	0	0.11094	0.31399	-102.5	-77.5
423	0	0.083205	0.145002	-102.5	-78.5
424	0	0	0.194145	-102.5	-79.5
425	0	0.05547	0.276424	-102.5	-80.5
426	0	0	0.414636	-102.5	-81.5
427	0	0.027735	0.248843	-102.5	-82.5
428	0	0	0.083205	-102.5	-83.5
429	0	0	0	-102.5	-84.5
430	0	0	0	-102.5	-85.5
431	0	0	0	-102.5	-86.5
432	0	0	0	-102.5	-87.5
433	0	0	0	-102.5	-88.5
434	28.0152	33.1456	22.0922	-102.5	15.5
435	27.4962	39.293	37.0768	-102.5	16.5
436	19.0148	37.5077	51.6636	-102.5	17.5
437	12.0936	23.0751	71.9063	-102.5	18.5
438	9.83972	16.9979	55.27	-102.5	19.5
439	9.03863	14.1196	37.0624	-102.5	20.5
440	8.02223	12.2633	32.668	-102.5	21.5
441	5.41813	8.09244	29.9294	-102.5	22.5
442	4.0057	5.57336	28.8356	-102.5	23.5
443	4.5401	10.2695	32.2144	-102.5	24.5
444	4.79517	21.7993	34.1015	-102.5	25.5
445	7.83243	28.9277	34.2709	-102.5	26.5
446	11.1359	27.1268	34.5147	-102.5	27.5
447	12.7958	23.5672	31.1813	-102.5	28.5
448	14.4809	20.1918	27.2149	-102.5	29.5
449	13.7913	19.3128	26.8006	-102.5	30.5
450	12.2329	18.0567	26.2395	-102.5	31.5
451	10.6921	16.5116	25.7149	-102.5	32.5
452	9.51134	14.771	25.3037	-102.5	33.5
453	9.29517	12.7474	25.9796	-102.5	34.5
454	7.60557	9.57069	24.3799	-102.5	35.5
455	9.43125	11.2093	23.1089	-102.5	36.5
456	9.70592	13.474	20.3896	-102.5	37.5
457	10.2455	14.2202	21.0689	-102.5	38.5
458	9.91599	13.7444	21.818	-102.5	39.5
459	10.4094	13.0237	22.1406	-102.5	40.5
460	9.61021	13.7399	22.6356	-102.5	41.5
461	8.87045	13.0435	21.989	-102.5	42.5
462	7.74097	12.8773	22.876	-102.5	43.5
463	7.46295	12.649	23.0248	-102.5	44.5
464	7.52745	12.3657	23.083	-102.5	45.5
465	6.92774	12.5731	24.0555	-102.5	46.5
466	6.36182	12.4832	23.5681	-102.5	47.5
467	5.9705	12.3758	23.6951	-102.5	48.5
468	6.69434	11.2246	23.1128	-102.5	49.5
469	6.42281	10.6195	22.4436	-102.5	50.5
470	6.17917	9.42369	21.1865	-102.5	51.5
471	6.58317	7.58824	20.5431	-102.5	52.5
472	6.2564	6.5844	19.1548	-102.5	53.5
473	4.88484	5.83573	16.9713	-102.5	54.5
474	5.04763	6.47459	15.4354	-102.5	55.5
475	4.03147	6.15487	11.8321	-102.5	56.5
476	3.76334	5.50233	9.31379	-102.5	57.5
477	3.73631	5.04851	8.1544	-102.5	58.5
478	4.43293	4.99552	7.5065	-102.5	59.5
479	5.53043	5.20198	7.0237	-102.5	60.5
480	5.12227	5.31572	7.27349	-102.5	61.5
481	5.13838	5.54773	7.99081	-102.5	62.5
482	4.82478	5.98799	8.7259	-102.5	63.5
483	4.6811	6.09281	8.7948	-102.5	64.5
484	5.74127	6.76213	10.5599	-102.5	65.5
485	6.23674	7.2394	11.1701	-102.5	66.5
486	6.20142	7.35578	12.7046	-102.5	67.5
487	5.87678	6.21378	12.0468	-102.5	68.5
488	6.37923	6.10759	11.8308	-102.5	69.5
489	6.04258	6.11356	10.4486	-102.5	70.5
490	5.70896	5.65503	8.12511	-102.5	71.5
491	5.91033	6.09161	7.66506	-102.5	72.5
492	5.41265	6.98397	8.10951	-102.5	73.5
493	3.09467	6.1053	9.49872	-102.5	74.5
494	3.49185	6.58513	9.73237	-102.5	75.5
495	2.66889	6.28702	10.5983	-102.5	76.5
496	2.27332	6.03512	9.67423	-102.5	77.5
497	2.09833	4.87268	8.39867	-102.5	78.5
498	3.45012	1.72143	6.99238	-102.5	79.5
499	1.35277	1.94251	8.64947	-102.5	80.5
500	1.55242	2.25462	8.61181	-102.5	81.5
501	11.0097	17.1739	16.9311	-103.5	-71.5
502	5.33292	14.4362	15.2895	-103.5	-72.5
503	2.16564	10.3123	12.0832	-103.5	-73.5
504	1.87034	5.09878	7.87799	-103.5	-74.5
505	0.379713	2.66126	4.14597	-103.5	-75.5
506	0.053936	0.305505	0.718349	-103.5	-76.5
507	0	0.194145	0.386304	-103.5	-77.5
508	0	0.05547	0.204751	-103.5	-78.5
509	0	0.027735	0.194145	-103.5	-79.5
510	0	0.05547	0.276424	-103.5	-80.5
511	0	0.027735	0.385473	-103.5	-81.5
512	0	0.05547	0.221302	-103.5	-82.5
513	0	0	0.083205	-103.5	-83.5
514	0	0	0	-103.5	-84.5
515	0	0	0	-103.5	-85.5
516	0	0	0	-103.5	-86.5
517	0	0	0	-103.5	-87.5
518	0	0	0	-103.5	-88.5
519	23.2143	27.1752	16.0351	-103.5	15.5
520	31.2238	33.854	22.3001	-103.5	16.5
521	25.0216	40.6276	35.3085	-103.5	17.5
522	18.5537	42.4181	85.7213	-103.5	18.5
523	12.8962	27.7179	74.9235	-103.5	19.5
524	9.05462	16.6886	54.718	-103.5	20.5
525	7.84102	12.7026	37.5529	-103.5	21.5
526	5.90279	9.30014	32.9913	-103.5	22.5
527	3.90086	6.08092	29.795	-103.5	23.5
528	3.44394	9.72809	31.2099	-103.5	24.5
529	4.81507	19.7853	31.4423	-103.5	25.5
530	6.65948	27.1253	30.6768	-103.5	26.5
531	10.3424	25.0755	32.5721	-103.5	27.5
532	10.405	23.5381	31.1576	-103.5	28.5
533	12.5984	20.0831	27.6145	-103.5	29.5
534	12.2079	18.9797	28.4295	-103.5	30.5
535	11.6291	18.3194	27.1002	-103.5	31.5
536	9.37883	15.3585	25.7337	-103.5	32.5
537	9.14926	11.6294	24.5106	-103.5	33.5
538	10.1969	9.81392	22.8583	-103.5	34.5
539	10.0031	9.71583	19.1314	-103.5	35.5
540	10.3131	12.2487	16.5068	-103.5	36.5
541	10.2573	13.0191	14.3215	-103.5	37.5
542	10.2345	13.0516	16.0126	-103.5	38.5
543	9.69443	12.78	18.7669	-103.5	39.5
544	9.86649	11.8658	20.4198	-103.5	40.5
545	9.76784	12.3538	21.9615	-103.5	41.5
546	9.62902	13.0352	22.7984	-103.5	42.5
547	9.00949	13.469	23.5454	-103.5	43.5
548	8.23809	13.4914	24.0294	-103.5	44.5
549	8.34857	12.8207	23.1614	-103.5	45.5
550	8.35749	13.2691	23.9174	-103.5	46.5
551	7.08954	11.8541	23.4525	-103.5	47.5
552	5.71828	12.2887	23.6805	-103.5	48.5
553	6.41527	11.2486	23.3316	-103.5	49.5
554	7.08058	10.1483	21.725	-103.5	50.5
555	7.36329	10.095	21.2179	-103.5	51.5
556	6.98058	8.19419	20.7048	-103.5	52.5
557	6.51572	6.46766	19.2942	-103.5	53.5
558	5.54095	6.26565	16.79	-103.5	54.5
559	5.35878	6.34776	15.4345	-103.5	55.5
560	4.09539	5.96259	11.8463	-103.5	56.5
561	3.53929	5.66107	9.8181	-103.5	57.5
562	3.11077	4.94021	8.09815	-103.5	58.5
563	4.34467	4.70609	7.31797	-103.5	59.5
564	5.24099	4.26947	6.75697	-103.5	60.5
565	4.5368	4.15127	6.77343	-103.5	61.5
566	5.22797	5.45044	8.14845	-103.5	62.5
567	4.85486	6.11094	8.46829	-103.5	63.5
568	4.20476	6.0228	8.457	-103.5	64.5
569	5.9434	6.45482	10.1805	-103.5	65.5
570	6.18247	7.13503	10.7234	-103.5	66.5
571	6.385	7.41644	12.2017	-103.5	67.5
572	6.13059	6.68947	12.566	-103.5	68.5
573	6.22315	6.7872	12.5248	-103.5	69.5
574	5.92199	5.78945	10.9586	-103.5	70.5
575	5.52926	6.0726	8.73192	-103.5	71.5
576	5.91479	6.5231	7.81511	-103.5	72.5
577	5.41629	7.10628	8.14646	-103.5	73.5
578	3.52065	5.97316	9.71466	-103.5	74.5
579	3.33017	6.44528	9.99073	-103.5	75.5
580	2.67918	5.95505	10.4882	-103.5	76.5
581	2.35011	6.08802	9.61071	-103.5	77.5
582	2.19249	5.50006	7.88232	-103.5	78.5
583	3.55106	1.83394	4.7697	-103.5	79.5
584	1.96044	2.32451	7.15821	-103.5	80.5
585	1.62583	2.55016	6.70025	-103.5	81.5
586	11.2429	17.7798	18.273	-104.5	-71.5
587	4.26732	14.8288	15.4243	-104.5	-72.5
588	2.60576	8.83421	10.9075	-104.5	-73.5
589	1.99941	5.53374	8.21298	-104.5	-74.5
590	0.349545	2.59373	3.98542	-104.5	-75.5
591	0.040452	0.230384	0.596034	-104.5	-76.5
592	0	0.11094	0.440862	-104.5	-77.5
593	0	0.027735	0.309466	-104.5	-78.5
594	0	0.05547	0.221302	-104.5	-79.5
595	0	0.16641	0.247811	-104.5	-80.5
596	0	0.138675	0.55099	-104.5	-81.5
597	0	0.194145	0.276887	-104.5	-82.5
598	0	0	0.11094	-104.5	-83.5
599	0	0	0	-104.5	-84.5
600	0	0	0	-104.5	-85.5
601	0	0	0	-104.5	-86.5
602	0	0	0	-104.5	-87.5
603	0	0	0	-104.5	-88.5
604	27.5698	30.8136	23.0736	-104.5	17.5
605	18.7166	32.7624	36.9004	-104.5	18.5
606	8.63964	22.6477	77.8066	-104.5	19.5
607	12.2415	30.6189	69.1503	-104.5	20.5
608	7.81422	17.725	55.8943	-104.5	21.5
609	5.79333	9.68761	39.1133	-104.5	22.5
610	4.95254	8.18398	33.9572	-104.5	23.5
611	4.79697	11.1254	34.3438	-104.5	24.5
612	4.56773	18.5159	32.0669	-104.5	25.5
613	6.91122	25.1879	30.4104	-104.5	26.5
614	8.27361	24.0186	31.5944	-104.5	27.5
615	11.5019	23.3848	31.9576	-104.5	28.5
616	12.262	21.7722	28.442	-104.5	29.5
617	11.8193	21.2228	29.0629	-104.5	30.5
618	10.8997	19.1079	26.2252	-104.5	31.5
619	8.52081	15.2794	24.0809	-104.5	32.5
620	10.2162	11.6217	22.5336	-104.5	33.5
621	10.4253	9.28328	20.6818	-104.5	34.5
622	11.0308	10.9092	15.4815	-104.5	35.5
623	10.0651	12.5937	12.521	-104.5	36.5
624	10.1063	12.1916	13.6096	-104.5	37.5
625	10.1589	12.1614	15.3686	-104.5	38.5
626	8.84448	11.5667	17.26	-104.5	39.5
627	9.21046	11.4908	19.5583	-104.5	40.5
628	9.31537	12.3091	21.8959	-104.5	41.5
629	9.29334	13.0252	24.1774	-104.5	42.5
630	9.37671	13.7285	23.5011	-104.5	43.5
631	9.23686	13.5897	24.0884	-104.5	44.5
632	8.93065	13.6767	23.4663	-104.5	45.5
633	8.6019	13.3176	23.7943	-104.5	46.5
634	8.17378	12.7481	23.6818	-104.5	47.5
635	6.22165	11.5433	23.1729	-104.5	48.5
636	6.67282	11.0387	23.0189	-104.5	49.5
637	7.21837	10.1539	21.4074	-104.5	50.5
638	7.40824	10.0782	20.398	-104.5	51.5
639	7.04615	8.25939	20.2051	-104.5	52.5
640	6.87634	7.34168	19.4696	-104.5	53.5
641	6.14465	6.88747	16.7747	-104.5	54.5
642	5.81761	6.88142	15.5466	-104.5	55.5
643	4.27978	6.5268	12.4607	-104.5	56.5
644	3.77547	5.7637	10.9457	-104.5	57.5
645	3.66561	5.11069	8.58532	-104.5	58.5
646	4.09718	4.2339	7.63507	-104.5	59.5
647	4.9858	3.59255	7.37806	-104.5	60.5
648	5.2014	5.0711	7.72086	-104.5	61.5
649	5.38987	5.18787	8.60925	-104.5	62.5
650	5.62396	5.78434	9.32336	-104.5	63.5
651	4.82853	6.04547	8.83709	-104.5	64.5
652	6.29477	6.53582	10.6537	-104.5	65.5
653	6.19328	6.9416	10.6824	-104.5	66.5
654	6.80079	7.53431	12.1534	-104.5	67.5
655	6.72939	7.16006	12.7753	-104.5	68.5
656	6.95688	6.76764	12.786	-104.5	69.5
657	6.60537	6.49258	11.7933	-104.5	70.5
658	5.63063	6.45013	10.5777	-104.5	71.5
659	6.49561	6.72391	9.10205	-104.5	72.5
660	5.90457	7.28059	8.35298	-104.5	73.5
661	3.90487	5.81805	9.7793	-104.5	74.5
662	3.55711	5.66277	9.36748	-104.5	75.5
663	3.28283	5.97152	10.2603	-104.5	76.5
664	2.42837	5.77596	9.14855	-104.5	77.5
665	2.35478	5.90776	8.99639	-104.5	78.5
666	4.3501	2.80416	2.66646	-104.5	79.5
667	2.41109	2.2745	5.40494	-104.5	80.5
668	2.04206	2.30651	5.61516	-104.5	81.5
669	10.8039	18.188	18.758	-105.5	-71.5
670	4.41173	14.9439	15.4303	-105.5	-72.5
671	2.70986	8.61181	10.1845	-105.5	-73.5
672	1.664	5.29317	8.28387	-105.5	-74.5
673	0.384944	2.43158	3.764	-105.5	-75.5
674	0.040452	0.248843	0.580009	-105.5	-76.5
675	0	0.138675	0.356802	-105.5	-77.5
676	0	0.027735	0.336269	-105.5	-78.5
677	0	0.083205	0.304033	-105.5	-79.5
678	0	0.16641	0.358594	-105.5	-80.5
679	0	0.33282	0.799599	-105.5	-81.5
680	0	0.22188	0.440862	-105.5	-82.5
681	0	0	0.194145	-105.5	-83.5
682	0	0	0	-105.5	-84.5
683	0	0	0	-105.5	-85.5
684	0	0	0	-105.5	-86.5
685	0	0	0	-105.5	-87.5
686	0	0	0	-105.5	-88.5
687	27.713	36.0616	30.047	-105.5	18.5
688	22.0387	44.7827	59.3069	-105.5	19.5
689	12.6263	32.6827	75.1224	-105.5	20.5
690	12.6112	30.8451	62.1953	-105.5	21.5
691	6.39817	14.0135	58.3718	-105.5	22.5
692	5.83994	10.3199	47.1357	-105.5	23.5
693	5.49314	11.8868	41.5456	-105.5	24.5
694	6.47319	18.3883	37.4353	-105.5	25.5
695	8.17268	23.4667	32.9311	-105.5	26.5
696	8.53429	25.2168	33.2562	-105.5	27.5
697	10.1572	27.4603	32.314	-105.5	28.5
698	11.8097	27.1237	30.7531	-105.5	29.5
699	12.2615	26.0635	30.6131	-105.5	30.5
700	11.4886	23.7554	28.3976	-105.5	31.5
701	9.46904	18.8075	25.5372	-105.5	32.5
702	10.2006	12.1569	22.2428	-105.5	33.5
703	10.794	9.52637	19.8069	-105.5	34.5
704	11.0187	9.45858	15.5231	-105.5	35.5
705	10.051	11.9065	11.4945	-105.5	36.5
706	8.92866	11.5995	13.9525	-105.5	37.5
707	8.5212	10.7509	14.449	-105.5	38.5
708	8.90795	11.8328	17.1773	-105.5	39.5
709	8.902	12.0713	19.8997	-105.5	40.5
710	8.56563	12.2769	21.8749	-105.5	41.5
711	8.49895	12.2402	22.1727	-105.5	42.5
712	8.06204	12.78	21.4444	-105.5	43.5
713	9.1629	13.1094	22.8097	-105.5	44.5
714	9.83383	13.6839	23.8689	-105.5	45.5
715	8.94325	13.3668	23.9753	-105.5	46.5
716	8.82853	12.9478	23.7217	-105.5	47.5
717	7.65898	12.4525	23.2599	-105.5	48.5
718	7.43146	10.9727	22.1685	-105.5	49.5
719	7.28877	10.4577	21.2223	-105.5	50.5
720	7.10265	9.83044	20.1748	-105.5	51.5
721	7.08595	8.71072	19.6827	-105.5	52.5
722	6.42157	7.66066	19.16	-105.5	53.5
723	5.9755	6.9278	17.3574	-105.5	54.5
724	6.20066	7.09912	15.5092	-105.5	55.5
725	4.3987	6.7418	12.7842	-105.5	56.5
726	3.95874	5.95243	11.4674	-105.5	57.5
727	3.52402	5.20599	9.78826	-105.5	58.5
728	4.805	4.5179	8.48356	-105.5	59.5
729	5.09879	3.78648	7.40131	-105.5	60.5
730	5.70964	4.63924	8.21468	-105.5	61.5
731	5.70295	5.08551	8.93661	-105.5	62.5
732	5.76521	5.5856	9.27281	-105.5	63.5
733	4.93605	6.0002	9.06021	-105.5	64.5
734	6.1281	6.48634	10.3058	-105.5	65.5
735	6.66751	7.16549	11.2639	-105.5	66.5
736	6.57325	7.38394	12.0288	-105.5	67.5
737	6.81528	7.09055	12.3069	-105.5	68.5
738	7.03265	6.92052	12.5106	-105.5	69.5
739	6.96396	6.65513	11.9028	-105.5	70.5
740	5.73813	6.34221	11.3979	-105.5	71.5
741	5.93186	7.219	10.8313	-105.5	72.5
742	5.933	7.29516	9.16468	-105.5	73.5
743	5.0688	6.50882	8.7599	-105.5	74.5
744	4.31474	5.95329	9.10223	-105.5	75.5
745	3.24145	5.76599	9.87259	-105.5	76.5
746	2.55402	5.31815	9.16486	-105.5	77.5
747	2.61438	5.21498	9.11762	-105.5	78.5
748	5.15396	2.65769	1.65025	-105.5	79.5
749	3.42394	2.31589	4.68757	-105.5	80.5
750	2.12838	2.40278	4.27122	-105.5	81.5
751	11.4	18.6581	19.7791	-106.5	-71.5
752	5.9079	15.273	16.0612	-106.5	-72.5
753	2.01329	8.16415	9.56312	-106.5	-73.5
754	1.60986	5.37439	8.29291	-106.5	-74.5
755	0.354452	2.20623	3.32928	-106.5	-75.5
756	0.040452	0.139137	0.677571	-106.5	-76.5
757	0	0.083205	0.358594	-106.5	-77.5
758	0	0.027735	0.336269	-106.5	-78.5
759	0	0.05547	0.256455	-106.5	-79.5
760	0	0.138675	0.442748	-106.5	-80.5
761	0	0.49923	1.04734	-106.5	-81.5
762	0	0.33282	0.661389	-106.5	-82.5
763	0	0.083205	0.276424	-106.5	-83.5
764	0	0.027735	0	-106.5	-84.5
765	0	0	0	-106.5	-85.5
766	0	0	0	-106.5	-86.5
767	0	0	0	-106.5	-87.5
768	0	0	0	-106.5	-88.5
769	23.3618	26.2584	16.6566	-106.5	18.5
770	25.2879	36.6124	27.5001	-106.5	19.5
771	18.1907	41.8848	48.8521	-106.5	20.5
772	17.9999	34.9422	55.4713	-106.5	21.5
773	14.465	34.7146	60.5414	-106.5	22.5
774	14.9119	28.4105	59.7827	-106.5	23.5
775	9.98969	20.8444	51.2798	-106.5	24.5
776	10.0158	19.6348	41.636	-106.5	25.5
777	11.5338	20.7318	33.8526	-106.5	26.5
778	9.60618	26.0777	33.2981	-106.5	27.5
779	8.88438	29.9796	31.5351	-106.5	28.5
780	8.96037	31.1632	29.1159	-106.5	29.5
781	9.42489	29.4319	29.0241	-106.5	30.5
782	10.2151	27.4738	26.9044	-106.5	31.5
783	8.40421	21.4596	24.7842	-106.5	32.5
784	8.93004	13.0967	20.0352	-106.5	33.5
785	10.3657	8.41471	16.6671	-106.5	34.5
786	10.3202	8.72803	14.1933	-106.5	35.5
787	8.90351	10.507	11.2627	-106.5	36.5
788	9.01056	11.4498	14.9021	-106.5	37.5
789	9.21021	10.979	15.2191	-106.5	38.5
790	8.30468	10.474	16.3592	-106.5	39.5
791	8.40093	11.5783	19.9261	-106.5	40.5
792	7.46861	11.3682	20.1606	-106.5	41.5
793	8.05516	11.311	18.6999	-106.5	42.5
794	8.15721	11.327	19.0607	-106.5	43.5
795	8.80592	11.8938	22.5622	-106.5	44.5
796	9.1809	13.1831	24.642	-106.5	45.5
797	9.85048	13.0056	24.7209	-106.5	46.5
798	9.95128	13.4208	24.1839	-106.5	47.5
799	8.1459	12.1307	23.4765	-106.5	48.5
800	7.45607	11.0523	22.3945	-106.5	49.5
801	7.66395	10.8605	21.1769	-106.5	50.5
802	7.30823	10.3951	20.4369	-106.5	51.5
803	7.4454	9.20484	19.361	-106.5	52.5
804	6.17613	7.30871	18.4809	-106.5	53.5
805	5.72906	7.00006	16.5332	-106.5	54.5
806	6.10925	7.0694	15.3407	-106.5	55.5
807	4.22706	6.69828	12.9018	-106.5	56.5
808	3.61195	5.46239	11.8846	-106.5	57.5
809	4.08785	4.87363	10.0347	-106.5	58.5
810	4.63206	4.15469	8.62433	-106.5	59.5
811	5.1303	4.32933	7.81674	-106.5	60.5
812	5.90462	4.01376	8.30476	-106.5	61.5
813	5.5357	5.32501	9.29341	-106.5	62.5
814	6.08644	5.48413	9.09791	-106.5	63.5
815	5.56368	6.22155	9.26178	-106.5	64.5
816	6.14418	7.12541	10.1505	-106.5	65.5
817	6.71954	7.50817	11.3584	-106.5	66.5
818	6.75694	8.03725	12.4112	-106.5	67.5
819	6.81344	7.16571	12.0441	-106.5	68.5
820	7.22922	7.01011	12.2645	-106.5	69.5
821	7.12697	7.05252	11.9501	-106.5	70.5
822	6.36765	6.64712	11.7591	-106.5	71.5
823	6.133	7.54532	11.2995	-106.5	72.5
824	6.31329	8.05324	10.8532	-106.5	73.5
825	6.05498	6.5626	9.25314	-106.5	74.5
826	5.32811	7.3732	8.90636	-106.5	75.5
827	3.65171	6.39607	9.2205	-106.5	76.5
828	2.4966	5.00946	9.34687	-106.5	77.5
829	2.75989	4.57544	8.98475	-106.5	78.5
830	4.3501	0.83865	1.85831	-106.5	79.5
831	3.17228	1.17898	2.87286	-106.5	80.5
832	2.19317	2.38607	2.95691	-106.5	81.5
833	12.4005	18.9194	20.4884	-107.5	-71.5
834	5.40093	15.6235	15.9954	-107.5	-72.5
835	3.07463	7.08731	9.20815	-107.5	-73.5
836	1.64134	5.19496	8.60527	-107.5	-74.5
837	0.448026	2.06494	3.14785	-107.5	-75.5
838	0.040452	0.0375534	0.490944	-107.5	-76.5
839	0	0.083205	0.385972	-107.5	-77.5
840	0	0.027735	0.282843	-107.5	-78.5
841	0	0.05547	0.256455	-107.5	-79.5
842	0	0.194145	0.634378	-107.5	-80.5
843	0	0.61017	1.48919	-107.5	-81.5
844	0	0.416025	0.937946	-107.5	-82.5
845	0	0.11094	0.304033	-107.5	-83.5
846	0	0.027735	0.027735	-107.5	-84.5
847	0	0	0	-107.5	-85.5
848	0	0	0	-107.5	-86.5
849	0	0	0	-107.5	-87.5
850	0	0	0	-107.5	-88.5
851	23.2381	35.8324	18.7897	-107.5	20.5
852	22.4769	41.5386	34.6931	-107.5	21.5
853	17.2948	35.8961	43.9557	-107.5	22.5
854	15.7081	27.3624	49.2708	-107.5	23.5
855	12.9083	19.5969	49.3778	-107.5	24.5
856	13.1245	24.9218	46.5896	-107.5	25.5
857	13.2957	21.4684	37.0645	-107.5	26.5
858	11.8178	27.1954	37.3737	-107.5	27.5
859	10.789	30.5793	34.9769	-107.5	28.5
860	9.4808	30.4135	31.7569	-107.5	29.5
861	10.8621	29.5983	30.6291	-107.5	30.5
862	10.0271	27.5613	28.6517	-107.5	31.5
863	7.73528	21.2797	25.2141	-107.5	32.5
864	8.98366	13.0023	19.8686	-107.5	33.5
865	9.11681	8.85865	16.3039	-107.5	34.5
866	9.39413	7.68048	13.1099	-107.5	35.5
867	8.25298	9.85263	10.0925	-107.5	36.5
868	8.75672	10.3121	12.6118	-107.5	37.5
869	8.52582	10.2456	13.9146	-107.5	38.5
870	8.90189	10.9377	16.4728	-107.5	39.5
871	8.51913	10.843	18.8271	-107.5	40.5
872	8.4402	11.4801	19.5874	-107.5	41.5
873	8.19208	11.164	18.6513	-107.5	42.5
874	7.96622	10.551	18.7207	-107.5	43.5
875	8.94789	10.4074	22.5591	-107.5	44.5
876	9.38299	11.8457	24.3415	-107.5	45.5
877	9.31409	12.7038	25.4197	-107.5	46.5
878	10.0359	13.6243	25.2915	-107.5	47.5
879	9.01807	12.4641	23.2906	-107.5	48.5
880	7.91195	11.2641	22.1654	-107.5	49.5
881	7.63286	11.1989	22.5887	-107.5	50.5
882	7.63013	10.5595	20.466	-107.5	51.5
883	7.46927	9.42014	19.856	-107.5	52.5
884	6.84667	8.12166	18.6969	-107.5	53.5
885	6.12804	6.9526	16.3096	-107.5	54.5
886	5.94387	7.12611	15.2308	-107.5	55.5
887	4.98964	6.46811	12.7078	-107.5	56.5
888	4.11262	5.60875	11.5443	-107.5	57.5
889	3.80877	4.63796	10.1568	-107.5	58.5
890	4.43064	4.13935	8.82531	-107.5	59.5
891	5.11449	3.92926	8.06103	-107.5	60.5
892	5.72298	4.22835	8.33273	-107.5	61.5
893	6.06762	5.05863	9.08814	-107.5	62.5
894	6.00497	5.69135	8.96089	-107.5	63.5
895	5.38959	6.23864	9.36553	-107.5	64.5
896	6.13031	7.21312	10.294	-107.5	65.5
897	6.38678	7.07494	11.1806	-107.5	66.5
898	6.65238	7.95441	12.232	-107.5	67.5
899	6.88086	7.22362	12.1254	-107.5	68.5
900	6.96483	6.76677	11.8481	-107.5	69.5
901	7.28168	6.985	11.8919	-107.5	70.5
902	6.39943	6.43511	11.5499	-107.5	71.5
903	6.80985	7.11601	10.4846	-107.5	72.5
904	6.76961	7.98608	10.9456	-107.5	73.5
905	6.76246	7.43354	10.3644	-107.5	74.5
906	5.4033	7.13809	9.07911	-107.5	75.5
907	3.88175	5.12588	8.45671	-107.5	76.5
908	2.58031	4.7022	9.11826	-107.5	77.5
909	3.05696	4.14958	9.22323	-107.5	78.5
910	4.55741	0.85049	1.19304	-107.5	79.5
911	3.70045	0.793725	1.11505	-107.5	80.5
912	3.47035	2.2723	1.96723	-107.5	81.5
913	11.353	18.9381	21.6278	-108.5	-71.5
914	5.01232	16.5896	17.4345	-108.5	-72.5
915	2.99216	5.375	7.7513	-108.5	-73.5
916	1.70784	4.94425	8.53506	-108.5	-74.5
917	0.325856	1.78067	2.81145	-108.5	-75.5
918	0.040452	0.0967418	0.466438	-108.5	-76.5
919	0	0.05547	0.32953	-108.5	-77.5
920	0	0.027735	0.256455	-108.5	-78.5
921	0	0.083205	0.282843	-108.5	-79.5
922	0	0.249615	0.799599	-108.5	-80.5
923	0	0.804315	1.65529	-108.5	-81.5
924	0	0.44376	1.07578	-108.5	-82.5
925	0	0.11094	0.359308	-108.5	-83.5
926	0	0.027735	0	-108.5	-84.5
927	0	0	0	-108.5	-85.5
928	0	0	0	-108.5	-86.5
929	0	0	0	-108.5	-87.5
930	0	0	0	-108.5	-88.5
931	25.7648	36.3184	19.6038	-108.5	21.5
932	24.5382	36.5651	21.0941	-108.5	22.5
933	22.7541	33.2813	21.2436	-108.5	23.5
934	19.5277	32.6719	38.5035	-108.5	24.5
935	19.1691	32.3997	59.3429	-108.5	25.5
936	17.4185	27.3751	42.2662	-108.5	26.5
937	16.1383	29.0464	37.5067	-108.5	27.5
938	13.9367	28.5339	34.0107	-108.5	28.5
939	12.2723	27.8513	32.8265	-108.5	29.5
940	12.1394	27.2901	32.5281	-108.5	30.5
941	11.2335	25.5137	31.0919	-108.5	31.5
942	10.1185	21.3285	28.1613	-108.5	32.5
943	10.4272	14.8945	22.1712	-108.5	33.5
944	9.60352	9.95828	17.7562	-108.5	34.5
945	7.4213	7.9007	13.4166	-108.5	35.5
946	7.49459	8.25682	10.3887	-108.5	36.5
947	8.14311	8.83127	10.3689	-108.5	37.5
948	8.71769	9.4484	11.2614	-108.5	38.5
949	9.07723	10.5005	14.5624	-108.5	39.5
950	10.0224	11.4911	17.5367	-108.5	40.5
951	9.71949	11.6822	19.4232	-108.5	41.5
952	9.6797	11.6188	19.7356	-108.5	42.5
953	8.95884	10.4231	19.1152	-108.5	43.5
954	8.5849	9.01482	21.4327	-108.5	44.5
955	9.40829	10.4769	23.7196	-108.5	45.5
956	8.40481	11.2244	25.235	-108.5	46.5
957	9.73322	13.6601	26.3153	-108.5	47.5
958	8.91531	12.6876	24.3494	-108.5	48.5
959	8.37285	12.0596	23.3211	-108.5	49.5
960	8.24619	11.1976	22.5653	-108.5	50.5
961	7.98788	10.7373	21.5904	-108.5	51.5
962	7.7504	9.6212	19.9684	-108.5	52.5
963	7.38407	8.58027	18.8323	-108.5	53.5
964	6.57253	6.83364	16.2427	-108.5	54.5
965	5.98873	6.83526	14.7952	-108.5	55.5
966	5.46485	6.50735	13.1885	-108.5	56.5
967	3.94929	5.34485	11.7082	-108.5	57.5
968	3.90573	3.96905	10.7622	-108.5	58.5
969	4.15598	4.15039	9.2576	-108.5	59.5
970	5.33019	4.36867	9.06448	-108.5	60.5
971	5.39304	4.13996	8.29155	-108.5	61.5
972	6.28511	5.19415	8.78298	-108.5	62.5
973	6.1973	5.95854	9.19431	-108.5	63.5
974	5.53705	6.18054	9.03078	-108.5	64.5
975	5.88049	7.01778	10.2221	-108.5	65.5
976	5.96976	7.47475	11.1046	-108.5	66.5
977	6.77758	8.32024	12.6016	-108.5	67.5
978	7.22839	7.58974	12.3278	-108.5	68.5
979	6.986	6.92269	11.6681	-108.5	69.5
980	6.95	6.43206	11.2407	-108.5	70.5
981	6.59689	5.91197	11.4382	-108.5	71.5
982	6.58392	6.55253	10.4059	-108.5	72.5
983	6.595	7.48281	9.58187	-108.5	73.5
984	6.70604	7.29964	10.4505	-108.5	74.5
985	5.92222	7.50948	10.2356	-108.5	75.5
986	6.87766	8.13817	9.42504	-108.5	76.5
987	2.73441	4.25084	9.44775	-108.5	77.5
988	3.0045	3.83093	9.0445	-108.5	78.5
989	4.27707	0.321455	2.51064	-108.5	79.5
990	4.1065	1.4	1.0504	-108.5	80.5
991	3.25935	1.85831	0.832666	-108.5	81.5
992	11.0097	19.5454	22.646	-109.5	-71.5
993	4.66798	16.8164	17.8388	-109.5	-72.5
994	2.77092	5.03339	7.04064	-109.5	-73.5
995	1.54943	4.53936	8.49557	-109.5	-74.5
996	0.235874	1.24241	2.15463	-109.5	-75.5
997	0.0301511	0.0767948	0.23315	-109.5	-76.5
998	0.0301511	0.05547	0.275262	-109.5	-77.5
999	0	0.05547	0.282843	-109.5	-78.5
1000	0	0.083205	0.336269	-109.5	-79.5
1001	0	0.416025	0.963035	-109.5	-80.5
1002	0	0.88752	1.93139	-109.5	-81.5
1003	0	0.637905	1.40617	-109.5	-82.5
1004	0	0.138675	0.631746	-109.5	-83.5
1005	0	0.027735	0.027735	-109.5	-84.5
1006	0	0	0	-109.5	-85.5
1007	0	0	0	-109.5	-86.5
1008	0	0	0	-109.5	-87.5
1009	0	0	0	-109.5	-88.5
1010	21.1462	36.1336	24.9001	-109.5	21.5
1011	21.7791	30.0776	16.3817	-109.5	22.5
1012	20.2162	20.3446	13.0067	-109.5	23.5
1013	21.2698	26.0339	18.1803	-109.5	24.5
1014	28.8231	36.1066	32.714	-109.5	25.5
1015	15.8247	27.2167	38.1472	-109.5	26.5
1016	13.7814	23.4644	34.3511	-109.5	27.5
1017	11.6587	18.9416	29.0451	-109.5	28.5
1018	12.5382	19.3964	28.9863	-109.5	29.5
1019	11.0169	20.2658	29.4976	-109.5	30.5
1020	11.1292	20.2519	29.2959	-109.5	31.5
1021	9.81663	18.7811	26.9726	-109.5	32.5
1022	10.0462	15.4459	22.4671	-109.5	33.5
1023	10.265	11.1146	16.3468	-109.5	34.5
1024	8.07124	9.16539	12.1602	-109.5	35.5
1025	6.68241	7.64139	9.37429	-109.5	36.5
1026	7.85584	8.57312	10.488	-109.5	37.5
1027	8.68598	9.19143	10.7887	-109.5	38.5
1028	9.49219	11.0882	13.3946	-109.5	39.5
1029	11.2624	12.6959	16.936	-109.5	40.5
1030	11.5199	12.886	20.4351	-109.5	41.5
1031	11.3681	12.5077	22.0184	-109.5	42.5
1032	10.7492	11.5268	20.5474	-109.5	43.5
1033	9.64394	9.13104	19.9607	-109.5	44.5
1034	8.23858	8.30878	21.5347	-109.5	45.5
1035	7.67677	9.30982	24.0037	-109.5	46.5
1036	8.97216	12.9599	26.1941	-109.5	47.5
1037	8.88059	12.5733	24.3645	-109.5	48.5
1038	8.85827	12.7198	23.6871	-109.5	49.5
1039	8.59598	11.7691	22.6919	-109.5	50.5
1040	7.29929	10.8892	20.9977	-109.5	51.5
1041	7.50059	9.20322	19.649	-109.5	52.5
1042	7.54888	8.09943	17.7591	-109.5	53.5
1043	6.96263	6.87865	15.1981	-109.5	54.5
1044	6.27509	6.64066	14.3745	-109.5	55.5
1045	5.36233	5.93198	13.2745	-109.5	56.5
1046	4.29348	4.61991	11.6499	-109.5	57.5
1047	3.98805	3.70168	10.6081	-109.5	58.5
1048	3.39914	3.43864	9.58327	-109.5	59.5
1049	4.80195	3.76815	9.51897	-109.5	60.5
1050	5.13059	4.28077	8.11168	-109.5	61.5
1051	6.16248	5.42377	9.12903	-109.5	62.5
1052	5.3025	5.45551	9.42626	-109.5	63.5
1053	5.3741	6.13216	9.22257	-109.5	64.5
1054	5.78961	6.9348	9.94548	-109.5	65.5
1055	6.1152	7.63287	11.1955	-109.5	66.5
1056	6.76158	8.2008	12.4512	-109.5	67.5
1057	7.39342	7.94815	12.5037	-109.5	68.5
1058	7.21585	7.1741	11.3053	-109.5	69.5
1059	6.42419	6.408	11.0378	-109.5	70.5
1060	6.261	6.02493	11.5883	-109.5	71.5
1061	7.00483	6.29398	10.6828	-109.5	72.5
1062	6.59634	6.96649	8.57796	-109.5	73.5
1063	6.70505	7.18043	10.2054	-109.5	74.5
1064	6.366	7.66427	10.4665	-109.5	75.5
1065	6.97386	8.0812	10.4185	-109.5	76.5
1066	5.0247	7.88457	9.58954	-109.5	77.5
1067	3.78848	6.8562	10.1806	-109.5	78.5
1068	3.97157	0.321455	2.63122	-109.5	79.5
1069	4.52364	1.94251	1.18462	-109.5	80.5
1070	3.7027	2.37136	0.152753	-109.5	81.5
1071	13.0512	15.5888	16.0581	-11.5	-70.5
1072	6.87762	6.91261	8.80725	-11.5	-71.5
1073	2.99181	4.86504	7.34803	-11.5	-72.5
1074	0.24606	0.378255	1.72017	-11.5	-73.5
1075	0	0	0.170595	-11.5	-74.5
1076	0	0	0.0599145	-11.5	-75.5
1077	0	0	0.027735	-11.5	-76.5
1078	0	0	0	-11.5	-77.5
1079	0	0	0	-11.5	-78.5
1080	0	0	0	-11.5	-79.5
1081	0	0	0.027735	-11.5	-80.5
1082	0	0	0.05547	-11.5	-81.5
1083	0	0	0.027735	-11.5	-82.5
1084	0	0	0	-11.5	-83.5
1085	0	0	0	-11.5	-84.5
1086	0	0	0	-11.5	-85.5
1087	0	0	0	-11.5	-86.5
1088	0	0	0	-11.5	-87.5
1089	0	0	0	-11.5	-88.5
1090	26.9834	49.9412	76.9539	-11.5	10.5
1091	22.178	39.54	70.0226	-11.5	11.5
1092	22.6278	44.5279	52.2012	-11.5	12.5
1093	22.7981	42.1187	42.0846	-11.5	13.5
1094	23.0724	40.4002	40.7116	-11.5	14.5
1095	21.8287	34.9244	35.47	-11.5	15.5
1096	17.7613	27.0857	33.0439	-11.5	16.5
1097	14.4953	21.4561	30.4372	-11.5	17.5
1098	14.0286	19.7995	29.0287	-11.5	18.5
1099	16.0732	16.1607	24.2594	-11.5	19.5
1100	14.4053	15.2618	20.3162	-11.5	20.5
1101	12.5882	13.7749	18.6446	-11.5	21.5
1102	11.3756	13.5236	18.804	-11.5	22.5
1103	10.4923	14.107	20.1394	-11.5	23.5
1104	10.5699	14.6838	21.5614	-11.5	24.5
1105	9.38556	14.7738	23.7537	-11.5	25.5
1106	10.388	14.5368	24.9332	-11.5	26.5
1107	11.7882	15.6136	29.8556	-11.5	27.5
1108	7.14726	12.5654	26.674	-11.5	28.5
1109	2.82902	2.17332	12.7307	-11.5	29.5
1110	29.7269	38.8743	21.5144	-11.5	3.5
1111	1.8735	3.72201	9.51262	-11.5	30.5
1112	2.65016	5.44549	9.32577	-11.5	31.5
1113	4.24617	5.8731	9.82242	-11.5	32.5
1114	36.1331	48.0906	13.147	-11.5	4.5
1115	40.9037	61.4644	27.0202	-11.5	5.5
1116	4.11866	3.20052	3.35609	-11.5	50.5
1117	4.9	4.51774	5.85064	-11.5	51.5
1118	4.90544	4.17612	5.65715	-11.5	52.5
1119	4.78783	5.28488	6.44541	-11.5	53.5
1120	6.03517	6.52074	7.74403	-11.5	54.5
1121	6.47637	6.69054	7.10422	-11.5	55.5
1122	25.93	58.3003	41.0931	-11.5	6.5
1123	5.92706	13.9844	17.0693	-11.5	63.5
1124	6.52099	14.1624	16.1062	-11.5	64.5
1125	5.16172	13.0374	14.5018	-11.5	65.5
1126	9.62497	27.0308	50.771	-11.5	7.5
1127	2.52389	2.5697	11.7461	-11.5	79.5
1128	22.8008	60.831	85.7544	-11.5	8.5
1129	2.40901	2.96704	9.44951	-11.5	80.5
1130	2.0502	4.08534	10.1362	-11.5	81.5
1131	2.23383	4.74447	7.86787	-11.5	82.5
1132	2.65769	5.58689	3.1	-11.5	83.5
1133	1.15902	2.45764	3.85876	-11.5	84.5
1134	20.0688	54.9312	81.0533	-11.5	9.5
1135	7.76788	13.8267	15.5938	-110.5	-71.5
1136	3.40779	12.5008	11.94	-110.5	-72.5
1137	2.77849	4.86333	7.0739	-110.5	-73.5
1138	1.53629	4.2607	8.29032	-110.5	-74.5
1139	0.32249	0.919797	1.4757	-110.5	-75.5
1140	0.0301511	0.0630425	0.193152	-110.5	-76.5
1141	0.0301511	0.027735	0.249872	-110.5	-77.5
1142	0	0.05547	0.278273	-110.5	-78.5
1143	0	0.11094	0.336269	-110.5	-79.5
1144	0	0.471495	1.12888	-110.5	-80.5
1145	0	1.0262	2.1254	-110.5	-81.5
1146	0	0.72111	1.79508	-110.5	-82.5
1147	0	0.22188	0.685004	-110.5	-83.5
1148	0	0.027735	0.027735	-110.5	-84.5
1149	0	0	0	-110.5	-85.5
1150	0	0	0	-110.5	-86.5
1151	0	0	0	-110.5	-87.5
1152	0	0	0	-110.5	-88.5
1153	14.1426	32.3561	32.0619	-110.5	21.5
1154	13.0457	27.4075	22.1874	-110.5	22.5
1155	15.3922	24.2523	25.1012	-110.5	23.5
1156	19.597	27.2463	32.3534	-110.5	24.5
1157	17.8168	20.1088	15.6874	-110.5	25.5
1158	9.53432	12.001	13.0931	-110.5	26.5
1159	8.66045	15.6	14.5342	-110.5	27.5
1160	9.65053	18.584	21.6075	-110.5	28.5
1161	10.4429	17.1871	21.457	-110.5	29.5
1162	11.0886	16.1383	22.4316	-110.5	30.5
1163	12.1514	17.2408	24.0223	-110.5	31.5
1164	10.8368	18.1564	23.5741	-110.5	32.5
1165	9.6658	16.0757	22.656	-110.5	33.5
1166	10.6133	12.9856	19.1253	-110.5	34.5
1167	10.0408	10.188	12.2654	-110.5	35.5
1168	7.4764	9.1799	8.34865	-110.5	36.5
1169	8.34408	8.68249	10.9435	-110.5	37.5
1170	9.03128	10.9297	13.0636	-110.5	38.5
1171	10.3127	12.2274	15.3544	-110.5	39.5
1172	11.5038	13.6589	18.1562	-110.5	40.5
1173	12.4991	14.0755	22.6845	-110.5	41.5
1174	11.5194	13.4294	23.3244	-110.5	42.5
1175	10.5509	11.8892	21.0249	-110.5	43.5
1176	8.93907	8.82604	18.9276	-110.5	44.5
1177	8.46098	7.52402	20.1919	-110.5	45.5
1178	7.30101	7.99016	22.3441	-110.5	46.5
1179	8.30209	11.091	24.9474	-110.5	47.5
1180	8.80071	12.5083	24.1666	-110.5	48.5
1181	8.72462	12.0242	23.1172	-110.5	49.5
1182	8.08494	10.8333	21.9013	-110.5	50.5
1183	7.22876	9.6082	19.8371	-110.5	51.5
1184	7.5689	8.4264	18.6501	-110.5	52.5
1185	6.97673	7.06604	16.3597	-110.5	53.5
1186	6.51216	6.77368	14.2323	-110.5	54.5
1187	5.75449	5.66107	14.3032	-110.5	55.5
1188	5.31458	5.04246	12.9313	-110.5	56.5
1189	4.65124	4.09855	11.382	-110.5	57.5
1190	4.78327	3.53698	11.0079	-110.5	58.5
1191	3.54255	3.47092	10.2107	-110.5	59.5
1192	4.76468	3.9304	9.79682	-110.5	60.5
1193	5.22036	4.11754	8.85838	-110.5	61.5
1194	5.80746	4.70698	8.86281	-110.5	62.5
1195	5.93974	5.84444	9.68379	-110.5	63.5
1196	4.96971	6.38294	9.32098	-110.5	64.5
1197	4.98724	6.69609	9.36226	-110.5	65.5
1198	5.80436	7.51615	10.836	-110.5	66.5
1199	7.21385	8.5424	12.2926	-110.5	67.5
1200	7.39298	7.95135	12.2049	-110.5	68.5
1201	7.24961	7.00129	11.2418	-110.5	69.5
1202	6.67305	6.19998	11.1547	-110.5	70.5
1203	6.18867	6.01538	11.508	-110.5	71.5
1204	6.74511	6.28999	10.5393	-110.5	72.5
1205	6.33187	6.72349	7.7779	-110.5	73.5
1206	6.4521	7.28096	10.1861	-110.5	74.5
1207	6.44641	7.64279	10.7825	-110.5	75.5
1208	6.56187	7.86818	10.8429	-110.5	76.5
1209	5.18577	7.61833	10.43	-110.5	77.5
1210	3.77619	6.5781	9.5735	-110.5	78.5
1211	3.02875	0.568624	2.97377	-110.5	79.5
1212	4.35546	2.02237	0.814453	-110.5	80.5
1213	3.83014	2.38118	1.09697	-110.5	81.5
1214	7.67235	14.221	15.6914	-111.5	-71.5
1215	3.81418	12.0952	11.9178	-111.5	-72.5
1216	2.27112	4.34116	7.47021	-111.5	-73.5
1217	1.18345	4.3721	7.43006	-111.5	-74.5
1218	0.167332	0.658086	0.87954	-111.5	-75.5
1219	0	0.0438529	0.209701	-111.5	-76.5
1220	0.0301511	0.027735	0.247811	-111.5	-77.5
1221	0	0.05547	0.248843	-111.5	-78.5
1222	0	0.16641	0.336269	-111.5	-79.5
1223	0	0.471495	1.26719	-111.5	-80.5
1224	0	1.19261	2.15311	-111.5	-81.5
1225	0	0.804315	2.12618	-111.5	-82.5
1226	0	0.33282	0.93315	-111.5	-83.5
1227	0	0.027735	0.083205	-111.5	-84.5
1228	0	0	0	-111.5	-85.5
1229	0	0	0	-111.5	-86.5
1230	0	0	0	-111.5	-87.5
1231	0	0	0	-111.5	-88.5
1232	11.2067	26.3253	35.5055	-111.5	21.5
1233	9.77872	25.1556	30.034	-111.5	22.5
1234	11.9787	23.5313	24.5846	-111.5	23.5
1235	18.6291	30.3355	34.6304	-111.5	24.5
1236	18.7072	19.5144	22.2636	-111.5	25.5
1237	5.07379	8.47132	18.8272	-111.5	26.5
1238	5.2176	4.7571	8.54888	-111.5	27.5
1239	5.75007	5.67656	8.12424	-111.5	28.5
1240	10.0419	15.9368	20.7657	-111.5	29.5
1241	11.9779	15.6467	18.284	-111.5	30.5
1242	13.0267	14.5994	17.016	-111.5	31.5
1243	11.6052	14.692	17.496	-111.5	32.5
1244	9.64967	14.0125	19.4926	-111.5	33.5
1245	8.41099	11.2507	18.8692	-111.5	34.5
1246	10.1452	10.9784	14.0248	-111.5	35.5
1247	8.28807	9.822	8.92837	-111.5	36.5
1248	7.76291	9.36184	9.95798	-111.5	37.5
1249	8.18783	10.3686	13.4414	-111.5	38.5
1250	10.2823	12.9984	15.5448	-111.5	39.5
1251	12.0507	14.9521	19.9633	-111.5	40.5
1252	12.5052	14.7336	23.242	-111.5	41.5
1253	11.6817	14.7078	23.6052	-111.5	42.5
1254	10.1127	12.7877	22.0623	-111.5	43.5
1255	8.72656	9.19601	18.2622	-111.5	44.5
1256	8.37219	6.74172	18.4473	-111.5	45.5
1257	7.281	7.14581	20.9276	-111.5	46.5
1258	7.93327	9.57086	23.7233	-111.5	47.5
1259	7.82768	10.922	22.9698	-111.5	48.5
1260	8.80262	10.4611	22.3166	-111.5	49.5
1261	8.3911	9.00631	19.4654	-111.5	50.5
1262	6.99919	7.79355	16.8253	-111.5	51.5
1263	6.86	7.3915	16.4022	-111.5	52.5
1264	6.43433	6.76653	15.1503	-111.5	53.5
1265	5.74197	6.43119	13.1563	-111.5	54.5
1266	5.3256	5.54623	13.1669	-111.5	55.5
1267	4.90519	4.30777	12.3101	-111.5	56.5
1268	4.52532	3.25397	10.8464	-111.5	57.5
1269	4.8281	3.14337	11.157	-111.5	58.5
1270	4.78171	3.31374	11.2341	-111.5	59.5
1271	4.23269	3.65389	10.3243	-111.5	60.5
1272	4.86782	4.1697	9.06639	-111.5	61.5
1273	5.49587	4.0928	8.99745	-111.5	62.5
1274	5.30864	5.41474	8.98476	-111.5	63.5
1275	4.57805	5.84565	8.77327	-111.5	64.5
1276	4.3067	6.25315	9.01294	-111.5	65.5
1277	5.0877	7.15197	10.5148	-111.5	66.5
1278	7.02387	7.86791	12.0239	-111.5	67.5
1279	7.6628	7.83232	12.3029	-111.5	68.5
1280	7.19696	6.94004	11.3797	-111.5	69.5
1281	6.65048	5.8875	11.1768	-111.5	70.5
1282	6.0182	5.75275	10.9529	-111.5	71.5
1283	6.56541	6.26656	10.909	-111.5	72.5
1284	6.20699	6.32089	7.84011	-111.5	73.5
1285	6.29784	7.03848	9.70505	-111.5	74.5
1286	6.18629	7.50729	10.5722	-111.5	75.5
1287	6.75442	8.30817	11.285	-111.5	76.5
1288	5.33181	8.07348	11.3081	-111.5	77.5
1289	4.28354	6.42623	9.17774	-111.5	78.5
1290	4.04475	1.51767	2.38607	-111.5	79.5
1291	4.23202	2.0306	1.33167	-111.5	80.5
1292	4.16213	2.49065	1.74356	-111.5	81.5
1293	7.89227	14.6101	15.8214	-112.5	-71.5
1294	3.69391	12.1438	12.0199	-112.5	-72.5
1295	2.84201	4.48839	7.66153	-112.5	-73.5
1296	1.3482	3.76042	6.74424	-112.5	-74.5
1297	0.1446	0.389115	0.650049	-112.5	-75.5
1298	0	0.0438529	0.196443	-112.5	-76.5
1299	0.040452	0.0375534	0.221302	-112.5	-77.5
1300	0	0.05547	0.304033	-112.5	-78.5
1301	0	0.138675	0.442603	-112.5	-79.5
1302	0	0.360555	1.32351	-112.5	-80.5
1303	0	1.08167	2.29014	-112.5	-81.5
1304	0	1.1094	2.28964	-112.5	-82.5
1305	0	0.471495	1.32026	-112.5	-83.5
1306	0	0	0.083205	-112.5	-84.5
1307	0	0	0	-112.5	-85.5
1308	0	0	0	-112.5	-86.5
1309	0	0	0	-112.5	-87.5
1310	0	0	0	-112.5	-88.5
1311	6.11474	13.8233	25.4237	-112.5	22.5
1312	5.20513	11.8123	26.0853	-112.5	23.5
1313	7.04486	16.1332	32.6699	-112.5	24.5
1314	17.9784	26.7714	32.0382	-112.5	25.5
1315	6.99238	8.52819	16.3102	-112.5	26.5
1316	6.01775	3.751	7.9425	-112.5	27.5
1317	5.5109	2.44336	7.44401	-112.5	28.5
1318	8.60605	13.6515	24.8944	-112.5	29.5
1319	12.5711	13.4653	18.1034	-112.5	30.5
1320	11.2936	11.7547	13.8793	-112.5	31.5
1321	10.9745	12.3085	13.6325	-112.5	32.5
1322	8.68417	12.4116	17.2054	-112.5	33.5
1323	7.87419	12.622	19.2095	-112.5	34.5
1324	10.211	10.7962	15.1106	-112.5	35.5
1325	7.87442	9.6892	9.09126	-112.5	36.5
1326	7.34851	9.92065	10.6353	-112.5	37.5
1327	7.2609	9.82782	13.4361	-112.5	38.5
1328	9.9249	11.7587	14.6512	-112.5	39.5
1329	11.6629	14.3375	19.2261	-112.5	40.5
1330	12.3427	15.7036	22.7958	-112.5	41.5
1331	11.9944	15.8214	24.2508	-112.5	42.5
1332	10.5445	14.0028	22.26	-112.5	43.5
1333	8.5638	9.57457	18.1618	-112.5	44.5
1334	8.20903	7.06807	16.974	-112.5	45.5
1335	7.65481	7.05307	17.9204	-112.5	46.5
1336	7.73956	8.99477	21.8299	-112.5	47.5
1337	7.99451	8.75703	20.6839	-112.5	48.5
1338	8.5912	8.67147	19.2177	-112.5	49.5
1339	8.52488	7.76017	16.2139	-112.5	50.5
1340	6.95228	6.9739	13.981	-112.5	51.5
1341	7.14106	6.49436	14.2786	-112.5	52.5
1342	5.68759	6.25628	13.4966	-112.5	53.5
1343	5.47508	6.53317	11.8808	-112.5	54.5
1344	5.16671	5.2252	12.3679	-112.5	55.5
1345	4.92687	4.36975	11.8751	-112.5	56.5
1346	4.88904	3.11987	11.1713	-112.5	57.5
1347	4.81292	3.14738	11.0825	-112.5	58.5
1348	5.10114	3.49663	11.8651	-112.5	59.5
1349	4.4652	3.6459	11.0564	-112.5	60.5
1350	4.52844	3.94871	9.45003	-112.5	61.5
1351	5.36139	3.83023	9.20972	-112.5	62.5
1352	4.9741	4.90248	9.17184	-112.5	63.5
1353	5.0723	5.7985	9.00681	-112.5	64.5
1354	5.1997	6.22061	9.45424	-112.5	65.5
1355	5.83281	6.65407	10.2658	-112.5	66.5
1356	7.4429	7.94162	12.0091	-112.5	67.5
1357	7.36734	7.74928	11.8247	-112.5	68.5
1358	7.1584	6.8178	11.5207	-112.5	69.5
1359	6.45312	6.16804	11.4117	-112.5	70.5
1360	6.36853	5.57223	11.1805	-112.5	71.5
1361	6.59441	6.15217	10.5304	-112.5	72.5
1362	6.43527	6.13992	8.13373	-112.5	73.5
1363	6.21913	6.76764	9.67185	-112.5	74.5
1364	6.62191	7.82225	10.7499	-112.5	75.5
1365	6.62818	8.25003	11.645	-112.5	76.5
1366	5.38948	7.96117	11.5487	-112.5	77.5
1367	4.4001	6.3163	8.97325	-112.5	78.5
1368	3.85746	1.9	2.62742	-112.5	79.5
1369	3.55293	2.51197	1.861	-112.5	80.5
1370	6.94277	14.366	16.0807	-113.5	-71.5
1371	2.69722	12.2356	11.8441	-113.5	-72.5
1372	2.42755	5.07086	7.7453	-113.5	-73.5
1373	1.55949	3.83785	6.67793	-113.5	-74.5
1374	0.168954	0.339494	0.605742	-113.5	-75.5
1375	0	0.0480384	0.138212	-113.5	-76.5
1376	0.0467099	0.0375534	0.220431	-113.5	-77.5
1377	0	0.05547	0.249615	-113.5	-78.5
1378	0	0.16641	0.55308	-113.5	-79.5
1379	0	0.49923	1.62832	-113.5	-80.5
1380	0.0301511	1.11206	2.67613	-113.5	-81.5
1381	0	1.0262	2.50505	-113.5	-82.5
1382	0	0.5547	1.51404	-113.5	-83.5
1383	0	0.027735	0.16641	-113.5	-84.5
1384	0	0	0	-113.5	-85.5
1385	0	0	0	-113.5	-86.5
1386	0	0	0	-113.5	-87.5
1387	0	0	0	-113.5	-88.5
1388	6.11746	9.8475	21.4593	-113.5	22.5
1389	6.48614	6.03517	16.4912	-113.5	23.5
1390	7.57188	6.66433	18.838	-113.5	24.5
1391	8.22334	9.72163	29.0153	-113.5	25.5
1392	13.7655	22.343	39.7578	-113.5	26.5
1393	14.8446	21.877	23.0405	-113.5	27.5
1394	8.45596	10.3452	9.68366	-113.5	28.5
1395	6.63869	10.744	23.9702	-113.5	29.5
1396	11.9368	13.3875	20.0734	-113.5	30.5
1397	11.27	11.1821	15.2416	-113.5	31.5
1398	10.5913	11.2001	14.7239	-113.5	32.5
1399	9.26276	11.1361	16.4361	-113.5	33.5
1400	9.19272	11.5867	17.699	-113.5	34.5
1401	7.07203	9.72872	14.5712	-113.5	35.5
1402	6.06967	8.00949	9.41826	-113.5	36.5
1403	5.94724	8.87013	9.38993	-113.5	37.5
1404	6.23636	7.48971	11.5733	-113.5	38.5
1405	7.04773	8.62945	12.4277	-113.5	39.5
1406	9.54034	12.0437	16.5488	-113.5	40.5
1407	10.4896	14.2306	21.678	-113.5	41.5
1408	11.5068	16.0717	23.5744	-113.5	42.5
1409	11.2124	14.6914	24.2604	-113.5	43.5
1410	9.25055	10.9504	22.1223	-113.5	44.5
1411	8.40005	8.12505	20.4532	-113.5	45.5
1412	7.77282	8.01628	21.16	-113.5	46.5
1413	7.49738	9.26974	23.1016	-113.5	47.5
1414	7.47723	8.96712	21.3995	-113.5	48.5
1415	8.05507	7.92384	18.6228	-113.5	49.5
1416	8.03721	6.42017	14.7748	-113.5	50.5
1417	7.33518	6.63788	11.2316	-113.5	51.5
1418	7.02966	6.84578	12.1265	-113.5	52.5
1419	5.88953	7.06059	12.5477	-113.5	53.5
1420	5.76529	6.5823	12.3284	-113.5	54.5
1421	4.91576	5.08995	12.1612	-113.5	55.5
1422	5.14149	4.64249	11.0282	-113.5	56.5
1423	5.0769	3.45725	10.7441	-113.5	57.5
1424	4.5906	3.36244	10.8556	-113.5	58.5
1425	5.28674	2.9476	11.9992	-113.5	59.5
1426	4.67064	2.98943	11.2561	-113.5	60.5
1427	4.44802	2.97983	9.47571	-113.5	61.5
1428	5.14428	3.35374	9.38869	-113.5	62.5
1429	4.70831	4.54118	8.99815	-113.5	63.5
1430	4.77	5.53085	8.94925	-113.5	64.5
1431	4.85602	5.86108	9.37741	-113.5	65.5
1432	5.45935	6.74846	9.81437	-113.5	66.5
1433	6.82413	7.58503	11.4782	-113.5	67.5
1434	6.96883	7.50649	11.4942	-113.5	68.5
1435	7.76747	7.26239	11.8622	-113.5	69.5
1436	6.74463	6.222	11.626	-113.5	70.5
1437	6.49512	5.75737	11.2007	-113.5	71.5
1438	6.79595	6.6575	10.7049	-113.5	72.5
1439	6.12617	5.96031	8.43174	-113.5	73.5
1440	5.77743	6.59918	9.21869	-113.5	74.5
1441	6.84138	7.50594	10.4204	-113.5	75.5
1442	6.50235	7.94766	11.3627	-113.5	76.5
1443	5.39149	7.86151	10.4773	-113.5	77.5
1444	4.2254	6.55383	9.1365	-113.5	78.5
1445	3.16596	0.960902	2.97041	-113.5	79.5
1446	2.86182	1.96977	2.37136	-113.5	80.5
1447	6.90992	14.8217	16.194	-114.5	-71.5
1448	2.90482	12.3888	11.6377	-114.5	-72.5
1449	2.29412	5.57698	7.74485	-114.5	-73.5
1450	0.734599	2.6465	5.59039	-114.5	-74.5
1451	0.185864	0.243637	0.409346	-114.5	-75.5
1452	0	0.0375534	0.148064	-114.5	-76.5
1453	0.064667	0.027735	0.223033	-114.5	-77.5
1454	0	0.027735	0.359308	-114.5	-78.5
1455	0	0.138675	0.798556	-114.5	-79.5
1456	0	0.693375	1.82325	-114.5	-80.5
1457	0.0301511	1.22296	2.70384	-114.5	-81.5
1458	0.0301511	0.973429	2.27875	-114.5	-82.5
1459	0	0.693375	1.64831	-114.5	-83.5
1460	0	0.083205	0.17097	-114.5	-84.5
1461	0	0	0	-114.5	-85.5
1462	0	0	0	-114.5	-86.5
1463	0	0	0	-114.5	-87.5
1464	0	0	0	-114.5	-88.5
1465	6.03683	4.53689	9.9	-114.5	24.5
1466	6.6335	5.08363	11.1006	-114.5	25.5
1467	5.85349	5.47844	16.1192	-114.5	26.5
1468	6.99071	10.1026	28.9217	-114.5	27.5
1469	16.6434	24.5082	35.3661	-114.5	28.5
1470	9.28659	15.101	26.2779	-114.5	29.5
1471	12.236	15.9313	23.3147	-114.5	30.5
1472	11.8589	13.7856	19.5543	-114.5	31.5
1473	10.8874	11.7077	16.6049	-114.5	32.5
1474	8.9672	9.35643	15.8009	-114.5	33.5
1475	8.51203	8.80697	15.8539	-114.5	34.5
1476	6.57918	9.40406	15.1519	-114.5	35.5
1477	5.85275	7.37842	10.6267	-114.5	36.5
1478	5.41725	6.14073	8.98435	-114.5	37.5
1479	3.16954	6.05634	11.5736	-114.5	38.5
1480	4.99802	6.24284	13.1884	-114.5	39.5
1481	7.74691	10.6714	16.3071	-114.5	40.5
1482	8.36195	13.5987	20.6129	-114.5	41.5
1483	10.2852	15.7822	23.3709	-114.5	42.5
1484	10.0376	15.5353	24.408	-114.5	43.5
1485	8.71933	12.6756	25.9303	-114.5	44.5
1486	7.45115	10.547	25.0821	-114.5	45.5
1487	7.96561	9.84271	24.4457	-114.5	46.5
1488	7.47744	10.5253	25.0703	-114.5	47.5
1489	7.48295	9.20361	21.9858	-114.5	48.5
1490	7.90482	8.05539	18.093	-114.5	49.5
1491	7.51985	6.2088	12.0429	-114.5	50.5
1492	7.92336	6.73604	9.09996	-114.5	51.5
1493	8.06151	6.99085	10.3399	-114.5	52.5
1494	6.95842	7.21658	10.8017	-114.5	53.5
1495	6.3848	6.85242	12.6181	-114.5	54.5
1496	5.11803	5.39574	11.5396	-114.5	55.5
1497	5.04183	4.43481	10.3258	-114.5	56.5
1498	4.99447	3.24786	10.5698	-114.5	57.5
1499	5.05456	3.71875	10.626	-114.5	58.5
1500	5.01764	2.69315	11.306	-114.5	59.5
1501	4.91586	2.35249	10.7386	-114.5	60.5
1502	4.30095	2.40811	9.2663	-114.5	61.5
1503	5.04975	2.9781	9.0469	-114.5	62.5
1504	4.83363	4.24607	8.69283	-114.5	63.5
1505	4.44749	5.33034	8.76879	-114.5	64.5
1506	4.8401	5.33705	8.97399	-114.5	65.5
1507	5.71987	6.33588	9.59033	-114.5	66.5
1508	6.8761	7.3627	11.0728	-114.5	67.5
1509	7.25469	7.47825	11.4294	-114.5	68.5
1510	7.84785	7.28738	11.5407	-114.5	69.5
1511	6.63415	6.29424	11.7306	-114.5	70.5
1512	6.52553	6.19469	11.6052	-114.5	71.5
1513	6.44594	6.30085	10.7328	-114.5	72.5
1514	6.42017	6.3886	9.34964	-114.5	73.5
1515	6.01339	6.60921	9.34768	-114.5	74.5
1516	6.51768	7.4885	10.0532	-114.5	75.5
1517	6.41674	7.66501	10.8926	-114.5	76.5
1518	5.08765	7.69078	10.3344	-114.5	77.5
1519	4.64265	6.67893	9.85149	-114.5	78.5
1520	6.68932	14.5028	16.2352	-115.5	-71.5
1521	3.38186	12.1686	11.6993	-115.5	-72.5
1522	2.37844	5.96758	8.69184	-115.5	-73.5
1523	0.597114	2.20681	4.81067	-115.5	-74.5
1524	0.143337	0.216025	0.416333	-115.5	-75.5
1525	0	0.0375534	0.103155	-115.5	-76.5
1526	0.064667	0.027735	0.145002	-115.5	-77.5
1527	0	0.05547	0.359308	-115.5	-78.5
1528	0	0.083205	0.881651	-115.5	-79.5
1529	0.0301511	0.640813	2.01942	-115.5	-80.5
1530	0	1.24808	2.55684	-115.5	-81.5
1531	0.0603023	1.20101	2.38411	-115.5	-82.5
1532	0	0.88752	1.59156	-115.5	-83.5
1533	0	0.16641	0.470134	-115.5	-84.5
1534	0	0.027735	0.027735	-115.5	-85.5
1535	0	0	0	-115.5	-86.5
1536	0	0	0	-115.5	-87.5
1537	0	0	0	-115.5	-88.5
1538	6.02854	5.20416	6.42677	-115.5	25.5
1539	5.6359	4.76235	6.26977	-115.5	26.5
1540	4.10731	3.84318	6.20242	-115.5	27.5
1541	4.18609	2.2942	5.80115	-115.5	28.5
1542	5.10523	4.49592	20.0801	-115.5	29.5
1543	11.0585	24.4238	26.2543	-115.5	30.5
1544	14.657	17.2646	26.9094	-115.5	31.5
1545	13.3564	15.0938	20.8363	-115.5	32.5
1546	9.61833	9.53711	15.7829	-115.5	33.5
1547	8.69614	7.20678	13.8925	-115.5	34.5
1548	5.82775	7.36347	13.8408	-115.5	35.5
1549	6.18551	7.58501	13.0682	-115.5	36.5
1550	4.19478	4.76368	9.87501	-115.5	37.5
1551	2.94282	6.48839	13.7057	-115.5	38.5
1552	3.92792	5.86721	14.6313	-115.5	39.5
1553	6.31107	8.0222	16.9008	-115.5	40.5
1554	7.35201	12.3794	19.7285	-115.5	41.5
1555	8.66	15.0966	22.8189	-115.5	42.5
1556	9.39993	15.8694	24.1919	-115.5	43.5
1557	8.0985	13.4898	26.6183	-115.5	44.5
1558	7.66855	11.8989	27.164	-115.5	45.5
1559	8.62231	11.6821	26.939	-115.5	46.5
1560	8.56502	11.307	26.2424	-115.5	47.5
1561	8.07838	9.486	22.61	-115.5	48.5
1562	8.41133	7.1375	16.9623	-115.5	49.5
1563	7.1854	5.46425	11.3145	-115.5	50.5
1564	8.07939	5.45866	7.98697	-115.5	51.5
1565	7.69858	6.67425	8.48808	-115.5	52.5
1566	7.54438	6.97753	9.79617	-115.5	53.5
1567	6.82282	6.35232	10.6961	-115.5	54.5
1568	6.10608	5.58249	11.0687	-115.5	55.5
1569	5.80583	5.05931	10.8891	-115.5	56.5
1570	5.44092	3.66753	10.5615	-115.5	57.5
1571	5.06063	3.20116	10.7996	-115.5	58.5
1572	4.30822	2.93585	10.8917	-115.5	59.5
1573	4.59436	2.59632	10.0267	-115.5	60.5
1574	4.7018	2.43874	9.54196	-115.5	61.5
1575	5.04009	3.60683	9.47193	-115.5	62.5
1576	4.40372	4.02986	8.82727	-115.5	63.5
1577	4.61001	4.96185	8.67083	-115.5	64.5
1578	4.735	4.98341	8.67578	-115.5	65.5
1579	5.43753	6.10876	9.37376	-115.5	66.5
1580	6.37204	6.99317	10.7501	-115.5	67.5
1581	7.07495	6.86119	11.0487	-115.5	68.5
1582	7.93793	7.50026	11.7774	-115.5	69.5
1583	6.97525	6.70881	11.4884	-115.5	70.5
1584	6.83512	6.45207	11.7122	-115.5	71.5
1585	6.66135	6.58465	10.9958	-115.5	72.5
1586	6.08264	6.28774	9.24756	-115.5	73.5
1587	6.11596	6.44011	9.81684	-115.5	74.5
1588	5.98483	7.38834	10.107	-115.5	75.5
1589	5.94846	7.41382	11.0592	-115.5	76.5
1590	5.48161	7.65904	10.1726	-115.5	77.5
1591	4.64811	6.47536	10.0294	-115.5	78.5
1592	7.17238	14.8435	16.1273	-116.5	-71.5
1593	3.8869	12.6559	12.148	-116.5	-72.5
1594	2.3975	6.56194	8.67978	-116.5	-73.5
1595	0.427679	2.0218	4.34105	-116.5	-74.5
1596	0.155505	0.13445	0.392722	-116.5	-75.5
1597	0.0301511	0.0375534	0.118213	-116.5	-76.5
1598	0.040452	0	0.119829	-116.5	-77.5
1599	0	0.05547	0.442603	-116.5	-78.5
1600	0	0.11094	0.881651	-116.5	-79.5
1601	0.0301511	0.779382	1.90411	-116.5	-80.5
1602	0	1.16487	2.66756	-116.5	-81.5
1603	0.0603023	1.36725	2.70775	-116.5	-82.5
1604	0	0.968808	1.69502	-116.5	-83.5
1605	0	0.249615	0.718617	-116.5	-84.5
1606	0	0.027735	0	-116.5	-85.5
1607	0	0	0	-116.5	-86.5
1608	0	0	0	-116.5	-87.5
1609	0	0	0	-116.5	-88.5
1610	4.75079	5.18556	7.52684	-116.5	25.5
1611	4.1509	4.30155	5.36749	-116.5	26.5
1612	2.53246	2.75923	3.42199	-116.5	27.5
1613	1.76163	1.06927	2.12838	-116.5	28.5
1614	2.3	1.85203	0.46188	-116.5	29.5
1615	1.20968	2.95973	7.76595	-116.5	30.5
1616	12.5355	16.2428	32.3379	-116.5	31.5
1617	13.7939	15.396	25.7876	-116.5	32.5
1618	13.4554	13.2454	21.0061	-116.5	33.5
1619	10.1872	8.63997	14.8425	-116.5	34.5
1620	8.13096	7.44327	15.4025	-116.5	35.5
1621	6.68627	8.61051	16.6706	-116.5	36.5
1622	5.04655	6.20653	14.4368	-116.5	37.5
1623	3.8419	7.84379	17.0204	-116.5	38.5
1624	3.34726	5.67257	16.3441	-116.5	39.5
1625	5.69095	6.88688	16.9859	-116.5	40.5
1626	7.49179	11.4663	19.9643	-116.5	41.5
1627	7.86731	13.8169	21.7719	-116.5	42.5
1628	8.42435	14.0407	23.7349	-116.5	43.5
1629	7.67572	13.6078	25.8538	-116.5	44.5
1630	7.39964	13.2385	26.8682	-116.5	45.5
1631	8.58497	12.8241	27.9071	-116.5	46.5
1632	8.63491	11.6032	27.0348	-116.5	47.5
1633	8.6217	9.40294	23.0524	-116.5	48.5
1634	7.99529	6.91578	15.7615	-116.5	49.5
1635	7.44654	5.7852	10.3744	-116.5	50.5
1636	7.83945	5.70012	6.39158	-116.5	51.5
1637	7.45336	5.32218	6.79413	-116.5	52.5
1638	7.0527	5.86194	8.01588	-116.5	53.5
1639	6.31972	5.44374	9.45784	-116.5	54.5
1640	5.80746	5.38996	10.1071	-116.5	55.5
1641	5.86614	4.8902	10.4456	-116.5	56.5
1642	4.95011	3.84396	10.4222	-116.5	57.5
1643	5.08785	3.18315	10.5353	-116.5	58.5
1644	4.27207	2.9887	10.2582	-116.5	59.5
1645	4.60071	3.18369	9.74618	-116.5	60.5
1646	4.60138	2.83919	9.69892	-116.5	61.5
1647	5.22299	3.78448	9.72988	-116.5	62.5
1648	4.50139	4.28614	8.92383	-116.5	63.5
1649	4.63881	4.78267	8.94795	-116.5	64.5
1650	5.18601	5.23011	8.61283	-116.5	65.5
1651	4.92408	5.83743	8.97204	-116.5	66.5
1652	5.22477	6.46054	10.3236	-116.5	67.5
1653	6.95764	6.57091	10.9689	-116.5	68.5
1654	7.83977	7.26205	11.4734	-116.5	69.5
1655	6.74119	6.67031	11.4742	-116.5	70.5
1656	7.14396	6.65176	11.6807	-116.5	71.5
1657	6.74835	6.38376	11.192	-116.5	72.5
1658	5.88086	5.99748	9.76937	-116.5	73.5
1659	5.89428	6.79704	9.8723	-116.5	74.5
1660	6.32428	7.41592	10.1992	-116.5	75.5
1661	5.86452	7.16322	10.9968	-116.5	76.5
1662	5.16993	7.8226	10.0198	-116.5	77.5
1663	5.28352	6.87318	10.5898	-116.5	78.5
1664	6.7866	15.6046	16.5553	-117.5	-71.5
1665	3.58608	12.7616	12.2021	-117.5	-72.5
1666	2.10048	6.82964	9.37843	-117.5	-73.5
1667	0.480151	1.88965	4.20645	-117.5	-74.5
1668	0.147093	0.151911	0.33817	-117.5	-75.5
1669	0	0.027735	0.0877058	-117.5	-76.5
1670	0.040452	0	0.11209	-117.5	-77.5
1671	0	0.05547	0.387629	-117.5	-78.5
1672	0.0301511	0.198391	0.829272	-117.5	-79.5
1673	0.0301511	0.888459	2.09578	-117.5	-80.5
1674	0	1.2404	2.74301	-117.5	-81.5
1675	0.0603023	1.35963	2.63022	-117.5	-82.5
1676	0	0.860754	1.8048	-117.5	-83.5
1677	0	0.22188	0.965627	-117.5	-84.5
1678	0	0.027735	0.027735	-117.5	-85.5
1679	0	0	0	-117.5	-86.5
1680	0	0	0	-117.5	-87.5
1681	0	0	0	-117.5	-88.5
1682	2.00333	1.98578	3.55715	-117.5	26.5
1683	2.14554	1.70098	2.25462	-117.5	27.5
1684	1.18462	2.87286	1.45029	-117.5	28.5
1685	2.22336	1.96977	0.793725	-117.5	29.5
1686	1.38564	0.550757	1.73205	-117.5	30.5
1687	0.953939	1.6773	1.25033	-117.5	31.5
1688	11.0318	14.3629	34.0489	-117.5	32.5
1689	13.383	13.4147	24.1188	-117.5	33.5
1690	12.7206	11.5188	19.9518	-117.5	34.5
1691	10.6296	9.69746	18.9888	-117.5	35.5
1692	8.23736	10.6968	20.5667	-117.5	36.5
1693	6.83072	9.26668	19.3231	-117.5	37.5
1694	5.51316	8.64056	20.9769	-117.5	38.5
1695	2.47702	6.19045	19.6556	-117.5	39.5
1696	4.90475	6.07932	18.6073	-117.5	40.5
1697	6.17577	9.26387	18.9395	-117.5	41.5
1698	6.5773	10.6812	19.4244	-117.5	42.5
1699	7.90257	10.5548	20.7502	-117.5	43.5
1700	7.41839	12.098	23.1695	-117.5	44.5
1701	7.64641	13.0007	25.598	-117.5	45.5
1702	8.13785	12.7975	26.6571	-117.5	46.5
1703	8.05088	10.8751	25.6125	-117.5	47.5
1704	8.65407	9.03877	21.2461	-117.5	48.5
1705	8.15154	6.8776	14.6955	-117.5	49.5
1706	7.75595	5.58726	8.88647	-117.5	50.5
1707	7.15036	5.05163	5.77012	-117.5	51.5
1708	7.1406	4.88337	6.07895	-117.5	52.5
1709	7.04213	5.64585	7.4675	-117.5	53.5
1710	6.59777	5.76048	8.80904	-117.5	54.5
1711	5.75992	4.90639	9.4884	-117.5	55.5
1712	6.03409	4.88715	9.73821	-117.5	56.5
1713	5.13037	4.07775	10.0543	-117.5	57.5
1714	5.05479	3.13305	10.0795	-117.5	58.5
1715	4.69094	2.94268	9.21218	-117.5	59.5
1716	4.39791	2.69161	9.25778	-117.5	60.5
1717	4.64022	3.11658	9.38318	-117.5	61.5
1718	5.00029	3.65662	9.83613	-117.5	62.5
1719	4.56992	4.24708	8.61586	-117.5	63.5
1720	4.92262	4.83635	8.32197	-117.5	64.5
1721	5.60704	5.1439	8.69478	-117.5	65.5
1722	4.80371	5.56594	9.11327	-117.5	66.5
1723	5.40145	6.32726	10.355	-117.5	67.5
1724	6.78076	6.69722	10.8619	-117.5	68.5
1725	7.78825	7.2049	11.2541	-117.5	69.5
1726	6.93413	6.69236	11.2136	-117.5	70.5
1727	7.1199	6.90102	11.7482	-117.5	71.5
1728	6.97841	6.32941	11.4206	-117.5	72.5
1729	5.63194	6.49505	10.0963	-117.5	73.5
1730	5.79103	6.29866	9.98085	-117.5	74.5
1731	6.34791	7.53886	10.0446	-117.5	75.5
1732	6.21776	7.60215	10.9651	-117.5	76.5
1733	5.22731	7.69374	9.5913	-117.5	77.5
1734	4.88954	6.83574	10.0641	-117.5	78.5
1735	6.4765	15.2441	16.6909	-118.5	-71.5
1736	3.86394	12.9755	12.5752	-118.5	-72.5
1737	1.86494	6.93179	9.45588	-118.5	-73.5
1738	0.500545	1.98643	3.72402	-118.5	-74.5
1739	0.166242	0.119293	0.382636	-118.5	-75.5
1740	0.0301511	0	0.119293	-118.5	-76.5
1741	0.040452	0	0.119829	-118.5	-77.5
1742	0	0.083205	0.387629	-118.5	-78.5
1743	0.0301511	0.225889	0.909353	-118.5	-79.5
1744	0.0301511	0.999295	2.37095	-118.5	-80.5
1745	0	1.40557	2.89496	-118.5	-81.5
1746	0.0603023	1.46581	2.59294	-118.5	-82.5
1747	0.0301511	0.830199	1.69845	-118.5	-83.5
1748	0	0.38829	1.0728	-118.5	-84.5
1749	0	0.027735	0.027735	-118.5	-85.5
1750	0	0	0	-118.5	-86.5
1751	0	0	0	-118.5	-87.5
1752	0	0	0	-118.5	-88.5
1753	1.2897	0.519615	0.404145	-118.5	31.5
1754	0.953939	2.60256	1.81475	-118.5	32.5
1755	9.57068	11.3963	28.5499	-118.5	33.5
1756	12.1512	13.9667	22.5831	-118.5	34.5
1757	12.3816	12.4893	23.3477	-118.5	35.5
1758	10.297	12.7001	24.5469	-118.5	36.5
1759	9.20042	11.2474	23.849	-118.5	37.5
1760	6.36959	9.35487	23.4433	-118.5	38.5
1761	3.10076	6.19599	22.3828	-118.5	39.5
1762	4.16247	5.74418	20.2687	-118.5	40.5
1763	5.6049	8.63678	18.9249	-118.5	41.5
1764	5.64886	9.01494	19.3025	-118.5	42.5
1765	6.74482	8.60238	19.318	-118.5	43.5
1766	6.67448	9.83519	21.4552	-118.5	44.5
1767	7.97848	11.3877	23.077	-118.5	45.5
1768	7.36699	11.7195	24.1565	-118.5	46.5
1769	7.07348	10.298	23.2623	-118.5	47.5
1770	7.62454	9.02472	19.6113	-118.5	48.5
1771	7.09422	6.38949	13.1902	-118.5	49.5
1772	6.98605	5.40931	7.68265	-118.5	50.5
1773	6.72747	4.58414	5.19503	-118.5	51.5
1774	7.08069	5.03577	5.45091	-118.5	52.5
1775	7.47007	5.96722	7.69984	-118.5	53.5
1776	6.82969	5.86716	8.29793	-118.5	54.5
1777	5.74899	4.69298	8.60092	-118.5	55.5
1778	5.60751	4.86272	9.41219	-118.5	56.5
1779	5.2503	4.41013	9.82637	-118.5	57.5
1780	4.90777	3.66947	9.04762	-118.5	58.5
1781	4.80621	2.64422	8.76719	-118.5	59.5
1782	4.88469	2.67359	8.83746	-118.5	60.5
1783	5.04957	3.67233	8.9843	-118.5	61.5
1784	5.28031	3.98362	9.09574	-118.5	62.5
1785	4.615	4.18592	8.56519	-118.5	63.5
1786	4.45911	4.75159	8.06913	-118.5	64.5
1787	5.50306	5.06902	8.83397	-118.5	65.5
1788	5.23125	5.21374	9.00955	-118.5	66.5
1789	5.26408	6.37202	10.4571	-118.5	67.5
1790	6.4535	6.71337	10.8757	-118.5	68.5
1791	7.29641	6.66413	11.2069	-118.5	69.5
1792	6.96363	6.40594	11.5065	-118.5	70.5
1793	6.76866	6.67678	11.3143	-118.5	71.5
1794	7.14648	6.59396	11.8862	-118.5	72.5
1795	5.67441	6.65814	10.9384	-118.5	73.5
1796	5.93579	6.25138	10.4501	-118.5	74.5
1797	6.28142	7.32774	9.80796	-118.5	75.5
1798	6.41184	7.23815	10.6536	-118.5	76.5
1799	5.41746	7.3565	9.75334	-118.5	77.5
1800	4.80335	6.40605	9.80343	-118.5	78.5
1801	6.66236	15.4782	17.1671	-119.5	-71.5
1802	3.73068	13.0559	12.225	-119.5	-72.5
1803	2.01569	7.39362	9.34059	-119.5	-73.5
1804	0.574614	2.1266	3.229	-119.5	-74.5
1805	0.246798	0.0967418	0.264575	-119.5	-75.5
1806	0.0301511	0	0.104391	-119.5	-76.5
1807	0.040452	0	0.0967418	-119.5	-77.5
1808	0	0.05547	0.387629	-119.5	-78.5
1809	0.0301511	0.363917	1.12814	-119.5	-79.5
1810	0.0301511	1.05551	2.4287	-119.5	-80.5
1811	0.0301511	1.43098	3.0035	-119.5	-81.5
1812	0.0603023	1.3811	2.63614	-119.5	-82.5
1813	0	0.913362	1.83795	-119.5	-83.5
1814	0	0.360555	1.10047	-119.5	-84.5
1815	0	0.027735	0.027735	-119.5	-85.5
1816	0	0	0	-119.5	-86.5
1817	0	0	0	-119.5	-87.5
1818	0	0	0	-119.5	-88.5
1819	1.34536	3.29242	2.09523	-119.5	31.5
1820	1.43643	1.82483	2.52389	-119.5	32.5
1821	4.80522	8.02443	22.9282	-119.5	33.5
1822	7.44202	10.4837	23.5564	-119.5	34.5
1823	7.30219	11.5013	21.1926	-119.5	35.5
1824	7.80664	10.7831	23.6355	-119.5	36.5
1825	7.641	10.5709	23.5105	-119.5	37.5
1826	6.04769	7.00579	19.8477	-119.5	38.5
1827	5.27311	5.60366	19.1346	-119.5	39.5
1828	4.87858	7.03224	19.2756	-119.5	40.5
1829	5.24547	7.99824	19.2346	-119.5	41.5
1830	5.95933	8.49734	19.5281	-119.5	42.5
1831	6.42212	8.28595	18.7998	-119.5	43.5
1832	6.19278	8.11189	19.5532	-119.5	44.5
1833	6.95793	8.72025	20.0708	-119.5	45.5
1834	6.98502	9.35177	20.3413	-119.5	46.5
1835	6.46809	9.19358	20.6638	-119.5	47.5
1836	6.88521	8.44007	18.1363	-119.5	48.5
1837	7.08539	5.97099	12.402	-119.5	49.5
1838	6.36759	4.75248	6.95929	-119.5	50.5
1839	6.83788	4.7236	5.02347	-119.5	51.5
1840	6.89264	5.03199	5.14201	-119.5	52.5
1841	6.88285	4.95992	6.46434	-119.5	53.5
1842	6.67627	5.48268	7.74597	-119.5	54.5
1843	6.20717	4.67981	8.36967	-119.5	55.5
1844	5.50015	4.85818	7.92792	-119.5	56.5
1845	5.48454	5.08208	8.90239	-119.5	57.5
1846	5.38655	3.63514	8.07006	-119.5	58.5
1847	5.08886	3.26816	8.36485	-119.5	59.5
1848	4.64551	3.09715	7.8773	-119.5	60.5
1849	5.05261	3.34378	8.36736	-119.5	61.5
1850	4.73887	3.90558	8.59672	-119.5	62.5
1851	4.37906	4.1584	7.92334	-119.5	63.5
1852	4.50339	4.80795	7.86315	-119.5	64.5
1853	5.61043	5.23905	8.80699	-119.5	65.5
1854	5.05851	5.12025	9.14199	-119.5	66.5
1855	5.13135	6.43785	10.3743	-119.5	67.5
1856	6.47577	6.73444	10.8708	-119.5	68.5
1857	7.03279	6.72954	11.0145	-119.5	69.5
1858	7.21128	6.32119	11.6631	-119.5	70.5
1859	6.9436	6.71898	11.25	-119.5	71.5
1860	7.00269	6.46523	11.4612	-119.5	72.5
1861	5.89177	6.7605	11.2609	-119.5	73.5
1862	5.86875	6.52417	10.5524	-119.5	74.5
1863	6.19669	7.02156	9.42254	-119.5	75.5
1864	5.97367	6.81492	9.63488	-119.5	76.5
1865	5.08962	6.93655	9.30211	-119.5	77.5
1866	4.52169	6.25772	9.68492	-119.5	78.5
1867	13.5183	14.9246	16.5412	-12.5	-70.5
1868	7.88815	7.23385	8.58297	-12.5	-71.5
1869	4.29545	5.31592	7.2924	-12.5	-72.5
1870	0.422116	0.658962	2.80345	-12.5	-73.5
1871	0.0603023	0.027735	0.625628	-12.5	-74.5
1872	0	0	0.0967418	-12.5	-75.5
1873	0	0	0.027735	-12.5	-76.5
1874	0	0	0	-12.5	-77.5
1875	0	0	0	-12.5	-78.5
1876	0	0	0	-12.5	-79.5
1877	0	0	0.05547	-12.5	-80.5
1878	0	0	0.085485	-12.5	-81.5
1879	0	0	0.027735	-12.5	-82.5
1880	0	0	0	-12.5	-83.5
1881	0	0	0	-12.5	-84.5
1882	0	0	0	-12.5	-85.5
1883	0	0	0	-12.5	-86.5
1884	0	0	0	-12.5	-87.5
1885	0	0	0	-12.5	-88.5
1886	28.0913	62.6488	76.7136	-12.5	10.5
1887	26.6401	57.4643	67.2913	-12.5	11.5
1888	28.7486	49.2872	50.0531	-12.5	12.5
1889	23.629	43.8009	40.2692	-12.5	13.5
1890	23.9765	38.8891	39.2244	-12.5	14.5
1891	22.427	33.2756	33.3554	-12.5	15.5
1892	19.4336	27.5769	31.4212	-12.5	16.5
1893	15.3045	22.6338	30.2832	-12.5	17.5
1894	13.7412	20.1793	29.0389	-12.5	18.5
1895	15.8021	17.0122	24.412	-12.5	19.5
1896	16.5942	16.1276	20.7364	-12.5	20.5
1897	14.9855	15.1949	20.2098	-12.5	21.5
1898	12.4809	14.8379	20.9325	-12.5	22.5
1899	11.7082	15.9166	22.4182	-12.5	23.5
1900	10.3277	16.5224	25.2555	-12.5	24.5
1901	11.5184	16.1725	27.8066	-12.5	25.5
1902	12.4726	16.9904	31.6116	-12.5	26.5
1903	13.1412	19.1912	40.6497	-12.5	27.5
1904	2.45764	5.15978	15.577	-12.5	28.5
1905	2.1	3.15647	6.16955	-12.5	29.5
1906	23.9988	35.0848	13.7448	-12.5	3.5
1907	1.56205	3.52467	6.98737	-12.5	30.5
1908	5.63471	6.44696	9.52523	-12.5	31.5
1909	6.2554	7.59627	9.90421	-12.5	32.5
1910	32.146	40.4045	14.3503	-12.5	4.5
1911	41.8839	51.442	21.7371	-12.5	5.5
1912	5.17333	1.88237	3.86307	-12.5	50.5
1913	4.48367	3.35112	5.08167	-12.5	51.5
1914	4.40151	2.34592	5.15073	-12.5	52.5
1915	6.68606	5.1316	7.78481	-12.5	53.5
1916	5.90931	4.46766	8.02766	-12.5	54.5
1917	5.52178	5.1	7.47953	-12.5	55.5
1918	35.5949	59.0445	25.9145	-12.5	6.5
1919	5.90254	14.1047	18.5462	-12.5	63.5
1920	6.22174	13.1001	16.3698	-12.5	64.5
1921	3.53601	10.2051	13.3671	-12.5	65.5
1922	32.8638	61.7207	46.197	-12.5	7.5
1923	2.0664	2.45832	12.344	-12.5	79.5
1924	35.8124	74.3924	87.2659	-12.5	8.5
1925	3.0348	4.10731	11.1698	-12.5	80.5
1926	2.10317	4.47363	10.8029	-12.5	81.5
1927	2.63122	5.08363	9.35111	-12.5	82.5
1928	2.48462	5.75355	4.10163	-12.5	83.5
1929	1.94679	2.40069	2.76827	-12.5	84.5
1930	30.0166	68.2893	79.4755	-12.5	9.5
1931	6.69179	15.6005	17.8844	-120.5	-71.5
1932	3.38851	12.6985	11.9418	-120.5	-72.5
1933	2.00175	7.36978	9.5565	-120.5	-73.5
1934	0.818313	2.22817	2.93017	-120.5	-74.5
1935	0.219089	0.119829	0.351553	-120.5	-75.5
1936	0.0301511	0.027735	0.0877058	-120.5	-76.5
1937	0.0301511	0.05547	0.0967418	-120.5	-77.5
1938	0	0.083205	0.360199	-120.5	-78.5
1939	0.0301511	0.474612	1.26192	-120.5	-79.5
1940	0.0301511	1.38795	2.58683	-120.5	-80.5
1941	0.0447214	1.71034	3.25078	-120.5	-81.5
1942	0.064667	1.35831	2.75213	-120.5	-82.5
1943	0.0301511	0.939995	1.93649	-120.5	-83.5
1944	0	0.526965	1.29422	-120.5	-84.5
1945	0	0.027735	0.05547	-120.5	-85.5
1946	0	0	0	-120.5	-86.5
1947	0	0	0	-120.5	-87.5
1948	0	0	0	-120.5	-88.5
1949	2.62742	2.50067	3.01164	-120.5	32.5
1950	1.70587	2.55799	2.32594	-120.5	33.5
1951	1.10151	4.3501	4.1501	-120.5	34.5
1952	5.38282	8.48199	17.8408	-120.5	35.5
1953	4.10592	11.3342	17.6593	-120.5	36.5
1954	4.74499	10.3812	18.8452	-120.5	37.5
1955	6.68638	6.52758	15.8015	-120.5	38.5
1956	7.29203	6.60838	14.6974	-120.5	39.5
1957	7.16507	8.43382	17.5157	-120.5	40.5
1958	5.99174	8.11217	19.2237	-120.5	41.5
1959	5.25155	8.2547	19.2781	-120.5	42.5
1960	5.2741	7.8448	19.2444	-120.5	43.5
1961	5.00327	6.45838	18.8674	-120.5	44.5
1962	4.71128	6.66214	18.8138	-120.5	45.5
1963	5.63329	6.98222	17.7225	-120.5	46.5
1964	6.15777	7.71995	16.2214	-120.5	47.5
1965	6.50896	7.6154	15.2671	-120.5	48.5
1966	6.40531	5.99536	11.0452	-120.5	49.5
1967	6.15197	4.61458	6.16894	-120.5	50.5
1968	6.18932	4.97704	4.92809	-120.5	51.5
1969	6.52106	5.21917	4.75808	-120.5	52.5
1970	6.98127	5.19894	6.11179	-120.5	53.5
1971	7.58868	5.27054	7.40325	-120.5	54.5
1972	6.9823	4.89922	8.5225	-120.5	55.5
1973	5.52638	5.14247	7.15744	-120.5	56.5
1974	5.10538	4.86389	8.14694	-120.5	57.5
1975	4.63238	3.89067	7.82405	-120.5	58.5
1976	5.1965	3.8526	7.76343	-120.5	59.5
1977	3.96342	3.16347	7.27314	-120.5	60.5
1978	3.95451	3.30635	6.92694	-120.5	61.5
1979	4.81313	4.13579	7.69972	-120.5	62.5
1980	4.70719	4.12772	7.84496	-120.5	63.5
1981	4.93385	4.93718	7.62911	-120.5	64.5
1982	5.45186	5.14765	8.97196	-120.5	65.5
1983	4.93986	4.93387	9.35418	-120.5	66.5
1984	5.05274	5.98197	10.0892	-120.5	67.5
1985	5.9865	7.05146	10.8534	-120.5	68.5
1986	6.49361	6.42269	10.8797	-120.5	69.5
1987	7.02891	6.23844	11.3085	-120.5	70.5
1988	7.03406	6.44391	11.1548	-120.5	71.5
1989	7.35384	6.59181	11.3863	-120.5	72.5
1990	6.01184	6.33398	11.1506	-120.5	73.5
1991	5.79628	6.15107	10.334	-120.5	74.5
1992	5.65952	6.50877	8.19244	-120.5	75.5
1993	5.8592	6.45172	8.89929	-120.5	76.5
1994	4.95626	6.2652	9.10764	-120.5	77.5
1995	3.1348	1.71979	6.9532	-120.5	78.5
1996	6.42612	15.8785	17.9122	-121.5	-71.5
1997	3.55668	12.2798	11.4699	-121.5	-72.5
1998	1.97332	5.06327	9.14194	-121.5	-73.5
1999	0.711465	2.29928	2.86759	-121.5	-74.5
[truncated: 28,158 more rows]

## Sheet: SD_In-Mrsos-Rsds
	SDrcp26	SDrcp45	SDrcp85	x	y
1	0	0	0	-0.5	-68.5
2	0	0	0	-0.5	-69.5
3	2.6685	2.87739	2.31084	-0.5	-70.5
4	3.52405	4.19083	4.06826	-0.5	-71.5
5	1.59003	1.97081	3.56	-0.5	-72.5
6	1.91904	2.05327	3.92141	-0.5	-73.5
7	0.977195	1.4569	3.23924	-0.5	-74.5
8	1.19423	1.51247	2.54362	-0.5	-75.5
9	1.11396	1.7246	2.76672	-0.5	-76.5
10	1.26023	1.57399	2.69691	-0.5	-77.5
11	1.86162	1.85493	2.97242	-0.5	-78.5
12	2.00341	2.13949	2.37136	-0.5	-79.5
13	1.52435	2.04554	2.43921	-0.5	-80.5
14	0.869273	1.40749	2.00061	-0.5	-81.5
15	0.953177	1.49696	2.04998	-0.5	-82.5
16	0.860338	1.47083	2.11439	-0.5	-83.5
17	0.53445	1.19609	1.76711	-0.5	-84.5
18	0.721488	1.12728	2.28997	-0.5	-85.5
19	0.945516	1.40526	1.69221	-0.5	-86.5
20	0.815197	1.09965	1.41031	-0.5	-87.5
21	0.610663	0.704564	1.172	-0.5	-88.5
22	0	0	0	-0.5	1.5
23	11.8173	16.0499	38.1149	-0.5	10.5
24	8.11324	16.8258	30.3669	-0.5	11.5
25	8.98288	14.9275	17.497	-0.5	12.5
26	31.3045	31.4723	27.9057	-0.5	13.5
27	11.77	20.6117	22.8601	-0.5	14.5
28	8.89421	16.5839	20.9427	-0.5	15.5
29	8.03341	16.5612	23.5188	-0.5	16.5
30	9.1899	17.2318	26.9482	-0.5	17.5
31	24.5318	19.5332	36.0157	-0.5	18.5
32	12.1025	27.1135	25.2128	-0.5	19.5
33	0	0	0	-0.5	2.5
34	15.6562	28.546	31.3783	-0.5	20.5
35	17.0831	36.2086	38.0557	-0.5	21.5
36	37.9788	42.7223	34.3332	-0.5	22.5
37	14.114	42.9345	55.3029	-0.5	23.5
38	4.4702	46.375	48.7093	-0.5	24.5
39	13.757	37.7567	25.3897	-0.5	25.5
40	14.1595	26.0826	6.93005	-0.5	26.5
41	5.26175	2.76401	4.59239	-0.5	27.5
42	24.1964	15.041	41.5041	-0.5	28.5
43	4.60914	7.0571	24.6007	-0.5	29.5
44	0.519615	0.34641	1.38564	-0.5	3.5
45	2.98609	7.74762	3.5587	-0.5	30.5
46	7.72688	18.7097	41.4321	-0.5	31.5
47	11.1093	13.8531	19.753	-0.5	32.5
48	8.1691	17.3529	24.4546	-0.5	33.5
49	7.00383	11.9556	14.9463	-0.5	34.5
50	7.89727	12.6293	19.0517	-0.5	35.5
51	7.72604	11.5884	14.8911	-0.5	36.5
52	6.98457	9.55341	12.668	-0.5	37.5
53	11.7662	18.0959	17.2768	-0.5	38.5
54	13.9444	25.179	33.811	-0.5	39.5
55	12.7302	26.2831	26.4964	-0.5	4.5
56	9.346	27.2662	40.3732	-0.5	40.5
57	9.94308	28.6219	42.7017	-0.5	41.5
58	12.2087	24.7422	44.371	-0.5	42.5
59	13.507	13.4534	24.234	-0.5	43.5
60	10.2228	13.441	20.8094	-0.5	44.5
61	9.97335	14.9804	19.5812	-0.5	45.5
62	12.5271	17.4161	20.7826	-0.5	46.5
63	12.195	16.2075	19.8945	-0.5	47.5
64	11.9406	15.5729	19.9079	-0.5	48.5
65	11.8403	16.5192	20.7647	-0.5	49.5
66	7.9046	15.1803	26.8775	-0.5	5.5
67	10.6807	15.9515	21.4441	-0.5	50.5
68	12.8394	17.073	21.525	-0.5	51.5
69	14.7686	15.2333	19.4249	-0.5	52.5
70	12.7103	15.1222	16.7355	-0.5	53.5
71	0.450925	2.10713	2.71539	-0.5	54.5
72	2.9023	11.114	7.00571	-0.5	55.5
73	3.98372	7.27461	4.04145	-0.5	56.5
74	0	0	0	-0.5	57.5
75	0	0	0	-0.5	58.5
76	0	0	0	-0.5	59.5
77	12.2312	17.5529	19.7908	-0.5	6.5
78	0	0	0	-0.5	60.5
79	0	0	0	-0.5	61.5
80	0	0	0	-0.5	62.5
81	11.816	18.2724	19.317	-0.5	7.5
82	12.3014	20.6405	18.9696	-0.5	8.5
83	11.8666	20.7419	28.1059	-0.5	9.5
84	0	0	0	-1.5	-68.5
85	0	0	0	-1.5	-69.5
86	3.21646	3.50013	2.82064	-1.5	-70.5
87	3.78024	4.30349	4.47719	-1.5	-71.5
88	1.78351	2.40896	3.29592	-1.5	-72.5
89	1.89971	1.92014	3.43459	-1.5	-73.5
90	1.16283	1.56958	3.12953	-1.5	-74.5
91	1.00806	2.02298	2.44323	-1.5	-75.5
92	0.98026	1.81331	2.42241	-1.5	-76.5
93	1.13778	1.82809	2.62278	-1.5	-77.5
94	1.78382	1.89497	2.80421	-1.5	-78.5
95	1.82941	2.19522	2.47202	-1.5	-79.5
96	1.78116	2.16848	2.63402	-1.5	-80.5
97	1.02114	1.70606	2.11281	-1.5	-81.5
98	0.951172	1.49692	2.12793	-1.5	-82.5
99	0.853336	1.4163	2.20524	-1.5	-83.5
100	0.904434	1.4032	1.97068	-1.5	-84.5
101	0.615556	1.10192	2.22417	-1.5	-85.5
102	0.874175	1.36513	1.59763	-1.5	-86.5
103	0.757988	1.17359	1.35684	-1.5	-87.5
104	0.627404	0.610485	1.23247	-1.5	-88.5
105	0	0	0	-1.5	1.5
106	13.2591	21.8405	39.5457	-1.5	10.5
107	10.9714	18.2558	30.3298	-1.5	11.5
108	12.0731	15.1728	18.1833	-1.5	12.5
109	23.3374	27.3533	24.0141	-1.5	13.5
110	9.03096	19.0195	22.9205	-1.5	14.5
111	9.32539	17.9575	21.7698	-1.5	15.5
112	8.74543	16.9253	23.0314	-1.5	16.5
113	8.12407	15.5344	24.2478	-1.5	17.5
114	10.1526	14.3487	23.3802	-1.5	18.5
115	23.6933	25.2455	30.1681	-1.5	19.5
116	0	0	0	-1.5	2.5
117	12.444	21.964	39.8691	-1.5	20.5
118	19.1264	45.9855	55.4019	-1.5	21.5
119	17.2893	34.5949	40.3269	-1.5	22.5
120	10.6516	41.8144	48.1024	-1.5	23.5
121	16.3729	30.236	26.6455	-1.5	24.5
122	2.97431	31.352	7.24056	-1.5	25.5
123	3.04282	1.93218	2.94473	-1.5	26.5
124	2.69521	1.76581	4.59345	-1.5	27.5
125	2.80694	4.05146	7.89859	-1.5	28.5
126	2.71487	4.77171	5.64692	-1.5	29.5
127	1.90526	2.19393	7.39008	-1.5	3.5
128	3.86323	6.52033	5.05938	-1.5	30.5
129	15.3566	18.096	41.4125	-1.5	31.5
130	7.06191	15.8557	20.2685	-1.5	32.5
131	6.87124	19.3403	26.7122	-1.5	33.5
132	9.55477	20.7185	31.821	-1.5	34.5
133	9.03074	15.1382	26.8061	-1.5	35.5
134	8.10794	13.3802	16.5125	-1.5	36.5
135	9.39572	13.0317	11.5239	-1.5	37.5
136	13.2577	21.2415	20.7585	-1.5	38.5
137	13.6088	22.6747	28.1446	-1.5	39.5
138	11.6545	34.0647	41.7993	-1.5	4.5
139	12.9853	32.699	47.6888	-1.5	40.5
140	6.80799	31.5726	49.8564	-1.5	41.5
141	12.8086	23.8926	43.5474	-1.5	42.5
142	14.1083	9.475	21.8486	-1.5	43.5
143	10.3879	9.23024	15.7262	-1.5	44.5
144	9.99688	10.3442	13.8719	-1.5	45.5
145	11.9936	14.2995	20.2077	-1.5	46.5
146	11.3186	13.8142	17.1134	-1.5	47.5
147	10.7772	13.8903	17.6842	-1.5	48.5
148	11.7371	14.0877	17.2976	-1.5	49.5
149	8.10657	17.7825	31.6256	-1.5	5.5
150	11.8112	15.0463	19.2463	-1.5	50.5
151	14.4181	18.3425	20.3811	-1.5	51.5
152	14.4559	15.0007	18.2165	-1.5	52.5
153	14.2975	12.7714	16.2896	-1.5	53.5
154	10.2699	8.00186	11.6354	-1.5	54.5
155	8.31361	7.12664	10.7584	-1.5	55.5
156	5.62939	5.11892	7.02163	-1.5	56.5
157	6.4392	2.09841	11.4094	-1.5	57.5
158	5.54256	1.21244	0.288675	-1.5	58.5
159	0	0	0	-1.5	59.5
160	12.9534	13.9157	19.5753	-1.5	6.5
161	0	0	0	-1.5	60.5
162	0	0	0	-1.5	61.5
163	0	0	0	-1.5	62.5
164	9.70866	15.4155	17.9258	-1.5	7.5
165	11.0713	21.273	21.4622	-1.5	8.5
166	16.1683	21.8266	33.1599	-1.5	9.5
167	0	0	0	-10.5	-68.5
168	1.84752	4.84974	10.2191	-10.5	-69.5
169	7.14353	7.63741	7.36501	-10.5	-70.5
170	2.33359	5.88067	9.33591	-10.5	-71.5
171	0.757628	3.75385	5.79538	-10.5	-72.5
172	1.20235	2.53744	4.04104	-10.5	-73.5
173	1.47192	2.14321	4.21067	-10.5	-74.5
174	1.50006	2.39318	3.78443	-10.5	-75.5
175	0.774949	2.06121	2.8572	-10.5	-76.5
176	1.63268	1.86754	2.86909	-10.5	-77.5
177	1.76455	1.89939	2.277	-10.5	-78.5
178	1.68345	1.81514	2.76943	-10.5	-79.5
179	2.12385	2.33004	3.53856	-10.5	-80.5
180	1.87641	2.51047	3.77385	-10.5	-81.5
181	1.37027	2.56077	3.00532	-10.5	-82.5
182	1.20943	1.70888	2.37328	-10.5	-83.5
183	0.928831	1.65707	2.25061	-10.5	-84.5
184	0.966813	1.29625	2.10667	-10.5	-85.5
185	0.968973	1.15353	1.63052	-10.5	-86.5
186	0.613633	0.841778	1.01848	-10.5	-87.5
187	0.810051	0.670247	1.23247	-10.5	-88.5
188	0	0	0	-10.5	1.5
189	3.6569	6.63013	16.986	-10.5	10.5
190	8.50922	20.5018	18.3054	-10.5	11.5
191	11.355	16.1345	30.725	-10.5	12.5
192	11.4562	16.9412	25.827	-10.5	13.5
193	8.16802	12.5256	18.6752	-10.5	14.5
194	11.2968	14.7141	18.9695	-10.5	15.5
195	10.1812	16.8388	21.1144	-10.5	16.5
196	8.52128	35.8502	27.6554	-10.5	17.5
197	8.98613	19.7105	26.8788	-10.5	18.5
198	11.7224	17.6729	26.2428	-10.5	19.5
199	0	0	0	-10.5	2.5
200	11.961	13.2456	21.599	-10.5	20.5
201	10.1844	7.98576	14.1963	-10.5	21.5
202	8.22932	4.29382	9.28773	-10.5	22.5
203	32.1437	30.7937	20.8566	-10.5	23.5
204	6.67909	50.0935	22.1999	-10.5	24.5
205	9.1062	19.2869	15.1123	-10.5	25.5
206	28.3547	26.0716	35.9129	-10.5	26.5
207	27.1275	34.9071	39.0596	-10.5	27.5
208	16.5895	15.9112	19.3393	-10.5	28.5
209	13.9309	24.8013	35.4768	-10.5	29.5
210	2.65581	7.39008	15.7039	-10.5	3.5
211	10.6383	23.741	44.1735	-10.5	30.5
212	14.2174	22.7111	47.3374	-10.5	31.5
213	12.0666	31.5233	58.6588	-10.5	32.5
214	1.78979	3.81051	5.54256	-10.5	33.5
215	0	0	0	-10.5	34.5
216	0	0	0	-10.5	35.5
217	5.19615	2.19393	6.11991	-10.5	36.5
218	1.90526	4.90748	18.9371	-10.5	37.5
219	20.5491	25.5176	34.7548	-10.5	38.5
220	18.9184	23.2336	32.6111	-10.5	39.5
221	2.81603	4.03361	5.06392	-10.5	4.5
222	2.07846	3.23316	12.8172	-10.5	40.5
223	4.67654	4.56107	15.0111	-10.5	41.5
224	0.11547	0.057735	2.3094	-10.5	42.5
225	0	0	0	-10.5	49.5
226	10.153	12.4187	9.33595	-10.5	5.5
227	5.31445	3.2078	9.83988	-10.5	50.5
228	5.12152	5.02693	4.1501	-10.5	51.5
229	3.45109	1.85023	0.351188	-10.5	52.5
230	3.36502	2.41316	0.404145	-10.5	53.5
231	4.80139	1.98578	3.9425	-10.5	54.5
232	0	0	0	-10.5	55.5
233	0	0	0	-10.5	56.5
234	8.76071	14.1387	34.1302	-10.5	6.5
235	4.09765	15.1192	24.9255	-10.5	7.5
236	7.51763	18.2991	31.8051	-10.5	8.5
237	2.02073	5.65007	16.1025	-10.5	81.5
238	1.61658	3.4641	24.3064	-10.5	82.5
239	0	0	0	-10.5	83.5
240	7.05306	9.41308	29.9182	-10.5	9.5
241	0	0	0	-100.5	-68.5
242	2.71355	6.58179	14.3183	-100.5	-69.5
243	0	0	0	-100.5	-70.5
244	2.0969	4.05976	10.1981	-100.5	-71.5
245	3.12922	4.46785	16.023	-100.5	-72.5
246	10.5963	20.5476	19.3012	-100.5	-73.5
247	2.1952	2.58727	5.25109	-100.5	-74.5
248	1.03053	1.19872	11.6476	-100.5	-75.5
249	1.60363	3.17722	3.19396	-100.5	-76.5
250	1.51382	2.31763	2.27579	-100.5	-77.5
251	1.6801	2.40574	2.4036	-100.5	-78.5
252	1.85163	2.02589	3.11679	-100.5	-79.5
253	1.54584	2.22238	3.21339	-100.5	-80.5
254	1.37702	2.64592	3.96019	-100.5	-81.5
255	1.46926	2.64432	3.9614	-100.5	-82.5
256	1.66919	2.82478	3.11784	-100.5	-83.5
257	0.904434	2.00061	3.24187	-100.5	-84.5
258	1.40784	2.50095	2.69494	-100.5	-85.5
259	1.64101	2.16712	2.39031	-100.5	-86.5
260	0.809152	1.84818	1.54973	-100.5	-87.5
261	0.376829	1.76802	1.18986	-100.5	-88.5
262	13.1348	19.9803	44.7554	-100.5	15.5
263	5.36749	1.91572	2.70555	-100.5	16.5
264	5.35195	10.0585	22.8154	-100.5	17.5
265	19.9306	14.8781	37.3522	-100.5	18.5
266	26.7659	14.3905	25.2382	-100.5	19.5
267	30.9107	16.528	25.8636	-100.5	20.5
268	24.2981	15.8178	23.3892	-100.5	21.5
269	16.5662	14.8001	19.5091	-100.5	22.5
270	12.5122	11.8023	13.4941	-100.5	23.5
271	18.4662	19.452	19.1662	-100.5	24.5
272	27.3266	24.3374	23.2555	-100.5	25.5
273	29.9874	26.153	26.6033	-100.5	26.5
274	29.1639	28.5022	27.4957	-100.5	27.5
275	26.8372	30.4649	36.7672	-100.5	28.5
276	20.2922	25.6895	36.8273	-100.5	29.5
277	12.4107	19.0825	30.5065	-100.5	30.5
278	7.27851	12.7073	26.9487	-100.5	31.5
279	6.10037	11.28	27.9054	-100.5	32.5
280	12.4651	14.1442	31.7881	-100.5	33.5
281	19.7758	17.4054	30.8461	-100.5	34.5
282	11.9173	12.8646	31.8091	-100.5	35.5
283	6.83284	8.41374	31.5786	-100.5	36.5
284	5.37202	8.37476	28.3884	-100.5	37.5
285	4.59872	10.5028	28.1052	-100.5	38.5
286	7.75686	14.8023	28.4859	-100.5	39.5
287	12.2634	15.5133	29.902	-100.5	40.5
288	20.5934	16.0015	34.2666	-100.5	41.5
289	29.1277	21.8455	35.0155	-100.5	42.5
290	28.2579	27.863	32.1327	-100.5	43.5
291	24.4165	23.643	31.3592	-100.5	44.5
292	16.4516	17.6601	25.6834	-100.5	45.5
293	9.23491	13.7636	20.1183	-100.5	46.5
294	8.14667	14.8735	19.2667	-100.5	47.5
295	6.77766	13.3315	15.3393	-100.5	48.5
296	6.12015	11.4723	12.0962	-100.5	49.5
297	7.54243	9.59819	11.7312	-100.5	50.5
298	7.74808	9.75719	11.656	-100.5	51.5
299	7.51257	11.93	15.0631	-100.5	52.5
300	10.4523	15.8495	16.7428	-100.5	53.5
301	8.14192	16.0483	17.7558	-100.5	54.5
302	4.11445	16.3832	19.9764	-100.5	55.5
303	8.81389	12.0057	17.5688	-100.5	56.5
304	10.0892	9.10981	15.1689	-100.5	57.5
305	8.46024	8.73756	14.1513	-100.5	58.5
306	10.2136	9.10518	14.781	-100.5	59.5
307	11.0366	9.3081	14.5882	-100.5	60.5
308	10.0661	10.6278	13.9373	-100.5	61.5
309	9.90707	8.21476	15.3311	-100.5	62.5
310	7.43255	6.28651	13.6625	-100.5	63.5
311	6.67896	6.44853	13.3134	-100.5	64.5
312	8.62738	6.72235	12.9331	-100.5	65.5
313	11.4342	8.78923	15.8899	-100.5	66.5
314	11.1084	9.04306	17.2729	-100.5	67.5
315	9.07599	9.39551	16.3322	-100.5	68.5
316	11.0919	12.6304	18.1603	-100.5	69.5
317	14.2008	14.8669	16.5574	-100.5	70.5
318	11.6552	14.5104	13.3924	-100.5	71.5
319	11.2607	14.7987	13.4958	-100.5	72.5
320	10.3826	14.8294	13.3264	-100.5	73.5
321	8.24752	10.72	13.8138	-100.5	74.5
322	5.90864	6.22918	10.0755	-100.5	75.5
323	5.27703	11.2291	19.2352	-100.5	76.5
324	5.18006	10.3075	19.1742	-100.5	77.5
325	4.77253	9.95137	14.8256	-100.5	78.5
326	3.995	3.23316	6.29471	-100.5	79.5
327	1.38564	1.67432	10.5655	-100.5	80.5
328	0	0	0	-100.5	81.5
329	0.404145	1.96299	8.94893	-101.5	-70.5
330	2.38956	4.2004	12.5125	-101.5	-71.5
331	2.63502	6.85298	20.7906	-101.5	-72.5
332	9.72274	19.9753	20.459	-101.5	-73.5
333	2.37039	2.06261	6.25568	-101.5	-74.5
334	1.34523	1.01476	2.49484	-101.5	-75.5
335	1.72822	3.03112	3.09466	-101.5	-76.5
336	1.33137	2.38768	2.46605	-101.5	-77.5
337	1.81629	2.41433	2.55521	-101.5	-78.5
338	2.054	2.05847	3.29317	-101.5	-79.5
339	1.63713	2.05695	3.1675	-101.5	-80.5
340	0.988387	2.38521	3.46976	-101.5	-81.5
341	1.62978	2.76078	3.64271	-101.5	-82.5
342	1.99613	2.80016	3.32587	-101.5	-83.5
343	0.737933	2.12307	3.32327	-101.5	-84.5
344	1.33628	2.56413	2.81124	-101.5	-85.5
345	1.68242	2.19793	2.48178	-101.5	-86.5
346	0.780093	1.88894	1.60124	-101.5	-87.5
347	0.376346	1.75382	1.13899	-101.5	-88.5
348	0.208167	2.97377	12.6152	-101.5	15.5
349	0.981495	10.5462	17.4158	-101.5	16.5
350	7.86215	11.7051	2.44404	-101.5	17.5
351	17.7188	22.2007	31.2232	-101.5	18.5
352	18.2549	22.4988	21.5947	-101.5	19.5
353	18.2893	18.8842	12.2204	-101.5	20.5
354	17.5079	18.2765	13.7579	-101.5	21.5
355	13.9946	19.7103	15.6248	-101.5	22.5
356	13.0753	18.7043	11.4699	-101.5	23.5
357	19.4373	25.1455	20.054	-101.5	24.5
358	26.574	28.1032	30.0786	-101.5	25.5
359	26.347	32.7082	37.4265	-101.5	26.5
360	28.6366	33.9958	36.7871	-101.5	27.5
361	23.5183	29.9638	33.5148	-101.5	28.5
362	16.4635	25.2156	31.6472	-101.5	29.5
363	12.1969	17.212	29.1043	-101.5	30.5
364	8.98054	11.8736	29.664	-101.5	31.5
365	11.2505	13.3389	33.1241	-101.5	32.5
[truncated: 29,792 more rows]

[truncated: 2 more sheets: SD_in-tas-rsds-mrsos, SD_SuitableContDays-tas-rsds-mr]
