# Supplementary material for: Suitable Days for Plant Growth Disappear under Projected Climate Change: Potential Human and Biotic Vulnerability
Source: PLoS Biol. 2015 Jun 10;13(6):e1002167. doi: 10.1371/journal.pbio.1002167 (PMC4465630; doi:10.1371/journal.pbio.1002167)
Supplement: S8 Data — (XLS) [file pbio.1002167.s008.xls]

## Sheet: READ_ME
Supporting Information for Figure S6. Subsequent sheets correspond to changes in suitable growing days depending on whether they exceeded upper or lower threshold for the three variables. Columns B-E are number of days for each scenario, F-H are changes compared to historical. Geographic grid center coordinates (columns I,J) are given as x y values (latitude and longitude).

## Sheet: Temperature Lower Threshold
	historicalYrs10	rcp26Yrs10	rcp45Yrs10	rcp85Yrs10	ABSRCP26	ABSRCP45	ABSRCP85	x	y
1	356.367	340.7	344.733	340.783	-15.6667	-11.6333	-15.5833	-0.5	-68.5
2	360.383	349.42	351.933	348.867	-10.9633	-8.45	-11.5167	-0.5	-69.5
3	364.185	362.691	361.592	358.877	-1.49371	-2.59231	-5.30769	-0.5	-70.5
4	364.277	364.518	364.146	363.338	0.241259	-0.130769	-0.938462	-0.5	-71.5
5	364.3	364.6	364.262	364.262	0.3	-0.0384615	-0.0384615	-0.5	-72.5
6	364.3	364.6	364.262	364.262	0.3	-0.0384615	-0.0384615	-0.5	-73.5
7	364.3	364.6	364.262	364.262	0.3	-0.0384615	-0.0384615	-0.5	-74.5
8	364.3	364.6	364.262	364.262	0.3	-0.0384615	-0.0384615	-0.5	-75.5
9	364.3	364.6	364.262	364.262	0.3	-0.0384615	-0.0384615	-0.5	-76.5
10	364.3	364.6	364.262	364.262	0.3	-0.0384615	-0.0384615	-0.5	-77.5
11	364.3	364.6	364.262	364.262	0.3	-0.0384615	-0.0384615	-0.5	-78.5
12	364.3	364.6	364.262	364.262	0.3	-0.0384615	-0.0384615	-0.5	-79.5
13	364.3	364.6	364.262	364.262	0.3	-0.0384615	-0.0384615	-0.5	-80.5
14	364.3	364.6	364.262	364.262	0.3	-0.0384615	-0.0384615	-0.5	-81.5
15	364.3	364.6	364.262	364.262	0.3	-0.0384615	-0.0384615	-0.5	-82.5
16	364.3	364.6	364.262	364.262	0.3	-0.0384615	-0.0384615	-0.5	-83.5
17	364.3	364.6	364.262	364.262	0.3	-0.0384615	-0.0384615	-0.5	-84.5
18	364.3	364.6	364.262	364.262	0.3	-0.0384615	-0.0384615	-0.5	-85.5
19	364.3	364.6	364.262	364.262	0.3	-0.0384615	-0.0384615	-0.5	-86.5
20	364.3	364.6	364.262	364.262	0.3	-0.0384615	-0.0384615	-0.5	-87.5
21	364.3	364.6	364.262	364.262	0.3	-0.0384615	-0.0384615	-0.5	-88.5
22	0	0	0	0	0	0	0	-0.5	1.5
23	0	0	0	0	0	0	0	-0.5	10.5
24	0	0	0	0	0	0	0	-0.5	11.5
25	0	0	0	0	0	0	0	-0.5	12.5
26	0	0	0	0	0	0	0	-0.5	13.5
27	0	0	0	0	0	0	0	-0.5	14.5
28	0	0	0	0	0	0	0	-0.5	15.5
29	0	0	0	0	0	0	0	-0.5	16.5
30	0	0	0	0	0	0	0	-0.5	17.5
31	0	0	0	0	0	0	0	-0.5	18.5
32	0	0	0	0	0	0	0	-0.5	19.5
33	0	0	0	0	0	0	0	-0.5	2.5
34	0	0	0	0	0	0	0	-0.5	20.5
35	0	0	0	0	0	0	0	-0.5	21.5
36	0	0	0	0	0	0	0	-0.5	22.5
37	0.00769231	0	0	0	-0.00769231	-0.00769231	-0.00769231	-0.5	23.5
38	0	0	0	0	0	0	0	-0.5	24.5
39	0.00769231	0	0	0	-0.00769231	-0.00769231	-0.00769231	-0.5	25.5
40	0.0307692	0	0.00769231	0	-0.0307692	-0.0230769	-0.0307692	-0.5	26.5
41	0.0692308	0	0.0307692	0	-0.0692308	-0.0384615	-0.0692308	-0.5	27.5
42	0.107692	0	0.0615385	0	-0.107692	-0.0461538	-0.107692	-0.5	28.5
43	0.238462	0	0.0923077	0	-0.238462	-0.146154	-0.238462	-0.5	29.5
44	0	0	0	0	0	0	0	-0.5	3.5
45	0.907692	0.127273	0.169231	0	-0.78042	-0.738462	-0.907692	-0.5	30.5
46	2.53846	0.590909	0.7	0.0461538	-1.94755	-1.83846	-2.49231	-0.5	31.5
47	5.25385	1.3	1.78462	0.415385	-3.95385	-3.46923	-4.83846	-0.5	32.5
48	6.26154	1.66364	2.39231	0.646154	-4.5979	-3.86923	-5.61538	-0.5	33.5
49	3.46923	0.372727	1.2	0.307692	-3.0965	-2.26923	-3.16154	-0.5	34.5
50	0.969231	0.0272727	0.223077	0.00769231	-0.941958	-0.746154	-0.961538	-0.5	35.5
51	0.0307692	0.0181818	0.0307692	0	-0.0125874	6.93889e-18	-0.0307692	-0.5	36.5
52	0.0307692	0.0727273	0.0384615	0	0.041958	0.00769231	-0.0307692	-0.5	37.5
53	0.5	0.354545	0.238462	0.00769231	-0.145455	-0.261538	-0.492308	-0.5	38.5
54	2.05385	0.863636	1.13077	0.261538	-1.19021	-0.923077	-1.79231	-0.5	39.5
55	0	0	0	0	0	0	0	-0.5	4.5
56	5.74615	2.32727	2.67692	0.915385	-3.41888	-3.06923	-4.83077	-0.5	40.5
57	11.8846	5.73636	5.61538	1.94615	-6.14825	-6.26923	-9.93846	-0.5	41.5
58	13.8077	6.34545	6.62308	2.43077	-7.46224	-7.18462	-11.3769	-0.5	42.5
59	10.4538	4.07273	4.24615	1.31538	-6.38112	-6.20769	-9.13846	-0.5	43.5
60	8.56154	3.04545	3.52308	0.915385	-5.51608	-5.03846	-7.64615	-0.5	44.5
61	9.4	3.56364	4.05385	1	-5.83636	-5.34615	-8.4	-0.5	45.5
62	12.5	5.88182	5.83846	1.66923	-6.61818	-6.66154	-10.8308	-0.5	46.5
63	16.3	9.05455	8.52308	2.96923	-7.24545	-7.77692	-13.3308	-0.5	47.5
64	18.0462	9.94545	9.12308	3.21538	-8.1007	-8.92308	-14.8308	-0.5	48.5
65	17.0154	9.04545	8.36154	2.99231	-7.96993	-8.65385	-14.0231	-0.5	49.5
66	0	0	0	0	0	0	0	-0.5	5.5
67	19.2154	10.8	9.54615	3.36154	-8.41538	-9.66923	-15.8538	-0.5	50.5
68	24.7077	14.8364	12.6538	4.92308	-9.87133	-12.0538	-19.7846	-0.5	51.5
69	27.2462	17.0273	13.7846	5.26154	-10.2189	-13.4615	-21.9846	-0.5	52.5
70	24.9231	16.0455	12.3077	3.87692	-8.87762	-12.6154	-21.0462	-0.5	53.5
71	15.9	9.1	4.7	0.3	-6.8	-11.2	-15.6	-0.5	54.5
72	9.2	4.2	1.15	0.2	-5	-8.05	-9	-0.5	55.5
73	8.95	4.6	1.35	0.2	-4.35	-7.6	-8.75	-0.5	56.5
74	10.55	5.55	1.65	0.25	-5	-8.9	-10.3	-0.5	57.5
75	13.15	7.15	2.3	0.3	-6	-10.85	-12.85	-0.5	58.5
76	17.4	10.75	2.8	0.25	-6.65	-14.6	-17.15	-0.5	59.5
77	0	0	0	0	0	0	0	-0.5	6.5
78	22.55	14.25	4.35	0.35	-8.3	-18.2	-22.2	-0.5	60.5
79	30.25	19.25	6.45	0.45	-11	-23.8	-29.8	-0.5	61.5
80	40.25	28.7	9.7	0.6	-11.55	-30.55	-39.65	-0.5	62.5
81	0	0	0	0	0	0	0	-0.5	7.5
82	0	0	0	0	0	0	0	-0.5	8.5
83	0	0	0	0	0	0	0	-0.5	9.5
84	356.433	340.5	344.55	340.617	-15.9333	-11.8833	-15.8167	-1.5	-68.5
85	359.85	348.66	351.2	348.3	-11.19	-8.65	-11.55	-1.5	-69.5
86	364.123	362.564	361.531	358.854	-1.55944	-2.59231	-5.26923	-1.5	-70.5
87	364.285	364.545	364.162	363.415	0.260839	-0.123077	-0.869231	-1.5	-71.5
88	364.3	364.6	364.262	364.262	0.3	-0.0384615	-0.0384615	-1.5	-72.5
89	364.3	364.6	364.262	364.262	0.3	-0.0384615	-0.0384615	-1.5	-73.5
90	364.3	364.6	364.262	364.262	0.3	-0.0384615	-0.0384615	-1.5	-74.5
91	364.3	364.6	364.262	364.262	0.3	-0.0384615	-0.0384615	-1.5	-75.5
92	364.3	364.6	364.262	364.262	0.3	-0.0384615	-0.0384615	-1.5	-76.5
93	364.3	364.6	364.262	364.262	0.3	-0.0384615	-0.0384615	-1.5	-77.5
94	364.3	364.6	364.262	364.262	0.3	-0.0384615	-0.0384615	-1.5	-78.5
95	364.3	364.6	364.262	364.262	0.3	-0.0384615	-0.0384615	-1.5	-79.5
96	364.3	364.6	364.262	364.262	0.3	-0.0384615	-0.0384615	-1.5	-80.5
97	364.3	364.6	364.262	364.262	0.3	-0.0384615	-0.0384615	-1.5	-81.5
98	364.3	364.6	364.262	364.262	0.3	-0.0384615	-0.0384615	-1.5	-82.5
99	364.3	364.6	364.262	364.262	0.3	-0.0384615	-0.0384615	-1.5	-83.5
100	364.3	364.6	364.262	364.262	0.3	-0.0384615	-0.0384615	-1.5	-84.5
101	364.3	364.6	364.262	364.262	0.3	-0.0384615	-0.0384615	-1.5	-85.5
102	364.3	364.6	364.262	364.262	0.3	-0.0384615	-0.0384615	-1.5	-86.5
103	364.3	364.6	364.262	364.262	0.3	-0.0384615	-0.0384615	-1.5	-87.5
104	364.3	364.6	364.262	364.262	0.3	-0.0384615	-0.0384615	-1.5	-88.5
105	0	0	0	0	0	0	0	-1.5	1.5
106	0	0	0	0	0	0	0	-1.5	10.5
107	0	0	0	0	0	0	0	-1.5	11.5
108	0	0	0	0	0	0	0	-1.5	12.5
109	0	0	0	0	0	0	0	-1.5	13.5
110	0	0	0	0	0	0	0	-1.5	14.5
111	0	0	0	0	0	0	0	-1.5	15.5
112	0	0	0	0	0	0	0	-1.5	16.5
113	0	0	0	0	0	0	0	-1.5	17.5
114	0	0	0	0	0	0	0	-1.5	18.5
115	0	0	0	0	0	0	0	-1.5	19.5
116	0	0	0	0	0	0	0	-1.5	2.5
117	0	0	0	0	0	0	0	-1.5	20.5
118	0	0	0	0	0	0	0	-1.5	21.5
119	0	0	0	0	0	0	0	-1.5	22.5
120	0	0	0	0	0	0	0	-1.5	23.5
121	0	0	0	0	0	0	0	-1.5	24.5
122	0	0	0	0	0	0	0	-1.5	25.5
123	0.0230769	0	0	0	-0.0230769	-0.0230769	-0.0230769	-1.5	26.5
124	0.0692308	0	0	0	-0.0692308	-0.0692308	-0.0692308	-1.5	27.5
125	0.0384615	0	0	0	-0.0384615	-0.0384615	-0.0384615	-1.5	28.5
126	0.238462	0	0.0461538	0	-0.238462	-0.192308	-0.238462	-1.5	29.5
127	0	0	0	0	0	0	0	-1.5	3.5
128	1.01538	0.154545	0.215385	0.0153846	-0.860839	-0.8	-1	-1.5	30.5
129	3.06923	0.727273	0.969231	0.115385	-2.34196	-2.1	-2.95385	-1.5	31.5
130	6.46923	1.75455	2.37692	0.723077	-4.71469	-4.09231	-5.74615	-1.5	32.5
131	6.25385	1.63636	2.66154	0.746154	-4.61748	-3.59231	-5.50769	-1.5	33.5
132	2.75385	0.190909	0.992308	0.238462	-2.56294	-1.76154	-2.51538	-1.5	34.5
133	0.923077	0.0181818	0.215385	0.00769231	-0.904895	-0.707692	-0.915385	-1.5	35.5
134	0.3	0.0272727	0.0307692	0	-0.272727	-0.269231	-0.3	-1.5	36.5
135	0.353846	0.145455	0.0538462	0.00769231	-0.208392	-0.3	-0.346154	-1.5	37.5
136	2.21538	0.672727	0.715385	0.169231	-1.54266	-1.5	-2.04615	-1.5	38.5
137	6.9	3.21818	3.46923	1.05385	-3.68182	-3.43077	-5.84615	-1.5	39.5
138	0	0	0	0	0	0	0	-1.5	4.5
139	13.3308	7.70909	6.89231	2.38462	-5.62168	-6.43846	-10.9462	-1.5	40.5
140	16.4308	9.47273	8.55385	3.27692	-6.95804	-7.87692	-13.1538	-1.5	41.5
141	12.6462	5.4	5.47692	1.94615	-7.24615	-7.16923	-10.7	-1.5	42.5
142	5.75385	1.67273	2.06154	0.492308	-4.08112	-3.69231	-5.26154	-1.5	43.5
143	3.61538	0.972727	1.24615	0.253846	-2.64266	-2.36923	-3.36154	-1.5	44.5
144	3.64615	1.06364	1.35385	0.223077	-2.58252	-2.29231	-3.42308	-1.5	45.5
145	5.53846	2.18182	2.34615	0.415385	-3.35664	-3.19231	-5.12308	-1.5	46.5
146	9.66154	5.15455	4.83077	1.28462	-4.50699	-4.83077	-8.37692	-1.5	47.5
147	10.8231	5.44545	5.17692	1.44615	-5.37762	-5.64615	-9.37692	-1.5	48.5
148	10.3615	5.17273	4.93077	1.55385	-5.18881	-5.43077	-8.80769	-1.5	49.5
149	0	0	0	0	0	0	0	-1.5	5.5
150	14.6769	8.05455	7	2.31538	-6.62238	-7.67692	-12.3615	-1.5	50.5
151	24.7	14.9909	12.8615	5.37692	-9.70909	-11.8385	-19.3231	-1.5	51.5
152	30.4154	19.6182	16.5385	7.03077	-10.7972	-13.8769	-23.3846	-1.5	52.5
153	33.0385	22.4182	18.2231	7.75385	-10.6203	-14.8154	-25.2846	-1.5	53.5
154	29.2692	20.0818	14.8769	4.93846	-9.18741	-14.3923	-24.3308	-1.5	54.5
155	23.2077	15.3091	10.4462	2.61538	-7.8986	-12.7615	-20.5923	-1.5	55.5
156	13.65	7.8	2.95	0.3	-5.85	-10.7	-13.35	-1.5	56.5
157	12.9	7.6	2.35	0.3	-5.3	-10.55	-12.6	-1.5	57.5
158	13.9	7.8	2.35	0.25	-6.1	-11.55	-13.65	-1.5	58.5
159	16.4	10.45	2.4	0.3	-5.95	-14	-16.1	-1.5	59.5
160	0	0	0	0	0	0	0	-1.5	6.5
161	21.55	13.65	3.75	0.25	-7.9	-17.8	-21.3	-1.5	60.5
162	29.9	18.85	6.4	0.35	-11.05	-23.5	-29.55	-1.5	61.5
163	41.5	29.75	10.25	0.65	-11.75	-31.25	-40.85	-1.5	62.5
164	0	0	0	0	0	0	0	-1.5	7.5
165	0	0	0	0	0	0	0	-1.5	8.5
166	0	0	0	0	0	0	0	-1.5	9.5
167	364.3	325.65	324.6	323.55	-38.65	-39.7	-40.75	-10.5	-68.5
168	365.15	336.95	332.55	331.15	-28.2	-32.6	-34	-10.5	-69.5
169	365.15	350.8	346.2	340.65	-14.35	-18.95	-24.5	-10.5	-70.5
170	364.285	364.127	363.854	362.485	-0.157343	-0.430769	-1.8	-10.5	-71.5
171	364.292	364.573	364.215	363.946	0.28042	-0.0769231	-0.346154	-10.5	-72.5
172	364.3	364.6	364.262	364.223	0.3	-0.0384615	-0.0769231	-10.5	-73.5
173	364.3	364.6	364.262	364.262	0.3	-0.0384615	-0.0384615	-10.5	-74.5
174	364.3	364.6	364.262	364.262	0.3	-0.0384615	-0.0384615	-10.5	-75.5
175	364.3	364.6	364.262	364.262	0.3	-0.0384615	-0.0384615	-10.5	-76.5
176	364.3	364.6	364.262	364.262	0.3	-0.0384615	-0.0384615	-10.5	-77.5
177	364.3	364.6	364.262	364.262	0.3	-0.0384615	-0.0384615	-10.5	-78.5
178	364.3	364.6	364.262	364.262	0.3	-0.0384615	-0.0384615	-10.5	-79.5
179	364.3	364.6	364.262	364.262	0.3	-0.0384615	-0.0384615	-10.5	-80.5
180	364.3	364.6	364.262	364.262	0.3	-0.0384615	-0.0384615	-10.5	-81.5
181	364.3	364.6	364.262	364.262	0.3	-0.0384615	-0.0384615	-10.5	-82.5
182	364.3	364.6	364.262	364.262	0.3	-0.0384615	-0.0384615	-10.5	-83.5
183	364.3	364.6	364.262	364.262	0.3	-0.0384615	-0.0384615	-10.5	-84.5
184	364.3	364.6	364.262	364.262	0.3	-0.0384615	-0.0384615	-10.5	-85.5
185	364.3	364.6	364.262	364.262	0.3	-0.0384615	-0.0384615	-10.5	-86.5
186	364.3	364.6	364.262	364.262	0.3	-0.0384615	-0.0384615	-10.5	-87.5
187	364.3	364.6	364.262	364.262	0.3	-0.0384615	-0.0384615	-10.5	-88.5
188	0	0	0	0	0	0	0	-10.5	1.5
189	0	0	0	0	0	0	0	-10.5	10.5
190	0	0	0	0	0	0	0	-10.5	11.5
191	0	0	0	0	0	0	0	-10.5	12.5
192	0	0	0	0	0	0	0	-10.5	13.5
193	0	0	0	0	0	0	0	-10.5	14.5
194	0	0	0	0	0	0	0	-10.5	15.5
195	0	0	0	0	0	0	0	-10.5	16.5
196	0	0	0	0	0	0	0	-10.5	17.5
197	0	0	0	0	0	0	0	-10.5	18.5
198	0	0	0	0	0	0	0	-10.5	19.5
199	0	0	0	0	0	0	0	-10.5	2.5
200	0	0	0	0	0	0	0	-10.5	20.5
201	0	0	0	0	0	0	0	-10.5	21.5
202	0	0	0	0	0	0	0	-10.5	22.5
203	0	0	0	0	0	0	0	-10.5	23.5
204	0	0	0	0	0	0	0	-10.5	24.5
205	0	0	0	0	0	0	0	-10.5	25.5
206	0	0	0	0	0	0	0	-10.5	26.5
207	0	0	0.0153846	0	0	0.0153846	0	-10.5	27.5
208	0	0	0.00769231	0	0	0.00769231	0	-10.5	28.5
209	0	0	0	0	0	0	0	-10.5	29.5
210	0	0	0	0	0	0	0	-10.5	3.5
211	0	0	0	0	0	0	0	-10.5	30.5
212	0	0	0	0	0	0	0	-10.5	31.5
213	0	0	0	0	0	0	0	-10.5	32.5
214	0	0	0	0	0	0	0	-10.5	33.5
215	0	0	0	0	0	0	0	-10.5	34.5
216	0	0	0	0	0	0	0	-10.5	35.5
217	0	0	0	0	0	0	0	-10.5	36.5
218	0	0	0	0	0	0	0	-10.5	37.5
219	0	0	0	0	0	0	0	-10.5	38.5
220	0	0	0	0	0	0	0	-10.5	39.5
221	0	0	0	0	0	0	0	-10.5	4.5
222	0	0	0	0	0	0	0	-10.5	40.5
223	0	0	0	0	0	0	0	-10.5	41.5
224	0	0	0	0	0	0	0	-10.5	42.5
225	0	0	0	0	0	0	0	-10.5	49.5
226	0	0	0	0	0	0	0	-10.5	5.5
227	0	0	0	0	0	0	0	-10.5	50.5
228	0.3	0	0.05	0	-0.3	-0.25	-0.3	-10.5	51.5
229	0.6	0.1	0.1	0	-0.5	-0.5	-0.6	-10.5	52.5
230	0.85	0.2	0.15	0	-0.65	-0.7	-0.85	-10.5	53.5
231	2.05	0.8	0.3	0	-1.25	-1.75	-2.05	-10.5	54.5
232	2.6	0.95	0.6	0	-1.65	-2	-2.6	-10.5	55.5
233	4.8	2.5	0.95	0	-2.3	-3.85	-4.8	-10.5	56.5
234	0	0	0	0	0	0	0	-10.5	6.5
235	0	0	0	0	0	0	0	-10.5	7.5
236	0	0	0	0	0	0	0	-10.5	8.5
237	361	360.9	360.9	334.8	-0.1	-0.1	-26.2	-10.5	81.5
238	362.4	362.8	363.4	343.65	0.4	1	-18.75	-10.5	82.5
239	363.3	363.4	364.45	345.05	0.1	1.15	-18.25	-10.5	83.5
240	0	0	0	0	0	0	0	-10.5	9.5
241	327.35	313.65	293.55	275.65	-13.7	-33.8	-51.7	-100.5	-68.5
242	338.15	323.25	306.35	291.6	-14.9	-31.8	-46.55	-100.5	-69.5
243	352.05	335.75	322.35	304.1	-16.3	-29.7	-47.95	-100.5	-70.5
244	349.8	353.54	335.883	316.133	3.74	-13.9167	-33.6667	-100.5	-71.5
245	359.533	364.44	354.233	338.8	4.90667	-5.3	-20.7333	-100.5	-72.5
246	362.846	364.536	361.569	357.462	1.69021	-1.27692	-5.38462	-100.5	-73.5
247	363.615	364.6	363	361.723	0.984615	-0.615385	-1.89231	-100.5	-74.5
248	364.3	364.6	364.246	364.208	0.3	-0.0538462	-0.0923077	-100.5	-75.5
249	364.3	364.6	364.262	364.246	0.3	-0.0384615	-0.0538462	-100.5	-76.5
250	364.3	364.6	364.262	364.262	0.3	-0.0384615	-0.0384615	-100.5	-77.5
251	364.3	364.6	364.262	364.262	0.3	-0.0384615	-0.0384615	-100.5	-78.5
252	364.3	364.6	364.262	364.262	0.3	-0.0384615	-0.0384615	-100.5	-79.5
253	364.3	364.6	364.262	364.262	0.3	-0.0384615	-0.0384615	-100.5	-80.5
254	364.3	364.6	364.262	364.262	0.3	-0.0384615	-0.0384615	-100.5	-81.5
255	364.3	364.6	364.262	364.262	0.3	-0.0384615	-0.0384615	-100.5	-82.5
256	364.3	364.6	364.262	364.262	0.3	-0.0384615	-0.0384615	-100.5	-83.5
257	364.3	364.6	364.262	364.262	0.3	-0.0384615	-0.0384615	-100.5	-84.5
258	364.3	364.6	364.262	364.262	0.3	-0.0384615	-0.0384615	-100.5	-85.5
259	364.3	364.6	364.262	364.262	0.3	-0.0384615	-0.0384615	-100.5	-86.5
260	364.3	364.6	364.262	364.262	0.3	-0.0384615	-0.0384615	-100.5	-87.5
261	364.3	364.6	364.262	364.262	0.3	-0.0384615	-0.0384615	-100.5	-88.5
262	0	0	0	0	0	0	0	-100.5	15.5
263	0	0	0	0	0	0	0	-100.5	16.5
264	0	0	0	0	0	0	0	-100.5	17.5
265	0	0	0	0	0	0	0	-100.5	18.5
266	0.107692	0	0.0307692	0.0153846	-0.107692	-0.0769231	-0.0923077	-100.5	19.5
267	0.430769	0.145455	0.176923	0.0461538	-0.285315	-0.253846	-0.384615	-100.5	20.5
268	0.992308	0.690909	0.576923	0.261538	-0.301399	-0.415385	-0.730769	-100.5	21.5
269	1.43077	0.845455	0.7	0.376923	-0.585315	-0.730769	-1.05385	-100.5	22.5
270	2.06154	1.14545	1.1	0.546154	-0.916084	-0.961538	-1.51538	-100.5	23.5
271	2.92308	1.67273	1.58462	0.838462	-1.25035	-1.33846	-2.08462	-100.5	24.5
272	4.23846	2.26364	2.22308	1.02308	-1.97483	-2.01538	-3.21538	-100.5	25.5
273	5.23077	2.7	2.61538	1.11538	-2.53077	-2.61538	-4.11538	-100.5	26.5
274	6.24615	3.37273	3.01538	1.21538	-2.87343	-3.23077	-5.03077	-100.5	27.5
275	7.43077	4.19091	3.76923	1.46154	-3.23986	-3.66154	-5.96923	-100.5	28.5
276	9.83077	5.70909	5.07692	2.05385	-4.12168	-4.75385	-7.77692	-100.5	29.5
277	13.0077	8.03636	6.90769	2.83846	-4.97133	-6.1	-10.1692	-100.5	30.5
278	17.3385	10.8455	8.99231	4	-6.49301	-8.34615	-13.3385	-100.5	31.5
279	22.0308	14.1818	11.5077	5.30769	-7.84895	-10.5231	-16.7231	-100.5	32.5
280	26.6077	17.7636	14.5077	7.05385	-8.84406	-12.1	-19.5538	-100.5	33.5
281	33.0538	22.9455	18.6846	9.57692	-10.1084	-14.3692	-23.4769	-100.5	34.5
282	40.4615	28.7909	23.4846	12.5692	-11.6706	-16.9769	-27.8923	-100.5	35.5
283	48.7154	35.2091	29.6615	16.9462	-13.5063	-19.0538	-31.7692	-100.5	36.5
284	58.0077	42.9455	36.6769	21.7077	-15.0622	-21.3308	-36.3	-100.5	37.5
285	68.2692	50.9273	43.8923	26.9615	-17.342	-24.3769	-41.3077	-100.5	38.5
286	79.0615	60.3273	51.7846	33.1923	-18.7343	-27.2769	-45.8692	-100.5	39.5
287	90.0385	70.0091	60.9692	39.8308	-20.0294	-29.0692	-50.2077	-100.5	40.5
288	99.4077	79	69.7538	46.9308	-20.4077	-29.6538	-52.4769	-100.5	41.5
289	107.462	87.4818	76.5538	54.5615	-19.9797	-30.9077	-52.9	-100.5	42.5
290	114.738	94.2636	82.7769	60.8308	-20.4748	-31.9615	-53.9077	-100.5	43.5
291	121.454	100.7	89.4538	67	-20.7538	-32	-54.4538	-100.5	44.5
292	127.515	107.8	96.4231	73.9692	-19.7154	-31.0923	-53.5462	-100.5	45.5
293	134.1	116.745	104.169	81.2231	-17.3545	-29.9308	-52.8769	-100.5	46.5
294	141.054	124.218	111	87.5923	-16.8357	-30.0538	-53.4615	-100.5	47.5
295	147.5	131.645	118.762	94.9538	-15.8545	-28.7385	-52.5462	-100.5	48.5
296	154.046	139.464	126.277	102.377	-14.5825	-27.7692	-51.6692	-100.5	49.5
297	159.715	145.718	132.962	108.492	-13.9972	-26.7538	-51.2231	-100.5	50.5
298	164.977	152	139.846	115.277	-12.9769	-25.1308	-49.7	-100.5	51.5
299	170.438	158.309	146.877	122.654	-12.1294	-23.5615	-47.7846	-100.5	52.5
300	176.546	165.436	154.723	130.977	-11.1098	-21.8231	-45.5692	-100.5	53.5
301	183.108	172.755	163.492	140.123	-10.3531	-19.6154	-42.9846	-100.5	54.5
302	190.577	180.491	171.246	148.177	-10.086	-19.3308	-42.4	-100.5	55.5
303	198.1	187.3	178.746	156.185	-10.8	-19.3538	-41.9154	-100.5	56.5
304	204.7	194.018	185.808	163.885	-10.6818	-18.8923	-40.8154	-100.5	57.5
305	210.546	200.155	192.269	170.262	-10.3916	-18.2769	-40.2846	-100.5	58.5
306	217.415	207.209	199.469	176.777	-10.2063	-17.9462	-40.6385	-100.5	59.5
307	223.731	213.382	205.977	183.169	-10.349	-17.7538	-40.5615	-100.5	60.5
308	230.562	219.709	212.146	189.169	-10.8524	-18.4154	-41.3923	-100.5	61.5
309	237.7	227.364	219.492	196.292	-10.3364	-18.2077	-41.4077	-100.5	62.5
310	243.715	233.055	225.346	201.446	-10.6608	-18.3692	-42.2692	-100.5	63.5
311	250.146	238.936	231.092	206.431	-11.2098	-19.0538	-43.7154	-100.5	64.5
312	255.262	244.291	236.808	211.169	-10.9706	-18.4538	-44.0923	-100.5	65.5
313	260.308	249.227	241.254	215.023	-11.0804	-19.0538	-45.2846	-100.5	66.5
314	270.908	257.591	250.523	221.362	-13.3168	-20.3846	-49.5462	-100.5	67.5
315	286.323	270.936	266.146	235.662	-15.3867	-20.1769	-50.6615	-100.5	68.5
316	297.031	281.1	277.169	243.046	-15.9308	-19.8615	-53.9846	-100.5	69.5
317	304.231	288.018	284.708	246.877	-16.2126	-19.5231	-57.3538	-100.5	70.5
318	308.477	293.318	288.631	247.631	-15.1587	-19.8462	-60.8462	-100.5	71.5
319	307.362	296.4	286.962	247.977	-10.9615	-20.4	-59.3846	-100.5	72.5
320	316.854	306.136	299.208	261.123	-10.7175	-17.6462	-55.7308	-100.5	73.5
321	321.4	311.327	305.685	268.838	-10.0727	-15.7154	-52.5615	-100.5	74.5
322	320.867	316.5	307.35	269.317	-4.36667	-13.5167	-51.55	-100.5	75.5
323	327.3	321.06	313.483	277.2	-6.24	-13.8167	-50.1	-100.5	76.5
324	337.5	327.06	322.65	285.5	-10.44	-14.85	-52	-100.5	77.5
325	343.433	333.68	327.483	287.233	-9.75333	-15.95	-56.2	-100.5	78.5
326	346.4	350.95	345.55	322.85	4.55	-0.85	-23.55	-100.5	79.5
327	352.4	356.3	351.9	329.5	3.9	-0.5	-22.9	-100.5	80.5
328	355.95	358.9	355.9	335.1	2.95	-0.05	-20.85	-100.5	81.5
329	351.6	334.95	320.5	302.75	-16.65	-31.1	-48.85	-101.5	-70.5
330	363.3	353.2	336	315.3	-10.1	-27.3	-48	-101.5	-71.5
331	365.15	364.2	360.65	332.7	-0.95	-4.5	-32.45	-101.5	-72.5
332	362.7	364.445	361.208	355.462	1.74545	-1.49231	-7.23846	-101.5	-73.5
333	363.631	364.591	362.854	360.923	0.96014	-0.776923	-2.70769	-101.5	-74.5
334	364.3	364.6	364.238	364.208	0.3	-0.0615385	-0.0923077	-101.5	-75.5
335	364.3	364.6	364.262	364.246	0.3	-0.0384615	-0.0538462	-101.5	-76.5
336	364.3	364.6	364.262	364.262	0.3	-0.0384615	-0.0384615	-101.5	-77.5
337	364.3	364.6	364.262	364.262	0.3	-0.0384615	-0.0384615	-101.5	-78.5
338	364.3	364.6	364.262	364.262	0.3	-0.0384615	-0.0384615	-101.5	-79.5
339	364.3	364.6	364.262	364.262	0.3	-0.0384615	-0.0384615	-101.5	-80.5
340	364.3	364.6	364.262	364.262	0.3	-0.0384615	-0.0384615	-101.5	-81.5
341	364.3	364.6	364.262	364.262	0.3	-0.0384615	-0.0384615	-101.5	-82.5
342	364.3	364.6	364.262	364.262	0.3	-0.0384615	-0.0384615	-101.5	-83.5
343	364.3	364.6	364.262	364.262	0.3	-0.0384615	-0.0384615	-101.5	-84.5
344	364.3	364.6	364.262	364.262	0.3	-0.0384615	-0.0384615	-101.5	-85.5
345	364.3	364.6	364.262	364.262	0.3	-0.0384615	-0.0384615	-101.5	-86.5
346	364.3	364.6	364.262	364.262	0.3	-0.0384615	-0.0384615	-101.5	-87.5
347	364.3	364.6	364.262	364.262	0.3	-0.0384615	-0.0384615	-101.5	-88.5
348	0	0	0	0	0	0	0	-101.5	15.5
349	0	0	0	0	0	0	0	-101.5	16.5
350	0	0	0	0	0	0	0	-101.5	17.5
351	0	0	0	0	0	0	0	-101.5	18.5
352	0.0615385	0	0	0	-0.0615385	-0.0615385	-0.0615385	-101.5	19.5
353	0.315385	0.2	0.176923	0.00769231	-0.115385	-0.138462	-0.307692	-101.5	20.5
354	1.13077	1.03636	0.607692	0.330769	-0.0944056	-0.523077	-0.8	-101.5	21.5
355	2.08462	1.76364	1.09231	0.638462	-0.320979	-0.992308	-1.44615	-101.5	22.5
356	3.31538	2.60909	2.02308	1.13077	-0.706294	-1.29231	-2.18462	-101.5	23.5
357	4.48462	3.23636	2.43846	1.37692	-1.24825	-2.04615	-3.10769	-101.5	24.5
358	6.09231	3.85455	3.06923	1.61538	-2.23776	-3.02308	-4.47692	-101.5	25.5
359	7.05385	4.3	3.42308	1.6	-2.75385	-3.63077	-5.45385	-101.5	26.5
360	7.61538	4.86364	3.74615	1.66923	-2.75175	-3.86923	-5.94615	-101.5	27.5
361	8.84615	5.73636	4.50769	1.94615	-3.10979	-4.33846	-6.9	-101.5	28.5
362	11.2769	7.43636	5.99231	2.63846	-3.84056	-5.28462	-8.63846	-101.5	29.5
363	14.7846	9.49091	7.98462	3.43846	-5.29371	-6.8	-11.3462	-101.5	30.5
364	19.1769	12.5909	10.2308	4.54615	-6.58601	-8.94615	-14.6308	-101.5	31.5
365	24.1308	16.0636	13.1	6.06923	-8.06713	-11.0308	-18.0615	-101.5	32.5
366	29.8385	19.9909	16.5538	8.44615	-9.84755	-13.2846	-21.3923	-101.5	33.5
367	37.4769	26.0636	21.8	11.2462	-11.4133	-15.6769	-26.2308	-101.5	34.5
368	46.1538	33.5545	27.5077	15.0692	-12.5993	-18.6462	-31.0846	-101.5	35.5
369	55.2923	40.6545	33.9615	19.6462	-14.6378	-21.3308	-35.6462	-101.5	36.5
370	65.4154	49.0364	41.5154	25.2077	-16.379	-23.9	-40.2077	-101.5	37.5
371	75.7385	57.4091	48.6231	30.6385	-18.3294	-27.1154	-45.1	-101.5	38.5
372	85.8846	66.2182	56.8769	36.5308	-19.6664	-29.0077	-49.3538	-101.5	39.5
373	95.9615	75.3364	65.4308	42.9	-20.6252	-30.5308	-53.0615	-101.5	40.5
374	103.754	83.1818	72.5615	49.5615	-20.572	-31.1923	-54.1923	-101.5	41.5
375	110.392	90.5182	79	56.0923	-19.8741	-31.3923	-54.3	-101.5	42.5
376	116.354	96.0909	84.2923	61.9154	-20.2629	-32.0615	-54.4385	-101.5	43.5
377	121.654	101.264	89.1	66.9846	-20.3902	-32.5538	-54.6692	-101.5	44.5
378	127.369	107.545	95.6769	73.2077	-19.8238	-31.6923	-54.1615	-101.5	45.5
379	133.746	115.691	102.954	80.4154	-18.0552	-30.7923	-53.3308	-101.5	46.5
380	140.285	122.891	109.985	86.6308	-17.3937	-30.3	-53.6538	-101.5	47.5
381	146.654	130.327	117.654	93.7308	-16.3266	-29	-52.9231	-101.5	48.5
382	153.462	138.182	125.538	101.262	-15.2797	-27.9231	-52.2	-101.5	49.5
383	159.554	144.973	132.092	107.877	-14.5811	-27.4615	-51.6769	-101.5	50.5
384	164.754	151.364	139.092	114.623	-13.3902	-25.6615	-50.1308	-101.5	51.5
385	170.238	157.564	146.008	121.915	-12.6748	-24.2308	-48.3231	-101.5	52.5
386	175.654	164.445	153.6	129.569	-11.2084	-22.0538	-46.0846	-101.5	53.5
387	182.223	171.773	162	138.846	-10.4503	-20.2231	-43.3769	-101.5	54.5
388	189.823	179.155	170.023	146.985	-10.6685	-19.8	-42.8385	-101.5	55.5
389	197.362	186.473	177.685	155.046	-10.8888	-19.6769	-42.3154	-101.5	56.5
390	204.246	193.427	184.823	162.969	-10.8189	-19.4231	-41.2769	-101.5	57.5
391	209.723	199.373	191.369	169.323	-10.3503	-18.3538	-40.4	-101.5	58.5
392	216.531	206.373	198.746	176.031	-10.158	-17.7846	-40.5	-101.5	59.5
393	222.7	212.355	204.985	182.554	-10.3455	-17.7154	-40.1462	-101.5	60.5
394	229.777	219.045	211.362	188.646	-10.7315	-18.4154	-41.1308	-101.5	61.5
395	236.754	226.764	218.523	195.492	-9.99021	-18.2308	-41.2615	-101.5	62.5
396	242.8	232.409	224.762	200.946	-10.3909	-18.0385	-41.8538	-101.5	63.5
397	248.869	237.909	230.485	205.9	-10.9601	-18.3846	-42.9692	-101.5	64.5
398	254.192	243.355	235.792	210.623	-10.8378	-18.4	-43.5692	-101.5	65.5
399	259.231	248.455	240.508	214.408	-10.7762	-18.7231	-44.8231	-101.5	66.5
400	269.362	255.973	249.231	219.823	-13.3888	-20.1308	-49.5385	-101.5	67.5
401	282.831	267.909	262.977	232.792	-14.9217	-19.8538	-50.0385	-101.5	68.5
402	293.592	277.409	274.115	241.031	-16.1832	-19.4769	-52.5615	-101.5	69.5
403	303.246	287.145	284.192	247.046	-16.1007	-19.0538	-56.2	-101.5	70.5
404	312.715	297.691	294.615	252.915	-15.0245	-18.1	-59.8	-101.5	71.5
405	315.731	304.873	297.815	257.569	-10.858	-17.9154	-58.1615	-101.5	72.5
406	323.408	312.636	305.646	265.615	-10.7713	-17.7615	-57.7923	-101.5	73.5
407	324.367	316.04	311.283	265.367	-8.32667	-13.0833	-59	-101.5	74.5
408	326	317.4	313.833	272.75	-8.6	-12.1667	-53.25	-101.5	75.5
409	332.333	322.8	319.4	280.8	-9.53333	-12.9333	-51.5333	-101.5	76.5
410	337.65	327.32	323.283	285.267	-10.33	-14.3667	-52.3833	-101.5	77.5
411	339.783	333.32	323.417	284.633	-6.46333	-16.3667	-55.15	-101.5	78.5
412	346.4	350.95	345.95	323.1	4.55	-0.45	-23.3	-101.5	79.5
413	353.35	356.9	352.75	329.85	3.55	-0.6	-23.5	-101.5	80.5
414	356.7	359.45	356.75	335.4	2.75	0.05	-21.3	-101.5	81.5
415	351.55	334.4	318.85	300.75	-17.15	-32.7	-50.8	-102.5	-70.5
416	362.65	351.2	332.85	312.6	-11.45	-29.8	-50.05	-102.5	-71.5
417	365.1	362.7	350.8	325.2	-2.4	-14.3	-39.9	-102.5	-72.5
418	362.208	363.873	358.823	349.654	1.66503	-3.38462	-12.5538	-102.5	-73.5
419	363.6	364.545	362.723	360.354	0.945455	-0.876923	-3.24615	-102.5	-74.5
420	364.3	364.6	364.231	364.2	0.3	-0.0692308	-0.1	-102.5	-75.5
421	364.3	364.6	364.262	364.246	0.3	-0.0384615	-0.0538462	-102.5	-76.5
422	364.3	364.6	364.262	364.262	0.3	-0.0384615	-0.0384615	-102.5	-77.5
423	364.3	364.6	364.262	364.262	0.3	-0.0384615	-0.0384615	-102.5	-78.5
424	364.3	364.6	364.262	364.262	0.3	-0.0384615	-0.0384615	-102.5	-79.5
425	364.3	364.6	364.262	364.262	0.3	-0.0384615	-0.0384615	-102.5	-80.5
426	364.3	364.6	364.262	364.262	0.3	-0.0384615	-0.0384615	-102.5	-81.5
427	364.3	364.6	364.262	364.262	0.3	-0.0384615	-0.0384615	-102.5	-82.5
428	364.3	364.6	364.262	364.262	0.3	-0.0384615	-0.0384615	-102.5	-83.5
429	364.3	364.6	364.262	364.262	0.3	-0.0384615	-0.0384615	-102.5	-84.5
430	364.3	364.6	364.262	364.262	0.3	-0.0384615	-0.0384615	-102.5	-85.5
431	364.3	364.6	364.262	364.262	0.3	-0.0384615	-0.0384615	-102.5	-86.5
432	364.3	364.6	364.262	364.262	0.3	-0.0384615	-0.0384615	-102.5	-87.5
433	364.3	364.6	364.262	364.262	0.3	-0.0384615	-0.0384615	-102.5	-88.5
434	0	0	0	0	0	0	0	-102.5	15.5
435	0	0	0	0	0	0	0	-102.5	16.5
436	0	0	0	0	0	0	0	-102.5	17.5
437	0	0	0	0	0	0	0	-102.5	18.5
438	0.00769231	0	0	0	-0.00769231	-0.00769231	-0.00769231	-102.5	19.5
439	0.0923077	0.0363636	0.0153846	0	-0.0559441	-0.0769231	-0.0923077	-102.5	20.5
440	0.392308	0.3	0.153846	0.0538462	-0.0923077	-0.238462	-0.338462	-102.5	21.5
441	1	0.618182	0.392308	0.146154	-0.381818	-0.607692	-0.853846	-102.5	22.5
442	2.13077	1.2	0.923077	0.376923	-0.930769	-1.20769	-1.75385	-102.5	23.5
443	3.10769	1.80909	1.57692	0.684615	-1.2986	-1.53077	-2.42308	-102.5	24.5
444	5.12308	2.87273	2.33846	0.992308	-2.25035	-2.78462	-4.13077	-102.5	25.5
445	7.35385	4.31818	3.16923	1.46154	-3.03566	-4.18462	-5.89231	-102.5	26.5
446	8.65385	5.67273	4.18462	1.8	-2.98112	-4.46923	-6.85385	-102.5	27.5
447	9.87692	6.85455	4.96923	2.27692	-3.02238	-4.90769	-7.6	-102.5	28.5
448	12.8538	8.91818	6.94615	3.15385	-3.93566	-5.90769	-9.7	-102.5	29.5
449	16.6462	11.1818	8.89231	4.08462	-5.46434	-7.75385	-12.5615	-102.5	30.5
450	21.6692	14.6182	11.5385	5.09231	-7.05105	-10.1308	-16.5769	-102.5	31.5
451	27.4615	18.4909	14.9846	6.95385	-8.97063	-12.4769	-20.5077	-102.5	32.5
452	34.1615	23.4364	19.3462	9.63077	-10.7252	-14.8154	-24.5308	-102.5	33.5
453	43.6769	30.9	25.8462	13.5538	-12.7769	-17.8308	-30.1231	-102.5	34.5
454	54.6692	39.7545	33.4308	18.4769	-14.9147	-21.2385	-36.1923	-102.5	35.5
455	66.6154	49.8545	41.8769	24.7769	-16.7608	-24.7385	-41.8385	-102.5	36.5
456	78.3	59.8636	50.9692	31.1462	-18.4364	-27.3308	-47.1538	-102.5	37.5
457	88.7077	68.2818	58.5077	36.6	-20.4259	-30.2	-52.1077	-102.5	38.5
458	97.9308	77.3273	66.6308	43.0077	-20.6035	-31.3	-54.9231	-102.5	39.5
459	106.562	85.9818	74.1538	49.2846	-20.5797	-32.4077	-57.2769	-102.5	40.5
460	112.208	91.7091	79.4923	54.8769	-20.4986	-32.7154	-57.3308	-102.5	41.5
461	116.931	96.2909	84.1154	59.9231	-20.6399	-32.8154	-57.0077	-102.5	42.5
462	121.031	100.436	87.4846	64.6231	-20.5944	-33.5462	-56.4077	-102.5	43.5
463	124.231	103.8	91.1538	68.4846	-20.4308	-33.0769	-55.7462	-102.5	44.5
464	129.131	109.018	96.6538	73.8615	-20.1126	-32.4769	-55.2692	-102.5	45.5
465	134.338	115.609	102.792	80.0077	-18.7294	-31.5462	-54.3308	-102.5	46.5
466	140.331	121.973	109.308	85.6769	-18.358	-31.0231	-54.6538	-102.5	47.5
467	145.846	129.018	115.8	92.2077	-16.828	-30.0462	-53.6385	-102.5	48.5
468	152.885	136.627	124.354	99.4538	-16.2573	-28.5308	-53.4308	-102.5	49.5
469	159	143.936	130.977	106.646	-15.0636	-28.0231	-52.3538	-102.5	50.5
470	164.546	150.827	137.538	113.362	-13.7189	-27.0077	-51.1846	-102.5	51.5
471	169.615	156.691	144.7	120.446	-12.9245	-24.9154	-49.1692	-102.5	52.5
472	174.838	162.9	151.569	128.1	-11.9385	-23.2692	-46.7385	-102.5	53.5
473	181.069	170.155	159.846	136.769	-10.9147	-21.2231	-44.3	-102.5	54.5
474	188.577	177.618	168.162	144.846	-10.9587	-20.4154	-43.7308	-102.5	55.5
475	196.3	185.255	176.215	153.738	-11.0455	-20.0846	-42.5615	-102.5	56.5
476	203.231	192.2	183.369	161.415	-11.0308	-19.8615	-41.8154	-102.5	57.5
477	208.677	198.145	189.885	168.146	-10.5315	-18.7923	-40.5308	-102.5	58.5
478	215.123	204.991	197.338	174.977	-10.1322	-17.7846	-40.1462	-102.5	59.5
479	221.215	210.955	203.592	181.146	-10.2608	-17.6231	-40.0692	-102.5	60.5
480	228.238	217.755	210.323	187.569	-10.4839	-17.9154	-40.6692	-102.5	61.5
481	235.177	225.055	217.077	194.246	-10.1224	-18.1	-40.9308	-102.5	62.5
482	241.523	231.391	223.6	200.077	-10.1322	-17.9231	-41.4462	-102.5	63.5
483	247.708	236.9	229.562	205.431	-10.8077	-18.1462	-42.2769	-102.5	64.5
484	253.231	242.6	235.277	209.969	-10.6308	-17.9538	-43.2615	-102.5	65.5
485	257.723	247.373	239.469	213.6	-10.3503	-18.2538	-44.1231	-102.5	66.5
486	266.346	253.873	246.985	218.238	-12.4734	-19.3615	-48.1077	-102.5	67.5
487	276.846	262.755	257.277	226.708	-14.0916	-19.5692	-50.1385	-102.5	68.5
488	285.746	270.982	266.892	234.815	-14.7643	-18.8538	-50.9308	-102.5	69.5
489	296.846	281.291	278.615	243.569	-15.5552	-18.2308	-53.2769	-102.5	70.5
490	309.946	294.891	293.231	253.723	-15.0552	-16.7154	-56.2231	-102.5	71.5
491	315.377	304.145	298.769	258.823	-11.2315	-16.6077	-56.5538	-102.5	72.5
492	324.723	313.318	307.777	266.7	-11.4049	-16.9462	-58.0231	-102.5	73.5
493	328.133	316.6	315.967	270.217	-11.5333	-12.1667	-57.9167	-102.5	74.5
494	329.267	317.84	317.783	277.117	-11.4267	-11.4833	-52.15	-102.5	75.5
495	333.933	323.42	321.067	283.2	-10.5133	-12.8667	-50.7333	-102.5	76.5
496	338.583	328.74	324.5	285.983	-9.84333	-14.0833	-52.6	-102.5	77.5
497	339.933	334.16	324.033	285.5	-5.77333	-15.9	-54.4333	-102.5	78.5
498	346.3	351	346.45	322.85	4.7	0.15	-23.45	-102.5	79.5
499	354.05	357.7	353.4	330.2	3.65	-0.65	-23.85	-102.5	80.5
500	357	360	357.25	335.65	3	0.25	-21.35	-102.5	81.5
501	362.65	350.45	329.75	310.6	-12.2	-32.9	-52.05	-103.5	-71.5
502	365.1	362.3	346.6	321.8	-2.8	-18.5	-43.3	-103.5	-72.5
503	365.05	364.8	361.9	338.95	-0.25	-3.15	-26.1	-103.5	-73.5
504	363.585	364.509	362.654	359.831	0.924476	-0.930769	-3.75385	-103.5	-74.5
505	364.3	364.6	364.223	364.185	0.3	-0.0769231	-0.115385	-103.5	-75.5
506	364.3	364.6	364.262	364.246	0.3	-0.0384615	-0.0538462	-103.5	-76.5
507	364.3	364.6	364.262	364.262	0.3	-0.0384615	-0.0384615	-103.5	-77.5
508	364.3	364.6	364.262	364.262	0.3	-0.0384615	-0.0384615	-103.5	-78.5
509	364.3	364.6	364.262	364.262	0.3	-0.0384615	-0.0384615	-103.5	-79.5
510	364.3	364.6	364.262	364.262	0.3	-0.0384615	-0.0384615	-103.5	-80.5
511	364.3	364.6	364.262	364.262	0.3	-0.0384615	-0.0384615	-103.5	-81.5
512	364.3	364.6	364.262	364.262	0.3	-0.0384615	-0.0384615	-103.5	-82.5
513	364.3	364.6	364.262	364.262	0.3	-0.0384615	-0.0384615	-103.5	-83.5
514	364.3	364.6	364.262	364.262	0.3	-0.0384615	-0.0384615	-103.5	-84.5
515	364.3	364.6	364.262	364.262	0.3	-0.0384615	-0.0384615	-103.5	-85.5
516	364.3	364.6	364.262	364.262	0.3	-0.0384615	-0.0384615	-103.5	-86.5
517	364.3	364.6	364.262	364.262	0.3	-0.0384615	-0.0384615	-103.5	-87.5
518	364.3	364.6	364.262	364.262	0.3	-0.0384615	-0.0384615	-103.5	-88.5
519	0	0	0	0	0	0	0	-103.5	15.5
520	0	0	0	0	0	0	0	-103.5	16.5
521	0	0	0	0	0	0	0	-103.5	17.5
522	0	0	0	0	0	0	0	-103.5	18.5
523	0	0	0	0	0	0	0	-103.5	19.5
524	0.0307692	0.0181818	0	0	-0.0125874	-0.0307692	-0.0307692	-103.5	20.5
525	0.130769	0.118182	0.0384615	0	-0.0125874	-0.0923077	-0.130769	-103.5	21.5
526	0.353846	0.163636	0.107692	0.0538462	-0.19021	-0.246154	-0.3	-103.5	22.5
527	1.16923	0.518182	0.469231	0.115385	-0.651049	-0.7	-1.05385	-103.5	23.5
528	2.43077	1.22727	0.961538	0.323077	-1.2035	-1.46923	-2.10769	-103.5	24.5
529	4.18462	2.40909	1.76923	0.615385	-1.77552	-2.41538	-3.56923	-103.5	25.5
530	6.91538	4.09091	2.86923	1.13077	-2.82448	-4.04615	-5.78462	-103.5	26.5
531	8.96154	5.78182	4.3	1.86923	-3.17972	-4.66154	-7.09231	-103.5	27.5
532	11.2538	7.83636	5.7	2.55385	-3.41748	-5.55385	-8.7	-103.5	28.5
533	14.8154	10.2818	7.72308	3.54615	-4.53357	-7.09231	-11.2692	-103.5	29.5
534	19.1308	12.7909	9.85385	4.78462	-6.33986	-9.27692	-14.3462	-103.5	30.5
535	24.4538	16.7455	13.2385	5.87692	-7.70839	-11.2154	-18.5769	-103.5	31.5
536	30.9538	21.3091	17.0692	7.63846	-9.64476	-13.8846	-23.3154	-103.5	32.5
537	39.1846	27.1273	22.2538	10.8769	-12.0573	-16.9308	-28.3077	-103.5	33.5
538	50.6308	36.7182	30.1154	16.1538	-13.9126	-20.5154	-34.4769	-103.5	34.5
539	64.8308	48.5545	40.1077	22.6462	-16.2762	-24.7231	-42.1846	-103.5	35.5
540	80.0846	61.2364	52.0615	31.1077	-18.8483	-28.0231	-48.9769	-103.5	36.5
541	93.8308	74.0727	63.4308	39.2769	-19.758	-30.4	-54.5538	-103.5	37.5
542	103.308	83.5364	71.7846	45.6769	-19.7713	-31.5231	-57.6308	-103.5	38.5
543	111.215	91.6545	78.5385	51.2308	-19.5608	-32.6769	-59.9846	-103.5	39.5
544	117.931	98.5545	85.2385	57.0308	-19.3762	-32.6923	-60.9	-103.5	40.5
545	122.062	101.964	88.6154	61.5077	-20.0979	-33.4462	-60.5538	-103.5	41.5
546	124.169	104.545	91.0154	64.9462	-19.6238	-33.1538	-59.2231	-103.5	42.5
547	126.346	106.327	92.6692	68.1	-20.0189	-33.6769	-58.2462	-103.5	43.5
548	128.738	108.173	94.9308	71.0692	-20.5657	-33.8077	-57.6692	-103.5	44.5
549	131.215	110.5	97.8923	74.6231	-20.7154	-33.3231	-56.5923	-103.5	45.5
550	135.077	115.445	103.177	79.4154	-19.6315	-31.9	-55.6615	-103.5	46.5
551	139.6	121.036	108.115	84.1154	-18.5636	-31.4846	-55.4846	-103.5	47.5
552	144.762	126.718	114.069	90.1154	-18.0434	-30.6923	-54.6462	-103.5	48.5
553	151.992	135.164	122.646	97.9692	-16.8287	-29.3462	-54.0231	-103.5	49.5
554	158.454	142.7	129.9	105.092	-15.7538	-28.5538	-53.3615	-103.5	50.5
555	163.723	148.973	135.992	111.754	-14.7503	-27.7308	-51.9692	-103.5	51.5
556	168.862	155.445	143.315	118.408	-13.4161	-25.5462	-50.4538	-103.5	52.5
557	173.931	161.864	150.054	126.185	-12.0671	-23.8769	-47.7462	-103.5	53.5
558	179.854	168.836	158.038	134.838	-11.0175	-21.8154	-45.0154	-103.5	54.5
559	187.685	176.145	166.469	143.308	-11.5392	-21.2154	-44.3769	-103.5	55.5
560	195.138	183.873	174.862	152.092	-11.2657	-20.2769	-43.0462	-103.5	56.5
561	201.877	190.836	182.131	159.838	-11.0406	-19.7462	-42.0385	-103.5	57.5
562	207.562	196.818	188.654	166.931	-10.7434	-18.9077	-40.6308	-103.5	58.5
563	213.8	203.655	195.669	173.392	-10.1455	-18.1308	-40.4077	-103.5	59.5
564	219.546	209.291	202.062	179.585	-10.2552	-17.4846	-39.9615	-103.5	60.5
565	226.608	216.245	209.046	186.269	-10.3622	-17.5615	-40.3385	-103.5	61.5
566	233.815	223.6	215.985	193.015	-10.2154	-17.8308	-40.8	-103.5	62.5
567	240.4	230.418	222.6	199.1	-9.98182	-17.8	-41.3	-103.5	63.5
568	246.846	236.1	228.877	204.592	-10.7462	-17.9692	-42.2538	-103.5	64.5
569	252.469	241.982	234.485	209.346	-10.4874	-17.9846	-43.1231	-103.5	65.5
570	256.708	246.545	238.8	213.038	-10.1622	-17.9077	-43.6692	-103.5	66.5
571	263.392	252.145	244.992	217.054	-11.2469	-18.4	-46.3385	-103.5	67.5
572	271.854	259.236	252.285	222.231	-12.6175	-19.5692	-49.6231	-103.5	68.5
573	279.192	266.064	259.492	227.862	-13.1287	-19.7	-51.3308	-103.5	69.5
574	289.554	275.855	270.515	236.769	-13.6993	-19.0385	-52.7846	-103.5	70.5
575	305.354	289.291	288.246	251.123	-16.0629	-17.1077	-54.2308	-103.5	71.5
576	315.223	301.073	298.546	258.569	-14.1503	-16.6769	-56.6538	-103.5	72.5
577	326.115	312.773	309.123	267.862	-13.3427	-16.9923	-58.2538	-103.5	73.5
578	327.683	316.22	315.283	269.867	-11.4633	-12.4	-57.8167	-103.5	74.5
579	329.15	318.06	317.767	276.983	-11.09	-11.3833	-52.1667	-103.5	75.5
580	333.967	323.5	321.483	283.383	-10.4667	-12.4833	-50.5833	-103.5	76.5
581	338.967	329.52	325.483	287.85	-9.44667	-13.4833	-51.1167	-103.5	77.5
582	343.6	334.58	328.733	290.833	-9.02	-14.8667	-52.7667	-103.5	78.5
583	347.65	352.1	347.7	323.75	4.45	0.05	-23.9	-103.5	79.5
584	354.6	358.2	354	330.35	3.6	-0.6	-24.25	-103.5	80.5
585	357.55	360.15	357.85	335.85	2.6	0.3	-21.7	-103.5	81.5
586	362.7	350.25	328.15	309.05	-12.45	-34.55	-53.65	-104.5	-71.5
587	365	362.35	345.25	320.85	-2.65	-19.75	-44.15	-104.5	-72.5
588	365.05	364.75	362.5	340.6	-0.3	-2.55	-24.45	-104.5	-73.5
589	363.615	364.491	362.562	359.715	0.875524	-1.05385	-3.9	-104.5	-74.5
590	364.3	364.6	364.215	364.185	0.3	-0.0846154	-0.115385	-104.5	-75.5
591	364.3	364.6	364.262	364.246	0.3	-0.0384615	-0.0538462	-104.5	-76.5
592	364.3	364.6	364.262	364.262	0.3	-0.0384615	-0.0384615	-104.5	-77.5
593	364.3	364.6	364.262	364.262	0.3	-0.0384615	-0.0384615	-104.5	-78.5
594	364.3	364.6	364.262	364.262	0.3	-0.0384615	-0.0384615	-104.5	-79.5
595	364.3	364.6	364.262	364.262	0.3	-0.0384615	-0.0384615	-104.5	-80.5
596	364.3	364.6	364.262	364.262	0.3	-0.0384615	-0.0384615	-104.5	-81.5
597	364.3	364.6	364.262	364.262	0.3	-0.0384615	-0.0384615	-104.5	-82.5
598	364.3	364.6	364.262	364.262	0.3	-0.0384615	-0.0384615	-104.5	-83.5
599	364.3	364.6	364.262	364.262	0.3	-0.0384615	-0.0384615	-104.5	-84.5
600	364.3	364.6	364.262	364.262	0.3	-0.0384615	-0.0384615	-104.5	-85.5
601	364.3	364.6	364.262	364.262	0.3	-0.0384615	-0.0384615	-104.5	-86.5
602	364.3	364.6	364.262	364.262	0.3	-0.0384615	-0.0384615	-104.5	-87.5
603	364.3	364.6	364.262	364.262	0.3	-0.0384615	-0.0384615	-104.5	-88.5
604	0	0	0	0	0	0	0	-104.5	17.5
605	0	0	0	0	0	0	0	-104.5	18.5
606	0	0	0	0	0	0	0	-104.5	19.5
607	0	0	0	0	0	0	0	-104.5	20.5
608	0.00769231	0	0	0	-0.00769231	-0.00769231	-0.00769231	-104.5	21.5
609	0.0384615	0.00909091	0	0	-0.0293706	-0.0384615	-0.0384615	-104.5	22.5
610	0.284615	0.0909091	0.107692	0	-0.193706	-0.176923	-0.284615	-104.5	23.5
611	1.34615	0.490909	0.523077	0.161538	-0.855245	-0.823077	-1.18462	-104.5	24.5
612	3.1	1.66364	1.14615	0.369231	-1.43636	-1.95385	-2.73077	-104.5	25.5
613	5.87692	3.5	2.53077	0.976923	-2.37692	-3.34615	-4.9	-104.5	26.5
614	8.56923	5.75455	4.16154	1.81538	-2.81469	-4.40769	-6.75385	-104.5	27.5
615	12.1231	8.28182	5.96923	2.68462	-3.84126	-6.15385	-9.43846	-104.5	28.5
616	16.1923	11.5909	8.42308	3.91538	-4.6014	-7.76923	-12.2769	-104.5	29.5
617	21.5154	14.6364	10.9077	5.00769	-6.87902	-10.6077	-16.5077	-104.5	30.5
618	27.9462	19.2909	14.5769	6.66154	-8.65524	-13.3692	-21.2846	-104.5	31.5
619	35.3154	24.7182	19.8923	9.11538	-10.5972	-15.4231	-26.2	-104.5	32.5
620	45.9077	32.3	26.4	12.9923	-13.6077	-19.5077	-32.9154	-104.5	33.5
621	60.9385	44.8727	36.8538	19.6154	-16.0657	-24.0846	-41.3231	-104.5	34.5
622	79.1769	61.2455	50.5923	28.8615	-17.9315	-28.5846	-50.3154	-104.5	35.5
623	99.3769	79.5636	67.0385	41.0231	-19.8133	-32.3385	-58.3538	-104.5	36.5
624	114.346	94.0636	80.9231	52.1308	-20.2825	-33.4231	-62.2154	-104.5	37.5
625	123.123	103.8	89.7385	59.9154	-19.3231	-33.3846	-63.2077	-104.5	38.5
626	130.115	111.118	96.3615	65.7769	-18.9972	-33.7538	-64.3385	-104.5	39.5
627	135.885	117.336	101.446	71.5769	-18.5483	-34.4385	-64.3077	-104.5	40.5
628	137.077	118.318	102.623	73.6923	-18.7587	-34.4538	-63.3846	-104.5	41.5
629	136.085	117.618	102.185	74.1692	-18.4664	-33.9	-61.9154	-104.5	42.5
630	135.138	115.827	101.223	74.5154	-19.3112	-33.9154	-60.6231	-104.5	43.5
631	133.638	112.991	99.7538	74.3385	-20.6476	-33.8846	-59.3	-104.5	44.5
632	133.008	112.145	100.069	75.1692	-20.8622	-32.9385	-57.8385	-104.5	45.5
633	135.369	114.864	102.938	78.8462	-20.5056	-32.4308	-56.5231	-104.5	46.5
634	138.785	119.555	106.631	82.1	-19.2301	-32.1538	-56.6846	-104.5	47.5
635	143.354	124.755	112.331	88.1308	-18.5993	-31.0231	-55.2231	-104.5	48.5
636	150.285	133.236	120.862	95.8615	-17.0483	-29.4231	-54.4231	-104.5	49.5
637	156.846	140.309	127.677	102.915	-16.5371	-29.1692	-53.9308	-104.5	50.5
638	162.715	147.036	134.277	110	-15.679	-28.4385	-52.7154	-104.5	51.5
639	167.985	154.045	141.531	116.838	-13.9392	-26.4538	-51.1462	-104.5	52.5
640	173.162	160.718	148.577	124.415	-12.4434	-24.5846	-48.7462	-104.5	53.5
641	179	167.227	156.123	132.954	-11.7727	-22.8769	-46.0462	-104.5	54.5
642	186.515	174.755	164.792	141.5	-11.7608	-21.7231	-45.0154	-104.5	55.5
643	193.477	182.245	173.223	150.315	-11.2315	-20.2538	-43.1615	-104.5	56.5
644	200.262	189.009	180.685	158.069	-11.2524	-19.5769	-42.1923	-104.5	57.5
645	205.838	195.282	187.062	165.008	-10.5566	-18.7769	-40.8308	-104.5	58.5
646	211.915	201.845	193.938	171.731	-10.0699	-17.9769	-40.1846	-104.5	59.5
647	218.162	207.564	200.323	177.846	-10.5979	-17.8385	-40.3154	-104.5	60.5
648	225.008	214.555	207.469	185	-10.4531	-17.5385	-40.0077	-104.5	61.5
649	232.338	222.155	214.638	191.854	-10.1839	-17.7	-40.4846	-104.5	62.5
650	239.177	229.336	221.546	198.085	-9.84056	-17.6308	-41.0923	-104.5	63.5
651	245.585	235.318	228.208	203.846	-10.2664	-17.3769	-41.7385	-104.5	64.5
652	251.546	241.173	234.023	209	-10.3734	-17.5231	-42.5462	-104.5	65.5
653	255.808	245.655	238.423	212.7	-10.1531	-17.3846	-43.1077	-104.5	66.5
654	261.469	250.645	243.046	216.469	-10.8238	-18.4231	-45	-104.5	67.5
655	267.762	256.255	248.577	220.785	-11.507	-19.1846	-46.9769	-104.5	68.5
656	274.277	262.545	254.077	225.492	-11.7315	-20.2	-48.7846	-104.5	69.5
657	283.131	270.718	262.515	231.877	-12.4126	-20.6154	-51.2538	-104.5	70.5
658	296.085	281.964	277.808	242.823	-14.121	-18.2769	-53.2615	-104.5	71.5
659	310.285	295	293.354	256.362	-15.2846	-16.9308	-53.9231	-104.5	72.5
660	323.669	309.291	307.531	267.546	-14.3783	-16.1385	-56.1231	-104.5	73.5
661	326.65	315.44	313.95	268.983	-11.21	-12.7	-57.6667	-104.5	74.5
662	329.667	318.8	317.933	276.583	-10.8667	-11.7333	-53.0833	-104.5	75.5
663	334.05	324.4	321.883	283.317	-9.65	-12.1667	-50.7333	-104.5	76.5
664	339.017	329.7	325.483	288.75	-9.31667	-13.5333	-50.2667	-104.5	77.5
665	344.9	335.04	329.767	293.617	-9.86	-15.1333	-51.2833	-104.5	78.5
666	349.6	353.7	349.05	324.5	4.1	-0.55	-25.1	-104.5	79.5
667	355.55	358.8	355.15	330.7	3.25	-0.4	-24.85	-104.5	80.5
668	357.85	360.6	358.3	336.3	2.75	0.45	-21.55	-104.5	81.5
669	362.6	350.6	326.75	308.35	-12	-35.85	-54.25	-105.5	-71.5
670	365	362.45	343.5	319.75	-2.55	-21.5	-45.25	-105.5	-72.5
671	365.05	364.8	362.6	341.45	-0.25	-2.45	-23.6	-105.5	-73.5
672	363.6	364.473	362.477	359.577	0.872727	-1.12308	-4.02308	-105.5	-74.5
673	364.3	364.6	364.208	364.185	0.3	-0.0923077	-0.115385	-105.5	-75.5
674	364.3	364.6	364.262	364.246	0.3	-0.0384615	-0.0538462	-105.5	-76.5
675	364.3	364.6	364.262	364.262	0.3	-0.0384615	-0.0384615	-105.5	-77.5
676	364.3	364.6	364.262	364.262	0.3	-0.0384615	-0.0384615	-105.5	-78.5
677	364.3	364.6	364.262	364.262	0.3	-0.0384615	-0.0384615	-105.5	-79.5
678	364.3	364.6	364.262	364.262	0.3	-0.0384615	-0.0384615	-105.5	-80.5
679	364.3	364.6	364.262	364.262	0.3	-0.0384615	-0.0384615	-105.5	-81.5
680	364.3	364.6	364.262	364.262	0.3	-0.0384615	-0.0384615	-105.5	-82.5
681	364.3	364.6	364.262	364.262	0.3	-0.0384615	-0.0384615	-105.5	-83.5
682	364.3	364.6	364.262	364.262	0.3	-0.0384615	-0.0384615	-105.5	-84.5
683	364.3	364.6	364.262	364.262	0.3	-0.0384615	-0.0384615	-105.5	-85.5
684	364.3	364.6	364.262	364.262	0.3	-0.0384615	-0.0384615	-105.5	-86.5
685	364.3	364.6	364.262	364.262	0.3	-0.0384615	-0.0384615	-105.5	-87.5
686	364.3	364.6	364.262	364.262	0.3	-0.0384615	-0.0384615	-105.5	-88.5
687	0	0	0	0	0	0	0	-105.5	18.5
688	0	0	0	0	0	0	0	-105.5	19.5
689	0	0	0	0	0	0	0	-105.5	20.5
690	0	0	0	0	0	0	0	-105.5	21.5
691	0	0	0	0	0	0	0	-105.5	22.5
692	0.0230769	0	0	0	-0.0230769	-0.0230769	-0.0230769	-105.5	23.5
693	0.646154	0.0545455	0.184615	0.0230769	-0.591608	-0.461538	-0.623077	-105.5	24.5
694	2.14615	0.809091	0.684615	0.246154	-1.33706	-1.46154	-1.9	-105.5	25.5
695	4.55385	2.38182	2.05385	0.769231	-2.17203	-2.5	-3.78462	-105.5	26.5
696	7.72308	5.09091	3.76154	1.70769	-2.63217	-3.96154	-6.01538	-105.5	27.5
697	11.9692	8.25455	5.91538	2.77692	-3.71469	-6.05385	-9.19231	-105.5	28.5
698	17.0231	12.3818	8.86154	4.23077	-4.64126	-8.16154	-12.7923	-105.5	29.5
699	22.2077	16.0273	11.5308	5.24615	-6.18042	-10.6769	-16.9615	-105.5	30.5
700	30	20.9273	15.3615	7.03077	-9.07273	-14.6385	-22.9692	-105.5	31.5
701	39.9769	28.0727	22.2385	10.4308	-11.9042	-17.7385	-29.5462	-105.5	32.5
702	52.9846	37.7455	30.7462	15.0923	-15.2392	-22.2385	-37.8923	-105.5	33.5
703	71.7231	53.2455	44.2154	23.2	-18.4776	-27.5077	-48.5231	-105.5	34.5
704	94.7846	75.1364	62.2769	35.7	-19.6483	-32.5077	-59.0846	-105.5	35.5
705	117.346	96.6727	83.1077	53.0769	-20.6734	-34.2385	-64.2692	-105.5	36.5
706	134.354	114.1	99.3923	68.4308	-20.2538	-34.9615	-65.9231	-105.5	37.5
707	144.238	124.591	110.177	77.9308	-19.6476	-34.0615	-66.3077	-105.5	38.5
708	151.2	131.345	116.808	84.7923	-19.8545	-34.3923	-66.4077	-105.5	39.5
709	155.215	136.3	120.654	89.3308	-18.9154	-34.5615	-65.8846	-105.5	40.5
710	153.623	135.436	119.454	88.6308	-18.1867	-34.1692	-64.9923	-105.5	41.5
711	149.415	131.6	115.862	85.6	-17.8154	-33.5538	-63.8154	-105.5	42.5
712	145.492	126.055	111.215	82.3462	-19.4378	-34.2769	-63.1462	-105.5	43.5
713	140.477	119.545	105.662	78.3385	-20.9315	-34.8154	-62.1385	-105.5	44.5
714	136.169	114.945	102.4	76.6385	-21.2238	-33.7692	-59.5308	-105.5	45.5
715	136.331	115.282	103.185	78.2769	-21.049	-33.1462	-58.0538	-105.5	46.5
716	138.031	117.755	105.3	80.7154	-20.2762	-32.7308	-57.3154	-105.5	47.5
717	141.823	122.664	110.385	85.5538	-19.1594	-31.4385	-56.2692	-105.5	48.5
718	148.431	131.018	118.269	93.6462	-17.4126	-30.1615	-54.7846	-105.5	49.5
719	155.308	138.218	125.938	101.238	-17.0895	-29.3692	-54.0692	-105.5	50.5
720	161.146	144.945	132.354	108.023	-16.2007	-28.7923	-53.1231	-105.5	51.5
721	166.854	151.864	139.585	114.823	-14.9902	-27.2692	-52.0308	-105.5	52.5
722	171.977	159.064	146.892	122	-12.9133	-25.0846	-49.9769	-105.5	53.5
723	178.131	165.473	154.031	130.515	-12.658	-24.1	-47.6154	-105.5	54.5
724	185.031	173.091	162.754	139.069	-11.9399	-22.2769	-45.9615	-105.5	55.5
725	192.054	180.782	171.246	148.138	-11.272	-20.8077	-43.9154	-105.5	56.5
726	198.623	187.445	179.062	155.923	-11.1776	-19.5615	-42.7	-105.5	57.5
727	204.546	193.545	185.1	162.715	-11.0007	-19.4462	-41.8308	-105.5	58.5
728	210.215	199.855	191.831	169.7	-10.3608	-18.3846	-40.5154	-105.5	59.5
729	216.238	205.618	198.531	176.023	-10.6203	-17.7077	-40.2154	-105.5	60.5
730	223.385	212.336	205.931	183.031	-11.0483	-17.4538	-40.3538	-105.5	61.5
731	230.9	220.3	213.254	190.438	-10.6	-17.6462	-40.4615	-105.5	62.5
732	237.846	227.673	220.254	196.962	-10.1734	-17.5923	-40.8846	-105.5	63.5
733	244.623	234.345	227.538	203.154	-10.2776	-17.0846	-41.4692	-105.5	64.5
734	250.815	240.309	233.485	208.554	-10.5063	-17.3308	-42.2615	-105.5	65.5
735	255.238	245.091	237.746	212.315	-10.1476	-17.4923	-42.9231	-105.5	66.5
736	260.254	249.873	242	216.031	-10.3811	-18.2538	-44.2231	-105.5	67.5
737	266.192	255.009	247.262	220.631	-11.1832	-18.9308	-45.5615	-105.5	68.5
738	271.854	260.982	252.446	225.362	-10.872	-19.4077	-46.4923	-105.5	69.5
739	279.577	268.609	259.5	230.892	-10.9678	-20.0769	-48.6846	-105.5	70.5
740	289.215	277.418	269.315	237.877	-11.7972	-19.9	-51.3385	-105.5	71.5
741	302.323	288.627	284.554	248.7	-13.6958	-17.7692	-53.6231	-105.5	72.5
742	319.077	305.382	303.285	263.938	-13.6951	-15.7923	-55.1385	-105.5	73.5
743	325.692	312.918	311.254	272.846	-12.7741	-14.4385	-52.8462	-105.5	74.5
744	328.733	317.98	317.267	276.183	-10.7533	-11.4667	-52.55	-105.5	75.5
745	333.967	324.18	321.767	283.433	-9.78667	-12.2	-50.5333	-105.5	76.5
746	339.367	330.08	325.883	289.35	-9.28667	-13.4833	-50.0167	-105.5	77.5
747	345.233	335.46	330.1	294.367	-9.77333	-15.1333	-50.8667	-105.5	78.5
748	351.55	355.05	350.5	325.5	3.5	-1.05	-26.05	-105.5	79.5
749	356.05	359.35	355.75	331.55	3.3	-0.3	-24.5	-105.5	80.5
750	358.3	361	358.8	336.25	2.7	0.5	-22.05	-105.5	81.5
751	362.75	350.7	326.15	307.3	-12.05	-36.6	-55.45	-106.5	-71.5
752	365	362.4	342.35	318.85	-2.6	-22.65	-46.15	-106.5	-72.5
753	365.05	364.65	362.7	342.65	-0.4	-2.35	-22.4	-106.5	-73.5
754	363.692	364.464	362.554	359.7	0.771329	-1.13846	-3.99231	-106.5	-74.5
755	364.3	364.6	364.208	364.185	0.3	-0.0923077	-0.115385	-106.5	-75.5
756	364.3	364.6	364.262	364.254	0.3	-0.0384615	-0.0461538	-106.5	-76.5
757	364.3	364.6	364.262	364.262	0.3	-0.0384615	-0.0384615	-106.5	-77.5
758	364.3	364.6	364.262	364.262	0.3	-0.0384615	-0.0384615	-106.5	-78.5
759	364.3	364.6	364.262	364.262	0.3	-0.0384615	-0.0384615	-106.5	-79.5
760	364.3	364.6	364.262	364.262	0.3	-0.0384615	-0.0384615	-106.5	-80.5
761	364.3	364.6	364.262	364.262	0.3	-0.0384615	-0.0384615	-106.5	-81.5
762	364.3	364.6	364.262	364.262	0.3	-0.0384615	-0.0384615	-106.5	-82.5
763	364.3	364.6	364.262	364.262	0.3	-0.0384615	-0.0384615	-106.5	-83.5
764	364.3	364.6	364.262	364.262	0.3	-0.0384615	-0.0384615	-106.5	-84.5
765	364.3	364.6	364.262	364.262	0.3	-0.0384615	-0.0384615	-106.5	-85.5
766	364.3	364.6	364.262	364.262	0.3	-0.0384615	-0.0384615	-106.5	-86.5
767	364.3	364.6	364.262	364.262	0.3	-0.0384615	-0.0384615	-106.5	-87.5
768	364.3	364.6	364.262	364.262	0.3	-0.0384615	-0.0384615	-106.5	-88.5
769	0	0	0	0	0	0	0	-106.5	18.5
770	0	0	0	0	0	0	0	-106.5	19.5
771	0	0	0	0	0	0	0	-106.5	20.5
772	0	0	0	0	0	0	0	-106.5	21.5
773	0	0	0	0	0	0	0	-106.5	22.5
774	0	0	0	0	0	0	0	-106.5	23.5
775	0.238462	0	0.0538462	0	-0.238462	-0.184615	-0.238462	-106.5	24.5
776	1.02308	0.0636364	0.3	0.0615385	-0.959441	-0.723077	-0.961538	-106.5	25.5
777	2.7	1.13636	1.15385	0.369231	-1.56364	-1.54615	-2.33077	-106.5	26.5
778	6.74615	4.39091	3.26923	1.42308	-2.35524	-3.47692	-5.32308	-106.5	27.5
779	11.6692	8.15455	5.86923	2.70769	-3.51469	-5.8	-8.96154	-106.5	28.5
780	18.1231	13.1727	9.24615	4.08462	-4.95035	-8.87692	-14.0385	-106.5	29.5
781	23.3385	17.0182	11.6769	5.25385	-6.32028	-11.6615	-18.0846	-106.5	30.5
782	32.0077	22.5091	16.3	7.35385	-9.4986	-15.7077	-24.6538	-106.5	31.5
783	45.0923	31.5727	23.6692	11.3077	-13.5196	-21.4231	-33.7846	-106.5	32.5
784	61.1769	43.3818	34.6692	17.3615	-17.7951	-26.5077	-43.8154	-106.5	33.5
785	82.9692	62.0727	51.0923	27.5231	-20.8965	-31.8769	-55.4462	-106.5	34.5
786	106.515	85.5727	71.5769	41.5769	-20.9427	-34.9385	-64.9385	-106.5	35.5
787	129.646	108.282	93.8	61.3615	-21.3643	-35.8462	-68.2846	-106.5	36.5
788	147.692	128.045	113.962	79.8538	-19.6469	-33.7308	-67.8385	-106.5	37.5
789	157.638	138.5	124.654	90.6308	-19.1385	-32.9846	-67.0077	-106.5	38.5
790	163.746	145.164	131.038	98.0692	-18.5825	-32.7077	-65.6769	-106.5	39.5
791	167.115	149.364	134.746	102.392	-17.7517	-32.3692	-64.7231	-106.5	40.5
792	165.738	147.573	133.1	100.854	-18.1657	-32.6385	-64.8846	-106.5	41.5
793	160.892	143.282	128.031	96.1385	-17.6105	-32.8615	-64.7538	-106.5	42.5
794	155.677	136.718	121.246	90.9692	-18.9587	-34.4308	-64.7077	-106.5	43.5
795	148.831	128.027	113.646	84.6308	-20.8035	-35.1846	-64.2	-106.5	44.5
796	140.685	119.864	106.054	79.1385	-20.821	-34.6308	-61.5462	-106.5	45.5
797	138.131	117.245	104.338	78.5231	-20.8853	-33.7923	-59.6077	-106.5	46.5
798	138.046	117.236	104.308	79.7385	-20.8098	-33.7385	-58.3077	-106.5	47.5
799	140.608	120.718	108.569	83.7	-19.8895	-32.0385	-56.9077	-106.5	48.5
800	146.746	128.673	116.554	91.5692	-18.0734	-30.1923	-55.1769	-106.5	49.5
801	153.785	136.318	124.154	99.3385	-17.4664	-29.6308	-54.4462	-106.5	50.5
802	159.277	142.673	130.469	106.146	-16.6042	-28.8077	-53.1308	-106.5	51.5
803	165.215	149.727	137.454	112.785	-15.4881	-27.7615	-52.4308	-106.5	52.5
804	171.2	156.991	144.746	119.885	-14.2091	-26.4538	-51.3154	-106.5	53.5
805	177.008	163.591	151.892	127.869	-13.4168	-25.1154	-49.1385	-106.5	54.5
806	183.931	171.064	160.331	136.469	-12.8671	-23.6	-47.4615	-106.5	55.5
807	190.392	178.709	169.138	145.569	-11.6832	-21.2538	-44.8231	-106.5	56.5
808	196.785	185.818	176.754	153.523	-10.9664	-20.0308	-43.2615	-106.5	57.5
809	202.908	191.809	183.062	160.292	-11.0986	-19.8462	-42.6154	-106.5	58.5
810	208.423	197.955	189.577	167.423	-10.4685	-18.8462	-41	-106.5	59.5
811	214.438	203.764	196.508	173.838	-10.6748	-17.9308	-40.6	-106.5	60.5
812	221.715	210.227	204.223	181.231	-11.4881	-17.4923	-40.4846	-106.5	61.5
813	229.046	218.591	211.946	188.808	-10.4552	-17.1	-40.2385	-106.5	62.5
814	236.508	226.164	219.215	195.862	-10.3441	-17.2923	-40.6462	-106.5	63.5
815	243.638	233.109	226.723	202.462	-10.5294	-16.9154	-41.1769	-106.5	64.5
816	250.085	239.445	233.023	208.038	-10.6392	-17.0615	-42.0462	-106.5	65.5
817	254.654	244.409	237.415	211.938	-10.2448	-17.2385	-42.7154	-106.5	66.5
818	259.431	249.1	241.638	215.7	-10.3308	-17.7923	-43.7308	-106.5	67.5
819	265.385	254.527	246.815	220.462	-10.8573	-18.5692	-44.9231	-106.5	68.5
820	270.7	260.264	252.1	225.2	-10.4364	-18.6	-45.5	-106.5	69.5
821	277.708	267.2	258.169	230.708	-10.5077	-19.5385	-47	-106.5	70.5
822	285.169	274.591	265.477	236.115	-10.5783	-19.6923	-49.0538	-106.5	71.5
823	297.285	284.864	277.6	243.408	-12.421	-19.6846	-53.8769	-106.5	72.5
824	314.515	301.973	298.015	257.669	-12.5427	-16.5	-56.8462	-106.5	73.5
825	321.531	308.945	306.831	268.392	-12.5853	-14.7	-53.1385	-106.5	74.5
826	324.646	312.609	310.569	274.569	-12.0371	-14.0769	-50.0769	-106.5	75.5
827	332.35	323.38	320.333	281.467	-8.97	-12.0167	-50.8833	-106.5	76.5
828	339.517	329.98	325.833	289.967	-9.53667	-13.6833	-49.55	-106.5	77.5
829	345.167	335.96	330.233	294.8	-9.20667	-14.9333	-50.3667	-106.5	78.5
830	353.05	356.15	351.5	326.2	3.1	-1.55	-26.85	-106.5	79.5
831	356.8	359.55	356.3	332	2.75	-0.5	-24.8	-106.5	80.5
832	358.7	361.25	359.05	336.25	2.55	0.35	-22.45	-106.5	81.5
833	362.9	350.6	325.15	306.75	-12.3	-37.75	-56.15	-107.5	-71.5
834	364.95	362.1	341.6	318.3	-2.85	-23.35	-46.65	-107.5	-72.5
835	365.05	364.45	362.7	343.8	-0.6	-2.35	-21.25	-107.5	-73.5
836	363.723	364.5	362.7	359.908	0.776923	-1.02308	-3.81538	-107.5	-74.5
837	364.3	364.6	364.208	364.185	0.3	-0.0923077	-0.115385	-107.5	-75.5
838	364.3	364.6	364.262	364.254	0.3	-0.0384615	-0.0461538	-107.5	-76.5
839	364.3	364.6	364.262	364.262	0.3	-0.0384615	-0.0384615	-107.5	-77.5
840	364.3	364.6	364.262	364.262	0.3	-0.0384615	-0.0384615	-107.5	-78.5
841	364.3	364.6	364.262	364.262	0.3	-0.0384615	-0.0384615	-107.5	-79.5
842	364.3	364.6	364.262	364.262	0.3	-0.0384615	-0.0384615	-107.5	-80.5
843	364.3	364.6	364.262	364.262	0.3	-0.0384615	-0.0384615	-107.5	-81.5
844	364.3	364.6	364.262	364.262	0.3	-0.0384615	-0.0384615	-107.5	-82.5
845	364.3	364.6	364.262	364.262	0.3	-0.0384615	-0.0384615	-107.5	-83.5
846	364.3	364.6	364.262	364.262	0.3	-0.0384615	-0.0384615	-107.5	-84.5
847	364.3	364.6	364.262	364.262	0.3	-0.0384615	-0.0384615	-107.5	-85.5
848	364.3	364.6	364.262	364.262	0.3	-0.0384615	-0.0384615	-107.5	-86.5
849	364.3	364.6	364.262	364.262	0.3	-0.0384615	-0.0384615	-107.5	-87.5
850	364.3	364.6	364.262	364.262	0.3	-0.0384615	-0.0384615	-107.5	-88.5
851	0	0	0	0	0	0	0	-107.5	20.5
852	0	0	0	0	0	0	0	-107.5	21.5
853	0	0	0	0	0	0	0	-107.5	22.5
854	0	0	0	0	0	0	0	-107.5	23.5
855	0	0	0	0	0	0	0	-107.5	24.5
856	0.338462	0	0.0769231	0.0153846	-0.338462	-0.261538	-0.323077	-107.5	25.5
857	1.03846	0.190909	0.492308	0.1	-0.847552	-0.546154	-0.938462	-107.5	26.5
858	3.63846	1.93636	1.75385	0.592308	-1.7021	-1.88462	-3.04615	-107.5	27.5
859	8.73077	5.55455	4.39231	1.72308	-3.17622	-4.33846	-7.00769	-107.5	28.5
860	14.9231	10.0364	7.32308	2.99231	-4.88671	-7.6	-11.9308	-107.5	29.5
861	20.2462	14.0364	9.77692	3.77692	-6.20979	-10.4692	-16.4692	-107.5	30.5
862	29.9231	20.2909	14.3154	6.22308	-9.63217	-15.6077	-23.7	-107.5	31.5
863	43.7385	30.0636	22.7231	10.2923	-13.6748	-21.0154	-33.4462	-107.5	32.5
864	62.7538	44.0545	34.6	17.3846	-18.6993	-28.1538	-45.3692	-107.5	33.5
865	86.6154	64.6182	52.9154	28.5462	-21.9972	-33.7	-58.0692	-107.5	34.5
866	110.385	87.6182	73.7231	42.8231	-22.7664	-36.6615	-67.5615	-107.5	35.5
867	132.2	110.245	95.1154	61.9231	-21.9545	-37.0846	-70.2769	-107.5	36.5
868	150.462	130.827	116.069	81.2846	-19.6343	-34.3923	-69.1769	-107.5	37.5
869	160.654	141.618	127.508	93.2385	-19.0357	-33.1462	-67.4154	-107.5	38.5
870	166.931	148.191	134.177	100.762	-18.7399	-32.7538	-66.1692	-107.5	39.5
871	170.777	152.936	138.723	106.3	-17.8406	-32.0538	-64.4769	-107.5	40.5
872	170.608	153.118	138.477	105.846	-17.4895	-32.1308	-64.7615	-107.5	41.5
873	167.915	150.818	135.708	103.662	-17.0972	-32.2077	-64.2538	-107.5	42.5
874	164.485	146.191	131.215	99.3538	-18.2937	-33.2692	-65.1308	-107.5	43.5
875	158.108	137.445	122.954	92.7308	-20.6622	-35.1538	-65.3769	-107.5	44.5
876	147.885	126.582	112.515	84.3231	-21.3028	-35.3692	-63.5615	-107.5	45.5
877	142.077	121.264	107.715	81.1308	-20.8133	-34.3615	-60.9462	-107.5	46.5
878	139.915	118.645	105.962	80.6462	-21.2699	-33.9538	-59.2692	-107.5	47.5
879	140.777	120.7	107.923	83.1538	-20.0769	-32.8538	-57.6231	-107.5	48.5
880	146.369	127.064	114.869	89.6615	-19.3056	-31.5	-56.7077	-107.5	49.5
881	152.692	134.509	122.346	97.6538	-18.1832	-30.3462	-55.0385	-107.5	50.5
882	158.262	140.936	129.077	104.508	-17.3252	-29.1846	-53.7538	-107.5	51.5
883	164.362	148.082	135.662	111.108	-16.2797	-28.7	-53.2538	-107.5	52.5
884	169.992	155.036	142.792	117.923	-14.9559	-27.2	-52.0692	-107.5	53.5
885	175.946	161.745	149.8	125.546	-14.2007	-26.1462	-50.4	-107.5	54.5
886	182.515	169.209	158.292	133.715	-13.3063	-24.2231	-48.8	-107.5	55.5
887	188.769	176.527	166.777	142.631	-12.242	-21.9923	-46.1385	-107.5	56.5
888	194.554	183.709	174.269	150.846	-10.8448	-20.2846	-43.7077	-107.5	57.5
889	200.708	190.064	180.508	157.662	-10.6441	-20.2	-43.0462	-107.5	58.5
890	206.562	195.836	187.123	164.969	-10.7252	-19.4385	-41.5923	-107.5	59.5
891	212.562	201.936	194.562	171.746	-10.6252	-18	-40.8154	-107.5	60.5
892	219.762	208.527	202.215	179.092	-11.2343	-17.5462	-40.6692	-107.5	61.5
893	227.092	216.418	210	187.185	-10.6741	-17.0923	-39.9077	-107.5	62.5
894	234.992	224.145	217.815	194.777	-10.8469	-17.1769	-40.2154	-107.5	63.5
895	242.208	231.418	225.4	201.4	-10.7895	-16.8077	-40.8077	-107.5	64.5
896	249.246	238.636	232.631	207.677	-10.6098	-16.6154	-41.5692	-107.5	65.5
897	253.838	243.682	237.031	211.415	-10.1566	-16.8077	-42.4231	-107.5	66.5
898	258.677	248.527	241.185	215.292	-10.1497	-17.4923	-43.3846	-107.5	67.5
899	264.492	253.964	246.323	220.131	-10.5287	-18.1692	-44.3615	-107.5	68.5
900	269.962	259.7	251.654	225.123	-10.2615	-18.3077	-44.8385	-107.5	69.5
901	276.346	266.264	257.577	230.385	-10.0825	-18.7692	-45.9615	-107.5	70.5
902	283.408	273.873	264.023	235.815	-9.53497	-19.3846	-47.5923	-107.5	71.5
903	294.838	283.464	275.962	242.892	-11.3748	-18.8769	-51.9462	-107.5	72.5
904	311.915	299.773	293.277	253.138	-12.1427	-18.6385	-58.7769	-107.5	73.5
905	317.377	305.364	300.446	259.408	-12.0133	-16.9308	-57.9692	-107.5	74.5
906	319.392	309.9	304.515	267.546	-9.49231	-14.8769	-51.8462	-107.5	75.5
907	328.167	322.64	315.95	277.533	-5.52667	-12.2167	-50.6333	-107.5	76.5
908	339.233	329.82	325.65	289.95	-9.41333	-13.5833	-49.2833	-107.5	77.5
909	345.55	336.08	330.533	295.217	-9.47	-15.0167	-50.3333	-107.5	78.5
910	354.15	356.5	352.35	327	2.35	-1.8	-27.15	-107.5	79.5
911	357.2	360.15	356.85	332.6	2.95	-0.35	-24.6	-107.5	80.5
912	359.05	361.35	359.25	336.3	2.3	0.2	-22.75	-107.5	81.5
913	362.85	350.6	324.4	306.05	-12.25	-38.45	-56.8	-108.5	-71.5
914	364.9	362.15	341.4	318.6	-2.75	-23.5	-46.3	-108.5	-72.5
915	356.65	359.22	352.033	336.85	2.57	-4.61667	-19.8	-108.5	-73.5
916	363.8	364.536	362.846	360.338	0.736364	-0.953846	-3.46154	-108.5	-74.5
917	364.3	364.6	364.208	364.177	0.3	-0.0923077	-0.123077	-108.5	-75.5
918	364.3	364.6	364.262	364.254	0.3	-0.0384615	-0.0461538	-108.5	-76.5
919	364.3	364.6	364.262	364.262	0.3	-0.0384615	-0.0384615	-108.5	-77.5
920	364.3	364.6	364.262	364.262	0.3	-0.0384615	-0.0384615	-108.5	-78.5
921	364.3	364.6	364.262	364.262	0.3	-0.0384615	-0.0384615	-108.5	-79.5
922	364.3	364.6	364.262	364.262	0.3	-0.0384615	-0.0384615	-108.5	-80.5
923	364.3	364.6	364.262	364.262	0.3	-0.0384615	-0.0384615	-108.5	-81.5
924	364.3	364.6	364.262	364.262	0.3	-0.0384615	-0.0384615	-108.5	-82.5
925	364.3	364.6	364.262	364.262	0.3	-0.0384615	-0.0384615	-108.5	-83.5
926	364.3	364.6	364.262	364.262	0.3	-0.0384615	-0.0384615	-108.5	-84.5
927	364.3	364.6	364.262	364.262	0.3	-0.0384615	-0.0384615	-108.5	-85.5
928	364.3	364.6	364.262	364.262	0.3	-0.0384615	-0.0384615	-108.5	-86.5
929	364.3	364.6	364.262	364.262	0.3	-0.0384615	-0.0384615	-108.5	-87.5
930	364.3	364.6	364.262	364.262	0.3	-0.0384615	-0.0384615	-108.5	-88.5
931	0	0	0	0	0	0	0	-108.5	21.5
932	0	0	0	0	0	0	0	-108.5	22.5
933	0	0	0	0	0	0	0	-108.5	23.5
934	0	0	0	0	0	0	0	-108.5	24.5
935	0	0	0	0	0	0	0	-108.5	25.5
936	0.4	0.00909091	0.223077	0.0307692	-0.390909	-0.176923	-0.369231	-108.5	26.5
937	1.37692	0.645455	0.746154	0.238462	-0.731469	-0.630769	-1.13846	-108.5	27.5
938	4.21538	2.30909	2.03846	0.746154	-1.90629	-2.17692	-3.46923	-108.5	28.5
939	10.2154	6.07273	4.80769	1.98462	-4.14266	-5.40769	-8.23077	-108.5	29.5
940	15.8231	10.2909	7.41538	2.8	-5.53217	-8.40769	-13.0231	-108.5	30.5
941	25.6385	16.6636	12.1	4.81538	-8.97483	-13.5385	-20.8231	-108.5	31.5
942	39.4692	26.7	20.2538	8.8	-12.7692	-19.2154	-30.6692	-108.5	32.5
943	60.1923	41.9818	32.9308	16.4538	-18.2105	-27.2615	-43.7385	-108.5	33.5
944	85.8077	63.3636	51.5308	28.1	-22.4441	-34.2769	-57.7077	-108.5	34.5
945	109.315	85	71.4692	41.5538	-24.3154	-37.8462	-67.7615	-108.5	35.5
946	130.185	106.927	91.7077	58.3308	-23.2573	-38.4769	-71.8538	-108.5	36.5
947	147.562	126.955	111.354	76.7692	-20.607	-36.2077	-70.7923	-108.5	37.5
948	157.546	138.818	123.515	88.8615	-18.728	-34.0308	-68.6846	-108.5	38.5
949	165.262	146.573	131.962	97.8154	-18.6888	-33.3	-67.4462	-108.5	39.5
950	171.023	153.209	138.8	104.908	-17.814	-32.2231	-66.1154	-108.5	40.5
951	173.569	156.564	141.315	108.262	-17.0056	-32.2538	-65.3077	-108.5	41.5
952	174.131	156.436	141.685	109.615	-17.6944	-32.4462	-64.5154	-108.5	42.5
953	172.877	154.8	140.254	108.908	-18.0769	-32.6231	-63.9692	-108.5	43.5
954	167.162	147.191	133.123	101.985	-19.9706	-34.0385	-65.1769	-108.5	44.5
955	156.408	135.736	120.931	91.2	-20.6713	-35.4769	-65.2077	-108.5	45.5
956	148.238	127.027	112.769	85.1231	-21.2112	-35.4692	-63.1154	-108.5	46.5
957	143.323	121.909	108.892	82.5615	-21.414	-34.4308	-60.7615	-108.5	47.5
958	142.085	121.855	108.123	83.0923	-20.2301	-33.9615	-58.9923	-108.5	48.5
959	146.215	126.964	113.7	88.5077	-19.2517	-32.5154	-57.7077	-108.5	49.5
960	152.177	133.318	120.738	95.7615	-18.8587	-31.4385	-56.4154	-108.5	50.5
961	157.392	139.664	127.2	103.092	-17.7287	-30.1923	-54.3	-108.5	51.5
962	163.438	146.318	133.985	109.2	-17.1203	-29.4538	-54.2385	-108.5	52.5
963	168.946	152.818	140.523	115.777	-16.128	-28.4231	-53.1692	-108.5	53.5
964	174.377	159.491	147.685	123.154	-14.886	-26.6923	-51.2231	-108.5	54.5
965	180.9	167.055	156.031	131.285	-13.8455	-24.8692	-49.6154	-108.5	55.5
966	187.069	174.245	164.369	139.577	-12.8238	-22.7	-47.4923	-108.5	56.5
967	192.769	181.255	171.562	147.692	-11.5147	-21.2077	-45.0769	-108.5	57.5
968	198.677	187.609	178.108	155.115	-11.0678	-20.5692	-43.5615	-108.5	58.5
969	204.531	194.091	184.854	162.762	-10.4399	-19.6769	-41.7692	-108.5	59.5
970	210.823	200.018	192.238	169.838	-10.8049	-18.5846	-40.9846	-108.5	60.5
971	217.677	206.445	199.892	177.192	-11.2315	-17.7846	-40.4846	-108.5	61.5
972	225.108	214.391	207.662	185.285	-10.7168	-17.4462	-39.8231	-108.5	62.5
973	233.046	222.055	216.154	193.308	-10.9916	-16.8923	-39.7385	-108.5	63.5
974	240.823	229.555	223.915	200.092	-11.2685	-16.9077	-40.7308	-108.5	64.5
975	248.477	237.436	231.962	207.162	-11.0406	-16.5154	-41.3154	-108.5	65.5
976	253.177	242.909	236.415	210.969	-10.2678	-16.7615	-42.2077	-108.5	66.5
977	257.931	248.055	240.646	215.031	-9.87622	-17.2846	-42.9	-108.5	67.5
978	264.069	253.536	246.062	219.869	-10.5329	-18.0077	-44.2	-108.5	68.5
979	269.508	259.273	251.162	225.023	-10.235	-18.3462	-44.4846	-108.5	69.5
980	275.392	265.964	257.131	230.415	-9.42867	-18.2615	-44.9769	-108.5	70.5
981	282.338	273.591	263.346	235.738	-8.74755	-18.9923	-46.6	-108.5	71.5
982	294.062	283.436	275.285	242.4	-10.6252	-18.7769	-51.6615	-108.5	72.5
983	310.085	299.173	291.092	251.254	-10.9119	-18.9923	-58.8308	-108.5	73.5
984	313.7	303.191	294.915	254.238	-10.5091	-18.7846	-59.4615	-108.5	74.5
985	314.785	306.818	298.023	259.062	-7.96643	-16.7615	-55.7231	-108.5	75.5
986	329.577	321.018	315.562	279.008	-8.55874	-14.0154	-50.5692	-108.5	76.5
987	338.45	329.32	325.117	289.75	-9.13	-13.3333	-48.7	-108.5	77.5
988	345.433	336.1	330.567	295.517	-9.33333	-14.8667	-49.9167	-108.5	78.5
989	354.65	357.1	353	327.15	2.45	-1.65	-27.5	-108.5	79.5
990	357.7	360.45	357.35	332.7	2.75	-0.35	-25	-108.5	80.5
991	359.35	361.55	359.45	336.45	2.2	0.1	-22.9	-108.5	81.5
992	362.9	350.8	323.95	305.55	-12.1	-38.95	-57.35	-109.5	-71.5
993	364.9	362.1	340.8	318.7	-2.8	-24.1	-46.2	-109.5	-72.5
994	356.983	359	352.2	337.433	2.01667	-4.78333	-19.55	-109.5	-73.5
995	363.862	364.545	363.062	360.923	0.683916	-0.8	-2.93846	-109.5	-74.5
996	364.3	364.6	364.208	364.177	0.3	-0.0923077	-0.123077	-109.5	-75.5
997	364.3	364.6	364.262	364.262	0.3	-0.0384615	-0.0384615	-109.5	-76.5
998	364.3	364.6	364.262	364.262	0.3	-0.0384615	-0.0384615	-109.5	-77.5
999	364.3	364.6	364.262	364.262	0.3	-0.0384615	-0.0384615	-109.5	-78.5
1000	364.3	364.6	364.262	364.262	0.3	-0.0384615	-0.0384615	-109.5	-79.5
1001	364.3	364.6	364.262	364.262	0.3	-0.0384615	-0.0384615	-109.5	-80.5
1002	364.3	364.6	364.262	364.262	0.3	-0.0384615	-0.0384615	-109.5	-81.5
1003	364.3	364.6	364.262	364.262	0.3	-0.0384615	-0.0384615	-109.5	-82.5
1004	364.3	364.6	364.262	364.262	0.3	-0.0384615	-0.0384615	-109.5	-83.5
1005	364.3	364.6	364.262	364.262	0.3	-0.0384615	-0.0384615	-109.5	-84.5
1006	364.3	364.6	364.262	364.262	0.3	-0.0384615	-0.0384615	-109.5	-85.5
1007	364.3	364.6	364.262	364.262	0.3	-0.0384615	-0.0384615	-109.5	-86.5
1008	364.3	364.6	364.262	364.262	0.3	-0.0384615	-0.0384615	-109.5	-87.5
1009	364.3	364.6	364.262	364.262	0.3	-0.0384615	-0.0384615	-109.5	-88.5
1010	0	0	0	0	0	0	0	-109.5	21.5
1011	0	0	0	0	0	0	0	-109.5	22.5
1012	0	0	0	0	0	0	0	-109.5	23.5
1013	0	0	0	0	0	0	0	-109.5	24.5
1014	0	0	0	0	0	0	0	-109.5	25.5
1015	0.0538462	0	0.0230769	0	-0.0538462	-0.0307692	-0.0538462	-109.5	26.5
1016	0.253846	0.0181818	0.153846	0.0307692	-0.235664	-0.1	-0.223077	-109.5	27.5
1017	1.1	0.390909	0.530769	0.176923	-0.709091	-0.569231	-0.923077	-109.5	28.5
1018	3.86923	1.59091	1.73846	0.630769	-2.27832	-2.13077	-3.23846	-109.5	29.5
1019	8.26154	4.11818	3.53846	1.20769	-4.14336	-4.72308	-7.05385	-109.5	30.5
1020	16.0231	8.79091	6.93846	2.39231	-7.23217	-9.08462	-13.6308	-109.5	31.5
1021	28.3615	17.3545	12.9231	4.86923	-11.007	-15.4385	-23.4923	-109.5	32.5
1022	48.5231	31.3909	24.7385	10.7154	-17.1322	-23.7846	-37.8077	-109.5	33.5
1023	75.3231	53.1273	42.8077	22.1154	-22.1958	-32.5154	-53.2077	-109.5	34.5
1024	101.292	75.8727	62.2308	34.7231	-25.4196	-39.0615	-66.5692	-109.5	35.5
1025	121.8	97.3364	81.9385	49.9077	-24.4636	-39.8615	-71.8923	-109.5	36.5
1026	138.754	118.355	101.515	66.2462	-20.3993	-37.2385	-72.5077	-109.5	37.5
1027	150.269	130.964	114.431	78.9	-19.3056	-35.8385	-71.3692	-109.5	38.5
1028	160.231	140.991	125.754	89.7615	-19.2399	-34.4769	-70.4692	-109.5	39.5
1029	168.646	150.5	135.238	100.515	-18.1462	-33.4077	-68.1308	-109.5	40.5
1030	173.823	156.573	141.4	107.5	-17.2503	-32.4231	-66.3231	-109.5	41.5
1031	177.531	160.182	145.4	112.8	-17.349	-32.1308	-64.7308	-109.5	42.5
1032	179.085	162	147.431	115.662	-17.0846	-31.6538	-63.4231	-109.5	43.5
1033	176.154	157.445	143.092	111.769	-18.7084	-33.0615	-64.3846	-109.5	44.5
1034	167.562	146.836	132.123	102.031	-20.7252	-35.4385	-65.5308	-109.5	45.5
1035	156.946	135.782	121.269	91.9692	-21.1643	-35.6769	-64.9769	-109.5	46.5
1036	148.654	127.509	113.4	86.4308	-21.1448	-35.2538	-62.2231	-109.5	47.5
1037	145.023	124.191	109.746	84.3154	-20.8322	-35.2769	-60.7077	-109.5	48.5
1038	147.085	127.655	113.454	88.3538	-19.4301	-33.6308	-58.7308	-109.5	49.5
1039	152.177	133.245	119.769	94.9077	-18.9315	-32.4077	-57.2692	-109.5	50.5
1040	156.846	138.245	125.7	101.523	-18.6007	-31.1462	-55.3231	-109.5	51.5
1041	162.192	144.773	132.377	107.531	-17.4196	-29.8154	-54.6615	-109.5	52.5
1042	167.331	150.655	138.277	113.077	-16.6762	-29.0538	-54.2538	-109.5	53.5
1043	172.977	157.3	145.208	120.215	-15.6769	-27.7692	-52.7615	-109.5	54.5
1044	179.646	164.645	154.023	128.7	-15.0007	-25.6231	-50.9462	-109.5	55.5
1045	185.331	171.964	161.708	136.885	-13.3671	-23.6231	-48.4462	-109.5	56.5
1046	190.9	178.436	168.915	144.431	-12.4636	-21.9846	-46.4692	-109.5	57.5
1047	196.577	184.991	175.523	152.262	-11.586	-21.0538	-44.3154	-109.5	58.5
1048	202.4	191.691	182.323	159.715	-10.7091	-20.0769	-42.6846	-109.5	59.5
1049	208.446	197.591	189.608	167.731	-10.8552	-18.8385	-40.7154	-109.5	60.5
1050	215.315	203.927	197.215	174.877	-11.3881	-18.1	-40.4385	-109.5	61.5
1051	222.946	212.2	205.223	183.038	-10.7462	-17.7231	-39.9077	-109.5	62.5
1052	231.3	220.345	214.108	191.7	-10.9545	-17.1923	-39.6	-109.5	63.5
1053	239.485	228.073	222.769	199.177	-11.4119	-16.7154	-40.3077	-109.5	64.5
1054	247.477	236.245	230.923	206.731	-11.2315	-16.5538	-40.7462	-109.5	65.5
1055	252.562	241.973	235.715	210.462	-10.5888	-16.8462	-42.1	-109.5	66.5
1056	257.385	247.345	240	214.685	-10.0392	-17.3846	-42.7	-109.5	67.5
1057	263.308	252.845	245.715	219.677	-10.4622	-17.5923	-43.6308	-109.5	68.5
1058	268.946	258.764	250.754	224.585	-10.1825	-18.1923	-44.3615	-109.5	69.5
1059	274.792	265.736	256.646	230.215	-9.05594	-18.1462	-44.5769	-109.5	70.5
1060	281.585	273.055	262.862	235.331	-8.53007	-18.7231	-46.2538	-109.5	71.5
1061	293.738	283.236	274.985	242.131	-10.5021	-18.7538	-51.6077	-109.5	72.5
1062	309.923	299.591	290.546	251	-10.3322	-19.3769	-58.9231	-109.5	73.5
1063	313.123	303.409	293.631	253.354	-9.71399	-19.4923	-59.7692	-109.5	74.5
1064	312.962	305.418	295.115	256.954	-7.54336	-17.8462	-56.0077	-109.5	75.5
1065	326.985	318.582	311.969	273.292	-8.4028	-15.0154	-53.6923	-109.5	76.5
1066	343.185	334.145	329.777	297.892	-9.03916	-13.4077	-45.2923	-109.5	77.5
1067	350.108	342.236	336.331	304.3	-7.87133	-13.7769	-45.8077	-109.5	78.5
1068	354.75	356.95	352.95	327.05	2.2	-1.8	-27.7	-109.5	79.5
1069	358.35	360.65	357.75	333.05	2.3	-0.6	-25.3	-109.5	80.5
1070	359.5	361.55	359.55	336.65	2.05	0.05	-22.85	-109.5	81.5
1071	365.15	346.5	341.65	337.7	-18.65	-23.5	-27.45	-11.5	-70.5
1072	364.054	363.127	362.362	360.262	-0.926573	-1.69231	-3.79231	-11.5	-71.5
1073	364.285	364.336	363.854	362.654	0.0517483	-0.430769	-1.63077	-11.5	-72.5
1074	364.3	364.6	364.254	364.162	0.3	-0.0461538	-0.138462	-11.5	-73.5
1075	364.3	364.6	364.262	364.254	0.3	-0.0384615	-0.0461538	-11.5	-74.5
1076	364.3	364.6	364.262	364.262	0.3	-0.0384615	-0.0384615	-11.5	-75.5
1077	364.3	364.6	364.262	364.262	0.3	-0.0384615	-0.0384615	-11.5	-76.5
1078	364.3	364.6	364.262	364.262	0.3	-0.0384615	-0.0384615	-11.5	-77.5
1079	364.3	364.6	364.262	364.262	0.3	-0.0384615	-0.0384615	-11.5	-78.5
1080	364.3	364.6	364.262	364.262	0.3	-0.0384615	-0.0384615	-11.5	-79.5
1081	364.3	364.6	364.262	364.262	0.3	-0.0384615	-0.0384615	-11.5	-80.5
1082	364.3	364.6	364.262	364.262	0.3	-0.0384615	-0.0384615	-11.5	-81.5
1083	364.3	364.6	364.262	364.262	0.3	-0.0384615	-0.0384615	-11.5	-82.5
1084	364.3	364.6	364.262	364.262	0.3	-0.0384615	-0.0384615	-11.5	-83.5
1085	364.3	364.6	364.262	364.262	0.3	-0.0384615	-0.0384615	-11.5	-84.5
1086	364.3	364.6	364.262	364.262	0.3	-0.0384615	-0.0384615	-11.5	-85.5
1087	364.3	364.6	364.262	364.262	0.3	-0.0384615	-0.0384615	-11.5	-86.5
1088	364.3	364.6	364.262	364.262	0.3	-0.0384615	-0.0384615	-11.5	-87.5
1089	364.3	364.6	364.262	364.262	0.3	-0.0384615	-0.0384615	-11.5	-88.5
1090	0	0	0	0	0	0	0	-11.5	10.5
1091	0	0	0	0	0	0	0	-11.5	11.5
1092	0	0	0	0	0	0	0	-11.5	12.5
1093	0	0	0	0	0	0	0	-11.5	13.5
1094	0	0	0	0	0	0	0	-11.5	14.5
1095	0	0	0	0	0	0	0	-11.5	15.5
1096	0	0	0	0	0	0	0	-11.5	16.5
1097	0	0	0	0	0	0	0	-11.5	17.5
1098	0	0	0	0	0	0	0	-11.5	18.5
1099	0	0	0	0	0	0	0	-11.5	19.5
1100	0	0	0	0	0	0	0	-11.5	20.5
1101	0	0	0	0	0	0	0	-11.5	21.5
1102	0	0	0	0	0	0	0	-11.5	22.5
1103	0	0	0	0	0	0	0	-11.5	23.5
1104	0	0	0	0	0	0	0	-11.5	24.5
1105	0	0	0	0	0	0	0	-11.5	25.5
1106	0	0	0	0	0	0	0	-11.5	26.5
1107	0	0	0	0	0	0	0	-11.5	27.5
1108	0	0	0	0	0	0	0	-11.5	28.5
1109	0	0	0	0	0	0	0	-11.5	29.5
1110	0	0	0	0	0	0	0	-11.5	3.5
1111	0	0	0	0	0	0	0	-11.5	30.5
1112	0	0	0	0	0	0	0	-11.5	31.5
1113	0	0	0	0	0	0	0	-11.5	32.5
1114	0	0	0	0	0	0	0	-11.5	4.5
1115	0	0	0	0	0	0	0	-11.5	5.5
1116	0	0	0	0	0	0	0	-11.5	50.5
1117	0.15	0.05	0.1	0	-0.1	-0.05	-0.15	-11.5	51.5
1118	0.35	0.05	0.1	0	-0.3	-0.25	-0.35	-11.5	52.5
1119	0.55	0.15	0.15	0	-0.4	-0.4	-0.55	-11.5	53.5
1120	1.65	0.55	0.4	0	-1.1	-1.25	-1.65	-11.5	54.5
1121	2.85	1.4	1	0	-1.45	-1.85	-2.85	-11.5	55.5
1122	0	0	0	0	0	0	0	-11.5	6.5
1123	81.95	68.1	39.85	14.3	-13.85	-42.1	-67.65	-11.5	63.5
1124	127.45	112.1	71.8	42.65	-15.35	-55.65	-84.8	-11.5	64.5
1125	175.35	158.3	117.65	74.75	-17.05	-57.7	-100.6	-11.5	65.5
1126	0	0	0	0	0	0	0	-11.5	7.5
1127	356.9	353.4	346.6	320	-3.5	-10.3	-36.9	-11.5	79.5
1128	0	0	0	0	0	0	0	-11.5	8.5
1129	358.25	357.1	353.8	325.85	-1.15	-4.45	-32.4	-11.5	80.5
1130	360.15	359.75	360.2	334.95	-0.4	0.05	-25.2	-11.5	81.5
1131	361.7	362.15	363	343.8	0.45	1.3	-17.9	-11.5	82.5
1132	363.15	363.2	364.1	345.8	0.05	0.95	-17.35	-11.5	83.5
1133	363.65	363.6	364.4	345.25	-0.05	0.75	-18.4	-11.5	84.5
1134	0	0	0	0	0	0	0	-11.5	9.5
1135	340.867	343.52	321.333	302.65	2.65333	-19.5333	-38.2167	-110.5	-71.5
1136	348.833	353.14	334.067	316.617	4.30667	-14.7667	-32.2167	-110.5	-72.5
1137	358.5	359.42	353.667	339.417	0.92	-4.83333	-19.0833	-110.5	-73.5
1138	364.154	364.536	363.685	362.138	0.382517	-0.469231	-2.01538	-110.5	-74.5
1139	364.3	364.6	364.223	364.177	0.3	-0.0769231	-0.123077	-110.5	-75.5
1140	364.3	364.6	364.262	364.262	0.3	-0.0384615	-0.0384615	-110.5	-76.5
1141	364.3	364.6	364.262	364.262	0.3	-0.0384615	-0.0384615	-110.5	-77.5
1142	364.3	364.6	364.262	364.262	0.3	-0.0384615	-0.0384615	-110.5	-78.5
1143	364.3	364.6	364.262	364.262	0.3	-0.0384615	-0.0384615	-110.5	-79.5
1144	364.3	364.6	364.262	364.262	0.3	-0.0384615	-0.0384615	-110.5	-80.5
1145	364.3	364.6	364.262	364.262	0.3	-0.0384615	-0.0384615	-110.5	-81.5
1146	364.3	364.6	364.262	364.262	0.3	-0.0384615	-0.0384615	-110.5	-82.5
1147	364.3	364.6	364.262	364.262	0.3	-0.0384615	-0.0384615	-110.5	-83.5
1148	364.3	364.6	364.262	364.262	0.3	-0.0384615	-0.0384615	-110.5	-84.5
1149	364.3	364.6	364.262	364.262	0.3	-0.0384615	-0.0384615	-110.5	-85.5
1150	364.3	364.6	364.262	364.262	0.3	-0.0384615	-0.0384615	-110.5	-86.5
1151	364.3	364.6	364.262	364.262	0.3	-0.0384615	-0.0384615	-110.5	-87.5
1152	364.3	364.6	364.262	364.262	0.3	-0.0384615	-0.0384615	-110.5	-88.5
1153	0	0	0	0	0	0	0	-110.5	21.5
1154	0	0	0	0	0	0	0	-110.5	22.5
1155	0	0	0	0	0	0	0	-110.5	23.5
1156	0	0	0	0	0	0	0	-110.5	24.5
1157	0	0	0	0	0	0	0	-110.5	25.5
1158	0	0	0	0	0	0	0	-110.5	26.5
1159	0	0	0	0	0	0	0	-110.5	27.5
1160	0.3	0.0545455	0.130769	0.0230769	-0.245455	-0.169231	-0.276923	-110.5	28.5
1161	1.21538	0.327273	0.538462	0.176923	-0.888112	-0.676923	-1.03846	-110.5	29.5
1162	3.2	1.02727	1.25385	0.430769	-2.17273	-1.94615	-2.76923	-110.5	30.5
1163	7.87692	3.17273	2.95385	0.907692	-4.7042	-4.92308	-6.96923	-110.5	31.5
1164	15.7308	7.83636	6.45385	2.2	-7.89441	-9.27692	-13.5308	-110.5	32.5
1165	31.7231	18.2727	14.6769	5.56923	-13.4503	-17.0462	-26.1538	-110.5	33.5
1166	57.8923	38.1182	30.1	13.7923	-19.7741	-27.7923	-44.1	-110.5	34.5
1167	86.6769	61.2182	49.6846	25.8615	-25.4587	-36.9923	-60.8154	-110.5	35.5
1168	110.131	85.1364	70.2385	39.4385	-24.9944	-39.8923	-70.6923	-110.5	36.5
1169	129.731	107.491	91.2231	57.3923	-22.2399	-38.5077	-72.3385	-110.5	37.5
1170	142.777	122.755	105.577	70.1154	-20.0224	-37.2	-72.6615	-110.5	38.5
1171	154.238	134.1	117.538	82.3	-20.1385	-36.7	-71.9385	-110.5	39.5
1172	164.323	145.236	129.285	94.1231	-19.0867	-35.0385	-70.2	-110.5	40.5
1173	170.946	152.773	137.5	102.754	-18.1734	-33.4462	-68.1923	-110.5	41.5
1174	177.231	159.5	144.646	111.362	-17.7308	-32.5846	-65.8692	-110.5	42.5
1175	181.431	164.136	149.631	117.546	-17.2944	-31.8	-63.8846	-110.5	43.5
1176	181.454	163	148.338	117.431	-18.4538	-33.1154	-64.0231	-110.5	44.5
1177	176.185	155.318	140.8	110.108	-20.8664	-35.3846	-66.0769	-110.5	45.5
1178	165.154	143.736	128.385	98.6462	-21.4175	-36.7692	-66.5077	-110.5	46.5
1179	154.254	133.391	118.438	90.7231	-20.8629	-35.8154	-63.5308	-110.5	47.5
1180	148.769	127.991	112.538	86.8	-20.7783	-36.2308	-61.9692	-110.5	48.5
1181	149.269	129.336	114.323	89.2615	-19.9329	-34.9462	-60.0077	-110.5	49.5
1182	153.662	134.318	120.223	94.9462	-19.3434	-33.4385	-58.7154	-110.5	50.5
1183	157.638	139.027	125.769	101.169	-18.6112	-31.8692	-56.4692	-110.5	51.5
1184	162.515	144.836	131.908	106.846	-17.679	-30.6077	-55.6692	-110.5	52.5
1185	167.308	149.573	137.108	111.746	-17.735	-30.2	-55.5615	-110.5	53.5
1186	172.108	155.436	143.369	118.315	-16.6713	-28.7385	-53.7923	-110.5	54.5
1187	178.138	162.736	151.777	126.362	-15.4021	-26.3615	-51.7769	-110.5	55.5
1188	183.323	169.582	158.785	133.915	-13.7413	-24.5385	-49.4077	-110.5	56.5
1189	188.577	175.927	166.115	141.331	-12.6497	-22.4615	-47.2462	-110.5	57.5
1190	194.346	182.473	173.038	148.9	-11.8734	-21.3077	-45.4462	-110.5	58.5
1191	200.192	188.964	179.646	157.138	-11.2287	-20.5462	-43.0538	-110.5	59.5
1192	206.108	195.073	186.969	164.992	-11.035	-19.1385	-41.1154	-110.5	60.5
1193	213.162	201.436	194.454	172.708	-11.7252	-18.7077	-40.4538	-110.5	61.5
1194	220.662	209.655	203.469	181.038	-11.007	-17.1923	-39.6231	-110.5	62.5
1195	229.708	218.791	212.415	190.308	-10.9168	-17.2923	-39.4	-110.5	63.5
1196	237.908	226.291	221.338	197.992	-11.6168	-16.5692	-39.9154	-110.5	64.5
1197	246.031	234.8	229.654	205.354	-11.2308	-16.3769	-40.6769	-110.5	65.5
1198	251.692	240.818	234.677	209.854	-10.8741	-17.0154	-41.8385	-110.5	66.5
1199	256.492	246.527	239.315	214.146	-9.96503	-17.1769	-42.3462	-110.5	67.5
1200	262.585	252.109	244.908	219.1	-10.4755	-17.6769	-43.4846	-110.5	68.5
1201	268.1	257.982	250.092	224.169	-10.1182	-18.0077	-43.9308	-110.5	69.5
1202	274.208	265.373	256.131	229.685	-8.83497	-18.0769	-44.5231	-110.5	70.5
1203	280.877	272.755	262.477	235.108	-8.12238	-18.4	-45.7692	-110.5	71.5
1204	293.331	282.627	274.346	241.492	-10.7035	-18.9846	-51.8385	-110.5	72.5
1205	309.808	299.791	290.223	250.662	-10.0168	-19.5846	-59.1462	-110.5	73.5
1206	312.623	303.273	292.946	253.262	-9.35035	-19.6769	-59.3615	-110.5	74.5
1207	312.015	305.209	293.831	256.192	-6.80629	-18.1846	-55.8231	-110.5	75.5
1208	324.869	317.2	308.492	269.131	-7.66923	-16.3769	-55.7385	-110.5	76.5
1209	340.885	332.145	327.262	292.862	-8.73916	-13.6231	-48.0231	-110.5	77.5
1210	349.177	341.245	335.746	303.415	-7.93147	-13.4308	-45.7615	-110.5	78.5
1211	354.45	356.5	352.8	327.05	2.05	-1.65	-27.4	-110.5	79.5
1212	358.8	360.95	358.05	333.2	2.15	-0.75	-25.6	-110.5	80.5
1213	359.6	361.5	359.85	336.4	1.9	0.25	-23.2	-110.5	81.5
1214	340.867	343.54	321.2	302.433	2.67333	-19.6667	-38.4333	-111.5	-71.5
1215	349.133	353.48	334.367	317.05	4.34667	-14.7667	-32.0833	-111.5	-72.5
1216	360.483	359.74	356.917	343.05	-0.743333	-3.56667	-17.4333	-111.5	-73.5
1217	364.215	364.491	363.908	362.954	0.275524	-0.307692	-1.26154	-111.5	-74.5
1218	364.3	364.6	364.223	364.192	0.3	-0.0769231	-0.107692	-111.5	-75.5
1219	364.3	364.6	364.262	364.262	0.3	-0.0384615	-0.0384615	-111.5	-76.5
1220	364.3	364.6	364.262	364.262	0.3	-0.0384615	-0.0384615	-111.5	-77.5
1221	364.3	364.6	364.262	364.262	0.3	-0.0384615	-0.0384615	-111.5	-78.5
1222	364.3	364.6	364.262	364.262	0.3	-0.0384615	-0.0384615	-111.5	-79.5
1223	364.3	364.6	364.262	364.262	0.3	-0.0384615	-0.0384615	-111.5	-80.5
1224	364.3	364.6	364.262	364.262	0.3	-0.0384615	-0.0384615	-111.5	-81.5
1225	364.3	364.6	364.262	364.262	0.3	-0.0384615	-0.0384615	-111.5	-82.5
1226	364.3	364.6	364.262	364.262	0.3	-0.0384615	-0.0384615	-111.5	-83.5
1227	364.3	364.6	364.262	364.262	0.3	-0.0384615	-0.0384615	-111.5	-84.5
1228	364.3	364.6	364.262	364.262	0.3	-0.0384615	-0.0384615	-111.5	-85.5
1229	364.3	364.6	364.262	364.262	0.3	-0.0384615	-0.0384615	-111.5	-86.5
1230	364.3	364.6	364.262	364.262	0.3	-0.0384615	-0.0384615	-111.5	-87.5
1231	364.3	364.6	364.262	364.262	0.3	-0.0384615	-0.0384615	-111.5	-88.5
1232	0	0	0	0	0	0	0	-111.5	21.5
1233	0	0	0	0	0	0	0	-111.5	22.5
1234	0	0	0	0	0	0	0	-111.5	23.5
1235	0	0	0	0	0	0	0	-111.5	24.5
1236	0	0	0	0	0	0	0	-111.5	25.5
1237	0	0	0	0	0	0	0	-111.5	26.5
1238	0	0	0	0	0	0	0	-111.5	27.5
1239	0	0	0	0	0	0	0	-111.5	28.5
1240	0.438462	0.163636	0.246154	0.0384615	-0.274825	-0.192308	-0.4	-111.5	29.5
1241	1.22308	0.345455	0.538462	0.161538	-0.877622	-0.684615	-1.06154	-111.5	30.5
1242	3.11538	1.18182	1.1	0.330769	-1.93357	-2.01538	-2.78462	-111.5	31.5
1243	7.99231	3.15455	2.80769	0.861538	-4.83776	-5.18462	-7.13077	-111.5	32.5
1244	18.1923	9.11818	7.9	2.66923	-9.07413	-10.2923	-15.5231	-111.5	33.5
1245	39.2692	23.5	19.1154	7.73846	-15.7692	-20.1538	-31.5308	-111.5	34.5
1246	70.2154	47.0455	37.4077	18.0615	-23.1699	-32.8077	-52.1538	-111.5	35.5
1247	98.1154	72.5091	58.5538	31.6846	-25.6063	-39.5615	-66.4308	-111.5	36.5
1248	122.046	98.3818	82.5692	50.6154	-23.6643	-39.4769	-71.4308	-111.5	37.5
1249	136.962	115.191	98.4538	64.3462	-21.7706	-38.5077	-72.6154	-111.5	38.5
1250	148.092	126.518	109.977	75.2	-21.5741	-38.1154	-72.8923	-111.5	39.5
1251	157.377	137.3	120.431	85.6462	-20.0769	-36.9462	-71.7308	-111.5	40.5
1252	164.715	145.136	128.462	93.9385	-19.579	-36.2538	-70.7769	-111.5	41.5
1253	172.623	153.9	138.323	104.277	-18.7231	-34.3	-68.3462	-111.5	42.5
1254	179.823	161.309	146.708	114.562	-18.514	-33.1154	-65.2615	-111.5	43.5
1255	183.323	163.664	149.723	118.423	-19.6594	-33.6	-64.9	-111.5	44.5
1256	181.162	160.118	146.538	115.392	-21.0434	-34.6231	-65.7692	-111.5	45.5
1257	172.623	150.736	135.938	105.269	-21.8867	-36.6846	-67.3538	-111.5	46.5
1258	161.408	140.018	124.554	95.6769	-21.3895	-36.8538	-65.7308	-111.5	47.5
1259	153.838	133.264	117.038	90.4462	-20.5748	-36.8	-63.3923	-111.5	48.5
1260	153.562	132.845	117.7	91.8462	-20.7161	-35.8615	-61.7154	-111.5	49.5
1261	156.715	136.873	122.892	96.8769	-19.8427	-33.8231	-59.8385	-111.5	50.5
1262	159.738	140.782	127.8	102.277	-18.9566	-31.9385	-57.4615	-111.5	51.5
1263	163.962	145.618	132.485	107.823	-18.3434	-31.4769	-56.1385	-111.5	52.5
1264	167.892	149.627	136.592	111.477	-18.265	-31.3	-56.4154	-111.5	53.5
1265	171.908	154.618	142.069	117.131	-17.2895	-29.8385	-54.7769	-111.5	54.5
1266	176.746	160.382	149.485	123.954	-16.3643	-27.2615	-52.7923	-111.5	55.5
1267	181.308	166.364	156	130.692	-14.9441	-25.3077	-50.6154	-111.5	56.5
1268	186.1	172.755	163.1	137.938	-13.3455	-23	-48.1615	-111.5	57.5
1269	192.238	180.018	170.554	146.208	-12.2203	-21.6846	-46.0308	-111.5	58.5
1270	198.077	186.636	177.5	154.262	-11.4406	-20.5769	-43.8154	-111.5	59.5
1271	204.092	192.655	184.569	162.469	-11.4378	-19.5231	-41.6231	-111.5	60.5
1272	210.815	199.418	192.031	170.477	-11.3972	-18.7846	-40.3385	-111.5	61.5
1273	218.777	207.527	201.269	179.069	-11.2497	-17.5077	-39.7077	-111.5	62.5
1274	227.808	216.882	210.869	188.777	-10.9259	-16.9385	-39.0308	-111.5	63.5
1275	236.085	224.664	219.438	196.454	-11.421	-16.6462	-39.6308	-111.5	64.5
1276	244.092	232.382	227.746	203.385	-11.7105	-16.3462	-40.7077	-111.5	65.5
1277	250.169	239.127	233.346	208.692	-11.042	-16.8231	-41.4769	-111.5	66.5
1278	255.531	245.5	238.285	213.431	-10.0308	-17.2462	-42.1	-111.5	67.5
1279	261.431	251.318	243.638	218.346	-10.1126	-17.7923	-43.0846	-111.5	68.5
1280	267.185	257.145	249.523	223.623	-10.0392	-17.6615	-43.5615	-111.5	69.5
1281	273.577	264.718	255.277	229.208	-8.85874	-18.3	-44.3692	-111.5	70.5
1282	280.008	271.9	261.662	234.4	-8.10769	-18.3462	-45.6077	-111.5	71.5
1283	292.177	281.918	273.277	240.885	-10.2587	-18.9	-51.2923	-111.5	72.5
1284	309.554	299.455	289.6	250.369	-10.0993	-19.9538	-59.1846	-111.5	73.5
1285	312.508	303.118	292.692	253.154	-9.38951	-19.8154	-59.3538	-111.5	74.5
1286	312.162	305.445	293.746	255.969	-6.71608	-18.4154	-56.1923	-111.5	75.5
1287	323.831	316.873	306.938	268.077	-6.95804	-16.8923	-55.7538	-111.5	76.5
1288	339.431	331.082	324.508	288.469	-8.34895	-14.9231	-50.9615	-111.5	77.5
1289	348.938	341.345	335.708	302.608	-7.59301	-13.2308	-46.3308	-111.5	78.5
1290	356.25	357.8	354.2	327.85	1.55	-2.05	-28.4	-111.5	79.5
1291	359.25	360.95	358.5	333.45	1.7	-0.75	-25.8	-111.5	80.5
1292	359.85	361.75	359.9	336.65	1.9	0.05	-23.2	-111.5	81.5
1293	340.817	343.66	320.667	302.417	2.84333	-20.15	-38.4	-112.5	-71.5
1294	349.833	353.64	334.85	318.267	3.80667	-14.9833	-31.5667	-112.5	-72.5
1295	361.1	360.28	358.367	347.15	-0.82	-2.73333	-13.95	-112.5	-73.5
1296	364.254	364.536	363.977	363.423	0.282517	-0.276923	-0.830769	-112.5	-74.5
1297	364.3	364.6	364.238	364.2	0.3	-0.0615385	-0.1	-112.5	-75.5
1298	364.3	364.6	364.262	364.262	0.3	-0.0384615	-0.0384615	-112.5	-76.5
1299	364.3	364.6	364.262	364.262	0.3	-0.0384615	-0.0384615	-112.5	-77.5
1300	364.3	364.6	364.262	364.262	0.3	-0.0384615	-0.0384615	-112.5	-78.5
1301	364.3	364.6	364.262	364.262	0.3	-0.0384615	-0.0384615	-112.5	-79.5
1302	364.3	364.6	364.262	364.262	0.3	-0.0384615	-0.0384615	-112.5	-80.5
1303	364.3	364.6	364.262	364.262	0.3	-0.0384615	-0.0384615	-112.5	-81.5
1304	364.3	364.6	364.262	364.262	0.3	-0.0384615	-0.0384615	-112.5	-82.5
1305	364.3	364.6	364.262	364.262	0.3	-0.0384615	-0.0384615	-112.5	-83.5
1306	364.3	364.6	364.262	364.262	0.3	-0.0384615	-0.0384615	-112.5	-84.5
1307	364.3	364.6	364.262	364.262	0.3	-0.0384615	-0.0384615	-112.5	-85.5
1308	364.3	364.6	364.262	364.262	0.3	-0.0384615	-0.0384615	-112.5	-86.5
1309	364.3	364.6	364.262	364.262	0.3	-0.0384615	-0.0384615	-112.5	-87.5
1310	364.3	364.6	364.262	364.262	0.3	-0.0384615	-0.0384615	-112.5	-88.5
1311	0	0	0	0	0	0	0	-112.5	22.5
1312	0	0	0	0	0	0	0	-112.5	23.5
1313	0	0	0	0	0	0	0	-112.5	24.5
1314	0	0	0	0	0	0	0	-112.5	25.5
1315	0	0	0	0	0	0	0	-112.5	26.5
1316	0	0	0	0	0	0	0	-112.5	27.5
1317	0	0	0	0	0	0	0	-112.5	28.5
1318	0.276923	0.0909091	0.123077	0.0153846	-0.186014	-0.153846	-0.261538	-112.5	29.5
1319	0.607692	0.218182	0.369231	0.0615385	-0.38951	-0.238462	-0.546154	-112.5	30.5
1320	1.48462	0.545455	0.623077	0.184615	-0.939161	-0.861538	-1.3	-112.5	31.5
1321	4.3	1.56364	1.46923	0.446154	-2.73636	-2.83077	-3.85385	-112.5	32.5
1322	11.1385	5.06364	4.55385	1.41538	-6.07483	-6.58462	-9.72308	-112.5	33.5
1323	26.8154	15.4091	12.3308	4.43846	-11.4063	-14.4846	-22.3769	-112.5	34.5
1324	55.2923	36.1273	27.9615	12.8769	-19.165	-27.3308	-42.4154	-112.5	35.5
1325	85.8846	61.2455	48.4846	25.1308	-24.6392	-37.4	-60.7538	-112.5	36.5
1326	113.269	89.3273	74.3923	44.7615	-23.942	-38.8769	-68.5077	-112.5	37.5
1327	130.369	106.755	91.1154	59.2846	-23.6147	-39.2538	-71.0846	-112.5	38.5
1328	140.354	118.109	101.431	67.7385	-22.2448	-38.9231	-72.6154	-112.5	39.5
1329	148.908	128.155	110.723	76.6385	-20.7531	-38.1846	-72.2692	-112.5	40.5
1330	156.023	136.282	118.346	83.8462	-19.7413	-37.6769	-72.1769	-112.5	41.5
1331	166.146	147.336	130.131	95.4308	-18.8098	-36.0154	-70.7154	-112.5	42.5
1332	177.031	158.418	142.9	109.8	-18.6126	-34.1308	-67.2308	-112.5	43.5
1333	183.923	164.391	149.977	118.415	-19.5322	-33.9462	-65.5077	-112.5	44.5
1334	184.485	163.473	150.692	119.208	-21.0119	-33.7923	-65.2769	-112.5	45.5
1335	177.185	154.8	141.323	109.354	-22.3846	-35.8615	-67.8308	-112.5	46.5
1336	168.277	147.082	131.2	100.885	-21.1951	-37.0769	-67.3923	-112.5	47.5
1337	160.231	140.082	123.231	95.1385	-20.149	-37	-65.0923	-112.5	48.5
1338	158.8	137.855	122.231	95.7846	-20.9455	-36.5692	-63.0154	-112.5	49.5
1339	161.485	140.536	126.708	100.008	-20.9483	-34.7769	-61.4769	-112.5	50.5
1340	163.562	143.709	130.538	104.862	-19.8524	-33.0231	-58.7	-112.5	51.5
1341	166.169	147.055	134.154	109.023	-19.1147	-32.0154	-57.1462	-112.5	52.5
1342	168.769	149.836	136.823	111.5	-18.9329	-31.9462	-57.2692	-112.5	53.5
1343	170.969	153.273	140.438	115.531	-17.6965	-30.5308	-55.4385	-112.5	54.5
1344	175.623	159.073	147.815	122.231	-16.5503	-27.8077	-53.3923	-112.5	55.5
1345	179.469	164.045	153.969	128.169	-15.4238	-25.5	-51.3	-112.5	56.5
1346	184.469	170.445	160.662	135.392	-14.0238	-23.8077	-49.0769	-112.5	57.5
1347	190.738	177.773	168.562	144	-12.9657	-22.1769	-46.7385	-112.5	58.5
1348	196.1	184.173	175.308	152.154	-11.9273	-20.7923	-43.9462	-112.5	59.5
1349	202.446	190.336	182.423	160.254	-12.1098	-20.0231	-42.1923	-112.5	60.5
1350	209.238	197.4	189.838	168.438	-11.8385	-19.4	-40.8	-112.5	61.5
1351	217.185	205.827	199.285	177.562	-11.3573	-17.9	-39.6231	-112.5	62.5
1352	225.862	214.618	208.8	187.031	-11.2434	-17.0615	-38.8308	-112.5	63.5
1353	233.9	222.582	217.177	194.369	-11.3182	-16.7231	-39.5308	-112.5	64.5
1354	242.062	230.7	225.831	201.731	-11.3615	-16.2308	-40.3308	-112.5	65.5
1355	248.538	237.327	231.8	207.546	-11.2112	-16.7385	-40.9923	-112.5	66.5
1356	254.269	244.418	237.3	212.854	-9.85105	-16.9692	-41.4154	-112.5	67.5
1357	260.623	250.473	242.854	217.538	-10.1503	-17.7692	-43.0846	-112.5	68.5
1358	266.408	256.618	248.762	222.908	-9.78951	-17.6462	-43.5	-112.5	69.5
1359	272.754	264.118	254.777	228.692	-8.63566	-17.9769	-44.0615	-112.5	70.5
1360	279.2	271.3	261.1	233.915	-7.9	-18.1	-45.2846	-112.5	71.5
1361	289.854	281.009	270.485	239.123	-8.84476	-19.3692	-50.7308	-112.5	72.5
1362	307.454	297.764	287.292	248.477	-9.69021	-20.1615	-58.9769	-112.5	73.5
1363	312.038	302.445	292.331	252.638	-9.59301	-19.7077	-59.4	-112.5	74.5
1364	311.908	305.2	293.462	255.785	-6.70769	-18.4462	-56.1231	-112.5	75.5
1365	323.177	317.018	306.154	267.669	-6.15874	-17.0231	-55.5077	-112.5	76.5
1366	338.9	330.809	323.315	287.038	-8.09091	-15.5846	-51.8615	-112.5	77.5
1367	349.223	341.991	335.738	301.808	-7.23217	-13.4846	-47.4154	-112.5	78.5
1368	357	358.45	355	328.2	1.45	-2	-28.8	-112.5	79.5
1369	359.6	360.95	358.65	333.4	1.35	-0.95	-26.2	-112.5	80.5
1370	340.55	344.02	320.233	302.55	3.47	-20.3167	-38	-113.5	-71.5
1371	350.167	353.96	335.233	319.033	3.79333	-14.9333	-31.1333	-113.5	-72.5
1372	361.583	361.04	358.85	348.483	-0.543333	-2.73333	-13.1	-113.5	-73.5
1373	364.254	364.545	363.985	363.623	0.291608	-0.269231	-0.630769	-113.5	-74.5
1374	364.3	364.6	364.238	364.238	0.3	-0.0615385	-0.0615385	-113.5	-75.5
1375	364.3	364.6	364.262	364.262	0.3	-0.0384615	-0.0384615	-113.5	-76.5
1376	364.3	364.6	364.262	364.262	0.3	-0.0384615	-0.0384615	-113.5	-77.5
1377	364.3	364.6	364.262	364.262	0.3	-0.0384615	-0.0384615	-113.5	-78.5
1378	364.3	364.6	364.262	364.262	0.3	-0.0384615	-0.0384615	-113.5	-79.5
1379	364.3	364.6	364.262	364.262	0.3	-0.0384615	-0.0384615	-113.5	-80.5
1380	364.3	364.6	364.262	364.262	0.3	-0.0384615	-0.0384615	-113.5	-81.5
1381	364.3	364.6	364.262	364.262	0.3	-0.0384615	-0.0384615	-113.5	-82.5
1382	364.3	364.6	364.262	364.262	0.3	-0.0384615	-0.0384615	-113.5	-83.5
1383	364.3	364.6	364.262	364.262	0.3	-0.0384615	-0.0384615	-113.5	-84.5
1384	364.3	364.6	364.262	364.262	0.3	-0.0384615	-0.0384615	-113.5	-85.5
1385	364.3	364.6	364.262	364.262	0.3	-0.0384615	-0.0384615	-113.5	-86.5
1386	364.3	364.6	364.262	364.262	0.3	-0.0384615	-0.0384615	-113.5	-87.5
1387	364.3	364.6	364.262	364.262	0.3	-0.0384615	-0.0384615	-113.5	-88.5
1388	0	0	0	0	0	0	0	-113.5	22.5
1389	0	0	0	0	0	0	0	-113.5	23.5
1390	0	0	0	0	0	0	0	-113.5	24.5
1391	0	0	0	0	0	0	0	-113.5	25.5
1392	0	0	0	0	0	0	0	-113.5	26.5
1393	0	0	0	0	0	0	0	-113.5	27.5
1394	0	0	0	0	0	0	0	-113.5	28.5
1395	0.176923	0	0.0769231	0.0153846	-0.176923	-0.1	-0.161538	-113.5	29.5
1396	0.423077	0.109091	0.169231	0.0230769	-0.313986	-0.253846	-0.4	-113.5	30.5
1397	0.892308	0.272727	0.407692	0.0692308	-0.61958	-0.484615	-0.823077	-113.5	31.5
1398	2.66923	1.01818	0.823077	0.2	-1.65105	-1.84615	-2.46923	-113.5	32.5
1399	7.26923	3.19091	2.72308	0.738462	-4.07832	-4.54615	-6.53077	-113.5	33.5
1400	17.7846	10.1273	8.17692	2.53846	-7.65734	-9.60769	-15.2462	-113.5	34.5
1401	40.2308	25.8182	19.5385	8.23077	-14.4126	-20.6923	-32	-113.5	35.5
1402	70.9538	49.0182	38.1231	18.5462	-21.9357	-32.8308	-52.4077	-113.5	36.5
1403	103.815	78.8	64.5615	36.9231	-25.0154	-39.2538	-66.8923	-113.5	37.5
1404	124.769	99.6909	84.8923	53.2462	-25.0783	-39.8769	-71.5231	-113.5	38.5
1405	135.962	112.345	95.5538	63.2923	-23.6161	-40.4077	-72.6692	-113.5	39.5
1406	145.085	123.373	105.592	71.6385	-21.7119	-39.4923	-73.4462	-113.5	40.5
1407	151.238	130.545	112	77.4077	-20.693	-39.2385	-73.8308	-113.5	41.5
1408	161.231	141.782	123.2	88.1923	-19.449	-38.0308	-73.0385	-113.5	42.5
1409	173.077	154.5	137.538	102.377	-18.5769	-35.5385	-70.7	-113.5	43.5
1410	181.215	161.355	146.154	113.569	-19.8608	-35.0615	-67.6462	-113.5	44.5
1411	182.862	161.318	147.369	116.077	-21.5434	-35.4923	-66.7846	-113.5	45.5
1412	176.854	153.518	140.108	107.392	-23.3357	-36.7462	-69.4615	-113.5	46.5
1413	170.423	148.645	133	101.162	-21.7776	-37.4231	-69.2615	-113.5	47.5
1414	164.869	144.227	127.523	97.8462	-20.642	-37.3462	-67.0231	-113.5	48.5
1415	165.131	144.445	128.085	100.092	-20.6853	-37.0462	-65.0385	-113.5	49.5
1416	168.923	147.827	133.446	105.9	-21.0958	-35.4769	-63.0231	-113.5	50.5
1417	170.369	149.555	136.508	110.162	-20.8147	-33.8615	-60.2077	-113.5	51.5
1418	170.862	150.973	137.992	112.408	-19.8888	-32.8692	-58.4538	-113.5	52.5
1419	170.985	152.282	138.738	113.538	-18.7028	-32.2462	-57.4462	-113.5	53.5
1420	171.808	153.891	140.977	115.031	-17.9168	-30.8308	-56.7769	-113.5	54.5
1421	174.954	157.736	146.477	120.192	-17.2175	-28.4769	-54.7615	-113.5	55.5
1422	179.069	162.973	152.854	126.815	-16.0965	-26.2154	-52.2538	-113.5	56.5
1423	183.8	168.836	159.285	133.469	-14.9636	-24.5154	-50.3308	-113.5	57.5
1424	190.008	175.9	167.392	142.323	-14.1077	-22.6154	-47.6846	-113.5	58.5
1425	195.4	182.627	173.892	150.508	-12.7727	-21.5077	-44.8923	-113.5	59.5
1426	201.769	188.5	180.569	158.077	-13.2692	-21.2	-43.6923	-113.5	60.5
1427	208.438	195.727	188.208	166.654	-12.7112	-20.2308	-41.7846	-113.5	61.5
1428	215.823	204.364	197.454	176.077	-11.4594	-18.3692	-39.7462	-113.5	62.5
1429	223.792	212.355	206.7	185.169	-11.4378	-17.0923	-38.6231	-113.5	63.5
1430	231.977	220.391	215.146	192.877	-11.586	-16.8308	-39.1	-113.5	64.5
1431	239.992	228.655	223.877	200.192	-11.3378	-16.1154	-39.8	-113.5	65.5
1432	246.654	235.491	230.285	206.231	-11.1629	-16.3692	-40.4231	-113.5	66.5
1433	253.092	242.818	235.992	211.438	-10.2741	-17.1	-41.6538	-113.5	67.5
1434	259.6	249.3	241.531	216.831	-10.3	-18.0692	-42.7692	-113.5	68.5
1435	265.562	255.645	247.615	222.115	-9.91608	-17.9462	-43.4462	-113.5	69.5
1436	272.123	263.255	253.954	227.9	-8.86853	-18.1692	-44.2231	-113.5	70.5
1437	278.392	270.6	260.331	233.154	-7.79231	-18.0615	-45.2385	-113.5	71.5
1438	287.4	279.936	268.262	237.962	-7.46364	-19.1385	-49.4385	-113.5	72.5
1439	303.862	295.818	283.954	246.485	-8.04336	-19.9077	-57.3769	-113.5	73.5
1440	310.915	301.373	291.538	252.354	-9.54266	-19.3769	-58.5615	-113.5	74.5
1441	312.254	305.282	293.777	255.915	-6.97203	-18.4769	-56.3385	-113.5	75.5
1442	325.515	318.609	308.254	270.215	-6.90629	-17.2615	-55.3	-113.5	76.5
1443	342.492	333.991	328.385	296.162	-8.5014	-14.1077	-46.3308	-113.5	77.5
1444	350.708	343.391	337.638	305.592	-7.31678	-13.0692	-45.1154	-113.5	78.5
1445	357.4	358.8	355.4	328.4	1.4	-2	-29	-113.5	79.5
1446	359.7	361	358.9	333.3	1.3	-0.8	-26.4	-113.5	80.5
1447	340.167	344.14	319.95	302.667	3.97333	-20.2167	-37.5	-114.5	-71.5
1448	350.667	354.02	335.667	319.9	3.35333	-15	-30.7667	-114.5	-72.5
1449	362.05	361.48	359.283	349.633	-0.57	-2.76667	-12.4167	-114.5	-73.5
1450	364.254	364.573	364.108	363.985	0.318881	-0.146154	-0.269231	-114.5	-74.5
1451	364.3	364.6	364.246	364.238	0.3	-0.0538462	-0.0615385	-114.5	-75.5
1452	364.3	364.6	364.262	364.262	0.3	-0.0384615	-0.0384615	-114.5	-76.5
1453	364.3	364.6	364.262	364.262	0.3	-0.0384615	-0.0384615	-114.5	-77.5
1454	364.3	364.6	364.262	364.262	0.3	-0.0384615	-0.0384615	-114.5	-78.5
1455	364.3	364.6	364.262	364.262	0.3	-0.0384615	-0.0384615	-114.5	-79.5
1456	364.3	364.6	364.262	364.262	0.3	-0.0384615	-0.0384615	-114.5	-80.5
1457	364.3	364.6	364.262	364.262	0.3	-0.0384615	-0.0384615	-114.5	-81.5
1458	364.3	364.6	364.262	364.262	0.3	-0.0384615	-0.0384615	-114.5	-82.5
1459	364.3	364.6	364.262	364.262	0.3	-0.0384615	-0.0384615	-114.5	-83.5
1460	364.3	364.6	364.262	364.262	0.3	-0.0384615	-0.0384615	-114.5	-84.5
1461	364.3	364.6	364.262	364.262	0.3	-0.0384615	-0.0384615	-114.5	-85.5
1462	364.3	364.6	364.262	364.262	0.3	-0.0384615	-0.0384615	-114.5	-86.5
1463	364.3	364.6	364.262	364.262	0.3	-0.0384615	-0.0384615	-114.5	-87.5
1464	364.3	364.6	364.262	364.262	0.3	-0.0384615	-0.0384615	-114.5	-88.5
1465	0	0	0	0	0	0	0	-114.5	24.5
1466	0	0	0	0	0	0	0	-114.5	25.5
1467	0	0	0	0	0	0	0	-114.5	26.5
1468	0	0	0	0	0	0	0	-114.5	27.5
1469	0	0	0	0	0	0	0	-114.5	28.5
1470	0.0615385	0	0.00769231	0	-0.0615385	-0.0538462	-0.0615385	-114.5	29.5
1471	0.246154	0.00909091	0.0769231	0.00769231	-0.237063	-0.169231	-0.238462	-114.5	30.5
1472	0.569231	0.181818	0.230769	0.0384615	-0.387413	-0.338462	-0.530769	-114.5	31.5
1473	1.84615	0.545455	0.553846	0.146154	-1.3007	-1.29231	-1.7	-114.5	32.5
1474	5.25385	2.2	1.82308	0.492308	-3.05385	-3.43077	-4.76154	-114.5	33.5
1475	13.5462	7.6	6.27692	1.9	-5.94615	-7.26923	-11.6462	-114.5	34.5
1476	31.9462	20.9	15.6462	6.49231	-11.0462	-16.3	-25.4538	-114.5	35.5
1477	61.4	42.3273	32.5769	15.3615	-19.0727	-28.8231	-46.0385	-114.5	36.5
1478	97.2462	72.2364	58.1231	32.8077	-25.0098	-39.1231	-64.4385	-114.5	37.5
1479	122.308	95.9364	80.8538	51.0231	-26.3713	-41.4538	-71.2846	-114.5	38.5
1480	134.985	110	94.1154	62.8538	-24.9846	-40.8692	-72.1308	-114.5	39.5
1481	144.7	121.618	104.523	71.0231	-23.0818	-40.1769	-73.6769	-114.5	40.5
1482	149.162	126.982	108.592	74.2385	-22.1797	-40.5692	-74.9231	-114.5	41.5
1483	156.123	135.127	116.154	81.2231	-20.9958	-39.9692	-74.9	-114.5	42.5
1484	166.731	146.318	128.008	92.5769	-20.4126	-38.7231	-74.1538	-114.5	43.5
1485	174.585	153.2	137.385	103.115	-21.3846	-37.2	-71.4692	-114.5	44.5
1486	177.023	153.591	139.585	105.992	-23.4322	-37.4385	-71.0308	-114.5	45.5
1487	172.538	148.791	134.662	100.569	-23.7476	-37.8769	-71.9692	-114.5	46.5
1488	168.569	146.655	130.646	97.2923	-21.9147	-37.9231	-71.2769	-114.5	47.5
1489	167.423	146.9	129.846	98.5308	-20.5231	-37.5769	-68.8923	-114.5	48.5
1490	171.023	150.409	134.169	104.154	-20.614	-36.8538	-66.8692	-114.5	49.5
1491	176.731	155.964	141.477	112.169	-20.7671	-35.2538	-64.5615	-114.5	50.5
1492	180	159.209	145.969	117.908	-20.7909	-34.0308	-62.0923	-114.5	51.5
1493	179.431	158.573	145.762	118.969	-20.858	-33.6692	-60.4615	-114.5	52.5
1494	176.1	156.6	143.323	117.5	-19.5	-32.7769	-58.6	-114.5	53.5
1495	174.285	156.027	142.877	116.362	-18.2573	-31.4077	-57.9231	-114.5	54.5
1496	175.169	157.718	146.085	119.231	-17.451	-29.0846	-55.9385	-114.5	55.5
1497	178.215	161.673	151.215	124.992	-16.5427	-27	-53.2231	-114.5	56.5
1498	182.531	167.273	157.554	131.785	-15.258	-24.9769	-50.7462	-114.5	57.5
1499	189.085	174.191	165.515	140.808	-14.8937	-23.5692	-48.2769	-114.5	58.5
1500	194.762	180.991	172.477	149	-13.7706	-22.2846	-45.7615	-114.5	59.5
1501	200.862	187.064	179.354	156.408	-13.7979	-21.5077	-44.4538	-114.5	60.5
1502	207.569	194.527	186.892	165.146	-13.042	-20.6769	-42.4231	-114.5	61.5
1503	214.631	203.045	195.877	174.585	-11.5853	-18.7538	-40.0462	-114.5	62.5
1504	222.046	210.6	204.7	183.377	-11.4462	-17.3462	-38.6692	-114.5	63.5
1505	230.077	218.509	212.785	191.262	-11.5678	-17.2923	-38.8154	-114.5	64.5
1506	237.969	226.6	221.592	198.723	-11.3692	-16.3769	-39.2462	-114.5	65.5
1507	245.131	233.636	228.708	204.638	-11.4944	-16.4231	-40.4923	-114.5	66.5
1508	251.862	241.173	234.831	210.585	-10.6888	-17.0308	-41.2769	-114.5	67.5
1509	258.8	248.173	240.869	216.177	-10.6273	-17.9308	-42.6231	-114.5	68.5
1510	264.915	254.9	246.946	221.285	-10.0154	-17.9692	-43.6308	-114.5	69.5
1511	271.585	262.245	253.262	226.892	-9.33916	-18.3231	-44.6923	-114.5	70.5
1512	277.931	269.564	259.654	232.208	-8.36713	-18.2769	-45.7231	-114.5	71.5
1513	286.231	278.627	266.962	237.2	-7.6035	-19.2692	-49.0308	-114.5	72.5
1514	301.231	293.236	281.338	244.569	-7.99441	-19.8923	-56.6615	-114.5	73.5
1515	310.2	300.655	291.215	251.792	-9.54545	-18.9846	-58.4077	-114.5	74.5
1516	313.031	305.855	294.462	256.492	-7.17622	-18.5692	-56.5385	-114.5	75.5
1517	326.738	319.509	310.123	273.054	-7.22937	-16.6154	-53.6846	-114.5	76.5
1518	344.362	335.673	330.708	301.723	-8.68881	-13.6538	-42.6385	-114.5	77.5
1519	351.592	344.109	338.515	306.654	-7.48322	-13.0769	-44.9385	-114.5	78.5
1520	340.033	344.18	319.683	302.933	4.14667	-20.35	-37.1	-115.5	-71.5
1521	351.3	354.36	335.967	320.7	3.06	-15.3333	-30.6	-115.5	-72.5
1522	362.367	361.88	359.717	350.283	-0.486667	-2.65	-12.0833	-115.5	-73.5
1523	364.285	364.582	364.146	364.046	0.297203	-0.138462	-0.238462	-115.5	-74.5
1524	364.3	364.6	364.254	364.254	0.3	-0.0461538	-0.0461538	-115.5	-75.5
1525	364.3	364.6	364.262	364.262	0.3	-0.0384615	-0.0384615	-115.5	-76.5
1526	364.3	364.6	364.262	364.262	0.3	-0.0384615	-0.0384615	-115.5	-77.5
1527	364.3	364.6	364.262	364.262	0.3	-0.0384615	-0.0384615	-115.5	-78.5
1528	364.3	364.6	364.262	364.262	0.3	-0.0384615	-0.0384615	-115.5	-79.5
1529	364.3	364.6	364.262	364.262	0.3	-0.0384615	-0.0384615	-115.5	-80.5
1530	364.3	364.6	364.262	364.262	0.3	-0.0384615	-0.0384615	-115.5	-81.5
1531	364.3	364.6	364.262	364.262	0.3	-0.0384615	-0.0384615	-115.5	-82.5
1532	364.3	364.6	364.262	364.262	0.3	-0.0384615	-0.0384615	-115.5	-83.5
1533	364.3	364.6	364.262	364.262	0.3	-0.0384615	-0.0384615	-115.5	-84.5
1534	364.3	364.6	364.262	364.262	0.3	-0.0384615	-0.0384615	-115.5	-85.5
1535	364.3	364.6	364.262	364.262	0.3	-0.0384615	-0.0384615	-115.5	-86.5
1536	364.3	364.6	364.262	364.262	0.3	-0.0384615	-0.0384615	-115.5	-87.5
1537	364.3	364.6	364.262	364.262	0.3	-0.0384615	-0.0384615	-115.5	-88.5
1538	0	0	0	0	0	0	0	-115.5	25.5
1539	0	0	0	0	0	0	0	-115.5	26.5
1540	0	0	0	0	0	0	0	-115.5	27.5
1541	0	0	0	0	0	0	0	-115.5	28.5
1542	0	0	0	0	0	0	0	-115.5	29.5
1543	0	0	0	0	0	0	0	-115.5	30.5
1544	0.5	0.0636364	0.207692	0.0307692	-0.436364	-0.292308	-0.469231	-115.5	31.5
1545	1.13077	0.336364	0.407692	0.130769	-0.794406	-0.723077	-1	-115.5	32.5
1546	3.85385	1.57273	1.36923	0.4	-2.28112	-2.48462	-3.45385	-115.5	33.5
1547	11.5231	6.57273	5.36154	1.66154	-4.95035	-6.16154	-9.86154	-115.5	34.5
1548	27.9231	18.6364	14.2692	5.76154	-9.28671	-13.6538	-22.1615	-115.5	35.5
1549	55.3231	38.0091	29.8462	13.6231	-17.314	-25.4769	-41.7	-115.5	36.5
1550	92.3308	68.3182	54.9	30.7923	-24.0126	-37.4308	-61.5385	-115.5	37.5
1551	119.938	93.8273	79.0462	50.4923	-26.1112	-40.8923	-69.4462	-115.5	38.5
1552	135.031	108.582	93.3846	62.8692	-26.449	-41.6462	-72.1615	-115.5	39.5
1553	144.423	119.945	103.331	70.9154	-24.4776	-41.0923	-73.5077	-115.5	40.5
1554	147.246	122.991	105.954	72.1385	-24.2552	-41.2923	-75.1077	-115.5	41.5
1555	150.223	127.636	108.092	73.7923	-22.5867	-42.1308	-76.4308	-115.5	42.5
1556	157.077	134.755	115.315	79.8846	-22.3224	-41.7615	-77.1923	-115.5	43.5
1557	164.377	140.764	122.854	87.1769	-23.6133	-41.5231	-77.2	-115.5	44.5
1558	166.262	141.818	125.531	89.5615	-24.4434	-40.7308	-76.7	-115.5	45.5
1559	162.6	138.818	122.1	86.6615	-23.7818	-40.5	-75.9385	-115.5	46.5
1560	162.731	140.573	123.146	88.5154	-22.158	-39.5846	-74.2154	-115.5	47.5
1561	166.685	146.382	128.685	95.9154	-20.3028	-38	-70.7692	-115.5	48.5
1562	174.662	154.009	137.808	106.538	-20.6524	-36.8538	-68.1231	-115.5	49.5
1563	183.177	162.464	148.285	118.154	-20.7133	-34.8923	-65.0231	-115.5	50.5
1564	188.7	167.582	155.885	126.523	-21.1182	-32.8154	-62.1769	-115.5	51.5
1565	188.492	167.627	155.7	126.823	-20.865	-32.7923	-61.6692	-115.5	52.5
1566	183.462	163.664	150.7	123.185	-19.7979	-32.7615	-60.2769	-115.5	53.5
1567	178.469	160.255	146.708	119.585	-18.2147	-31.7615	-58.8846	-115.5	54.5
1568	175.854	158.7	146.292	119.415	-17.1538	-29.5615	-56.4385	-115.5	55.5
1569	177.385	160.918	149.769	123.9	-16.4664	-27.6154	-53.4846	-115.5	56.5
1570	181.346	165.645	155.731	130.085	-15.7007	-25.6154	-51.2615	-115.5	57.5
1571	188.246	172.845	163.846	138.938	-15.4007	-24.4	-49.3077	-115.5	58.5
1572	193.877	179.5	170.946	147.515	-14.3769	-22.9308	-46.3615	-115.5	59.5
1573	199.808	185.964	178.185	155.077	-13.8441	-21.6231	-44.7308	-115.5	60.5
1574	206.446	193.582	185.792	163.7	-12.8643	-20.6538	-42.7462	-115.5	61.5
1575	213.554	201.9	194.669	173.485	-11.6538	-18.8846	-40.0692	-115.5	62.5
1576	220.685	209.345	203.2	182.008	-11.3392	-17.4846	-38.6769	-115.5	63.5
1577	228.423	216.927	211.062	189.854	-11.4958	-17.3615	-38.5692	-115.5	64.5
1578	236.054	224.709	219.408	197.069	-11.3448	-16.6462	-38.9846	-115.5	65.5
1579	243.208	232.118	227.062	203.4	-11.0895	-16.1462	-39.8077	-115.5	66.5
1580	250.815	239.709	233.685	209.538	-11.1063	-17.1308	-41.2769	-115.5	67.5
1581	258.215	246.9	240.1	215.031	-11.3154	-18.1154	-43.1846	-115.5	68.5
1582	264.831	254.091	246.346	220.138	-10.7399	-18.4846	-44.6923	-115.5	69.5
1583	271.223	261.382	252.754	225.638	-9.84126	-18.4692	-45.5846	-115.5	70.5
1584	277.685	268.591	258.938	231.223	-9.09371	-18.7462	-46.4615	-115.5	71.5
1585	285.146	277.1	266.238	236.531	-8.04615	-18.9077	-48.6154	-115.5	72.5
1586	297.738	289.109	277.538	242.792	-8.62937	-20.2	-54.9462	-115.5	73.5
1587	308.808	298.582	289.808	250.838	-10.2259	-19	-57.9692	-115.5	74.5
1588	313.085	305.918	294.954	256.615	-7.16643	-18.1308	-56.4692	-115.5	75.5
1589	325.754	318.455	309.123	271.315	-7.2993	-16.6308	-54.4385	-115.5	76.5
1590	342.877	333.073	328.6	298.923	-9.8042	-14.2769	-43.9538	-115.5	77.5
1591	351.446	344.045	338.331	305.362	-7.4007	-13.1154	-46.0846	-115.5	78.5
1592	339.767	344.3	319.367	303.017	4.53333	-20.4	-36.75	-116.5	-71.5
1593	351.533	354.68	335.867	321.1	3.14667	-15.6667	-30.4333	-116.5	-72.5
1594	362.9	362.4	360.45	350.917	-0.5	-2.45	-11.9833	-116.5	-73.5
1595	364.285	364.582	364.154	364.062	0.297203	-0.130769	-0.223077	-116.5	-74.5
1596	364.3	364.6	364.254	364.254	0.3	-0.0461538	-0.0461538	-116.5	-75.5
1597	364.3	364.6	364.262	364.262	0.3	-0.0384615	-0.0384615	-116.5	-76.5
1598	364.3	364.6	364.262	364.262	0.3	-0.0384615	-0.0384615	-116.5	-77.5
1599	364.3	364.6	364.262	364.262	0.3	-0.0384615	-0.0384615	-116.5	-78.5
1600	364.3	364.6	364.262	364.262	0.3	-0.0384615	-0.0384615	-116.5	-79.5
1601	364.3	364.6	364.262	364.262	0.3	-0.0384615	-0.0384615	-116.5	-80.5
1602	364.3	364.6	364.262	364.262	0.3	-0.0384615	-0.0384615	-116.5	-81.5
1603	364.3	364.6	364.262	364.254	0.3	-0.0384615	-0.0461538	-116.5	-82.5
1604	364.3	364.6	364.262	364.262	0.3	-0.0384615	-0.0384615	-116.5	-83.5
1605	364.3	364.6	364.262	364.262	0.3	-0.0384615	-0.0384615	-116.5	-84.5
1606	364.3	364.6	364.262	364.262	0.3	-0.0384615	-0.0384615	-116.5	-85.5
1607	364.3	364.6	364.262	364.262	0.3	-0.0384615	-0.0384615	-116.5	-86.5
1608	364.3	364.6	364.262	364.262	0.3	-0.0384615	-0.0384615	-116.5	-87.5
1609	364.3	364.6	364.262	364.262	0.3	-0.0384615	-0.0384615	-116.5	-88.5
1610	0	0	0	0	0	0	0	-116.5	25.5
1611	0	0	0	0	0	0	0	-116.5	26.5
1612	0	0	0	0	0	0	0	-116.5	27.5
1613	0	0	0	0	0	0	0	-116.5	28.5
1614	0	0	0	0	0	0	0	-116.5	29.5
1615	0	0	0	0	0	0	0	-116.5	30.5
1616	0.123077	0.00909091	0.0384615	0.00769231	-0.113986	-0.0846154	-0.115385	-116.5	31.5
1617	0.461538	0.181818	0.107692	0.0384615	-0.27972	-0.353846	-0.423077	-116.5	32.5
1618	2.21538	0.9	0.669231	0.223077	-1.31538	-1.54615	-1.99231	-116.5	33.5
1619	9.20769	5.10909	4.20769	1.26923	-4.0986	-5	-7.93846	-116.5	34.5
1620	24.7308	16.1	12.8154	5.01538	-8.63077	-11.9154	-19.7154	-116.5	35.5
1621	49.8154	34.0545	26.9692	12.0462	-15.7608	-22.8462	-37.7692	-116.5	36.5
1622	86.9923	63.7455	51.4615	28.9615	-23.2469	-35.5308	-58.0308	-116.5	37.5
1623	115.538	88.6545	74.7385	47.7308	-26.8839	-40.8	-67.8077	-116.5	38.5
1624	130.008	102.373	87.4538	58.6538	-27.635	-42.5538	-71.3538	-116.5	39.5
1625	139.985	112.773	97.4462	66.2308	-27.2119	-42.5385	-73.7538	-116.5	40.5
1626	142.2	116	99.5615	67.1538	-26.2	-42.6385	-75.0462	-116.5	41.5
1627	142.246	117.991	99.1692	65.5538	-24.2552	-43.0769	-76.6923	-116.5	42.5
1628	145.362	121.127	101.885	67.2769	-24.2343	-43.4769	-78.0846	-116.5	43.5
1629	150.169	125.073	106.031	71.0769	-25.0965	-44.1385	-79.0923	-116.5	44.5
1630	150.162	125.391	106.223	71.2154	-24.7706	-43.9385	-78.9462	-116.5	45.5
1631	147.823	123	105.062	70.3231	-24.8231	-42.7615	-77.5	-116.5	46.5
1632	152.9	130.318	111.585	77.1538	-22.5818	-41.3154	-75.7462	-116.5	47.5
1633	162.731	141.255	123.1	89.6769	-21.4762	-39.6308	-73.0538	-116.5	48.5
1634	174.731	153.7	137.208	104.969	-21.0308	-37.5231	-69.7615	-116.5	49.5
1635	185.862	165.664	151.269	120.554	-20.1979	-34.5923	-65.3077	-116.5	50.5
1636	194.669	173.827	162.208	132.292	-20.842	-32.4615	-62.3769	-116.5	51.5
1637	195.662	175.073	163.477	133.592	-20.5888	-32.1846	-62.0692	-116.5	52.5
1638	191.023	171.336	158.908	129.392	-19.6867	-32.1154	-61.6308	-116.5	53.5
1639	183.046	165.191	150.962	123.231	-17.8552	-32.0846	-59.8154	-116.5	54.5
1640	178.131	161.073	148.031	120.946	-17.058	-30.1	-57.1846	-116.5	55.5
1641	178.1	161.764	150.092	123.862	-16.3364	-28.0077	-54.2385	-116.5	56.5
1642	180.646	164.918	154.685	128.754	-15.728	-25.9615	-51.8923	-116.5	57.5
1643	187.577	172.127	163.015	137.708	-15.4497	-24.5615	-49.8692	-116.5	58.5
1644	193.415	178.709	170.223	146.338	-14.7063	-23.1923	-47.0769	-116.5	59.5
1645	199.154	185.491	177.408	154.308	-13.6629	-21.7462	-44.8462	-116.5	60.5
1646	205.785	193.2	185	162.977	-12.5846	-20.7846	-42.8077	-116.5	61.5
1647	212.777	201.236	193.615	172.615	-11.5406	-19.1615	-40.1615	-116.5	62.5
1648	219.854	208.5	202.1	181.138	-11.3538	-17.7538	-38.7154	-116.5	63.5
1649	227.154	216.091	209.746	188.615	-11.0629	-17.4077	-38.5385	-116.5	64.5
1650	234.4	223.145	217.731	195.554	-11.2545	-16.6692	-38.8462	-116.5	65.5
1651	241.838	230.427	225.354	202.208	-11.4112	-16.4846	-39.6308	-116.5	66.5
1652	249.823	238.282	232.562	208.523	-11.5413	-17.2615	-41.3	-116.5	67.5
1653	257.554	245.855	239.238	213.9	-11.6993	-18.3154	-43.6538	-116.5	68.5
1654	264.9	253.409	245.838	218.546	-11.4909	-19.0615	-46.3538	-116.5	69.5
1655	271.3	260.645	252.108	224.385	-10.6545	-19.1923	-46.9154	-116.5	70.5
1656	277.831	267.891	258.631	230.269	-9.93986	-19.2	-47.5615	-116.5	71.5
1657	284.508	275.945	265.3	235.692	-8.56224	-19.2077	-48.8154	-116.5	72.5
1658	295.631	287.027	275.677	241.969	-8.6035	-19.9538	-53.6615	-116.5	73.5
1659	307.131	297.727	288	249.554	-9.4035	-19.1308	-57.5769	-116.5	74.5
1660	314.738	306.564	296.2	257.262	-8.17483	-18.5385	-57.4769	-116.5	75.5
1661	325.685	318.073	308.892	270	-7.61189	-16.7923	-55.6846	-116.5	76.5
1662	340.423	331.4	326.5	295.169	-9.02308	-13.9231	-45.2538	-116.5	77.5
1663	351.5	343.755	338.2	304.208	-7.74545	-13.3	-47.2923	-116.5	78.5
1664	339.567	344.16	319.017	302.717	4.59333	-20.55	-36.85	-117.5	-71.5
1665	351.483	355.04	335.817	321.133	3.55667	-15.6667	-30.35	-117.5	-72.5
1666	363.217	362.94	360.867	351.333	-0.276667	-2.35	-11.8833	-117.5	-73.5
1667	364.292	364.582	364.162	364.054	0.28951	-0.130769	-0.238462	-117.5	-74.5
1668	364.3	364.6	364.254	364.262	0.3	-0.0461538	-0.0384615	-117.5	-75.5
1669	364.3	364.6	364.262	364.262	0.3	-0.0384615	-0.0384615	-117.5	-76.5
1670	364.3	364.6	364.262	364.262	0.3	-0.0384615	-0.0384615	-117.5	-77.5
1671	364.3	364.6	364.262	364.262	0.3	-0.0384615	-0.0384615	-117.5	-78.5
1672	364.3	364.6	364.262	364.262	0.3	-0.0384615	-0.0384615	-117.5	-79.5
1673	364.3	364.6	364.262	364.262	0.3	-0.0384615	-0.0384615	-117.5	-80.5
1674	364.3	364.6	364.262	364.262	0.3	-0.0384615	-0.0384615	-117.5	-81.5
1675	364.3	364.6	364.262	364.254	0.3	-0.0384615	-0.0461538	-117.5	-82.5
1676	364.3	364.6	364.262	364.262	0.3	-0.0384615	-0.0384615	-117.5	-83.5
1677	364.3	364.6	364.262	364.262	0.3	-0.0384615	-0.0384615	-117.5	-84.5
1678	364.3	364.6	364.262	364.262	0.3	-0.0384615	-0.0384615	-117.5	-85.5
1679	364.3	364.6	364.262	364.262	0.3	-0.0384615	-0.0384615	-117.5	-86.5
1680	364.3	364.6	364.262	364.262	0.3	-0.0384615	-0.0384615	-117.5	-87.5
1681	364.3	364.6	364.262	364.262	0.3	-0.0384615	-0.0384615	-117.5	-88.5
1682	0	0	0	0	0	0	0	-117.5	26.5
1683	0	0	0	0	0	0	0	-117.5	27.5
1684	0	0	0	0	0	0	0	-117.5	28.5
1685	0	0	0	0	0	0	0	-117.5	29.5
1686	0	0	0	0	0	0	0	-117.5	30.5
1687	0	0	0	0	0	0	0	-117.5	31.5
1688	0.0923077	0.0363636	0.00769231	0.00769231	-0.0559441	-0.0846154	-0.0846154	-117.5	32.5
1689	0.846154	0.345455	0.223077	0.0769231	-0.500699	-0.623077	-0.769231	-117.5	33.5
1690	5.18462	2.63636	2.14615	0.630769	-2.54825	-3.03846	-4.55385	-117.5	34.5
1691	18.9846	11.1455	9.38462	3.3	-7.83916	-9.6	-15.6846	-117.5	35.5
1692	41.4154	27.3	21.9538	9.46154	-14.1154	-19.4615	-31.9538	-117.5	36.5
1693	77.5538	55.8	45.4615	24.7077	-21.7538	-32.0923	-52.8462	-117.5	37.5
1694	106.608	79.8182	67.0308	41.0692	-26.7895	-39.5769	-65.5385	-117.5	38.5
1695	121.723	93.6727	79.7	51.5077	-28.0503	-42.0231	-70.2154	-117.5	39.5
1696	131.454	103.527	88.7077	59.0231	-27.9266	-42.7462	-72.4308	-117.5	40.5
1697	134.854	107.218	91.8077	61	-27.6357	-43.0462	-73.8538	-117.5	41.5
1698	133.854	107.9	90.5231	58.4154	-25.9538	-43.3308	-75.4385	-117.5	42.5
1699	132.9	107.555	89.8615	56.8	-25.3455	-43.0385	-76.1	-117.5	43.5
1700	133.569	108.218	89.8462	56.8462	-25.351	-43.7231	-76.7231	-117.5	44.5
1701	130.515	106.291	86.7154	54.7692	-24.2245	-43.8	-75.7462	-117.5	45.5
1702	130.346	106.018	87.9	56.7692	-24.328	-42.4462	-73.5769	-117.5	46.5
1703	141.069	118.055	98.5308	66.6923	-23.0147	-42.5385	-74.3769	-117.5	47.5
1704	156.423	135.155	116.146	82.5308	-21.2685	-40.2769	-73.8923	-117.5	48.5
1705	171.992	151.6	133.677	101.215	-20.3923	-38.3154	-70.7769	-117.5	49.5
1706	185.854	166.027	150.9	119.308	-19.8266	-34.9538	-66.5462	-117.5	50.5
1707	197.546	176.882	164.931	134.385	-20.6643	-32.6154	-63.1615	-117.5	51.5
1708	200.346	179.518	168.446	137.854	-20.828	-31.9	-62.4923	-117.5	52.5
1709	196.4	176.555	165.023	134.185	-19.8455	-31.3769	-62.2154	-117.5	53.5
1710	186.877	168.945	155.492	126.069	-17.9315	-31.3846	-60.8077	-117.5	54.5
1711	180.323	163.482	150.131	122.262	-16.8413	-30.1923	-58.0615	-117.5	55.5
1712	179.177	163.036	150.777	124.377	-16.1406	-28.4	-54.8	-117.5	56.5
1713	180.969	164.855	154.608	128.285	-16.1147	-26.3615	-52.6846	-117.5	57.5
1714	187.577	171.873	162.392	136.869	-15.7042	-25.1846	-50.7077	-117.5	58.5
1715	193.292	178.182	169.846	145.308	-15.1105	-23.4462	-47.9846	-117.5	59.5
1716	198.823	184.918	177.085	153.715	-13.9049	-21.7385	-45.1077	-117.5	60.5
1717	205.262	192.636	184.438	162.562	-12.6252	-20.8231	-42.7	-117.5	61.5
1718	212.108	200.6	192.969	171.946	-11.5077	-19.1385	-40.1615	-117.5	62.5
1719	219.615	208.191	201.338	180.538	-11.4245	-18.2769	-39.0769	-117.5	63.5
1720	226.354	215.236	208.792	187.646	-11.1175	-17.5615	-38.7077	-117.5	64.5
1721	233.523	221.945	216.715	194.715	-11.5776	-16.8077	-38.8077	-117.5	65.5
1722	240.754	229.364	224.254	201.062	-11.3902	-16.5	-39.6923	-117.5	66.5
1723	249.008	237.327	231.808	207.9	-11.6804	-17.2	-41.1077	-117.5	67.5
1724	257.154	245.091	238.638	213.077	-12.0629	-18.5154	-44.0769	-117.5	68.5
1725	265.8	253.127	245.892	217.577	-12.6727	-19.9077	-48.2231	-117.5	69.5
1726	273.292	260.682	252.892	223.554	-12.6105	-20.4	-49.7385	-117.5	70.5
1727	278.931	267.709	259.346	229.608	-11.2217	-19.5846	-49.3231	-117.5	71.5
1728	284.938	275.445	265.123	235.277	-9.49301	-19.8154	-49.6615	-117.5	72.5
1729	294.708	286.164	274.562	241.377	-8.54406	-20.1462	-53.3308	-117.5	73.5
1730	306.362	298.327	286.831	248.869	-8.03427	-19.5308	-57.4923	-117.5	74.5
1731	318.5	309.809	300.362	260.038	-8.69091	-18.1385	-58.4615	-117.5	75.5
1732	327.1	319.527	310.254	270.346	-7.57273	-16.8462	-56.7538	-117.5	76.5
1733	338.623	331.245	324.269	288.962	-7.37762	-14.3538	-49.6615	-117.5	77.5
1734	351.346	344.182	338.554	302.631	-7.16434	-12.7923	-48.7154	-117.5	78.5
1735	339.1	343.96	318.4	302.367	4.86	-20.7	-36.7333	-118.5	-71.5
1736	351.5	355.32	335.517	321.383	3.82	-15.9833	-30.1167	-118.5	-72.5
1737	363.367	363.3	361.033	351.65	-0.0666667	-2.33333	-11.7167	-118.5	-73.5
1738	364.292	364.582	364.162	364.077	0.28951	-0.130769	-0.215385	-118.5	-74.5
1739	364.3	364.6	364.262	364.262	0.3	-0.0384615	-0.0384615	-118.5	-75.5
1740	364.3	364.6	364.262	364.262	0.3	-0.0384615	-0.0384615	-118.5	-76.5
1741	364.3	364.6	364.262	364.262	0.3	-0.0384615	-0.0384615	-118.5	-77.5
1742	364.3	364.6	364.262	364.262	0.3	-0.0384615	-0.0384615	-118.5	-78.5
1743	364.3	364.6	364.262	364.262	0.3	-0.0384615	-0.0384615	-118.5	-79.5
1744	364.3	364.6	364.262	364.262	0.3	-0.0384615	-0.0384615	-118.5	-80.5
1745	364.3	364.6	364.262	364.262	0.3	-0.0384615	-0.0384615	-118.5	-81.5
1746	364.3	364.6	364.262	364.254	0.3	-0.0384615	-0.0461538	-118.5	-82.5
1747	364.3	364.6	364.262	364.262	0.3	-0.0384615	-0.0384615	-118.5	-83.5
1748	364.3	364.6	364.262	364.262	0.3	-0.0384615	-0.0384615	-118.5	-84.5
1749	364.3	364.6	364.262	364.262	0.3	-0.0384615	-0.0384615	-118.5	-85.5
1750	364.3	364.6	364.262	364.262	0.3	-0.0384615	-0.0384615	-118.5	-86.5
1751	364.3	364.6	364.262	364.262	0.3	-0.0384615	-0.0384615	-118.5	-87.5
1752	364.3	364.6	364.262	364.262	0.3	-0.0384615	-0.0384615	-118.5	-88.5
1753	0	0	0	0	0	0	0	-118.5	31.5
1754	0	0	0	0	0	0	0	-118.5	32.5
1755	0.253846	0.118182	0.0461538	0.0384615	-0.135664	-0.207692	-0.215385	-118.5	33.5
1756	2.19231	1.00909	0.792308	0.269231	-1.18322	-1.4	-1.92308	-118.5	34.5
1757	12.7538	7.41818	6.15385	2.22308	-5.33566	-6.6	-10.5308	-118.5	35.5
1758	31	19.1364	16.2	6.47692	-11.8636	-14.8	-24.5231	-118.5	36.5
1759	63.7	44.7091	36.5923	19.6308	-18.9909	-27.1077	-44.0692	-118.5	37.5
1760	92.9846	68.6	56.2385	32.7231	-24.3846	-36.7462	-60.2615	-118.5	38.5
1761	110.515	83.7455	69.2077	43.1	-26.7699	-41.3077	-67.4154	-118.5	39.5
1762	121.9	94.1727	79.4385	51.1154	-27.7273	-42.4615	-70.7846	-118.5	40.5
1763	126.192	98.0727	83.4462	54.8154	-28.1196	-42.7462	-71.3769	-118.5	41.5
1764	124.331	97.0455	81.8923	52.0923	-27.2853	-42.4385	-72.2385	-118.5	42.5
1765	120.662	93.8091	77.8462	48.7385	-26.8524	-42.8154	-71.9231	-118.5	43.5
1766	118.346	91.7182	74.6769	45.7	-26.628	-43.6692	-72.6462	-118.5	44.5
1767	112.823	86.9273	70.3154	42.9	-25.8958	-42.5077	-69.9231	-118.5	45.5
1768	115.546	91.0364	73.5769	46.4	-24.5098	-41.9692	-69.1462	-118.5	46.5
1769	129.577	105.709	86.8846	57.4538	-23.8678	-42.6923	-72.1231	-118.5	47.5
1770	149.246	126.618	108.008	75.5231	-22.628	-41.2385	-73.7231	-118.5	48.5
1771	167.692	147.073	128.638	96.2923	-20.6196	-39.0538	-71.4	-118.5	49.5
1772	183.915	164.073	147.777	115.777	-19.8427	-36.1385	-68.1385	-118.5	50.5
1773	197.908	177.4	164.8	132.631	-20.5077	-33.1077	-65.2769	-118.5	51.5
1774	202.292	181.882	170.362	138.877	-20.4105	-31.9308	-63.4154	-118.5	52.5
1775	200.092	180.518	169.031	136.915	-19.5741	-31.0615	-63.1769	-118.5	53.5
1776	190.923	172.955	159.769	128.831	-17.9685	-31.1538	-62.0923	-118.5	54.5
1777	183.077	166.055	152.662	124.192	-17.0224	-30.4154	-58.8846	-118.5	55.5
1778	180.931	164.527	152.123	125.546	-16.4035	-28.8077	-55.3846	-118.5	56.5
1779	182.262	166.164	155.677	129.162	-16.0979	-26.5846	-53.1	-118.5	57.5
1780	188.192	172.518	163.154	137.115	-15.6741	-25.0385	-51.0769	-118.5	58.5
1781	193.508	178.455	169.954	145.138	-15.0531	-23.5538	-48.3692	-118.5	59.5
1782	199.131	184.964	177.208	153.9	-14.1671	-21.9231	-45.2308	-118.5	60.5
1783	205.408	192.464	184.369	162.315	-12.9441	-21.0385	-43.0923	-118.5	61.5
1784	211.977	199.991	192.592	171.469	-11.986	-19.3846	-40.5077	-118.5	62.5
1785	219.377	207.909	200.531	179.969	-11.4678	-18.8462	-39.4077	-118.5	63.5
1786	225.854	214.6	208.008	186.9	-11.2538	-17.8462	-38.9538	-118.5	64.5
1787	233	221.491	215.723	193.962	-11.5091	-17.2769	-39.0385	-118.5	65.5
1788	239.946	228.618	223.485	200.2	-11.328	-16.4615	-39.7462	-118.5	66.5
1789	248.215	236.709	231.154	207.185	-11.5063	-17.0615	-41.0308	-118.5	67.5
1790	256.692	244.655	238.331	212.608	-12.0378	-18.3615	-44.0846	-118.5	68.5
1791	266.969	252.845	246.015	217.223	-14.1238	-20.9538	-49.7462	-118.5	69.5
1792	276.169	261.236	254.154	223.569	-14.9329	-22.0154	-52.6	-118.5	70.5
1793	280.823	267.973	260.223	229.254	-12.8503	-20.6	-51.5692	-118.5	71.5
1794	285.377	275.545	265.369	235.185	-9.83147	-20.0077	-50.1923	-118.5	72.5
1795	294.354	285.745	274.108	241	-8.60839	-20.2462	-53.3538	-118.5	73.5
1796	307.285	299.4	287.5	248.923	-7.88462	-19.7846	-58.3615	-118.5	74.5
1797	323.231	314.236	306.092	264.154	-8.99441	-17.1385	-59.0769	-118.5	75.5
1798	329.654	322.355	313.292	272.685	-7.2993	-16.3615	-56.9692	-118.5	76.5
1799	339.023	332.245	324.869	287.2	-6.77762	-14.1538	-51.8231	-118.5	77.5
1800	351.885	345.018	339.215	302.115	-6.86643	-12.6692	-49.7692	-118.5	78.5
1801	338.433	344.04	318.1	302.167	5.60667	-20.3333	-36.2667	-119.5	-71.5
1802	351.383	355.42	335.5	321.567	4.03667	-15.8833	-29.8167	-119.5	-72.5
1803	363.5	363.54	361.233	352.35	0.04	-2.26667	-11.15	-119.5	-73.5
1804	364.292	364.591	364.162	364.123	0.298601	-0.130769	-0.169231	-119.5	-74.5
1805	364.3	364.6	364.262	364.262	0.3	-0.0384615	-0.0384615	-119.5	-75.5
1806	364.3	364.6	364.262	364.262	0.3	-0.0384615	-0.0384615	-119.5	-76.5
1807	364.3	364.6	364.262	364.262	0.3	-0.0384615	-0.0384615	-119.5	-77.5
1808	364.3	364.6	364.262	364.262	0.3	-0.0384615	-0.0384615	-119.5	-78.5
1809	364.3	364.6	364.262	364.262	0.3	-0.0384615	-0.0384615	-119.5	-79.5
1810	364.3	364.6	364.262	364.262	0.3	-0.0384615	-0.0384615	-119.5	-80.5
1811	364.3	364.6	364.262	364.254	0.3	-0.0384615	-0.0461538	-119.5	-81.5
1812	364.3	364.6	364.262	364.254	0.3	-0.0384615	-0.0461538	-119.5	-82.5
1813	364.3	364.6	364.262	364.262	0.3	-0.0384615	-0.0384615	-119.5	-83.5
1814	364.3	364.6	364.262	364.262	0.3	-0.0384615	-0.0384615	-119.5	-84.5
1815	364.3	364.6	364.262	364.262	0.3	-0.0384615	-0.0384615	-119.5	-85.5
1816	364.3	364.6	364.262	364.262	0.3	-0.0384615	-0.0384615	-119.5	-86.5
1817	364.3	364.6	364.262	364.262	0.3	-0.0384615	-0.0384615	-119.5	-87.5
1818	364.3	364.6	364.262	364.262	0.3	-0.0384615	-0.0384615	-119.5	-88.5
1819	0	0	0	0	0	0	0	-119.5	31.5
1820	0	0	0	0	0	0	0	-119.5	32.5
1821	0.0923077	0.0454545	0.00769231	0.00769231	-0.0468531	-0.0846154	-0.0846154	-119.5	33.5
1822	0.7	0.290909	0.153846	0.0615385	-0.409091	-0.546154	-0.638462	-119.5	34.5
1823	5.16154	1.98182	2.25385	0.715385	-3.17972	-2.90769	-4.44615	-119.5	35.5
1824	16.3692	7.71818	7.45385	2.73077	-8.65105	-8.91538	-13.6385	-119.5	36.5
1825	38.5615	22.8273	19.8846	8.23846	-15.7343	-18.6769	-30.3231	-119.5	37.5
1826	67.3692	45.4727	37	19.2077	-21.8965	-30.3692	-48.1615	-119.5	38.5
1827	90.2	65.8	52.3231	29.2769	-24.4	-37.8769	-60.9231	-119.5	39.5
1828	107.877	81.1091	66.4	40.2846	-26.7678	-41.4769	-67.5923	-119.5	40.5
1829	115.231	87.1455	73.3231	46.6923	-28.0853	-41.9077	-68.5385	-119.5	41.5
1830	114.108	85.3818	72.2077	46.1769	-28.7259	-41.9	-67.9308	-119.5	42.5
1831	109.154	80.3182	66.8385	41.4077	-28.8357	-42.3154	-67.7462	-119.5	43.5
1832	103.023	75.5455	61.2308	37.0769	-27.4776	-41.7923	-65.9462	-119.5	44.5
1833	96.1538	70.5364	56.1	34.2231	-25.6175	-40.0538	-61.9308	-119.5	45.5
1834	101.331	76.3364	60.6077	37.7385	-24.9944	-40.7231	-63.5923	-119.5	46.5
1835	118.469	94.2091	75.1308	49.0231	-24.2601	-43.3385	-69.4462	-119.5	47.5
1836	140.792	116.5	97.7692	67.2846	-24.2923	-43.0231	-73.5077	-119.5	48.5
1837	161.708	139.764	121.438	88.6615	-21.9441	-40.2692	-73.0462	-119.5	49.5
1838	179.254	159.518	141.823	109.269	-19.7357	-37.4308	-69.9846	-119.5	50.5
1839	195.038	175.545	160.877	128.162	-19.493	-34.1615	-66.8769	-119.5	51.5
1840	201.262	181.582	169.031	136.115	-19.6797	-32.2308	-65.1462	-119.5	52.5
1841	201.092	182.036	170.015	137	-19.0559	-31.0769	-64.0923	-119.5	53.5
1842	194.208	176.209	163.238	131.131	-17.9986	-30.9692	-63.0769	-119.5	54.5
1843	187.092	170.355	156.923	127.631	-16.7378	-30.1692	-59.4615	-119.5	55.5
1844	184.992	168.373	155.977	128.508	-16.6196	-29.0154	-56.4846	-119.5	56.5
1845	185.315	169.145	158.515	131.623	-16.1699	-26.8	-53.6923	-119.5	57.5
1846	190.077	174.445	164.992	138.492	-15.6315	-25.0846	-51.5846	-119.5	58.5
1847	194.646	179.618	170.831	146.308	-15.028	-23.8154	-48.3385	-119.5	59.5
1848	200.115	185.618	177.954	154.415	-14.4972	-22.1615	-45.7	-119.5	60.5
1849	205.862	193.082	184.946	162.854	-12.7797	-20.9154	-43.0077	-119.5	61.5
1850	212.485	200.073	193.023	171.808	-12.4119	-19.4615	-40.6769	-119.5	62.5
1851	219.654	207.9	200.423	180.008	-11.7538	-19.2308	-39.6462	-119.5	63.5
1852	225.823	214.364	207.7	186.523	-11.4594	-18.1231	-39.3	-119.5	64.5
1853	232.969	221.391	215.046	193.415	-11.5783	-17.9231	-39.5538	-119.5	65.5
1854	239.662	227.982	222.992	199.685	-11.6797	-16.6692	-39.9769	-119.5	66.5
1855	247.608	236.118	230.508	206.746	-11.4895	-17.1	-40.8615	-119.5	67.5
1856	255.977	243.791	237.508	211.977	-12.186	-18.4692	-44	-119.5	68.5
1857	266.877	251.973	245.1	216.515	-14.9042	-21.7769	-50.3615	-119.5	69.5
1858	277.146	261.591	253.838	222.685	-15.5552	-23.3077	-54.4615	-119.5	70.5
1859	282.354	269.745	261.469	229.385	-12.6084	-20.8846	-52.9692	-119.5	71.5
1860	286.492	276.527	266.192	235.262	-9.96503	-20.3	-51.2308	-119.5	72.5
1861	295.015	285.8	274.408	240.838	-9.21538	-20.6077	-54.1769	-119.5	73.5
1862	309.615	300.809	289.708	250.546	-8.80629	-19.9077	-59.0692	-119.5	74.5
1863	327.862	318.373	310.731	269.015	-9.48881	-17.1308	-58.8462	-119.5	75.5
1864	334.8	326.945	318.315	278.523	-7.85455	-16.4846	-56.2769	-119.5	76.5
1865	342.515	336.173	328.254	289.969	-6.34266	-14.2615	-52.5462	-119.5	77.5
1866	353.538	347.018	341.092	302.492	-6.52028	-12.4462	-51.0462	-119.5	78.5
1867	365.15	343.85	338.95	335.7	-21.3	-26.2	-29.45	-12.5	-70.5
1868	363.277	362.091	361.323	357.785	-1.18601	-1.95385	-5.49231	-12.5	-71.5
1869	364.231	363.945	363.146	361.415	-0.285315	-1.08462	-2.81538	-12.5	-72.5
1870	364.3	364.582	364.215	363.954	0.281818	-0.0846154	-0.346154	-12.5	-73.5
1871	364.3	364.6	364.262	364.223	0.3	-0.0384615	-0.0769231	-12.5	-74.5
1872	364.3	364.6	364.262	364.262	0.3	-0.0384615	-0.0384615	-12.5	-75.5
1873	364.3	364.6	364.262	364.262	0.3	-0.0384615	-0.0384615	-12.5	-76.5
1874	364.3	364.6	364.262	364.262	0.3	-0.0384615	-0.0384615	-12.5	-77.5
1875	364.3	364.6	364.262	364.262	0.3	-0.0384615	-0.0384615	-12.5	-78.5
1876	364.3	364.6	364.262	364.262	0.3	-0.0384615	-0.0384615	-12.5	-79.5
1877	364.3	364.6	364.262	364.262	0.3	-0.0384615	-0.0384615	-12.5	-80.5
1878	364.3	364.6	364.262	364.262	0.3	-0.0384615	-0.0384615	-12.5	-81.5
1879	364.3	364.6	364.262	364.262	0.3	-0.0384615	-0.0384615	-12.5	-82.5
1880	364.3	364.6	364.262	364.262	0.3	-0.0384615	-0.0384615	-12.5	-83.5
1881	364.3	364.6	364.262	364.262	0.3	-0.0384615	-0.0384615	-12.5	-84.5
1882	364.3	364.6	364.262	364.262	0.3	-0.0384615	-0.0384615	-12.5	-85.5
1883	364.3	364.6	364.262	364.262	0.3	-0.0384615	-0.0384615	-12.5	-86.5
1884	364.3	364.6	364.262	364.262	0.3	-0.0384615	-0.0384615	-12.5	-87.5
1885	364.3	364.6	364.262	364.262	0.3	-0.0384615	-0.0384615	-12.5	-88.5
1886	0	0	0	0	0	0	0	-12.5	10.5
1887	0	0	0	0	0	0	0	-12.5	11.5
1888	0	0	0	0	0	0	0	-12.5	12.5
1889	0	0	0	0	0	0	0	-12.5	13.5
1890	0	0	0	0	0	0	0	-12.5	14.5
1891	0	0	0	0	0	0	0	-12.5	15.5
1892	0	0	0	0	0	0	0	-12.5	16.5
1893	0	0	0	0	0	0	0	-12.5	17.5
1894	0	0	0	0	0	0	0	-12.5	18.5
1895	0	0	0	0	0	0	0	-12.5	19.5
1896	0	0	0	0	0	0	0	-12.5	20.5
1897	0	0	0	0	0	0	0	-12.5	21.5
1898	0	0	0	0	0	0	0	-12.5	22.5
1899	0	0	0	0	0	0	0	-12.5	23.5
1900	0	0	0	0	0	0	0	-12.5	24.5
1901	0	0	0	0	0	0	0	-12.5	25.5
1902	0	0	0	0	0	0	0	-12.5	26.5
1903	0	0	0	0	0	0	0	-12.5	27.5
1904	0	0	0	0	0	0	0	-12.5	28.5
1905	0	0	0	0	0	0	0	-12.5	29.5
1906	0	0	0	0	0	0	0	-12.5	3.5
1907	0	0	0	0	0	0	0	-12.5	30.5
1908	0	0	0	0	0	0	0	-12.5	31.5
1909	0	0	0	0	0	0	0	-12.5	32.5
1910	0	0	0	0	0	0	0	-12.5	4.5
1911	0	0	0	0	0	0	0	-12.5	5.5
1912	0	0.05	0.05	0	0.05	0.05	0	-12.5	50.5
1913	0.1	0.05	0.2	0	-0.05	0.1	-0.1	-12.5	51.5
1914	0.3	0.15	0.25	0	-0.15	-0.05	-0.3	-12.5	52.5
1915	0.75	0.35	0.45	0	-0.4	-0.3	-0.75	-12.5	53.5
1916	2	0.95	1.3	0	-1.05	-0.7	-2	-12.5	54.5
1917	3.9	1.95	1.5	0	-1.95	-2.4	-3.9	-12.5	55.5
1918	0	0	0	0	0	0	0	-12.5	6.5
1919	83.9	69.95	42.75	15.9	-13.95	-41.15	-68	-12.5	63.5
1920	131.65	117	80.35	46.85	-14.65	-51.3	-84.8	-12.5	64.5
1921	178.1	161	126.4	84.5	-17.1	-51.7	-93.6	-12.5	65.5
1922	0	0	0	0	0	0	0	-12.5	7.5
1923	355.8	352	345.8	319.55	-3.8	-10	-36.25	-12.5	79.5
1924	0	0	0	0	0	0	0	-12.5	8.5
1925	356.65	356.05	352.75	325.7	-0.6	-3.9	-30.95	-12.5	80.5
1926	358.65	358.65	359.65	334.25	0	1	-24.4	-12.5	81.5
1927	361.1	362	362.6	343.85	0.9	1.5	-17.25	-12.5	82.5
1928	362.95	362.9	363.65	345.95	-0.05	0.7	-17	-12.5	83.5
1929	363.55	363.45	364.3	345.3	-0.1	0.75	-18.25	-12.5	84.5
1930	0	0	0	0	0	0	0	-12.5	9.5
1931	337.617	343.82	317.483	302.05	6.20333	-20.1333	-35.5667	-120.5	-71.5
1932	351	355.26	335.783	321.667	4.26	-15.2167	-29.3333	-120.5	-72.5
1933	363.717	363.74	361.45	353.1	0.0233333	-2.26667	-10.6167	-120.5	-73.5
1934	364.3	364.6	364.162	364.123	0.3	-0.138462	-0.176923	-120.5	-74.5
1935	364.3	364.6	364.254	364.262	0.3	-0.0461538	-0.0384615	-120.5	-75.5
1936	364.3	364.6	364.262	364.262	0.3	-0.0384615	-0.0384615	-120.5	-76.5
1937	364.3	364.6	364.262	364.262	0.3	-0.0384615	-0.0384615	-120.5	-77.5
1938	364.3	364.6	364.262	364.262	0.3	-0.0384615	-0.0384615	-120.5	-78.5
1939	364.3	364.6	364.262	364.262	0.3	-0.0384615	-0.0384615	-120.5	-79.5
1940	364.3	364.6	364.262	364.262	0.3	-0.0384615	-0.0384615	-120.5	-80.5
1941	364.3	364.6	364.262	364.254	0.3	-0.0384615	-0.0461538	-120.5	-81.5
1942	364.3	364.6	364.262	364.254	0.3	-0.0384615	-0.0461538	-120.5	-82.5
1943	364.3	364.6	364.262	364.231	0.3	-0.0384615	-0.0692308	-120.5	-83.5
1944	364.3	364.6	364.262	364.262	0.3	-0.0384615	-0.0384615	-120.5	-84.5
1945	364.3	364.6	364.262	364.262	0.3	-0.0384615	-0.0384615	-120.5	-85.5
1946	364.3	364.6	364.262	364.262	0.3	-0.0384615	-0.0384615	-120.5	-86.5
1947	364.3	364.6	364.262	364.262	0.3	-0.0384615	-0.0384615	-120.5	-87.5
1948	364.3	364.6	364.262	364.262	0.3	-0.0384615	-0.0384615	-120.5	-88.5
1949	0	0	0	0	0	0	0	-120.5	32.5
1950	0	0	0	0	0	0	0	-120.5	33.5
1951	0	0	0	0	0	0	0	-120.5	34.5
1952	1.27692	0.354545	0.376923	0.107692	-0.922378	-0.9	-1.16923	-120.5	35.5
1953	5.48462	1.66364	2.22308	0.807692	-3.82098	-3.26154	-4.67692	-120.5	36.5
1954	16.0308	7.10909	7.02308	2.76154	-8.92168	-9.00769	-13.2692	-120.5	37.5
1955	35.7846	20.1364	17.0154	6.87692	-15.6483	-18.7692	-28.9077	-120.5	38.5
1956	61.6692	40.9727	32.0846	15.4077	-20.6965	-29.5846	-46.2615	-120.5	39.5
1957	86.1154	61.6818	49.3	26.9615	-24.4336	-36.8154	-59.1538	-120.5	40.5
1958	98.3615	72.4091	59.8077	36.4	-25.9524	-38.5538	-61.9615	-120.5	41.5
1959	98.5846	71.7545	60.3308	36.8769	-26.8301	-38.2538	-61.7077	-120.5	42.5
1960	93.2769	66.9273	54.5154	33.2769	-26.3497	-38.7615	-60	-120.5	43.5
1961	86.9538	62.0091	48.8	29.1846	-24.9448	-38.1538	-57.7692	-120.5	44.5
1962	82.1615	58.7091	45.5308	27.7	-23.4524	-36.6308	-54.4615	-120.5	45.5
1963	89.5462	65.7182	51.4769	31.7231	-23.828	-38.0692	-57.8231	-120.5	46.5
1964	107.823	83.1727	65.6385	42.0231	-24.6503	-42.1846	-65.8	-120.5	47.5
1965	130.546	105.609	87.3769	58.8231	-24.9371	-43.1692	-71.7231	-120.5	48.5
1966	154.562	131.827	112.815	80.4077	-22.7343	-41.7462	-74.1538	-120.5	49.5
1967	174.623	154.518	135.785	102.7	-20.1049	-38.8385	-71.9231	-120.5	50.5
1968	191.492	172.773	156.423	123	-18.7196	-35.0692	-68.4923	-120.5	51.5
1969	199.231	179.773	166.169	131.492	-19.458	-33.0615	-67.7385	-120.5	52.5
1970	200.8	181.609	169.2	134.985	-19.1909	-31.6	-65.8154	-120.5	53.5
1971	196.638	178.018	165.692	132.315	-18.6203	-30.9462	-64.3231	-120.5	54.5
1972	191.631	173.809	160.946	130.569	-17.8217	-30.6846	-61.0615	-120.5	55.5
1973	190.538	173.355	161.077	132.877	-17.1839	-29.4615	-57.6615	-120.5	56.5
1974	190.192	174.127	162.754	135.792	-16.065	-27.4385	-54.4	-120.5	57.5
1975	192.877	177.555	167.815	141.354	-15.3224	-25.0615	-51.5231	-120.5	58.5
1976	196.3	181.564	172.815	147.838	-14.7364	-23.4846	-48.4615	-120.5	59.5
1977	201.285	187.064	179.077	155.346	-14.221	-22.2077	-45.9385	-120.5	60.5
1978	206.785	193.709	185.738	163.538	-13.0755	-21.0462	-43.2462	-120.5	61.5
1979	213.023	200.582	193.415	172.1	-12.4413	-19.6077	-40.9231	-120.5	62.5
1980	219.885	208.064	200.654	179.908	-11.821	-19.2308	-39.9769	-120.5	63.5
1981	226.008	214.109	207.454	186.3	-11.8986	-18.5538	-39.7077	-120.5	64.5
1982	232.8	221.3	214.962	193.123	-11.5	-17.8385	-39.6769	-120.5	65.5
1983	239.669	227.982	222.538	199.554	-11.6874	-17.1308	-40.1154	-120.5	66.5
1984	247.223	235.536	230.054	206.238	-11.6867	-17.1692	-40.9846	-120.5	67.5
1985	254.954	242.782	236.685	211.546	-12.172	-18.2692	-43.4077	-120.5	68.5
1986	265.1	250.791	243.9	215.138	-14.3091	-21.2	-49.9615	-120.5	69.5
1987	275.815	260.136	252.077	220.585	-15.679	-23.7385	-55.2308	-120.5	70.5
1988	282.6	269.373	261.015	228.269	-13.2273	-21.5846	-54.3308	-120.5	71.5
1989	286.862	276.727	266.077	234.854	-10.1343	-20.7846	-52.0077	-120.5	72.5
1990	295.7	286.345	274.738	240.7	-9.35455	-20.9615	-55	-120.5	73.5
1991	312.315	302.791	292.085	252.9	-9.52448	-20.2308	-59.4154	-120.5	74.5
1992	331.762	321.536	314.515	274.115	-10.2252	-17.2462	-57.6462	-120.5	75.5
1993	339.738	331.555	323.846	283.515	-8.18392	-15.8923	-56.2231	-120.5	76.5
1994	346.669	340.009	332.308	293.062	-6.66014	-14.3615	-53.6077	-120.5	77.5
1995	351.6	344.14	337.933	293.8	-7.46	-13.6667	-57.8	-120.5	78.5
1996	336.8	343.68	316.883	301.717	6.88	-19.9167	-35.0833	-121.5	-71.5
1997	350.6	355.16	335.967	322.033	4.56	-14.6333	-28.5667	-121.5	-72.5
1998	363.6	363.855	362.554	356.769	0.254545	-1.04615	-6.83077	-121.5	-73.5
1999	364.3	364.6	364.154	364.123	0.3	-0.146154	-0.176923	-121.5	-74.5
[truncated: 28,158 more rows]

## Sheet: Temperature Higher Threshold
	historicalYrs10	rcp26Yrs10	rcp45Yrs10	rcp85Yrs10	ABSRCP26	ABSRCP45	ABSRCP85	x	y
1	0	0	0	0	0	0	0	-0.5	-68.5
2	0	0	0	0	0	0	0	-0.5	-69.5
3	0	0	0	0	0	0	0	-0.5	-70.5
4	0	0	0	0	0	0	0	-0.5	-71.5
5	0	0	0	0	0	0	0	-0.5	-72.5
6	0	0	0	0	0	0	0	-0.5	-73.5
7	0	0	0	0	0	0	0	-0.5	-74.5
8	0	0	0	0	0	0	0	-0.5	-75.5
9	0	0	0	0	0	0	0	-0.5	-76.5
10	0	0	0	0	0	0	0	-0.5	-77.5
11	0	0	0	0	0	0	0	-0.5	-78.5
12	0	0	0	0	0	0	0	-0.5	-79.5
13	0	0	0	0	0	0	0	-0.5	-80.5
14	0	0	0	0	0	0	0	-0.5	-81.5
15	0	0	0	0	0	0	0	-0.5	-82.5
16	0	0	0	0	0	0	0	-0.5	-83.5
17	0	0	0	0	0	0	0	-0.5	-84.5
18	0	0	0	0	0	0	0	-0.5	-85.5
19	0	0	0	0	0	0	0	-0.5	-86.5
20	0	0	0	0	0	0	0	-0.5	-87.5
21	0	0	0	0	0	0	0	-0.5	-88.5
22	82.85	176.5	278.4	364.6	93.65	195.55	281.75	-0.5	1.5
23	181.023	228.664	271.569	339.869	47.6406	90.5462	158.846	-0.5	10.5
24	207.808	248.782	281.9	340.238	40.9741	74.0923	132.431	-0.5	11.5
25	222.546	256.809	280.9	336.554	34.2629	58.3538	114.008	-0.5	12.5
26	226.262	255.936	274.131	328.877	29.6748	47.8692	102.615	-0.5	13.5
27	222.623	248.736	265.192	319.3	26.1133	42.5692	96.6769	-0.5	14.5
28	217.777	241.609	257.877	309.685	23.8322	40.1	91.9077	-0.5	15.5
29	215.054	235.164	249.877	298.392	20.1098	34.8231	83.3385	-0.5	16.5
30	209.508	227.818	241.523	285.231	18.3105	32.0154	75.7231	-0.5	17.5
31	203.608	221.791	233.469	274.162	18.1832	29.8615	70.5538	-0.5	18.5
32	195.438	214	225.769	264.677	18.5615	30.3308	69.2385	-0.5	19.5
33	92.4	187.45	287	364.75	95.05	194.6	272.35	-0.5	2.5
34	186.762	207.018	218.092	256.385	20.2566	31.3308	69.6231	-0.5	20.5
35	180.054	200.9	211.138	248.831	20.8462	31.0846	68.7769	-0.5	21.5
36	174.046	195.382	204.423	242.515	21.3357	30.3769	68.4692	-0.5	22.5
37	168.754	190.618	198.538	236.338	21.8643	29.7846	67.5846	-0.5	23.5
38	162.338	183.836	191.262	229.6	21.4979	28.9231	67.2615	-0.5	24.5
39	155.346	175.964	183.992	222.046	20.6175	28.6462	66.7	-0.5	25.5
40	147.946	167.536	176.569	213.885	19.5902	28.6231	65.9385	-0.5	26.5
41	139.031	158.155	167.462	203.946	19.1238	28.4308	64.9154	-0.5	27.5
42	130.115	148.336	157.808	193.4	18.221	27.6923	63.2846	-0.5	28.5
43	115.846	133.882	144.4	179.2	18.0357	28.5538	63.3538	-0.5	29.5
44	88.55	181.8	287.2	364.8	93.25	198.65	276.25	-0.5	3.5
45	97.2077	116.527	126.746	162.392	19.3196	29.5385	65.1846	-0.5	30.5
46	76.3769	98.6182	108.277	145.254	22.2413	31.9	68.8769	-0.5	31.5
47	59.9231	84.3364	92.4923	131.569	24.4133	32.5692	71.6462	-0.5	32.5
48	52.9692	76.5	84.8308	123.954	23.5308	31.8615	70.9846	-0.5	33.5
49	53.3154	75.3364	84.9769	123.677	22.021	31.6615	70.3615	-0.5	34.5
50	47.3615	67.6909	79.2231	117.154	20.3294	31.8615	69.7923	-0.5	35.5
51	30.7385	49.5091	61.8231	98.1846	18.7706	31.0846	67.4462	-0.5	36.5
52	14.5769	33.9364	48.1154	85.7538	19.3594	33.5385	71.1769	-0.5	37.5
53	8.98462	25.1364	40.1769	80.4077	16.1517	31.1923	71.4231	-0.5	38.5
54	7.58462	21.1182	36.4462	77.9231	13.5336	28.8615	70.3385	-0.5	39.5
55	99.6538	211.109	262.154	351.5	111.455	162.5	251.846	-0.5	4.5
56	6.74615	17.8455	33	72.6846	11.0993	26.2538	65.9385	-0.5	40.5
57	4.43846	13.8545	27.3462	66.6231	9.41608	22.9077	62.1846	-0.5	41.5
58	2.98462	10.1909	20.3231	59.1462	7.20629	17.3385	56.1615	-0.5	42.5
59	2.26154	7.90909	15.0154	52.8615	5.64755	12.7538	50.6	-0.5	43.5
60	1.90769	6	12.6769	47.0308	4.09231	10.7692	45.1231	-0.5	44.5
61	1.82308	4.88182	11.9	41.4385	3.05874	10.0769	39.6154	-0.5	45.5
62	1.63846	4.40909	11.1231	37.5231	2.77063	9.48462	35.8846	-0.5	46.5
63	1.22308	3.4	9.05385	32.7769	2.17692	7.83077	31.5538	-0.5	47.5
64	0.715385	2.40909	5.81538	26.4769	1.69371	5.1	25.7615	-0.5	48.5
65	0.3	1.44545	3.85385	20.5308	1.14545	3.55385	20.2308	-0.5	49.5
66	86.4846	182.364	241.077	348.3	95.879	154.592	261.815	-0.5	5.5
67	0.230769	1.13636	2.89231	16.6846	0.905594	2.66154	16.4538	-0.5	50.5
68	0.184615	0.890909	2.30769	13.5538	0.706294	2.12308	13.3692	-0.5	51.5
69	0.0384615	0.209091	0.876923	7.76923	0.170629	0.838462	7.73077	-0.5	52.5
70	0	0.0181818	0.153846	2.68462	0.0181818	0.153846	2.68462	-0.5	53.5
71	0	0	0	0	0	0	0	-0.5	54.5
72	0	0	0	0	0	0	0	-0.5	55.5
73	0	0	0	0	0	0	0	-0.5	56.5
74	0	0	0	0	0	0	0	-0.5	57.5
75	0	0	0	0	0	0	0	-0.5	58.5
76	0	0	0	0	0	0	0	-0.5	59.5
77	88.9462	159.755	215.208	339.308	70.8084	126.262	250.362	-0.5	6.5
78	0	0	0	0	0	0	0	-0.5	60.5
79	0	0	0	0	0	0	0	-0.5	61.5
80	0	0	0	0	0	0	0	-0.5	62.5
81	102.4	164.564	220.231	334.923	62.1636	117.831	232.523	-0.5	7.5
82	126.454	186.818	237.5	334.354	60.3643	111.046	207.9	-0.5	8.5
83	151.962	202.827	253.446	336.738	50.8657	101.485	184.777	-0.5	9.5
84	0	0	0	0	0	0	0	-1.5	-68.5
85	0	0	0	0	0	0	0	-1.5	-69.5
86	0	0	0	0	0	0	0	-1.5	-70.5
87	0	0	0	0	0	0	0	-1.5	-71.5
88	0	0	0	0	0	0	0	-1.5	-72.5
89	0	0	0	0	0	0	0	-1.5	-73.5
90	0	0	0	0	0	0	0	-1.5	-74.5
91	0	0	0	0	0	0	0	-1.5	-75.5
92	0	0	0	0	0	0	0	-1.5	-76.5
93	0	0	0	0	0	0	0	-1.5	-77.5
94	0	0	0	0	0	0	0	-1.5	-78.5
95	0	0	0	0	0	0	0	-1.5	-79.5
96	0	0	0	0	0	0	0	-1.5	-80.5
97	0	0	0	0	0	0	0	-1.5	-81.5
98	0	0	0	0	0	0	0	-1.5	-82.5
99	0	0	0	0	0	0	0	-1.5	-83.5
100	0	0	0	0	0	0	0	-1.5	-84.5
101	0	0	0	0	0	0	0	-1.5	-85.5
102	0	0	0	0	0	0	0	-1.5	-86.5
103	0	0	0	0	0	0	0	-1.5	-87.5
104	0	0	0	0	0	0	0	-1.5	-88.5
105	80.1	170.7	273.35	364.35	90.6	193.25	284.25	-1.5	1.5
106	180.408	222.745	269.631	339.208	42.3378	89.2231	158.8	-1.5	10.5
107	206.7	244.9	280.046	339.962	38.2	73.3462	133.262	-1.5	11.5
108	221.069	253.673	279.062	336.331	32.6035	57.9923	115.262	-1.5	12.5
109	225.331	252.318	271.354	328.154	26.9874	46.0231	102.823	-1.5	13.5
110	222.138	246.282	262.623	319.585	24.1434	40.4846	97.4462	-1.5	14.5
111	217.754	240.745	257.154	310.769	22.9916	39.4	93.0154	-1.5	15.5
112	216.154	235.609	249.931	299.338	19.4552	33.7769	83.1846	-1.5	16.5
113	210.531	228.209	242.677	286.408	17.6783	32.1462	75.8769	-1.5	17.5
114	204.115	221.118	234.531	275.808	17.0028	30.4154	71.6923	-1.5	18.5
115	196.392	214.109	227.338	266.877	17.7168	30.9462	70.4846	-1.5	19.5
116	88.1	183	282.4	364.7	94.9	194.3	276.6	-1.5	2.5
117	188.654	208.155	220.554	258.623	19.5007	31.9	69.9692	-1.5	20.5
118	181.562	202.036	213.062	250.423	20.4748	31.5	68.8615	-1.5	21.5
119	174.669	195.682	205.292	243.146	21.0126	30.6231	68.4769	-1.5	22.5
120	168.692	190.364	198.523	236.546	21.6713	29.8308	67.8538	-1.5	23.5
121	162.331	182.945	191.4	229.223	20.6147	29.0692	66.8923	-1.5	24.5
122	154.485	174.082	183.546	220.708	19.5972	29.0615	66.2231	-1.5	25.5
123	145.738	165.118	174.915	211.515	19.3797	29.1769	65.7769	-1.5	26.5
124	137.069	155.973	165.346	201.531	18.9035	28.2769	64.4615	-1.5	27.5
125	128.562	145.364	155.931	191.131	16.8021	27.3692	62.5692	-1.5	28.5
126	113.815	130.891	142.554	177.069	17.0755	28.7385	63.2538	-1.5	29.5
127	83.65	175.35	278.65	364.65	91.7	195	281	-1.5	3.5
128	93.0615	112.591	123.369	159.385	19.5294	30.3077	66.3231	-1.5	30.5
129	71.2538	94.5364	103.462	141.131	23.2825	32.2077	69.8769	-1.5	31.5
130	55.4077	80.5818	88.2615	127.762	25.1741	32.8538	72.3538	-1.5	32.5
131	50.4923	74.2091	82.7538	122.415	23.7168	32.2615	71.9231	-1.5	33.5
132	53.6231	74.7091	85.4615	123.923	21.086	31.8385	70.3	-1.5	34.5
133	49.8769	69.3455	81.6615	119.046	19.4685	31.7846	69.1692	-1.5	35.5
134	38.2385	56.2636	67.9692	103.123	18.0252	29.7308	64.8846	-1.5	36.5
135	28.6538	47.6455	60.4769	96.0462	18.9916	31.8231	67.3923	-1.5	37.5
136	18.9077	37.8091	52.9	90.8154	18.9014	33.9923	71.9077	-1.5	38.5
137	11.2615	27.8636	44.2769	82.5	16.6021	33.0154	71.2385	-1.5	39.5
138	98.8462	203.055	261.215	352.646	104.208	162.369	253.8	-1.5	4.5
139	6.84615	19.5091	34.8231	72.0846	12.6629	27.9769	65.2385	-1.5	40.5
140	3.82308	12.5818	25.0385	62.5923	8.75874	21.2154	58.7692	-1.5	41.5
141	2.15385	7.77273	15.9923	53.1154	5.61888	13.8385	50.9615	-1.5	42.5
142	1.26154	4.00909	9.33077	42.5385	2.74755	8.06923	41.2769	-1.5	43.5
143	0.930769	2.19091	5.74615	33.5692	1.26014	4.81538	32.6385	-1.5	44.5
144	0.730769	1.55455	4.69231	29.2615	0.823776	3.96154	28.5308	-1.5	45.5
145	0.653846	1.75455	5.08462	27.2231	1.1007	4.43077	26.5692	-1.5	46.5
146	0.723077	1.90909	4.3	23.4538	1.18601	3.57692	22.7308	-1.5	47.5
147	0.407692	1.22727	2.32308	17.0462	0.81958	1.91538	16.6385	-1.5	48.5
148	0.107692	0.554545	0.923077	11.4923	0.446853	0.815385	11.3846	-1.5	49.5
149	85.2692	172.9	240.423	347.469	87.6308	155.154	262.2	-1.5	5.5
150	0.0846154	0.536364	1.15385	11.6538	0.451748	1.06923	11.5692	-1.5	50.5
151	0.138462	0.772727	2.04615	12.2538	0.634266	1.90769	12.1154	-1.5	51.5
152	0.0461538	0.272727	0.9	8.20769	0.226573	0.853846	8.16154	-1.5	52.5
153	0.0153846	0.0363636	0.392308	4.46154	0.020979	0.376923	4.44615	-1.5	53.5
154	0	0	0.0461538	1.57692	0	0.0461538	1.57692	-1.5	54.5
155	0	0	0	0.284615	0	0	0.284615	-1.5	55.5
156	0	0	0	0	0	0	0	-1.5	56.5
157	0	0	0	0	0	0	0	-1.5	57.5
158	0	0	0	0	0	0	0	-1.5	58.5
159	0	0	0	0	0	0	0	-1.5	59.5
160	80.3615	150.082	209.038	337.262	69.7203	128.677	256.9	-1.5	6.5
161	0	0	0	0	0	0	0	-1.5	60.5
162	0	0	0	0	0	0	0	-1.5	61.5
163	0	0	0	0	0	0	0	-1.5	62.5
164	99.9769	157.864	215.869	333.946	57.8867	115.892	233.969	-1.5	7.5
165	126.523	178.691	234.508	333.846	52.1678	107.985	207.323	-1.5	8.5
166	152.1	195.555	251.238	336.277	43.4545	99.1385	184.177	-1.5	9.5
167	0	0	0	0	0	0	0	-10.5	-68.5
168	0	0	0	0	0	0	0	-10.5	-69.5
169	0	0	0	0	0	0	0	-10.5	-70.5
170	0	0	0	0	0	0	0	-10.5	-71.5
171	0	0	0	0	0	0	0	-10.5	-72.5
172	0	0	0	0	0	0	0	-10.5	-73.5
173	0	0	0	0	0	0	0	-10.5	-74.5
174	0	0	0	0	0	0	0	-10.5	-75.5
175	0	0	0	0	0	0	0	-10.5	-76.5
176	0	0	0	0	0	0	0	-10.5	-77.5
177	0	0	0	0	0	0	0	-10.5	-78.5
178	0	0	0	0	0	0	0	-10.5	-79.5
179	0	0	0	0	0	0	0	-10.5	-80.5
180	0	0	0	0	0	0	0	-10.5	-81.5
181	0	0	0	0	0	0	0	-10.5	-82.5
182	0	0	0	0	0	0	0	-10.5	-83.5
183	0	0	0	0	0	0	0	-10.5	-84.5
184	0	0	0	0	0	0	0	-10.5	-85.5
185	0	0	0	0	0	0	0	-10.5	-86.5
186	0	0	0	0	0	0	0	-10.5	-87.5
187	0	0	0	0	0	0	0	-10.5	-88.5
188	56.25	129.65	204.2	346.25	73.4	147.95	290	-10.5	1.5
189	69.9462	109.982	154.846	292.262	40.0357	84.9	222.315	-10.5	10.5
190	114.708	159.727	209.877	314.177	45.0196	95.1692	199.469	-10.5	11.5
191	173.9	215.3	253.362	330.577	41.4	79.4615	156.677	-10.5	12.5
192	212.762	250.545	273.2	336.238	37.7839	60.4385	123.477	-10.5	13.5
193	229.462	261.045	277.077	337.146	31.5839	47.6154	107.685	-10.5	14.5
194	233.638	259.327	276.469	332.254	25.6888	42.8308	98.6154	-10.5	15.5
195	224.623	246.355	266.054	319.408	21.7315	41.4308	94.7846	-10.5	16.5
196	213.346	231.418	251.246	301.377	18.072	37.9	88.0308	-10.5	17.5
197	198.423	217.8	234.723	281.808	19.3769	36.3	83.3846	-10.5	18.5
198	186.377	206.864	221.7	266.123	20.4867	35.3231	79.7462	-10.5	19.5
199	72.55	154	240.7	363.1	81.45	168.15	290.55	-10.5	2.5
200	176.838	199.391	211.385	253.938	22.5524	34.5462	77.1	-10.5	20.5
201	167.262	191.373	201.985	243.208	24.1112	34.7231	75.9462	-10.5	21.5
202	157.562	183.536	192.462	233.162	25.9748	34.9	75.6	-10.5	22.5
203	148.223	175.382	183.431	224.123	27.1587	35.2077	75.9	-10.5	23.5
204	137.423	165.982	172.808	213.008	28.5587	35.3846	75.5846	-10.5	24.5
205	124.262	153.791	159.631	200.331	29.5294	35.3692	76.0692	-10.5	25.5
206	108.615	138.845	144.031	184.962	30.2301	35.4154	76.3462	-10.5	26.5
207	88.9385	118.664	124.3	166.862	29.7252	35.3615	77.9231	-10.5	27.5
208	60.8154	91.3364	96.8154	141.215	30.521	36	80.4	-10.5	28.5
209	37.4769	64.6182	69.8846	113.815	27.1413	32.4077	76.3385	-10.5	29.5
210	72.6	159.45	252.55	364.2	86.85	179.95	291.6	-10.5	3.5
211	25.7692	46.9727	51.7154	93.3	21.2035	25.9462	67.5308	-10.5	30.5
212	16.5308	32.5818	36.6538	68.3231	16.051	20.1231	51.7923	-10.5	31.5
213	1.4	1.55	5.3	14.5	0.15	3.9	13.1	-10.5	32.5
214	0.1	0.3	1.2	5.3	0.2	1.1	5.2	-10.5	33.5
215	0.15	0.2	1.4	5.25	0.05	1.25	5.1	-10.5	34.5
216	0.1	0.2	1.8	6.85	0.1	1.7	6.75	-10.5	35.5
217	0.1	0.3	2	8.2	0.2	1.9	8.1	-10.5	36.5
218	0.05	0.15	1.4	7.4	0.1	1.35	7.35	-10.5	37.5
219	1.00769	4	4.97692	21.2231	2.99231	3.96923	20.2154	-10.5	38.5
220	0.423077	2.55455	3.08462	17.3231	2.13147	2.66154	16.9	-10.5	39.5
221	61.95	140.55	240.75	364.15	78.6	178.8	302.2	-10.5	4.5
222	0	0	0	0.8	0	0	0.8	-10.5	40.5
223	0	0	0	0.05	0	0	0.05	-10.5	41.5
224	0	0	0	0	0	0	0	-10.5	42.5
225	0	0	0	0	0	0	0	-10.5	49.5
226	27.25	73.4	137.95	349	46.15	110.7	321.75	-10.5	5.5
227	0	0	0	0	0	0	0	-10.5	50.5
228	0	0	0	0	0	0	0	-10.5	51.5
229	0	0	0	0	0	0	0	-10.5	52.5
230	0	0	0	0	0	0	0	-10.5	53.5
231	0	0	0	0	0	0	0	-10.5	54.5
232	0	0	0	0	0	0	0	-10.5	55.5
233	0	0	0	0	0	0	0	-10.5	56.5
234	4.35	41	61.8	271.35	36.65	57.45	267	-10.5	6.5
235	18.3538	70.7636	114.077	278.392	52.4098	95.7231	260.038	-10.5	7.5
236	30.7615	69.2455	109.192	264.123	38.4839	78.4308	233.362	-10.5	8.5
237	0	0	0	0	0	0	0	-10.5	81.5
238	0	0	0	0	0	0	0	-10.5	82.5
239	0	0	0	0	0	0	0	-10.5	83.5
240	45.0462	76.4909	118.392	270.408	31.4448	73.3462	225.362	-10.5	9.5
241	0	0	0	0	0	0	0	-100.5	-68.5
242	0	0	0	0	0	0	0	-100.5	-69.5
243	0	0	0	0	0	0	0	-100.5	-70.5
244	0	0	0	0	0	0	0	-100.5	-71.5
245	0	0	0	0	0	0	0	-100.5	-72.5
246	0	0	0	0	0	0	0	-100.5	-73.5
247	0	0	0	0	0	0	0	-100.5	-74.5
248	0	0	0	0	0	0	0	-100.5	-75.5
249	0	0	0	0	0	0	0	-100.5	-76.5
250	0	0	0	0	0	0	0	-100.5	-77.5
251	0	0	0	0	0	0	0	-100.5	-78.5
252	0	0	0	0	0	0	0	-100.5	-79.5
253	0	0	0	0	0	0	0	-100.5	-80.5
254	0	0	0	0	0	0	0	-100.5	-81.5
255	0	0	0	0	0	0	0	-100.5	-82.5
256	0	0	0	0	0	0	0	-100.5	-83.5
257	0	0	0	0	0	0	0	-100.5	-84.5
258	0	0	0	0	0	0	0	-100.5	-85.5
259	0	0	0	0	0	0	0	-100.5	-86.5
260	0	0	0	0	0	0	0	-100.5	-87.5
261	0	0	0	0	0	0	0	-100.5	-88.5
262	106.9	181.8	239.8	328.75	74.9	132.9	221.85	-100.5	15.5
263	44.45	110.35	187.6	294.75	65.9	143.15	250.3	-100.5	16.5
264	0.3	2.5	35.8	190.95	2.2	35.5	190.65	-100.5	17.5
265	13.8538	27.9818	34.8	93.6923	14.128	20.9462	79.8385	-100.5	18.5
266	9.35385	16.5909	25.9846	55.1846	7.23706	16.6308	45.8308	-100.5	19.5
267	7.50769	10.4455	21.2846	43.0538	2.93776	13.7769	35.5462	-100.5	20.5
268	6.38462	9.29091	19.7385	41.8385	2.90629	13.3538	35.4538	-100.5	21.5
269	5.23077	10.2091	20.2846	49.4	4.97832	15.0538	44.1692	-100.5	22.5
270	4.95385	14.0273	23.4308	60.4615	9.07343	18.4769	55.5077	-100.5	23.5
271	8.89231	25.3727	38.4154	83.4769	16.4804	29.5231	74.5846	-100.5	24.5
272	24.2077	51.7091	66.8538	118.485	27.5014	42.6462	94.2769	-100.5	25.5
273	55.3538	87.5727	101.908	145.785	32.2189	46.5538	90.4308	-100.5	26.5
274	78.8538	107.4	117.138	156.423	28.5462	38.2846	77.5692	-100.5	27.5
275	86.2	111.564	118.531	156.854	25.3636	32.3308	70.6538	-100.5	28.5
276	87.4	109.4	116.708	153.777	22	29.3077	66.3769	-100.5	29.5
277	83.0231	103.018	110.285	147.046	19.9951	27.2615	64.0231	-100.5	30.5
278	79.7769	97.8727	105.838	140.608	18.0958	26.0615	60.8308	-100.5	31.5
279	77.1538	92.5909	101.546	135.677	15.4371	24.3923	58.5231	-100.5	32.5
280	73.0846	86.9364	96.3154	129.023	13.8517	23.2308	55.9385	-100.5	33.5
281	67.1385	79.7	90.5308	122.015	12.5615	23.3923	54.8769	-100.5	34.5
282	60.6692	73.1545	84.3615	114.169	12.4853	23.6923	53.5	-100.5	35.5
283	53.6077	66.2182	78.7538	107.362	12.6105	25.1462	53.7538	-100.5	36.5
284	46.6769	59.4182	72.5385	100.408	12.7413	25.8615	53.7308	-100.5	37.5
285	40.1846	52.9	66.5385	94.0385	12.7154	26.3538	53.8538	-100.5	38.5
286	34.2231	46.5636	60.3462	87.9769	12.3406	26.1231	53.7538	-100.5	39.5
287	29.5231	40.0455	54.9462	82.2154	10.5224	25.4231	52.6923	-100.5	40.5
288	26.3231	37.1455	51.8308	78.3308	10.8224	25.5077	52.0077	-100.5	41.5
289	23.9615	34.0909	48.5615	74.2077	10.1294	24.6	50.2462	-100.5	42.5
290	23.1692	32.9364	47.4077	72.4462	9.76713	24.2385	49.2769	-100.5	43.5
291	21.7769	32.5909	46.6154	71.8077	10.814	24.8385	50.0308	-100.5	44.5
292	20.4692	32.3727	45.5615	69.8538	11.9035	25.0923	49.3846	-100.5	45.5
293	18.4769	30.8273	43.7154	67.6231	12.3503	25.2385	49.1462	-100.5	46.5
294	16.6923	29.1364	41.5846	65.5154	12.4441	24.8923	48.8231	-100.5	47.5
295	14.2385	27.4091	38.9154	62.6308	13.1706	24.6769	48.3923	-100.5	48.5
296	11.4308	24.0545	35.4462	58.3692	12.6238	24.0154	46.9385	-100.5	49.5
297	8.86154	20.3455	31.5923	54.0077	11.4839	22.7308	45.1462	-100.5	50.5
298	6.62308	16.3273	26.9923	48.4846	9.7042	20.3692	41.8615	-100.5	51.5
299	4.43077	11.7545	21.1846	43.0308	7.32378	16.7538	38.6	-100.5	52.5
300	2.99231	8.86364	17.2538	37.4231	5.87133	14.2615	34.4308	-100.5	53.5
301	2.16154	6.7	14.0923	33.2077	4.53846	11.9308	31.0462	-100.5	54.5
302	1.2	4.33636	10.4077	28.3769	3.13636	9.20769	27.1769	-100.5	55.5
303	0.676923	2.8	7.17692	23.5462	2.12308	6.5	22.8692	-100.5	56.5
304	0.407692	1.86364	4.55385	18.6231	1.45594	4.14615	18.2154	-100.5	57.5
305	0.276923	1.34545	3.03846	14.8231	1.06853	2.76154	14.5462	-100.5	58.5
306	0.261538	1.13636	2.46923	11.9308	0.874825	2.20769	11.6692	-100.5	59.5
307	0.153846	0.790909	1.83846	9.16154	0.637063	1.68462	9.00769	-100.5	60.5
308	0.161538	0.609091	1.58462	7.5	0.447552	1.42308	7.33846	-100.5	61.5
309	0.192308	0.6	1.66154	6.79231	0.407692	1.46923	6.6	-100.5	62.5
310	0.161538	0.390909	1.25385	5.48462	0.229371	1.09231	5.32308	-100.5	63.5
311	0.107692	0.290909	1.03846	4.62308	0.183217	0.930769	4.51538	-100.5	64.5
312	0.0923077	0.263636	0.838462	4.14615	0.171329	0.746154	4.05385	-100.5	65.5
313	0.0384615	0.109091	0.546154	2.81538	0.0706294	0.507692	2.77692	-100.5	66.5
314	0.0615385	0.0818182	0.353846	1.7	0.0202797	0.292308	1.63846	-100.5	67.5
315	0.0307692	0.0363636	0.207692	1.08462	0.00559441	0.176923	1.05385	-100.5	68.5
316	0	0	0.0538462	0.507692	0	0.0538462	0.507692	-100.5	69.5
317	0	0	0.0230769	0.3	0	0.0230769	0.3	-100.5	70.5
318	0	0	0.0153846	0.184615	0	0.0153846	0.184615	-100.5	71.5
319	0	0	0.00769231	0.0846154	0	0.00769231	0.0846154	-100.5	72.5
320	0	0	0.00769231	0.0692308	0	0.00769231	0.0692308	-100.5	73.5
321	0	0	0	0.0384615	0	0	0.0384615	-100.5	74.5
322	0	0	0	0	0	0	0	-100.5	75.5
323	0	0	0	0	0	0	0	-100.5	76.5
324	0	0	0	0	0	0	0	-100.5	77.5
325	0	0	0	0	0	0	0	-100.5	78.5
326	0	0	0	0	0	0	0	-100.5	79.5
327	0	0	0	0	0	0	0	-100.5	80.5
328	0	0	0	0	0	0	0	-100.5	81.5
329	0	0	0	0	0	0	0	-101.5	-70.5
330	0	0	0	0	0	0	0	-101.5	-71.5
331	0	0	0	0	0	0	0	-101.5	-72.5
332	0	0	0	0	0	0	0	-101.5	-73.5
333	0	0	0	0	0	0	0	-101.5	-74.5
334	0	0	0	0	0	0	0	-101.5	-75.5
335	0	0	0	0	0	0	0	-101.5	-76.5
336	0	0	0	0	0	0	0	-101.5	-77.5
337	0	0	0	0	0	0	0	-101.5	-78.5
338	0	0	0	0	0	0	0	-101.5	-79.5
339	0	0	0	0	0	0	0	-101.5	-80.5
340	0	0	0	0	0	0	0	-101.5	-81.5
341	0	0	0	0	0	0	0	-101.5	-82.5
342	0	0	0	0	0	0	0	-101.5	-83.5
343	0	0	0	0	0	0	0	-101.5	-84.5
344	0	0	0	0	0	0	0	-101.5	-85.5
345	0	0	0	0	0	0	0	-101.5	-86.5
346	0	0	0	0	0	0	0	-101.5	-87.5
347	0	0	0	0	0	0	0	-101.5	-88.5
348	106.95	185.65	241.05	332.95	78.7	134.1	226	-101.5	15.5
349	74	143.55	212.2	307.9	69.55	138.2	233.9	-101.5	16.5
350	11.1	37.35	125.2	244.2	26.25	114.1	233.1	-101.5	17.5
351	9.39231	23.5545	38.1231	117.915	14.1622	28.7308	108.523	-101.5	18.5
352	7.33846	12.4364	24.3154	61.4692	5.0979	16.9769	54.1308	-101.5	19.5
353	6.38462	8.36364	20.3538	41.2462	1.97902	13.9692	34.8615	-101.5	20.5
354	4.72308	6.59091	17.2615	35.6	1.86783	12.5385	30.8769	-101.5	21.5
355	2.9	5.51818	14.4154	36.9308	2.61818	11.5154	34.0308	-101.5	22.5
356	1.8	5.30909	13.3308	41.8538	3.50909	11.5308	40.0538	-101.5	23.5
357	3.16923	9.69091	22.8154	59.9769	6.52168	19.6462	56.8077	-101.5	24.5
358	10.5769	29.8	47.7154	92.8154	19.2231	37.1385	82.2385	-101.5	25.5
359	35.8308	64.9364	83.2538	125.523	29.1056	47.4231	89.6923	-101.5	26.5
360	61.8	89.8545	101.092	140.177	28.0545	39.2923	78.3769	-101.5	27.5
361	74.2	98.5091	106.054	143.508	24.3091	31.8538	69.3077	-101.5	28.5
362	79.5154	100.509	106.915	144.662	20.9937	27.4	65.1462	-101.5	29.5
363	76.5	95.6455	103.4	140.008	19.1455	26.9	63.5077	-101.5	30.5
364	73.8231	90.7545	99.2308	134.454	16.9315	25.4077	60.6308	-101.5	31.5
365	69.5231	84.8455	94.1385	128.669	15.3224	24.6154	59.1462	-101.5	32.5
366	63.7615	78.2909	87.1077	120.831	14.5294	23.3462	57.0692	-101.5	33.5
367	56.0769	70.1364	80.1462	112.023	14.0594	24.0692	55.9462	-101.5	34.5
368	49.8538	62.6091	73.7769	103.069	12.7552	23.9231	53.2154	-101.5	35.5
369	42.5	55.3091	67.6308	96.3692	12.8091	25.1308	53.8692	-101.5	36.5
370	36.4	48.7818	61.2077	89.0846	12.3818	24.8077	52.6846	-101.5	37.5
371	31.6615	42.6909	54.8077	82.7154	11.0294	23.1462	51.0538	-101.5	38.5
372	27.6615	37.1636	49.6154	76.6	9.5021	21.9538	48.9385	-101.5	39.5
373	24.1154	32.6727	45.0462	72.6077	8.55734	20.9308	48.4923	-101.5	40.5
374	22.4615	31.1455	43.1077	70.0538	8.68392	20.6462	47.5923	-101.5	41.5
375	20.1692	28.2273	41.5308	67.3231	8.05804	21.3615	47.1538	-101.5	42.5
376	19.7231	27.8091	41.3692	66.5769	8.08601	21.6462	46.8538	-101.5	43.5
377	18.8769	28.0091	42.2385	67.3154	9.13217	23.3615	48.4385	-101.5	44.5
378	18.2154	28.3364	42.2154	66.3923	10.121	24	48.1769	-101.5	45.5
379	16.4538	28.2455	41.2308	64.9769	11.7916	24.7769	48.5231	-101.5	46.5
380	15.0308	27.1545	39.6385	63.3077	12.1238	24.6077	48.2769	-101.5	47.5
381	13.1231	25.5818	37.3231	60.9231	12.4587	24.2	47.8	-101.5	48.5
382	10.8	22.9364	34.2923	57.0385	12.1364	23.4923	46.2385	-101.5	49.5
383	8.70769	19.9364	31.0846	53.0077	11.2287	22.3769	44.3	-101.5	50.5
384	6.89231	16.5455	27.4615	48.8308	9.65315	20.5692	41.9385	-101.5	51.5
385	4.98462	13.0727	22.3692	44.1	8.08811	17.3846	39.1154	-101.5	52.5
386	3.44615	10.0545	18.7308	39.4231	6.60839	15.2846	35.9769	-101.5	53.5
387	2.63077	7.49091	14.9846	34.9	4.86014	12.3538	32.2692	-101.5	54.5
388	1.37692	4.58182	10.8615	28.9923	3.2049	9.48462	27.6154	-101.5	55.5
389	0.715385	2.96364	7.39231	23.5769	2.24825	6.67692	22.8615	-101.5	56.5
390	0.361538	1.88182	4.57692	18.6846	1.52028	4.21538	18.3231	-101.5	57.5
391	0.207692	1.32727	3.06154	14.6308	1.11958	2.85385	14.4231	-101.5	58.5
392	0.246154	1.07273	2.44615	11.9462	0.826573	2.2	11.7	-101.5	59.5
393	0.138462	0.772727	1.87692	9.31538	0.634266	1.73846	9.17692	-101.5	60.5
394	0.169231	0.672727	1.71538	7.74615	0.503497	1.54615	7.57692	-101.5	61.5
395	0.223077	0.654545	1.75385	6.96923	0.431469	1.53077	6.74615	-101.5	62.5
396	0.169231	0.454545	1.43077	5.63077	0.285315	1.26154	5.46154	-101.5	63.5
397	0.123077	0.381818	1.10769	4.96154	0.258741	0.984615	4.83846	-101.5	64.5
398	0.0846154	0.345455	0.876923	4.33846	0.260839	0.792308	4.25385	-101.5	65.5
399	0.0461538	0.136364	0.569231	3.07692	0.0902098	0.523077	3.03077	-101.5	66.5
400	0.0692308	0.0909091	0.346154	1.86923	0.0216783	0.276923	1.8	-101.5	67.5
401	0.0153846	0.0454545	0.223077	1.30769	0.0300699	0.207692	1.29231	-101.5	68.5
402	0	0	0.0769231	0.538462	0	0.0769231	0.538462	-101.5	69.5
403	0	0	0.0307692	0.346154	0	0.0307692	0.346154	-101.5	70.5
404	0	0	0.0153846	0.223077	0	0.0153846	0.223077	-101.5	71.5
405	0	0	0.0153846	0.123077	0	0.0153846	0.123077	-101.5	72.5
406	0.00769231	0	0.00769231	0.107692	-0.00769231	0	0.1	-101.5	73.5
407	0	0	0	0.133333	0	0	0.133333	-101.5	74.5
408	0	0	0	0.0333333	0	0	0.0333333	-101.5	75.5
409	0	0	0	0.0166667	0	0	0.0166667	-101.5	76.5
410	0	0	0	0	0	0	0	-101.5	77.5
411	0	0	0	0	0	0	0	-101.5	78.5
412	0	0	0	0	0	0	0	-101.5	79.5
413	0	0	0	0	0	0	0	-101.5	80.5
414	0	0	0	0	0	0	0	-101.5	81.5
415	0	0	0	0	0	0	0	-102.5	-70.5
416	0	0	0	0	0	0	0	-102.5	-71.5
417	0	0	0	0	0	0	0	-102.5	-72.5
418	0	0	0	0	0	0	0	-102.5	-73.5
419	0	0	0	0	0	0	0	-102.5	-74.5
420	0	0	0	0	0	0	0	-102.5	-75.5
421	0	0	0	0	0	0	0	-102.5	-76.5
422	0	0	0	0	0	0	0	-102.5	-77.5
423	0	0	0	0	0	0	0	-102.5	-78.5
424	0	0	0	0	0	0	0	-102.5	-79.5
425	0	0	0	0	0	0	0	-102.5	-80.5
426	0	0	0	0	0	0	0	-102.5	-81.5
427	0	0	0	0	0	0	0	-102.5	-82.5
428	0	0	0	0	0	0	0	-102.5	-83.5
429	0	0	0	0	0	0	0	-102.5	-84.5
430	0	0	0	0	0	0	0	-102.5	-85.5
431	0	0	0	0	0	0	0	-102.5	-86.5
432	0	0	0	0	0	0	0	-102.5	-87.5
433	0	0	0	0	0	0	0	-102.5	-88.5
434	109.7	188.95	240.05	336.35	79.25	130.35	226.65	-102.5	15.5
435	95.65	168.15	228.7	328.95	72.5	133.05	233.3	-102.5	16.5
436	60.4	114.4	192.4	298.15	54	132	237.75	-102.5	17.5
437	12.3462	39.7455	66.5769	181.446	27.3993	54.2308	169.1	-102.5	18.5
438	8.63846	16.3818	33.7	93.0615	7.74336	25.0615	84.4231	-102.5	19.5
439	6.63077	9.64545	22.6154	59.3231	3.01469	15.9846	52.6923	-102.5	20.5
440	4.42308	7.20909	17.4308	44.6769	2.78601	13.0077	40.2538	-102.5	21.5
441	1.97692	5.3	13.8538	39.2538	3.32308	11.8769	37.2769	-102.5	22.5
442	1.31538	4.08182	11.2385	37.6923	2.76643	9.92308	36.3769	-102.5	23.5
443	2.15385	6.22727	16.6923	48.7	4.07343	14.5385	46.5462	-102.5	24.5
444	5.58462	14.5455	32	74.1923	8.96084	26.4154	68.6077	-102.5	25.5
445	17.6	39.2818	59.9308	104.223	21.6818	42.3308	86.6231	-102.5	26.5
446	40.9462	67.5182	82.8	122.069	26.572	41.8538	81.1231	-102.5	27.5
447	57.2154	80.3727	91.4231	130.085	23.1573	34.2077	72.8692	-102.5	28.5
448	66.2615	86.1545	96.2615	133.708	19.893	30	67.4462	-102.5	29.5
449	66.4231	84.0727	94.1923	131.115	17.6497	27.7692	64.6923	-102.5	30.5
450	64.4308	81.0091	90.5308	126.338	16.5783	26.1	61.9077	-102.5	31.5
451	59.7769	75.4182	84.6462	120.008	15.6413	24.8692	60.2308	-102.5	32.5
452	51.4846	66.6273	76.3615	110.754	15.1427	24.8769	59.2692	-102.5	33.5
453	42.8846	57.2091	67.9615	99.7154	14.3245	25.0769	56.8308	-102.5	34.5
454	35.4077	48.8909	60.1923	89.6769	13.4832	24.7846	54.2692	-102.5	35.5
455	28.0154	40.2455	52.1538	80.4692	12.2301	24.1385	52.4538	-102.5	36.5
456	23.2769	33.5273	44.7846	72.2077	10.2503	21.5077	48.9308	-102.5	37.5
457	20.3231	29.6818	39.8923	67.1538	9.35874	19.5692	46.8308	-102.5	38.5
458	18.0615	26.0364	36.2615	62.2385	7.97483	18.2	44.1769	-102.5	39.5
459	16.3154	23.1909	33.0615	58.7923	6.87552	16.7462	42.4769	-102.5	40.5
460	15.5846	22.0818	32.6769	58.5769	6.4972	17.0923	42.9923	-102.5	41.5
461	15.0846	21.3273	32.8462	58.3769	6.24266	17.7615	43.2923	-102.5	42.5
462	14.9846	21.6455	34.0846	59.6462	6.66084	19.1	44.6615	-102.5	43.5
463	14.8769	23	36.4538	61.8769	8.12308	21.5769	47	-102.5	44.5
464	15.3538	24.5273	37.9308	62.1846	9.17343	22.5769	46.8308	-102.5	45.5
465	14.5769	24.8818	38.2	62.0462	10.3049	23.6231	47.4692	-102.5	46.5
466	13.5769	24.6	38.0615	61.6692	11.0231	24.4846	48.0923	-102.5	47.5
467	11.8154	23.4818	36.2846	59.3154	11.6664	24.4692	47.5	-102.5	48.5
468	9.96154	20.9727	33.2	55.8538	11.0112	23.2385	45.8923	-102.5	49.5
469	7.96923	18.3545	30.4923	52.3077	10.3853	22.5231	44.3385	-102.5	50.5
470	6.66154	16.2455	27.1231	48.7769	9.58392	20.4615	42.1154	-102.5	51.5
471	5.06923	13.1091	22.4385	44.6308	8.03986	17.3692	39.5615	-102.5	52.5
472	3.68462	10.0909	18.7692	40.3077	6.40629	15.0846	36.6231	-102.5	53.5
473	2.56154	7.53636	14.8923	35.5462	4.97483	12.3308	32.9846	-102.5	54.5
474	1.43077	4.83636	10.9385	29.7231	3.40559	9.50769	28.2923	-102.5	55.5
475	0.607692	2.71818	6.73077	23.2385	2.11049	6.12308	22.6308	-102.5	56.5
476	0.261538	1.75455	4.31538	18.0385	1.49301	4.05385	17.7769	-102.5	57.5
477	0.138462	1.22727	3	14.4769	1.08881	2.86154	14.3385	-102.5	58.5
478	0.223077	1.03636	2.6	12.1462	0.813287	2.37692	11.9231	-102.5	59.5
479	0.138462	0.745455	1.89231	9.37692	0.606993	1.75385	9.23846	-102.5	60.5
480	0.153846	0.709091	1.79231	7.88462	0.555245	1.63846	7.73077	-102.5	61.5
481	0.230769	0.709091	1.76923	7.15385	0.478322	1.53846	6.92308	-102.5	62.5
482	0.192308	0.554545	1.47692	6.00769	0.362238	1.28462	5.81538	-102.5	63.5
483	0.130769	0.445455	1.14615	5.14615	0.314685	1.01538	5.01538	-102.5	64.5
484	0.0769231	0.327273	0.884615	4.34615	0.25035	0.807692	4.26923	-102.5	65.5
485	0.0384615	0.163636	0.561538	3.26923	0.125175	0.523077	3.23077	-102.5	66.5
486	0.0769231	0.1	0.330769	1.95385	0.0230769	0.253846	1.87692	-102.5	67.5
487	0.0230769	0.0727273	0.246154	1.40769	0.0496503	0.223077	1.38462	-102.5	68.5
488	0	0	0.0923077	0.623077	0	0.0923077	0.623077	-102.5	69.5
489	0	0	0.0153846	0.361538	0	0.0153846	0.361538	-102.5	70.5
490	0	0	0.0153846	0.230769	0	0.0153846	0.230769	-102.5	71.5
491	0	0	0.0153846	0.146154	0	0.0153846	0.146154	-102.5	72.5
492	0.00769231	0	0.00769231	0.138462	-0.00769231	0	0.130769	-102.5	73.5
493	0	0	0	0.2	0	0	0.2	-102.5	74.5
494	0	0	0	0.0333333	0	0	0.0333333	-102.5	75.5
495	0	0	0	0.0333333	0	0	0.0333333	-102.5	76.5
496	0	0	0	0	0	0	0	-102.5	77.5
497	0	0	0	0	0	0	0	-102.5	78.5
498	0	0	0	0	0	0	0	-102.5	79.5
499	0	0	0	0	0	0	0	-102.5	80.5
500	0	0	0	0	0	0	0	-102.5	81.5
501	0	0	0	0	0	0	0	-103.5	-71.5
502	0	0	0	0	0	0	0	-103.5	-72.5
503	0	0	0	0	0	0	0	-103.5	-73.5
504	0	0	0	0	0	0	0	-103.5	-74.5
505	0	0	0	0	0	0	0	-103.5	-75.5
506	0	0	0	0	0	0	0	-103.5	-76.5
507	0	0	0	0	0	0	0	-103.5	-77.5
508	0	0	0	0	0	0	0	-103.5	-78.5
509	0	0	0	0	0	0	0	-103.5	-79.5
510	0	0	0	0	0	0	0	-103.5	-80.5
511	0	0	0	0	0	0	0	-103.5	-81.5
512	0	0	0	0	0	0	0	-103.5	-82.5
513	0	0	0	0	0	0	0	-103.5	-83.5
514	0	0	0	0	0	0	0	-103.5	-84.5
515	0	0	0	0	0	0	0	-103.5	-85.5
516	0	0	0	0	0	0	0	-103.5	-86.5
517	0	0	0	0	0	0	0	-103.5	-87.5
518	0	0	0	0	0	0	0	-103.5	-88.5
519	110.65	186.15	234.7	332.95	75.5	124.05	222.3	-103.5	15.5
520	100.2	174.1	227.65	327.45	73.9	127.45	227.25	-103.5	16.5
521	72.95	143.1	213.1	316.45	70.15	140.15	243.5	-103.5	17.5
522	35.7538	91.3545	128.708	232.708	55.6007	92.9538	196.954	-103.5	18.5
523	12.1769	34.5	58.8692	141.046	22.3231	46.6923	128.869	-103.5	19.5
524	7.00769	15.6909	34.5769	86.9077	8.68322	27.5692	79.9	-103.5	20.5
525	4.80769	9.14545	21.9231	62.1385	4.33776	17.1154	57.3308	-103.5	21.5
526	1.66154	6.05455	15.2154	45.5846	4.39301	13.5538	43.9231	-103.5	22.5
527	1.12308	4.40909	11.5692	37.5385	3.28601	10.4462	36.4154	-103.5	23.5
528	1.75385	5.06364	15.1	42.0077	3.30979	13.3462	40.2538	-103.5	24.5
529	4.16154	9.79091	24.4231	60.2077	5.62937	20.2615	56.0462	-103.5	25.5
530	10	21.3909	41.7462	83.9	11.3909	31.7462	73.9	-103.5	26.5
531	23.0538	44.7636	62.2154	104.062	21.7098	39.1615	81.0077	-103.5	27.5
532	39.3462	62.6727	75.7385	115.892	23.3266	36.3923	76.5462	-103.5	28.5
533	50.9231	72.3727	83.0923	122.585	21.4497	32.1692	71.6615	-103.5	29.5
534	54.3538	72.7727	83.4308	121.685	18.4189	29.0769	67.3308	-103.5	30.5
535	55.1615	72.2	81.0923	118.3	17.0385	25.9308	63.1385	-103.5	31.5
536	50.7769	66.3909	75.2923	111.238	15.614	24.5154	60.4615	-103.5	32.5
537	41.1538	56.1091	65.8231	101.308	14.9552	24.6692	60.1538	-103.5	33.5
538	31.7538	45.2818	55.3923	88.7308	13.528	23.6385	56.9769	-103.5	34.5
539	23.1923	34.3545	44.3769	76.2538	11.1622	21.1846	53.0615	-103.5	35.5
540	15.7923	24.6818	33.3769	64.7769	8.88951	17.5846	48.9846	-103.5	36.5
541	10.8385	19.0909	25.2462	55.9615	8.25245	14.4077	45.1231	-103.5	37.5
542	9.10769	16.4636	22.6769	51.7231	7.35594	13.5692	42.6154	-103.5	38.5
543	8.8	15.9636	21.9308	48.9385	7.16364	13.1308	40.1385	-103.5	39.5
544	8.86154	15.8	22.1077	46.5846	6.93846	13.2462	37.7231	-103.5	40.5
545	9.86923	16.4182	23.8692	47.6462	6.54895	14	37.7769	-103.5	41.5
546	10.7231	16.6818	25.7615	49.6077	5.95874	15.0385	38.8846	-103.5	42.5
547	11.2615	17.1455	27.4923	52.6308	5.88392	16.2308	41.3692	-103.5	43.5
548	11.8462	18.1	30.0769	55.3154	6.25385	18.2308	43.4692	-103.5	44.5
549	12.9154	20.5818	32.9462	58.1308	7.66643	20.0308	45.2154	-103.5	45.5
550	13.0154	21.9455	34.9154	59.1308	8.93007	21.9	46.1154	-103.5	46.5
551	12.8231	22.5545	36.3385	59.8385	9.73147	23.5154	47.0154	-103.5	47.5
552	11.0692	21.2636	35.0923	57.9462	10.1944	24.0231	46.8769	-103.5	48.5
553	9.41538	19.3727	32.2077	55.0923	9.95734	22.7923	45.6769	-103.5	49.5
554	7.63077	17.6364	29.4769	51.5385	10.0056	21.8462	43.9077	-103.5	50.5
555	6.56154	16.0182	26.8077	48.3923	9.45664	20.2462	41.8308	-103.5	51.5
556	5.2	13.1	22.3154	44.4769	7.9	17.1154	39.2769	-103.5	52.5
557	3.63846	10.0727	18.8231	40.5154	6.43427	15.1846	36.8769	-103.5	53.5
558	2.62308	7.33636	14.7154	35.9308	4.71329	12.0923	33.3077	-103.5	54.5
559	1.42308	4.82727	10.7846	30.1	3.4042	9.36154	28.6769	-103.5	55.5
560	0.661538	2.85455	6.95385	23.6923	2.19301	6.29231	23.0308	-103.5	56.5
561	0.307692	1.9	4.7	18.7308	1.59231	4.39231	18.4231	-103.5	57.5
562	0.207692	1.35455	3.56923	15.0154	1.14685	3.36154	14.8077	-103.5	58.5
563	0.253846	1.04545	2.65385	12.2769	0.791608	2.4	12.0231	-103.5	59.5
564	0.2	0.809091	2.16923	9.98462	0.609091	1.96923	9.78462	-103.5	60.5
565	0.169231	0.8	2.01538	8.28462	0.630769	1.84615	8.11538	-103.5	61.5
566	0.246154	0.818182	1.83846	7.35385	0.572028	1.59231	7.10769	-103.5	62.5
567	0.192308	0.645455	1.54615	6.26923	0.453147	1.35385	6.07692	-103.5	63.5
568	0.138462	0.518182	1.20769	5.23077	0.37972	1.06923	5.09231	-103.5	64.5
569	0.1	0.390909	0.915385	4.38462	0.290909	0.815385	4.28462	-103.5	65.5
570	0.0384615	0.172727	0.6	3.33077	0.134266	0.561538	3.29231	-103.5	66.5
571	0.0692308	0.118182	0.338462	2	0.048951	0.269231	1.93077	-103.5	67.5
572	0.0769231	0.109091	0.284615	1.60769	0.0321678	0.207692	1.53077	-103.5	68.5
573	0	0.0363636	0.153846	0.8	0.0363636	0.153846	0.8	-103.5	69.5
574	0	0.00909091	0.0461538	0.4	0.00909091	0.0461538	0.4	-103.5	70.5
575	0	0	0.0153846	0.292308	0	0.0153846	0.292308	-103.5	71.5
576	0.00769231	0	0.0153846	0.169231	-0.00769231	0.00769231	0.161538	-103.5	72.5
577	0.00769231	0	0.00769231	0.169231	-0.00769231	0	0.161538	-103.5	73.5
578	0.0166667	0	0	0.216667	-0.0166667	-0.0166667	0.2	-103.5	74.5
579	0	0	0	0.1	0	0	0.1	-103.5	75.5
580	0	0	0	0.0333333	0	0	0.0333333	-103.5	76.5
581	0	0	0	0	0	0	0	-103.5	77.5
582	0	0	0	0	0	0	0	-103.5	78.5
583	0	0	0	0	0	0	0	-103.5	79.5
584	0	0	0	0	0	0	0	-103.5	80.5
585	0	0	0	0	0	0	0	-103.5	81.5
586	0	0	0	0	0	0	0	-104.5	-71.5
587	0	0	0	0	0	0	0	-104.5	-72.5
588	0	0	0	0	0	0	0	-104.5	-73.5
589	0	0	0	0	0	0	0	-104.5	-74.5
590	0	0	0	0	0	0	0	-104.5	-75.5
591	0	0	0	0	0	0	0	-104.5	-76.5
592	0	0	0	0	0	0	0	-104.5	-77.5
593	0	0	0	0	0	0	0	-104.5	-78.5
594	0	0	0	0	0	0	0	-104.5	-79.5
595	0	0	0	0	0	0	0	-104.5	-80.5
596	0	0	0	0	0	0	0	-104.5	-81.5
597	0	0	0	0	0	0	0	-104.5	-82.5
598	0	0	0	0	0	0	0	-104.5	-83.5
599	0	0	0	0	0	0	0	-104.5	-84.5
600	0	0	0	0	0	0	0	-104.5	-85.5
601	0	0	0	0	0	0	0	-104.5	-86.5
602	0	0	0	0	0	0	0	-104.5	-87.5
603	0	0	0	0	0	0	0	-104.5	-88.5
604	101.95	172.8	223.05	320.95	70.85	121.1	219	-104.5	17.5
605	68.55	123.5	190.15	297	54.95	121.6	228.45	-104.5	18.5
606	0.15	2.5	26.6	188.2	2.35	26.45	188.05	-104.5	19.5
607	14.4385	36.3	58.6846	145.754	21.8615	44.2462	131.315	-104.5	20.5
608	7.28462	20.6	38.5846	100.346	13.3154	31.3	93.0615	-104.5	21.5
609	3.12308	10.1182	22.4154	69.4692	6.9951	19.2923	66.3462	-104.5	22.5
610	1.70769	7.53636	15.3385	49.9846	5.82867	13.6308	48.2769	-104.5	23.5
611	2.03077	6.70909	17.3692	47.1385	4.67832	15.3385	45.1077	-104.5	24.5
612	3.41538	8.35455	22.1	54.1769	4.93916	18.6846	50.7615	-104.5	25.5
613	6.65385	14.2455	30.9692	68.8846	7.59161	24.3154	62.2308	-104.5	26.5
614	13.1538	29.1364	46.5385	86.7769	15.9825	33.3846	73.6231	-104.5	27.5
615	25.5308	47.6273	59.9077	101.562	22.0965	34.3769	76.0308	-104.5	28.5
616	36.8385	58.9455	70.0615	109.992	22.107	33.2231	73.1538	-104.5	29.5
617	42.5769	62.4	73.0923	111.638	19.8231	30.5154	69.0615	-104.5	30.5
618	45.3077	62.7364	72.9846	109.523	17.4287	27.6769	64.2154	-104.5	31.5
619	40	56.1727	66	102.515	16.1727	26	62.5154	-104.5	32.5
620	30.7769	45.9364	55.3538	91.7231	15.1594	24.5769	60.9462	-104.5	33.5
621	21.8462	34.2	43.0615	76.8	12.3538	21.2154	54.9538	-104.5	34.5
622	13.7462	22.9455	30.9154	62.9154	9.1993	17.1692	49.1692	-104.5	35.5
623	7.44615	14.6	18.8923	49.1308	7.15385	11.4462	41.6846	-104.5	36.5
624	3.62308	9.26364	11.6538	37.5385	5.64056	8.03077	33.9154	-104.5	37.5
625	2.42308	7.56364	9.73077	33.3077	5.14056	7.30769	30.8846	-104.5	38.5
626	2.86154	8.40909	10.9462	33.6769	5.54755	8.08462	30.8154	-104.5	39.5
627	3.86923	9.42727	13	33.7615	5.55804	9.13077	29.8923	-104.5	40.5
628	5.49231	11.2273	16.8615	37.2077	5.73497	11.3692	31.7154	-104.5	41.5
629	7.06154	12.4091	20.1308	40.8	5.34755	13.0692	33.7385	-104.5	42.5
630	7.69231	13.5273	22.3077	44.6846	5.83497	14.6154	36.9923	-104.5	43.5
631	8.45385	14.7909	25.0462	49.4	6.33706	16.5923	40.9462	-104.5	44.5
632	10.1308	16.8909	28.5462	53.5	6.76014	18.4154	43.3692	-104.5	45.5
633	11.5615	19.0818	31.5769	56.0692	7.52028	20.0154	44.5077	-104.5	46.5
634	12.3462	20.8273	34.4154	57.6308	8.48112	22.0692	45.2846	-104.5	47.5
635	10.8615	20.4545	34.0385	56.7923	9.59301	23.1769	45.9308	-104.5	48.5
636	9.13846	18.3	31.2308	54.1385	9.16154	22.0923	45	-104.5	49.5
637	7.39231	16.7636	28.4615	50.7846	9.37133	21.0692	43.3923	-104.5	50.5
638	6.47692	15.3455	26.1	48.1308	8.86853	19.6231	41.6538	-104.5	51.5
639	4.94615	12.5909	21.9846	44.2692	7.64476	17.0385	39.3231	-104.5	52.5
640	3.49231	9.6	18.4	40.2615	6.10769	14.9077	36.7692	-104.5	53.5
641	2.44615	7.14545	14.3154	35.8692	4.6993	11.8692	33.4231	-104.5	54.5
642	1.33077	4.74545	10.2769	29.9846	3.41469	8.94615	28.6538	-104.5	55.5
643	0.723077	2.98182	7.20769	24.0308	2.25874	6.48462	23.3077	-104.5	56.5
644	0.415385	2.06364	5.35385	19.4769	1.64825	4.93846	19.0615	-104.5	57.5
645	0.253846	1.47273	4.08462	15.6077	1.21888	3.83077	15.3538	-104.5	58.5
646	0.276923	1.11818	3.10769	12.7923	0.841259	2.83077	12.5154	-104.5	59.5
647	0.292308	0.945455	2.52308	10.5846	0.653147	2.23077	10.2923	-104.5	60.5
648	0.215385	0.845455	2.21538	8.85385	0.63007	2	8.63846	-104.5	61.5
649	0.223077	0.954545	2.02308	7.81538	0.731469	1.8	7.59231	-104.5	62.5
650	0.184615	0.736364	1.63077	6.42308	0.551748	1.44615	6.23846	-104.5	63.5
651	0.130769	0.563636	1.2	5.38462	0.432867	1.06923	5.25385	-104.5	64.5
652	0.1	0.445455	0.946154	4.49231	0.345455	0.846154	4.39231	-104.5	65.5
653	0.0461538	0.181818	0.615385	3.44615	0.135664	0.569231	3.4	-104.5	66.5
654	0.0615385	0.127273	0.384615	2.21538	0.0657343	0.323077	2.15385	-104.5	67.5
655	0.0692308	0.136364	0.315385	1.73077	0.0671329	0.246154	1.66154	-104.5	68.5
656	0.00769231	0.0545455	0.207692	1.09231	0.0468531	0.2	1.08462	-104.5	69.5
657	0.0153846	0.0636364	0.107692	0.630769	0.0482517	0.0923077	0.615385	-104.5	70.5
658	0	0.00909091	0.0384615	0.338462	0.00909091	0.0384615	0.338462	-104.5	71.5
659	0.00769231	0	0.0153846	0.184615	-0.00769231	0.00769231	0.176923	-104.5	72.5
660	0.0230769	0	0.0153846	0.192308	-0.0230769	-0.00769231	0.169231	-104.5	73.5
661	0.0166667	0	0	0.266667	-0.0166667	-0.0166667	0.25	-104.5	74.5
662	0	0	0	0.116667	0	0	0.116667	-104.5	75.5
663	0	0	0	0.05	0	0	0.05	-104.5	76.5
664	0	0	0	0	0	0	0	-104.5	77.5
665	0	0	0	0	0	0	0	-104.5	78.5
666	0	0	0	0	0	0	0	-104.5	79.5
667	0	0	0	0	0	0	0	-104.5	80.5
668	0	0	0	0	0	0	0	-104.5	81.5
669	0	0	0	0	0	0	0	-105.5	-71.5
670	0	0	0	0	0	0	0	-105.5	-72.5
671	0	0	0	0	0	0	0	-105.5	-73.5
672	0	0	0	0	0	0	0	-105.5	-74.5
673	0	0	0	0	0	0	0	-105.5	-75.5
674	0	0	0	0	0	0	0	-105.5	-76.5
675	0	0	0	0	0	0	0	-105.5	-77.5
676	0	0	0	0	0	0	0	-105.5	-78.5
677	0	0	0	0	0	0	0	-105.5	-79.5
678	0	0	0	0	0	0	0	-105.5	-80.5
679	0	0	0	0	0	0	0	-105.5	-81.5
680	0	0	0	0	0	0	0	-105.5	-82.5
681	0	0	0	0	0	0	0	-105.5	-83.5
682	0	0	0	0	0	0	0	-105.5	-84.5
683	0	0	0	0	0	0	0	-105.5	-85.5
684	0	0	0	0	0	0	0	-105.5	-86.5
685	0	0	0	0	0	0	0	-105.5	-87.5
686	0	0	0	0	0	0	0	-105.5	-88.5
687	89.5	151.75	193.4	304.6	62.25	103.9	215.1	-105.5	18.5
688	26	85.7	147.15	263.65	59.7	121.15	237.65	-105.5	19.5
689	6.3	46.75	84.35	219.45	40.45	78.05	213.15	-105.5	20.5
690	19.2385	53.5909	80.8077	182.777	34.3524	61.5692	163.538	-105.5	21.5
691	7.05385	27.7909	47.1231	129.631	20.7371	40.0692	122.577	-105.5	22.5
692	4.17692	16.9455	31.5308	83.0846	12.7685	27.3538	78.9077	-105.5	23.5
693	3.86154	15.6182	28.8231	68.2615	11.7566	24.9615	64.4	-105.5	24.5
694	5.74615	16.2818	28.6615	63.6077	10.5357	22.9154	57.8615	-105.5	25.5
695	7.99231	18.5545	31.1615	65.1077	10.5622	23.1692	57.1154	-105.5	26.5
696	10.7769	25.4182	39.2538	76.1615	14.6413	28.4769	65.3846	-105.5	27.5
697	17.7462	37.4636	50.4846	88.5846	19.7175	32.7385	70.8385	-105.5	28.5
698	26.1	47.4091	60.3615	98.7077	21.3091	34.2615	72.6077	-105.5	29.5
699	32.5308	53.0727	66.3769	103.338	20.542	33.8462	70.8077	-105.5	30.5
700	35.8308	55.3455	67.3308	102.554	19.5147	31.5	66.7231	-105.5	31.5
701	30.9308	48.9455	60.4	94.5385	18.0147	29.4692	63.6077	-105.5	32.5
702	23.3538	39.1364	49.5692	82.6692	15.7825	26.2154	59.3154	-105.5	33.5
703	16.2769	29.0091	36.8308	68.7	12.7322	20.5538	52.4231	-105.5	34.5
704	9.11538	18.4727	23.8154	54.0538	9.35734	14.7	44.9385	-105.5	35.5
705	3.8	9.73636	12.8462	39.7538	5.93636	9.04615	35.9538	-105.5	36.5
706	1.61538	5.2	6.99231	27.0692	3.58462	5.37692	25.4538	-105.5	37.5
707	0.776923	3.82727	5.29231	22.8154	3.05035	4.51538	22.0385	-105.5	38.5
708	0.8	4.65455	6.27692	22.7538	3.85455	5.47692	21.9538	-105.5	39.5
709	1.43077	5.8	8.3	24.4615	4.36923	6.86923	23.0308	-105.5	40.5
710	2.70769	7.95455	11.5692	30.6615	5.24685	8.86154	27.9538	-105.5	41.5
711	4.1	9.19091	14.8308	36.0077	5.09091	10.7308	31.9077	-105.5	42.5
712	4.85385	9.76364	17.4231	39.8846	4.90979	12.5692	35.0308	-105.5	43.5
713	5.97692	11.2818	20.4538	43.8385	5.3049	14.4769	37.8615	-105.5	44.5
714	7.92308	13.7545	24.4077	48.3538	5.83147	16.4846	40.4308	-105.5	45.5
715	10.1385	16.2182	28.0308	52.4	6.07972	17.8923	42.2615	-105.5	46.5
716	11.8385	18.9455	31.7231	55.2615	7.10699	19.8846	43.4231	-105.5	47.5
717	10.6231	18.9273	32.5154	55.2769	8.3042	21.8923	44.6538	-105.5	48.5
718	8.73846	17.2818	30.1077	52.8308	8.54336	21.3692	44.0923	-105.5	49.5
719	7.18462	15.6273	27.3385	49.9385	8.44266	20.1538	42.7538	-105.5	50.5
720	6.21538	14.3636	25.4308	47.5692	8.14825	19.2154	41.3538	-105.5	51.5
721	4.56154	11.7364	21.5385	43.8769	7.17483	16.9769	39.3154	-105.5	52.5
722	3.24615	9.18182	17.9923	40.0462	5.93566	14.7462	36.8	-105.5	53.5
723	2.33846	6.81818	14.2231	35.4769	4.47972	11.8846	33.1385	-105.5	54.5
724	1.2	4.46364	10.2846	30.0692	3.26364	9.08462	28.8692	-105.5	55.5
725	0.684615	2.95455	7.51538	24.2077	2.26993	6.83077	23.5231	-105.5	56.5
726	0.461538	2.12727	5.76154	20.0692	1.66573	5.3	19.6077	-105.5	57.5
727	0.361538	1.6	4.46923	16.1846	1.23846	4.10769	15.8231	-105.5	58.5
728	0.284615	1.15455	3.47692	13.2692	0.86993	3.19231	12.9846	-105.5	59.5
729	0.346154	1.02727	2.97692	11.1231	0.681119	2.63077	10.7769	-105.5	60.5
730	0.3	0.963636	2.5	9.4	0.663636	2.2	9.1	-105.5	61.5
731	0.253846	0.954545	2.20769	8.26154	0.700699	1.95385	8.00769	-105.5	62.5
732	0.192308	0.745455	1.71538	6.66154	0.553147	1.52308	6.46923	-105.5	63.5
733	0.153846	0.554545	1.23077	5.47692	0.400699	1.07692	5.32308	-105.5	64.5
734	0.0846154	0.381818	0.976923	4.43077	0.297203	0.892308	4.34615	-105.5	65.5
735	0.0384615	0.2	0.661538	3.43077	0.161538	0.623077	3.39231	-105.5	66.5
736	0.0461538	0.127273	0.438462	2.46154	0.0811189	0.392308	2.41538	-105.5	67.5
737	0.0538462	0.145455	0.353846	1.92308	0.0916084	0.3	1.86923	-105.5	68.5
738	0.00769231	0.0545455	0.246154	1.2	0.0468531	0.238462	1.19231	-105.5	69.5
739	0.0153846	0.0545455	0.123077	0.715385	0.0391608	0.107692	0.7	-105.5	70.5
740	0	0.0181818	0.0461538	0.4	0.0181818	0.0461538	0.4	-105.5	71.5
741	0.00769231	0	0.0153846	0.230769	-0.00769231	0.00769231	0.223077	-105.5	72.5
742	0.0307692	0	0.0153846	0.192308	-0.0307692	-0.0153846	0.161538	-105.5	73.5
743	0.0230769	0	0	0.130769	-0.0230769	-0.0230769	0.107692	-105.5	74.5
744	0	0	0	0.183333	0	0	0.183333	-105.5	75.5
745	0	0	0	0.05	0	0	0.05	-105.5	76.5
746	0	0	0	0	0	0	0	-105.5	77.5
747	0	0	0	0	0	0	0	-105.5	78.5
748	0	0	0	0	0	0	0	-105.5	79.5
749	0	0	0	0	0	0	0	-105.5	80.5
750	0	0	0	0	0	0	0	-105.5	81.5
751	0	0	0	0	0	0	0	-106.5	-71.5
752	0	0	0	0	0	0	0	-106.5	-72.5
753	0	0	0	0	0	0	0	-106.5	-73.5
754	0	0	0	0	0	0	0	-106.5	-74.5
755	0	0	0	0	0	0	0	-106.5	-75.5
756	0	0	0	0	0	0	0	-106.5	-76.5
757	0	0	0	0	0	0	0	-106.5	-77.5
758	0	0	0	0	0	0	0	-106.5	-78.5
759	0	0	0	0	0	0	0	-106.5	-79.5
760	0	0	0	0	0	0	0	-106.5	-80.5
761	0	0	0	0	0	0	0	-106.5	-81.5
762	0	0	0	0	0	0	0	-106.5	-82.5
763	0	0	0	0	0	0	0	-106.5	-83.5
764	0	0	0	0	0	0	0	-106.5	-84.5
765	0	0	0	0	0	0	0	-106.5	-85.5
766	0	0	0	0	0	0	0	-106.5	-86.5
767	0	0	0	0	0	0	0	-106.5	-87.5
768	0	0	0	0	0	0	0	-106.5	-88.5
769	98.25	148.75	178.4	284.9	50.5	80.15	186.65	-106.5	18.5
770	69	121.8	159.3	266.7	52.8	90.3	197.7	-106.5	19.5
771	49.15	84.9	125.9	232.75	35.75	76.75	183.6	-106.5	20.5
772	76.4692	121.2	146.962	230.885	44.7308	70.4923	154.415	-106.5	21.5
773	36.9615	82.7455	113.623	188.815	45.7839	76.6615	151.854	-106.5	22.5
774	16.7923	44.8818	70.4231	150.177	28.0895	53.6308	133.385	-106.5	23.5
775	13.4154	33.9636	49.6308	106.608	20.5483	36.2154	93.1923	-106.5	24.5
776	12.0462	29.2	42.0154	83.4154	17.1538	29.9692	71.3692	-106.5	25.5
777	12.5769	28.2273	38.2308	73.9231	15.6503	25.6538	61.3462	-106.5	26.5
778	13.0077	28.8545	40.9923	73.0923	15.8469	27.9846	60.0846	-106.5	27.5
779	15.3077	31.2545	45.3615	78.4	15.9469	30.0538	63.0923	-106.5	28.5
780	19.2538	36.8091	52.1692	87.1769	17.5552	32.9154	67.9231	-106.5	29.5
781	23.7846	43.3818	58.8615	94.4385	19.5972	35.0769	70.6538	-106.5	30.5
782	26.8462	47.4091	61.2923	93.8615	20.5629	34.4462	67.0154	-106.5	31.5
783	23.0615	41.8545	55.5923	86.1462	18.793	32.5308	63.0846	-106.5	32.5
784	17.1154	33.9091	45.1538	75.7769	16.7937	28.0385	58.6615	-106.5	33.5
785	13.0385	26.2818	33.1846	63.8846	13.2434	20.1462	50.8462	-106.5	34.5
786	6.91538	15.7182	20.5769	49.7538	8.8028	13.6615	42.8385	-106.5	35.5
787	2.57692	6.72727	9.67692	35.6154	4.15035	7.1	33.0385	-106.5	36.5
788	1.36154	3.34545	4.72308	21.2692	1.98392	3.36154	19.9077	-106.5	37.5
789	0.592308	2.06364	3.19231	16.6	1.47133	2.6	16.0077	-106.5	38.5
790	0.284615	2.16364	3.83846	16.8077	1.87902	3.55385	16.5231	-106.5	39.5
791	0.469231	3.25455	5.56923	18.9462	2.78531	5.1	18.4769	-106.5	40.5
792	0.969231	4.9	8.51538	26.2308	3.93077	7.54615	25.2615	-106.5	41.5
793	1.64615	5.90909	10.6692	31.5769	4.26294	9.02308	29.9308	-106.5	42.5
794	2.72308	6.72727	12.5538	35.0846	4.0042	9.83077	32.3615	-106.5	43.5
795	3.93846	8.20909	15.7538	38.0846	4.27063	11.8154	34.1462	-106.5	44.5
796	5.84615	10.4273	19.9308	42.5462	4.58112	14.0846	36.7	-106.5	45.5
797	8.3	13.8364	24.3615	47.2231	5.53636	16.0615	38.9231	-106.5	46.5
798	10.8538	16.9182	28.8231	51.9	6.06434	17.9692	41.0462	-106.5	47.5
799	10.0538	17.2818	30.7231	53.0154	7.22797	20.6692	42.9615	-106.5	48.5
800	8.61538	16.0455	28.9231	51.4308	7.43007	20.3077	42.8154	-106.5	49.5
801	6.94615	14.2	26.6615	49	7.25385	19.7154	42.0538	-106.5	50.5
802	6.01538	13.4273	24.7385	47.0692	7.41189	18.7231	41.0538	-106.5	51.5
803	4.32308	11.2	21.3462	43.4692	6.87692	17.0231	39.1462	-106.5	52.5
804	3.07692	8.52727	17.5615	39.5462	5.45035	14.4846	36.4692	-106.5	53.5
805	2.13846	6.52727	14.0692	35.1538	4.38881	11.9308	33.0154	-106.5	54.5
806	1.13846	4.25455	10.1846	29.5846	3.11608	9.04615	28.4462	-106.5	55.5
807	0.707692	2.85455	7.7	24.4846	2.14685	6.99231	23.7769	-106.5	56.5
808	0.530769	2.15455	6.26923	20.5615	1.62378	5.73846	20.0308	-106.5	57.5
809	0.423077	1.64545	4.89231	16.6846	1.22238	4.46923	16.2615	-106.5	58.5
810	0.376923	1.27273	3.83846	14.0308	0.895804	3.46154	13.6538	-106.5	59.5
811	0.384615	1.21818	3.44615	11.8154	0.833566	3.06154	11.4308	-106.5	60.5
812	0.330769	1.08182	2.76923	10.0385	0.751049	2.43846	9.70769	-106.5	61.5
813	0.261538	1.03636	2.35385	8.54615	0.774825	2.09231	8.28462	-106.5	62.5
814	0.184615	0.763636	1.83846	6.7	0.579021	1.65385	6.51538	-106.5	63.5
815	0.161538	0.563636	1.32308	5.49231	0.402098	1.16154	5.33077	-106.5	64.5
816	0.1	0.345455	1.05385	4.43077	0.245455	0.953846	4.33077	-106.5	65.5
817	0.0461538	0.218182	0.676923	3.48462	0.172028	0.630769	3.43846	-106.5	66.5
818	0.0461538	0.127273	0.476923	2.68462	0.0811189	0.430769	2.63846	-106.5	67.5
819	0.0692308	0.154545	0.415385	2.03846	0.0853147	0.346154	1.96923	-106.5	68.5
820	0.00769231	0.0636364	0.284615	1.32308	0.0559441	0.276923	1.31538	-106.5	69.5
821	0.0153846	0.0636364	0.161538	0.815385	0.0482517	0.146154	0.8	-106.5	70.5
822	0.00769231	0.0181818	0.0846154	0.515385	0.0104895	0.0769231	0.507692	-106.5	71.5
823	0.00769231	0	0.0461538	0.261538	-0.00769231	0.0384615	0.253846	-106.5	72.5
824	0.0384615	0	0.0153846	0.261538	-0.0384615	-0.0230769	0.223077	-106.5	73.5
825	0.0307692	0	0	0.146154	-0.0307692	-0.0307692	0.115385	-106.5	74.5
826	0	0	0	0.0923077	0	0	0.0923077	-106.5	75.5
827	0	0	0	0.0666667	0	0	0.0666667	-106.5	76.5
828	0	0	0	0	0	0	0	-106.5	77.5
829	0	0	0	0	0	0	0	-106.5	78.5
830	0	0	0	0	0	0	0	-106.5	79.5
831	0	0	0	0	0	0	0	-106.5	80.5
832	0	0	0	0	0	0	0	-106.5	81.5
833	0	0	0	0	0	0	0	-107.5	-71.5
834	0	0	0	0	0	0	0	-107.5	-72.5
835	0	0	0	0	0	0	0	-107.5	-73.5
836	0	0	0	0	0	0	0	-107.5	-74.5
837	0	0	0	0	0	0	0	-107.5	-75.5
838	0	0	0	0	0	0	0	-107.5	-76.5
839	0	0	0	0	0	0	0	-107.5	-77.5
840	0	0	0	0	0	0	0	-107.5	-78.5
841	0	0	0	0	0	0	0	-107.5	-79.5
842	0	0	0	0	0	0	0	-107.5	-80.5
843	0	0	0	0	0	0	0	-107.5	-81.5
844	0	0	0	0	0	0	0	-107.5	-82.5
845	0	0	0	0	0	0	0	-107.5	-83.5
846	0	0	0	0	0	0	0	-107.5	-84.5
847	0	0	0	0	0	0	0	-107.5	-85.5
848	0	0	0	0	0	0	0	-107.5	-86.5
849	0	0	0	0	0	0	0	-107.5	-87.5
850	0	0	0	0	0	0	0	-107.5	-88.5
851	78.25	121.7	148.3	242.65	43.45	70.05	164.4	-107.5	20.5
852	60.7	99.05	130.55	222.5	38.35	69.85	161.8	-107.5	21.5
853	54.05	86.1	117.1	208.2	32.05	63.05	154.15	-107.5	22.5
854	46.65	77.05	105.55	195.35	30.4	58.9	148.7	-107.5	23.5
855	11.05	38.05	49.65	145.95	27	38.6	134.9	-107.5	24.5
856	20.9077	47.1545	59.0615	121.892	26.2469	38.1538	100.985	-107.5	25.5
857	19.1462	42.2909	52.5231	97.5462	23.1448	33.3769	78.4	-107.5	26.5
858	20.0231	41.0727	51.7231	87.0769	21.0497	31.7	67.0538	-107.5	27.5
859	22.1077	41.0182	53.3	87.1	18.9105	31.1923	64.9923	-107.5	28.5
860	25.0385	43.3818	56.9923	90.6692	18.3434	31.9538	65.6308	-107.5	29.5
861	26.5846	45.9	60.6231	94.1154	19.3154	34.0385	67.5308	-107.5	30.5
862	27.5846	47.4182	60.9	91.9231	19.8336	33.3154	64.3385	-107.5	31.5
863	22.6462	41.3182	54.3154	84.3615	18.672	31.6692	61.7154	-107.5	32.5
864	17.4077	33.7	45.1308	74.1231	16.2923	27.7231	56.7154	-107.5	33.5
865	13.6231	27.3091	34.5231	63.5923	13.686	20.9	49.9692	-107.5	34.5
866	7.36923	16.8545	22.3308	51.7846	9.48531	14.9615	44.4154	-107.5	35.5
867	2.46154	6.96364	11.2231	38.6462	4.5021	8.76154	36.1846	-107.5	36.5
868	1.47692	3.02727	5.1	26.2385	1.55035	3.62308	24.7615	-107.5	37.5
869	0.561538	1.75455	3.29231	20.7462	1.19301	2.73077	20.1846	-107.5	38.5
870	0.153846	1.62727	3.77692	19.6077	1.47343	3.62308	19.4538	-107.5	39.5
871	0.215385	2.35455	5.25385	20.5846	2.13916	5.03846	20.3692	-107.5	40.5
872	0.353846	3.21818	7.33077	25.2615	2.86434	6.97692	24.9077	-107.5	41.5
873	0.576923	3.64545	8.17692	27.8231	3.06853	7.6	27.2462	-107.5	42.5
874	1.18462	4.05455	8.91538	29.0462	2.86993	7.73077	27.8615	-107.5	43.5
875	2.30769	5.46364	11.4077	31.3154	3.15594	9.1	29.0077	-107.5	44.5
876	3.73077	7.40909	15.1231	35.1846	3.67832	11.3923	31.4538	-107.5	45.5
877	5.83846	10.4364	20.2923	41.4538	4.5979	14.4538	35.6154	-107.5	46.5
878	8.51538	14.0818	24.9154	47.2231	5.56643	16.4	38.7077	-107.5	47.5
879	8.79231	15.3273	27.6692	50.1	6.53497	18.8769	41.3077	-107.5	48.5
880	7.85385	14.0182	26.5846	49.0385	6.16434	18.7308	41.1846	-107.5	49.5
881	6.26154	12.5091	24.5692	46.6846	6.24755	18.3077	40.4231	-107.5	50.5
882	5.42308	11.9455	22.6231	44.9231	6.52238	17.2	39.5	-107.5	51.5
883	3.90769	9.91818	20.0769	41.8462	6.01049	16.1692	37.9385	-107.5	52.5
884	2.80769	7.68182	16.7385	38.1462	4.87413	13.9308	35.3385	-107.5	53.5
885	1.78462	5.73636	13.4231	34.0231	3.95175	11.6385	32.2385	-107.5	54.5
886	0.969231	3.77273	9.63846	28.8	2.8035	8.66923	27.8308	-107.5	55.5
887	0.676923	2.59091	7.59231	24.1231	1.91399	6.91538	23.4462	-107.5	56.5
888	0.530769	2.08182	6.43846	20.7154	1.55105	5.90769	20.1846	-107.5	57.5
889	0.446154	1.70909	5.26923	17.1462	1.26294	4.82308	16.7	-107.5	58.5
890	0.369231	1.43636	4.16154	14.4538	1.06713	3.79231	14.0846	-107.5	59.5
891	0.4	1.33636	3.71538	12.5	0.936364	3.31538	12.1	-107.5	60.5
892	0.407692	1.21818	3.02308	10.7	0.81049	2.61538	10.2923	-107.5	61.5
893	0.346154	1.07273	2.56154	9.1	0.726573	2.21538	8.75385	-107.5	62.5
894	0.223077	0.790909	1.93846	7.05385	0.567832	1.71538	6.83077	-107.5	63.5
895	0.169231	0.527273	1.37692	5.6	0.358042	1.20769	5.43077	-107.5	64.5
896	0.1	0.345455	1	4.54615	0.245455	0.9	4.44615	-107.5	65.5
897	0.0461538	0.263636	0.746154	3.57692	0.217483	0.7	3.53077	-107.5	66.5
898	0.0538462	0.118182	0.515385	2.76923	0.0643357	0.461538	2.71538	-107.5	67.5
899	0.0769231	0.136364	0.438462	2.1	0.0594406	0.361538	2.02308	-107.5	68.5
900	0.0230769	0.0636364	0.292308	1.45385	0.0405594	0.269231	1.43077	-107.5	69.5
901	0.0230769	0.0636364	0.215385	0.946154	0.0405594	0.192308	0.923077	-107.5	70.5
902	0.00769231	0.0181818	0.1	0.561538	0.0104895	0.0923077	0.553846	-107.5	71.5
903	0.0230769	0	0.0384615	0.323077	-0.0230769	0.0153846	0.3	-107.5	72.5
904	0.0384615	0	0.00769231	0.3	-0.0384615	-0.0307692	0.261538	-107.5	73.5
905	0.0307692	0	0	0.169231	-0.0307692	-0.0307692	0.138462	-107.5	74.5
906	0	0	0	0.107692	0	0	0.107692	-107.5	75.5
907	0	0	0	0.1	0	0	0.1	-107.5	76.5
908	0	0	0	0	0	0	0	-107.5	77.5
909	0	0	0	0	0	0	0	-107.5	78.5
910	0	0	0	0	0	0	0	-107.5	79.5
911	0	0	0	0	0	0	0	-107.5	80.5
912	0	0	0	0	0	0	0	-107.5	81.5
913	0	0	0	0	0	0	0	-108.5	-71.5
914	0	0	0	0	0	0	0	-108.5	-72.5
915	0	0	0	0	0	0	0	-108.5	-73.5
916	0	0	0	0	0	0	0	-108.5	-74.5
917	0	0	0	0	0	0	0	-108.5	-75.5
918	0	0	0	0	0	0	0	-108.5	-76.5
919	0	0	0	0	0	0	0	-108.5	-77.5
920	0	0	0	0	0	0	0	-108.5	-78.5
921	0	0	0	0	0	0	0	-108.5	-79.5
922	0	0	0	0	0	0	0	-108.5	-80.5
923	0	0	0	0	0	0	0	-108.5	-81.5
924	0	0	0	0	0	0	0	-108.5	-82.5
925	0	0	0	0	0	0	0	-108.5	-83.5
926	0	0	0	0	0	0	0	-108.5	-84.5
927	0	0	0	0	0	0	0	-108.5	-85.5
928	0	0	0	0	0	0	0	-108.5	-86.5
929	0	0	0	0	0	0	0	-108.5	-87.5
930	0	0	0	0	0	0	0	-108.5	-88.5
931	69.3	109	134.85	221.15	39.7	65.55	151.85	-108.5	21.5
932	66.15	104.7	131.2	213	38.55	65.05	146.85	-108.5	22.5
933	68.6	106.95	132.65	209.5	38.35	64.05	140.9	-108.5	23.5
934	53.25	83.05	108.55	182.2	29.8	55.3	128.95	-108.5	24.5
935	33.7	57.15	68.95	147.6	23.45	35.25	113.9	-108.5	25.5
936	37.7615	66.1636	78.7231	135.662	28.4021	40.9615	97.9	-108.5	26.5
937	36.5462	60.3818	69.5769	115.669	23.8357	33.0308	79.1231	-108.5	27.5
938	38.8846	58.9909	68.1308	108.431	20.1063	29.2462	69.5462	-108.5	28.5
939	40.3538	60.2727	69.9231	105.131	19.9189	29.5692	64.7769	-108.5	29.5
940	37.4538	58.0091	68.5308	101.977	20.5552	31.0769	64.5231	-108.5	30.5
941	33.9538	53.3909	64.1077	96.2462	19.4371	30.1538	62.2923	-108.5	31.5
942	27.4231	45.2273	55.8692	86.7692	17.8042	28.4462	59.3462	-108.5	32.5
943	21.5385	37.5	46.8154	75.9538	15.9615	25.2769	54.4154	-108.5	33.5
944	16.8615	30.9818	38.1385	66.0538	14.1203	21.2769	49.1923	-108.5	34.5
945	10.0692	21	27.3385	56.3308	10.9308	17.2692	46.2615	-108.5	35.5
946	4.13846	11.1182	17.1769	45.9154	6.97972	13.0385	41.7769	-108.5	36.5
947	1.86923	4.55455	9.23846	36.0308	2.68531	7.36923	34.1615	-108.5	37.5
948	0.738462	2.73636	6.43846	31.2154	1.9979	5.7	30.4769	-108.5	38.5
949	0.246154	2.49091	6.21538	28.3077	2.24476	5.96923	28.0615	-108.5	39.5
950	0.230769	2.66364	6.8	26.6769	2.43287	6.56923	26.4462	-108.5	40.5
951	0.238462	2.60909	7.24615	26.5923	2.37063	7.00769	26.3538	-108.5	41.5
952	0.292308	2.22727	6.78462	24.9462	1.93497	6.49231	24.6538	-108.5	42.5
953	0.461538	2.24545	6.23077	23.1615	1.78392	5.76923	22.7	-108.5	43.5
954	0.976923	3.15455	7.9	24.7308	2.17762	6.92308	23.7538	-108.5	44.5
955	2	4.66364	10.9308	28.2308	2.66364	8.93077	26.2308	-108.5	45.5
956	3.58462	7.45455	15.5538	34.7077	3.86993	11.9692	31.1231	-108.5	46.5
957	6.25385	10.9091	20.7923	42.2615	4.65524	14.5385	36.0077	-108.5	47.5
958	7.26154	12.7636	24.3615	46.7615	5.5021	17.1	39.5	-108.5	48.5
959	6.74615	12.1727	24.0769	46.4308	5.42657	17.3308	39.6846	-108.5	49.5
960	5.47692	10.6364	22.0923	44.2462	5.15944	16.6154	38.7692	-108.5	50.5
961	4.67692	9.99091	20.7769	42.1154	5.31399	16.1	37.4385	-108.5	51.5
962	3.63077	8.49091	18.4769	39.5615	4.86014	14.8462	35.9308	-108.5	52.5
963	2.68462	6.77273	15.6692	36.4769	4.08811	12.9846	33.7923	-108.5	53.5
964	1.66154	5.2	12.2385	32.7692	3.53846	10.5769	31.1077	-108.5	54.5
965	0.853846	3.31818	8.93077	27.6462	2.46434	8.07692	26.7923	-108.5	55.5
966	0.6	2.47273	7.40769	23.6231	1.87273	6.80769	23.0231	-108.5	56.5
967	0.530769	2.11818	6.53846	20.6462	1.58741	6.00769	20.1154	-108.5	57.5
968	0.484615	1.87273	5.6	17.7	1.38811	5.11538	17.2154	-108.5	58.5
969	0.384615	1.54545	4.54615	14.9077	1.16084	4.16154	14.5231	-108.5	59.5
970	0.430769	1.50909	3.95385	13.1154	1.07832	3.52308	12.6846	-108.5	60.5
971	0.446154	1.4	3.23846	11.3769	0.953846	2.79231	10.9308	-108.5	61.5
972	0.438462	1.20909	2.67692	9.43077	0.770629	2.23846	8.99231	-108.5	62.5
973	0.3	0.881818	1.97692	7.19231	0.581818	1.67692	6.89231	-108.5	63.5
974	0.169231	0.509091	1.36923	5.6	0.33986	1.2	5.43077	-108.5	64.5
975	0.138462	0.345455	1.01538	4.64615	0.206993	0.876923	4.50769	-108.5	65.5
976	0.0769231	0.254545	0.723077	3.72308	0.177622	0.646154	3.64615	-108.5	66.5
977	0.0538462	0.127273	0.592308	2.86154	0.0734266	0.538462	2.80769	-108.5	67.5
978	0.1	0.118182	0.492308	2.29231	0.0181818	0.392308	2.19231	-108.5	68.5
979	0.0615385	0.0545455	0.323077	1.5	-0.00699301	0.261538	1.43846	-108.5	69.5
980	0.0230769	0.0636364	0.230769	1.09231	0.0405594	0.207692	1.06923	-108.5	70.5
981	0.0230769	0.0181818	0.0923077	0.592308	-0.0048951	0.0692308	0.569231	-108.5	71.5
982	0.0230769	0	0.00769231	0.346154	-0.0230769	-0.0153846	0.323077	-108.5	72.5
983	0.0384615	0	0	0.346154	-0.0384615	-0.0384615	0.307692	-108.5	73.5
984	0.0307692	0	0	0.207692	-0.0307692	-0.0307692	0.176923	-108.5	74.5
985	0	0	0	0.115385	0	0	0.115385	-108.5	75.5
986	0	0	0	0.0384615	0	0	0.0384615	-108.5	76.5
987	0	0	0	0	0	0	0	-108.5	77.5
988	0	0	0	0	0	0	0	-108.5	78.5
989	0	0	0	0	0	0	0	-108.5	79.5
990	0	0	0	0	0	0	0	-108.5	80.5
991	0	0	0	0	0	0	0	-108.5	81.5
992	0	0	0	0	0	0	0	-109.5	-71.5
993	0	0	0	0	0	0	0	-109.5	-72.5
994	0	0	0	0	0	0	0	-109.5	-73.5
995	0	0	0	0	0	0	0	-109.5	-74.5
996	0	0	0	0	0	0	0	-109.5	-75.5
997	0	0	0	0	0	0	0	-109.5	-76.5
998	0	0	0	0	0	0	0	-109.5	-77.5
999	0	0	0	0	0	0	0	-109.5	-78.5
1000	0	0	0	0	0	0	0	-109.5	-79.5
1001	0	0	0	0	0	0	0	-109.5	-80.5
1002	0	0	0	0	0	0	0	-109.5	-81.5
1003	0	0	0	0	0	0	0	-109.5	-82.5
1004	0	0	0	0	0	0	0	-109.5	-83.5
1005	0	0	0	0	0	0	0	-109.5	-84.5
1006	0	0	0	0	0	0	0	-109.5	-85.5
1007	0	0	0	0	0	0	0	-109.5	-86.5
1008	0	0	0	0	0	0	0	-109.5	-87.5
1009	0	0	0	0	0	0	0	-109.5	-88.5
1010	77.7	114.2	135.85	219.4	36.5	58.15	141.7	-109.5	21.5
1011	85.75	124.2	143.65	223.7	38.45	57.9	137.95	-109.5	22.5
1012	98.5	133.75	152.85	223.65	35.25	54.35	125.15	-109.5	23.5
1013	90.6	123.4	139.75	205.45	32.8	49.15	114.85	-109.5	24.5
1014	79.95	110.4	127.65	185.9	30.45	47.7	105.95	-109.5	25.5
1015	71.0231	103.1	116.746	168	32.0769	45.7231	96.9769	-109.5	26.5
1016	67.5769	95.2636	104.977	153.915	27.6867	37.4	86.3385	-109.5	27.5
1017	65.3154	89.5727	96.4154	141.431	24.2573	31.1	76.1154	-109.5	28.5
1018	62.7846	84.8455	90.7538	130.269	22.0608	27.9692	67.4846	-109.5	29.5
1019	55.4615	76.2273	82.9769	119.677	20.7657	27.5154	64.2154	-109.5	30.5
1020	48.0154	67.1727	74.6	110.123	19.1573	26.5846	62.1077	-109.5	31.5
1021	39.3462	56.7091	64.9077	98.5231	17.3629	25.5615	59.1769	-109.5	32.5
1022	31.0538	47.6909	54.2846	84.7692	16.6371	23.2308	53.7154	-109.5	33.5
1023	23.5923	38.8	45.7385	73.8	15.2077	22.1462	50.2077	-109.5	34.5
1024	15.6077	28.6818	35.4308	64.3231	13.0741	19.8231	48.7154	-109.5	35.5
1025	8.53077	18.9455	26.6462	55.6615	10.4147	18.1154	47.1308	-109.5	36.5
1026	4.23077	10.0273	18.7615	48.0462	5.7965	14.5308	43.8154	-109.5	37.5
1027	2.02308	6.56364	14.0846	42.9231	4.54056	12.0615	40.9	-109.5	38.5
1028	1.06154	5.36364	12.1077	39.3154	4.3021	11.0462	38.2538	-109.5	39.5
1029	0.830769	5.03636	11.4385	35.1538	4.20559	10.6077	34.3231	-109.5	40.5
1030	0.492308	3.79091	9.59231	30.4154	3.2986	9.1	29.9231	-109.5	41.5
1031	0.261538	2.15455	7.27692	24.8154	1.89301	7.01538	24.5538	-109.5	42.5
1032	0.207692	1.45455	4.90769	19.8077	1.24685	4.7	19.6	-109.5	43.5
1033	0.315385	1.81818	5.31538	20.0538	1.5028	5	19.7385	-109.5	44.5
1034	0.953846	2.68182	7.52308	23.0077	1.72797	6.56923	22.0538	-109.5	45.5
1035	1.85385	4.78182	11.3923	28.6077	2.92797	9.53846	26.7538	-109.5	46.5
1036	4.06923	7.94545	16.3385	36.2538	3.87622	12.2692	32.1846	-109.5	47.5
1037	5.47692	10.1364	20.4923	42.0923	4.65944	15.0154	36.6154	-109.5	48.5
1038	5.30769	10.0182	20.8692	42.9	4.71049	15.5615	37.5923	-109.5	49.5
1039	4.36923	8.63636	19.5	41.4	4.26713	15.1308	37.0308	-109.5	50.5
1040	3.82308	8.15455	18.4385	39.2769	4.33147	14.6154	35.4538	-109.5	51.5
1041	3.14615	7.16364	16.5077	37.3077	4.01748	13.3615	34.1615	-109.5	52.5
1042	2.24615	5.95455	14.1846	34.6923	3.70839	11.9385	32.4462	-109.5	53.5
1043	1.58462	4.72727	11.4692	31.8308	3.14266	9.88462	30.2462	-109.5	54.5
1044	0.838462	3.11818	8.54615	26.9462	2.27972	7.70769	26.1077	-109.5	55.5
1045	0.584615	2.41818	7.54615	23.4308	1.83357	6.96154	22.8462	-109.5	56.5
1046	0.515385	2.24545	6.78462	20.6769	1.73007	6.26923	20.1615	-109.5	57.5
1047	0.476923	2.03636	5.77692	18.3154	1.55944	5.3	17.8385	-109.5	58.5
1048	0.392308	1.86364	4.69231	15.4615	1.47133	4.3	15.0692	-109.5	59.5
1049	0.415385	1.63636	4.13077	13.7231	1.22098	3.71538	13.3077	-109.5	60.5
1050	0.346154	1.35455	3.24615	11.4769	1.00839	2.9	11.1308	-109.5	61.5
1051	0.3	1.1	2.51538	9.23846	0.8	2.21538	8.93846	-109.5	62.5
1052	0.292308	0.881818	1.92308	7.29231	0.58951	1.63077	7	-109.5	63.5
1053	0.161538	0.5	1.33846	5.69231	0.338462	1.17692	5.53077	-109.5	64.5
1054	0.138462	0.345455	1.03077	4.73077	0.206993	0.892308	4.59231	-109.5	65.5
1055	0.0923077	0.263636	0.753846	3.82308	0.171329	0.661538	3.73077	-109.5	66.5
1056	0.0923077	0.145455	0.692308	3.07692	0.0531469	0.6	2.98462	-109.5	67.5
1057	0.115385	0.1	0.607692	2.5	-0.0153846	0.492308	2.38462	-109.5	68.5
1058	0.1	0.0636364	0.376923	1.63846	-0.0363636	0.276923	1.53846	-109.5	69.5
1059	0.0615385	0.0636364	0.253846	1.2	0.0020979	0.192308	1.13846	-109.5	70.5
1060	0.0307692	0.0272727	0.107692	0.615385	-0.0034965	0.0769231	0.584615	-109.5	71.5
1061	0.0307692	0	0.0230769	0.392308	-0.0307692	-0.00769231	0.361538	-109.5	72.5
1062	0.0384615	0	0.0153846	0.361538	-0.0384615	-0.0230769	0.323077	-109.5	73.5
1063	0.0307692	0	0.0153846	0.246154	-0.0307692	-0.0153846	0.215385	-109.5	74.5
1064	0	0	0	0.123077	0	0	0.123077	-109.5	75.5
1065	0	0	0	0.0538462	0	0	0.0538462	-109.5	76.5
1066	0	0	0	0	0	0	0	-109.5	77.5
1067	0	0	0	0	0	0	0	-109.5	78.5
1068	0	0	0	0	0	0	0	-109.5	79.5
1069	0	0	0	0	0	0	0	-109.5	80.5
1070	0	0	0	0	0	0	0	-109.5	81.5
1071	0	0	0	0	0	0	0	-11.5	-70.5
1072	0	0	0	0	0	0	0	-11.5	-71.5
1073	0	0	0	0	0	0	0	-11.5	-72.5
1074	0	0	0	0	0	0	0	-11.5	-73.5
1075	0	0	0	0	0	0	0	-11.5	-74.5
1076	0	0	0	0	0	0	0	-11.5	-75.5
1077	0	0	0	0	0	0	0	-11.5	-76.5
1078	0	0	0	0	0	0	0	-11.5	-77.5
1079	0	0	0	0	0	0	0	-11.5	-78.5
1080	0	0	0	0	0	0	0	-11.5	-79.5
1081	0	0	0	0	0	0	0	-11.5	-80.5
1082	0	0	0	0	0	0	0	-11.5	-81.5
1083	0	0	0	0	0	0	0	-11.5	-82.5
1084	0	0	0	0	0	0	0	-11.5	-83.5
1085	0	0	0	0	0	0	0	-11.5	-84.5
1086	0	0	0	0	0	0	0	-11.5	-85.5
1087	0	0	0	0	0	0	0	-11.5	-86.5
1088	0	0	0	0	0	0	0	-11.5	-87.5
1089	0	0	0	0	0	0	0	-11.5	-88.5
1090	76.8846	115.864	164.915	297.138	38.979	88.0308	220.254	-11.5	10.5
1091	118.5	164.409	215.515	318.554	45.9091	97.0154	200.054	-11.5	11.5
1092	179.592	221.382	260.715	333.885	41.7895	81.1231	154.292	-11.5	12.5
1093	217.946	257.818	279.454	339.285	39.872	61.5077	121.338	-11.5	13.5
1094	233.615	267.909	283.392	340.154	34.2937	49.7769	106.538	-11.5	14.5
1095	237.631	266.491	283.062	336.892	28.8601	45.4308	99.2615	-11.5	15.5
1096	229.346	252.764	272.423	325.446	23.4175	43.0769	96.1	-11.5	16.5
1097	218.238	238.455	257.731	308.054	20.2161	39.4923	89.8154	-11.5	17.5
1098	202.992	222.791	239.623	287.777	19.7986	36.6308	84.7846	-11.5	18.5
1099	189.631	210.764	224.923	270.292	21.1329	35.2923	80.6615	-11.5	19.5
1100	177.469	201.045	212.554	256.162	23.5762	35.0846	78.6923	-11.5	20.5
1101	165.938	191.555	201.269	243.777	25.6161	35.3308	77.8385	-11.5	21.5
1102	153.592	181.527	189.677	231.692	27.935	36.0846	78.1	-11.5	22.5
1103	142.777	171.864	179.038	220.469	29.0867	36.2615	77.6923	-11.5	23.5
1104	130.031	160.491	167.492	208.485	30.4601	37.4615	78.4538	-11.5	24.5
1105	114.715	145.482	152.023	193.315	30.7664	37.3077	78.6	-11.5	25.5
1106	95.0615	125.7	131.4	173.892	30.6385	36.3385	78.8308	-11.5	26.5
1107	68.0769	97.6727	102.577	146.938	29.5958	34.5	78.8615	-11.5	27.5
1108	36.25	48.85	58.45	89.3	12.6	22.2	53.05	-11.5	28.5
1109	8.85	16.05	25.65	45.95	7.2	16.8	37.1	-11.5	29.5
1110	76.95	163.8	256.85	364.4	86.85	179.9	287.45	-11.5	3.5
1111	1.85	4.1	10.45	24.75	2.25	8.6	22.9	-11.5	30.5
1112	0.45	1.25	3.15	11.45	0.8	2.7	11	-11.5	31.5
1113	0	0.1	0.5	3.55	0.1	0.5	3.55	-11.5	32.5
1114	70.15	156.4	255.9	364.6	86.25	185.75	294.45	-11.5	4.5
1115	49.15	108.95	209.4	362.25	59.8	160.25	313.1	-11.5	5.5
1116	0	0	0	0	0	0	0	-11.5	50.5
1117	0	0	0	0	0	0	0	-11.5	51.5
1118	0	0	0	0	0	0	0	-11.5	52.5
1119	0	0	0	0	0	0	0	-11.5	53.5
1120	0	0	0	0	0	0	0	-11.5	54.5
1121	0	0	0	0	0	0	0	-11.5	55.5
1122	38	76.8	133	339.95	38.8	95	301.95	-11.5	6.5
1123	0	0	0	0	0	0	0	-11.5	63.5
1124	0	0	0	0	0	0	0	-11.5	64.5
1125	0	0	0	0	0	0	0	-11.5	65.5
1126	26.55	61.9	71.05	274.65	35.35	44.5	248.1	-11.5	7.5
1127	0	0	0	0	0	0	0	-11.5	79.5
1128	37.0462	84.2909	134.092	287.723	47.2448	97.0462	250.677	-11.5	8.5
1129	0	0	0	0	0	0	0	-11.5	80.5
1130	0	0	0	0	0	0	0	-11.5	81.5
1131	0	0	0	0	0	0	0	-11.5	82.5
1132	0	0	0	0	0	0	0	-11.5	83.5
1133	0	0	0	0	0	0	0	-11.5	84.5
1134	51.7077	86.4545	136.838	284.969	34.7469	85.1308	233.262	-11.5	9.5
1135	0	0	0	0	0	0	0	-110.5	-71.5
1136	0	0	0	0	0	0	0	-110.5	-72.5
1137	0	0	0	0	0	0	0	-110.5	-73.5
1138	0	0	0	0	0	0	0	-110.5	-74.5
1139	0	0	0	0	0	0	0	-110.5	-75.5
1140	0	0	0	0	0	0	0	-110.5	-76.5
1141	0	0	0	0	0	0	0	-110.5	-77.5
1142	0	0	0	0	0	0	0	-110.5	-78.5
1143	0	0	0	0	0	0	0	-110.5	-79.5
1144	0	0	0	0	0	0	0	-110.5	-80.5
1145	0	0	0	0	0	0	0	-110.5	-81.5
1146	0	0	0	0	0	0	0	-110.5	-82.5
1147	0	0	0	0	0	0	0	-110.5	-83.5
1148	0	0	0	0	0	0	0	-110.5	-84.5
1149	0	0	0	0	0	0	0	-110.5	-85.5
1150	0	0	0	0	0	0	0	-110.5	-86.5
1151	0	0	0	0	0	0	0	-110.5	-87.5
1152	0	0	0	0	0	0	0	-110.5	-88.5
1153	67.15	105.65	126.7	202.65	38.5	59.55	135.5	-110.5	21.5
1154	81.85	119.3	137.9	214.35	37.45	56.05	132.5	-110.5	22.5
1155	100	135.25	152.75	223.65	35.25	52.75	123.65	-110.5	23.5
1156	102.05	134.05	147.3	212.9	32	45.25	110.85	-110.5	24.5
1157	97.8	125.8	139.95	197.75	28	42.15	99.95	-110.5	25.5
1158	100.7	124.9	135.3	185.1	24.2	34.6	84.4	-110.5	26.5
1159	97.7	118.3	126.45	171.9	20.6	28.75	74.2	-110.5	27.5
1160	92.8692	114.5	122.608	163.592	21.6308	29.7385	70.7231	-110.5	28.5
1161	85.7308	105.782	112.3	150.169	20.051	26.5692	64.4385	-110.5	29.5
1162	75.1385	94.5364	101.669	137.392	19.3979	26.5308	62.2538	-110.5	30.5
1163	66.9462	85.4273	92.3846	127.723	18.4811	25.4385	60.7769	-110.5	31.5
1164	58.1462	75.5	82.6462	116.908	17.3538	24.5	58.7615	-110.5	32.5
1165	46.8385	62.7	69.6538	101.931	15.8615	22.8154	55.0923	-110.5	33.5
1166	35.7769	50.5	57.4077	86.5923	14.7231	21.6308	50.8154	-110.5	34.5
1167	23.6538	38.5273	45.8923	75.1462	14.8734	22.2385	51.4923	-110.5	35.5
1168	14.5385	27.4091	37.1385	66.1154	12.8706	22.6	51.5769	-110.5	36.5
1169	8.86923	17.5727	28.9385	57.9231	8.7035	20.0692	49.0538	-110.5	37.5
1170	5.95385	12.4091	23.3692	52.9077	6.45524	17.4154	46.9538	-110.5	38.5
1171	3.88462	10.4	20.0615	48.5	6.51538	16.1769	44.6154	-110.5	39.5
1172	2.35385	8.57273	17.4	43.4077	6.21888	15.0462	41.0538	-110.5	40.5
1173	1.07692	5.64545	13.4462	36.7308	4.56853	12.3692	35.6538	-110.5	41.5
1174	0.446154	3.03636	9.17692	28.9538	2.59021	8.73077	28.5077	-110.5	42.5
1175	0.207692	1.35455	5.32308	21.4615	1.14685	5.11538	21.2538	-110.5	43.5
1176	0.269231	1.32727	4.35385	19.7231	1.05804	4.08462	19.4538	-110.5	44.5
1177	0.538462	1.81818	5.29231	20.3923	1.27972	4.75385	19.8538	-110.5	45.5
1178	1.13846	2.80909	8.37692	24.5769	1.67063	7.23846	23.4385	-110.5	46.5
1179	2.46154	5.76364	12.8769	31.5615	3.3021	10.4154	29.1	-110.5	47.5
1180	3.57692	7.5	16.7692	37.3923	3.92308	13.1923	33.8154	-110.5	48.5
1181	3.86154	7.67273	17.5231	39	3.81119	13.6615	35.1385	-110.5	49.5
1182	3.20769	6.24545	16.1308	37.7462	3.03776	12.9231	34.5385	-110.5	50.5
1183	2.8	5.70909	15.3385	36.1692	2.90909	12.5385	33.3692	-110.5	51.5
1184	2.19231	5.05455	13.8769	33.9231	2.86224	11.6846	31.7308	-110.5	52.5
1185	1.6	4.22727	12.0231	31.8231	2.62727	10.4231	30.2231	-110.5	53.5
1186	1.15385	3.45455	9.86154	29.3077	2.3007	8.70769	28.1538	-110.5	54.5
1187	0.615385	2.64545	7.61538	25.4308	2.03007	7	24.8154	-110.5	55.5
1188	0.492308	2.2	7.07692	22.7769	1.70769	6.58462	22.2846	-110.5	56.5
1189	0.384615	2.19091	6.51538	20.3692	1.80629	6.13077	19.9846	-110.5	57.5
1190	0.430769	2.05455	5.84615	18.4538	1.62378	5.41538	18.0231	-110.5	58.5
1191	0.407692	2.22727	5.11538	16.5	1.81958	4.70769	16.0923	-110.5	59.5
1192	0.476923	1.91818	4.65385	14.7154	1.44126	4.17692	14.2385	-110.5	60.5
1193	0.346154	1.46364	3.54615	12.3462	1.11748	3.2	12	-110.5	61.5
1194	0.269231	1.08182	2.65385	9.64615	0.812587	2.38462	9.37692	-110.5	62.5
1195	0.276923	0.872727	1.88462	7.56923	0.595804	1.60769	7.29231	-110.5	63.5
1196	0.169231	0.572727	1.30769	5.93077	0.403497	1.13846	5.76154	-110.5	64.5
1197	0.123077	0.390909	0.953846	4.69231	0.267832	0.830769	4.56923	-110.5	65.5
1198	0.0846154	0.254545	0.761538	3.85385	0.16993	0.676923	3.76923	-110.5	66.5
1199	0.123077	0.163636	0.723077	3.21538	0.0405594	0.6	3.09231	-110.5	67.5
1200	0.130769	0.109091	0.669231	2.57692	-0.0216783	0.538462	2.44615	-110.5	68.5
1201	0.0846154	0.0636364	0.369231	1.82308	-0.020979	0.284615	1.73846	-110.5	69.5
1202	0.0538462	0.0636364	0.246154	1.34615	0.00979021	0.192308	1.29231	-110.5	70.5
1203	0.0384615	0.0272727	0.1	0.730769	-0.0111888	0.0615385	0.692308	-110.5	71.5
1204	0.0384615	0	0.0230769	0.438462	-0.0384615	-0.0153846	0.4	-110.5	72.5
1205	0.0384615	0	0.0230769	0.361538	-0.0384615	-0.0153846	0.323077	-110.5	73.5
1206	0.0307692	0	0.0153846	0.230769	-0.0307692	-0.0153846	0.2	-110.5	74.5
1207	0	0	0	0.123077	0	0	0.123077	-110.5	75.5
1208	0	0	0	0.0384615	0	0	0.0384615	-110.5	76.5
1209	0	0	0	0	0	0	0	-110.5	77.5
1210	0	0	0	0	0	0	0	-110.5	78.5
1211	0	0	0	0	0	0	0	-110.5	79.5
1212	0	0	0	0	0	0	0	-110.5	80.5
1213	0	0	0	0	0	0	0	-110.5	81.5
1214	0	0	0	0	0	0	0	-111.5	-71.5
1215	0	0	0	0	0	0	0	-111.5	-72.5
1216	0	0	0	0	0	0	0	-111.5	-73.5
1217	0	0	0	0	0	0	0	-111.5	-74.5
1218	0	0	0	0	0	0	0	-111.5	-75.5
1219	0	0	0	0	0	0	0	-111.5	-76.5
1220	0	0	0	0	0	0	0	-111.5	-77.5
1221	0	0	0	0	0	0	0	-111.5	-78.5
1222	0	0	0	0	0	0	0	-111.5	-79.5
1223	0	0	0	0	0	0	0	-111.5	-80.5
1224	0	0	0	0	0	0	0	-111.5	-81.5
1225	0	0	0	0	0	0	0	-111.5	-82.5
1226	0	0	0	0	0	0	0	-111.5	-83.5
1227	0	0	0	0	0	0	0	-111.5	-84.5
1228	0	0	0	0	0	0	0	-111.5	-85.5
1229	0	0	0	0	0	0	0	-111.5	-86.5
1230	0	0	0	0	0	0	0	-111.5	-87.5
1231	0	0	0	0	0	0	0	-111.5	-88.5
1232	41.95	79.25	102	165.55	37.3	60.05	123.6	-111.5	21.5
1233	50.1	86.15	108	171.1	36.05	57.9	121	-111.5	22.5
1234	66.75	103.95	122.05	186.5	37.2	55.3	119.75	-111.5	23.5
1235	83.1	116.5	131.55	193	33.4	48.45	109.9	-111.5	24.5
1236	93.3	123.8	133.75	191.1	30.5	40.45	97.8	-111.5	25.5
1237	100.55	124.95	135.7	184	24.4	35.15	83.45	-111.5	26.5
1238	101.35	121.7	133.25	175.8	20.35	31.9	74.45	-111.5	27.5
1239	99.8	117.75	124.6	162.25	17.95	24.8	62.45	-111.5	28.5
1240	98.4385	118.2	127.777	163.431	19.7615	29.3385	64.9923	-111.5	29.5
1241	90.0077	108.927	117.669	150.985	18.9196	27.6615	60.9769	-111.5	30.5
1242	83.6231	101.982	110.585	142.462	18.3587	26.9615	58.8385	-111.5	31.5
1243	75.6154	93.0273	100.954	133.131	17.4119	25.3385	57.5154	-111.5	32.5
1244	63.3	79.8273	86.8385	119.231	16.5273	23.5385	55.9308	-111.5	33.5
1245	48.9385	65.0182	72.0769	102.408	16.0797	23.1385	53.4692	-111.5	34.5
1246	34.9692	49.2909	57.2692	86.0077	14.3217	22.3	51.0385	-111.5	35.5
1247	22.8308	35.6182	46.1538	75.3	12.7874	23.3231	52.4692	-111.5	36.5
1248	14.2	23.9	35.7462	65.0231	9.7	21.5462	50.8231	-111.5	37.5
1249	10.3077	17.6727	30.1769	59.3923	7.36503	19.8692	49.0846	-111.5	38.5
1250	7.74615	14.8182	26.2462	55.6231	7.07203	18.5	47.8769	-111.5	39.5
1251	5.37692	12.2273	22.7692	49.5692	6.85035	17.3923	44.1923	-111.5	40.5
1252	2.53077	8.28182	18.0154	43.1462	5.75105	15.4846	40.6154	-111.5	41.5
1253	1.07692	4.69091	12.7615	35.3462	3.61399	11.6846	34.2692	-111.5	42.5
1254	0.415385	1.82727	7.33846	26.7077	1.41189	6.92308	26.2923	-111.5	43.5
1255	0.261538	1.20909	4.60769	21.5308	0.947552	4.34615	21.2692	-111.5	44.5
1256	0.361538	1.32727	4.06154	19.5308	0.965734	3.7	19.1692	-111.5	45.5
1257	0.761538	2	6.47692	21.7077	1.23846	5.71538	20.9462	-111.5	46.5
1258	1.47692	3.89091	9.91538	27.5923	2.41399	8.43846	26.1154	-111.5	47.5
1259	2.45385	5.09091	12.9538	32.4231	2.63706	10.5	29.9692	-111.5	48.5
1260	2.48462	5	13.4846	33.9385	2.51538	11	31.4538	-111.5	49.5
1261	1.95385	3.83636	12.2615	32.9308	1.88252	10.3077	30.9769	-111.5	50.5
1262	1.52308	3.48182	11.2769	31	1.95874	9.75385	29.4769	-111.5	51.5
1263	1.3	3.2	10.1692	29.5154	1.9	8.86923	28.2154	-111.5	52.5
1264	0.976923	2.75455	9.14615	27.7615	1.77762	8.16923	26.7846	-111.5	53.5
1265	0.753846	2.47273	7.72308	25.9769	1.71888	6.96923	25.2231	-111.5	54.5
1266	0.469231	2.11818	6.48462	23.4923	1.64895	6.01538	23.0231	-111.5	55.5
1267	0.315385	1.97273	6.23077	21.8385	1.65734	5.91538	21.5231	-111.5	56.5
1268	0.315385	2.00909	6.11538	19.8923	1.69371	5.8	19.5769	-111.5	57.5
1269	0.392308	2.06364	5.66154	18.5846	1.67133	5.26923	18.1923	-111.5	58.5
1270	0.507692	2.44545	5.63077	17.5077	1.93776	5.12308	17	-111.5	59.5
1271	0.484615	2.07273	4.9	15.7538	1.58811	4.41538	15.2692	-111.5	60.5
1272	0.376923	1.52727	3.83077	13.1769	1.15035	3.45385	12.8	-111.5	61.5
1273	0.323077	1.17273	2.93077	10.4308	0.84965	2.60769	10.1077	-111.5	62.5
1274	0.315385	0.9	2.12308	7.96154	0.584615	1.80769	7.64615	-111.5	63.5
1275	0.230769	0.609091	1.28462	6.19231	0.378322	1.05385	5.96154	-111.5	64.5
1276	0.138462	0.445455	0.9	4.74615	0.306993	0.761538	4.60769	-111.5	65.5
1277	0.107692	0.3	0.723077	3.85385	0.192308	0.615385	3.74615	-111.5	66.5
1278	0.123077	0.190909	0.723077	3.24615	0.0678322	0.6	3.12308	-111.5	67.5
1279	0.115385	0.127273	0.707692	2.6	0.0118881	0.592308	2.48462	-111.5	68.5
1280	0.0923077	0.0727273	0.423077	2.01538	-0.0195804	0.330769	1.92308	-111.5	69.5
1281	0.0538462	0.0545455	0.261538	1.46923	0.000699301	0.207692	1.41538	-111.5	70.5
1282	0.0384615	0.0363636	0.138462	0.853846	-0.0020979	0.1	0.815385	-111.5	71.5
1283	0.0384615	0	0.0384615	0.484615	-0.0384615	-1.38778e-17	0.446154	-111.5	72.5
1284	0.0307692	0	0.0230769	0.369231	-0.0307692	-0.00769231	0.338462	-111.5	73.5
1285	0.0230769	0	0.0153846	0.238462	-0.0230769	-0.00769231	0.215385	-111.5	74.5
1286	0	0	0	0.1	0	0	0.1	-111.5	75.5
1287	0	0	0	0.0230769	0	0	0.0230769	-111.5	76.5
1288	0	0	0	0	0	0	0	-111.5	77.5
1289	0	0	0	0	0	0	0	-111.5	78.5
1290	0	0	0	0	0	0	0	-111.5	79.5
1291	0	0	0	0	0	0	0	-111.5	80.5
1292	0	0	0	0	0	0	0	-111.5	81.5
1293	0	0	0	0	0	0	0	-112.5	-71.5
1294	0	0	0	0	0	0	0	-112.5	-72.5
1295	0	0	0	0	0	0	0	-112.5	-73.5
1296	0	0	0	0	0	0	0	-112.5	-74.5
1297	0	0	0	0	0	0	0	-112.5	-75.5
1298	0	0	0	0	0	0	0	-112.5	-76.5
1299	0	0	0	0	0	0	0	-112.5	-77.5
1300	0	0	0	0	0	0	0	-112.5	-78.5
1301	0	0	0	0	0	0	0	-112.5	-79.5
1302	0	0	0	0	0	0	0	-112.5	-80.5
1303	0	0	0	0	0	0	0	-112.5	-81.5
1304	0	0	0	0	0	0	0	-112.5	-82.5
1305	0	0	0	0	0	0	0	-112.5	-83.5
1306	0	0	0	0	0	0	0	-112.5	-84.5
1307	0	0	0	0	0	0	0	-112.5	-85.5
1308	0	0	0	0	0	0	0	-112.5	-86.5
1309	0	0	0	0	0	0	0	-112.5	-87.5
1310	0	0	0	0	0	0	0	-112.5	-88.5
1311	25.6	56.2	75.25	135.7	30.6	49.65	110.1	-112.5	22.5
1312	29.2	58.4	76.9	138.05	29.2	47.7	108.85	-112.5	23.5
1313	41.1	73.85	92.7	151	32.75	51.6	109.9	-112.5	24.5
1314	68.8	104.1	115.1	165.8	35.3	46.3	97	-112.5	25.5
1315	96.3	119.95	130.9	178.95	23.65	34.6	82.65	-112.5	26.5
1316	100	119.4	131	172.85	19.4	31	72.85	-112.5	27.5
1317	95.25	113.25	124.15	161.95	18	28.9	66.7	-112.5	28.5
1318	99.1769	119.673	132.762	167.792	20.4958	33.5846	68.6154	-112.5	29.5
1319	97.8846	117.082	127.554	159.554	19.1972	29.6692	61.6692	-112.5	30.5
1320	95.3077	114.309	123.408	153.477	19.0014	28.1	58.1692	-112.5	31.5
1321	88.9385	106.209	115.608	144.762	17.2706	26.6692	55.8231	-112.5	32.5
1322	76.3923	92.0273	100.715	130.854	15.635	24.3231	54.4615	-112.5	33.5
1323	60.0308	75.4909	84.0462	114.138	15.4601	24.0154	54.1077	-112.5	34.5
1324	44.0538	58.4727	67.0923	95.7385	14.4189	23.0385	51.6846	-112.5	35.5
1325	30.9538	43.8818	54.1	82.5154	12.928	23.1462	51.5615	-112.5	36.5
1326	20.1231	30.0455	42.4154	70.5692	9.92238	22.2923	50.4462	-112.5	37.5
1327	14.1923	22.4455	35.8077	64.3615	8.25315	21.6154	50.1692	-112.5	38.5
1328	11.2615	18.2	30.5923	60.7615	6.93846	19.3308	49.5	-112.5	39.5
1329	8.44615	15.1182	26.1308	54.6385	6.67203	17.6846	46.1923	-112.5	40.5
1330	4.81538	10.9545	21.5846	47.4692	6.13916	16.7692	42.6538	-112.5	41.5
1331	2.5	6.92727	16.9231	40.9385	4.42727	14.4231	38.4385	-112.5	42.5
1332	0.846154	2.94545	10.1769	32.2077	2.0993	9.33077	31.3615	-112.5	43.5
1333	0.407692	1.28182	5.36154	24.5231	0.874126	4.95385	24.1154	-112.5	44.5
1334	0.338462	1.09091	3.60769	19.0231	0.752448	3.26923	18.6846	-112.5	45.5
1335	0.476923	1.30909	4.86154	19.5385	0.832168	4.38462	19.0615	-112.5	46.5
1336	0.984615	2.36364	7.39231	24.0308	1.37902	6.40769	23.0462	-112.5	47.5
1337	1.51538	3.32727	9.52308	27.2692	1.81189	8.00769	25.7538	-112.5	48.5
1338	1.43846	3.1	9.66154	28.6	1.66154	8.22308	27.1615	-112.5	49.5
1339	0.992308	2.16364	8.12308	27.1	1.17133	7.13077	26.1077	-112.5	50.5
1340	0.853846	1.98182	7.25385	25.3231	1.12797	6.4	24.4692	-112.5	51.5
1341	0.684615	1.79091	6.39231	23.6154	1.10629	5.70769	22.9308	-112.5	52.5
1342	0.576923	1.71818	6.18462	23.1923	1.14126	5.60769	22.6154	-112.5	53.5
1343	0.546154	1.85455	5.84615	22.2846	1.30839	5.3	21.7385	-112.5	54.5
1344	0.384615	1.77273	5.38462	20.9154	1.38811	5	20.5308	-112.5	55.5
1345	0.323077	1.84545	5.50769	20.5	1.52238	5.18462	20.1769	-112.5	56.5
1346	0.323077	2.08182	5.70769	19.6615	1.75874	5.38462	19.3385	-112.5	57.5
1347	0.361538	2.13636	5.41538	18.4846	1.77483	5.05385	18.1231	-112.5	58.5
1348	0.492308	2.58182	5.87692	18.2462	2.08951	5.38462	17.7538	-112.5	59.5
1349	0.5	2.13636	5.13846	16.4	1.63636	4.63846	15.9	-112.5	60.5
1350	0.430769	1.67273	4.22308	13.8462	1.24196	3.79231	13.4154	-112.5	61.5
1351	0.407692	1.51818	3.5	11.3692	1.11049	3.09231	10.9615	-112.5	62.5
1352	0.415385	1.08182	2.29231	8.75385	0.666434	1.87692	8.33846	-112.5	63.5
1353	0.253846	0.709091	1.36154	6.59231	0.455245	1.10769	6.33846	-112.5	64.5
1354	0.153846	0.463636	0.838462	4.85385	0.30979	0.684615	4.7	-112.5	65.5
1355	0.123077	0.327273	0.684615	3.82308	0.204196	0.561538	3.7	-112.5	66.5
1356	0.138462	0.227273	0.776923	3.32308	0.0888112	0.638462	3.18462	-112.5	67.5
1357	0.107692	0.154545	0.7	2.69231	0.0468531	0.592308	2.58462	-112.5	68.5
1358	0.0923077	0.0909091	0.461538	2.11538	-0.0013986	0.369231	2.02308	-112.5	69.5
1359	0.0538462	0.0454545	0.323077	1.62308	-0.00839161	0.269231	1.56923	-112.5	70.5
1360	0.0461538	0.0272727	0.161538	1.03077	-0.0188811	0.115385	0.984615	-112.5	71.5
1361	0.0384615	0	0.0384615	0.523077	-0.0384615	-3.46945e-17	0.484615	-112.5	72.5
1362	0.0307692	0.00909091	0.0230769	0.376923	-0.0216783	-0.00769231	0.346154	-112.5	73.5
1363	0.0230769	0	0.0153846	0.238462	-0.0230769	-0.00769231	0.215385	-112.5	74.5
1364	0	0	0.0153846	0.0769231	0	0.0153846	0.0769231	-112.5	75.5
1365	0	0	0	0.0230769	0	0	0.0230769	-112.5	76.5
1366	0	0	0	0	0	0	0	-112.5	77.5
1367	0	0	0	0	0	0	0	-112.5	78.5
1368	0	0	0	0	0	0	0	-112.5	79.5
1369	0	0	0	0	0	0	0	-112.5	80.5
1370	0	0	0	0	0	0	0	-113.5	-71.5
1371	0	0	0	0	0	0	0	-113.5	-72.5
1372	0	0	0	0	0	0	0	-113.5	-73.5
1373	0	0	0	0	0	0	0	-113.5	-74.5
1374	0	0	0	0	0	0	0	-113.5	-75.5
1375	0	0	0	0	0	0	0	-113.5	-76.5
1376	0	0	0	0	0	0	0	-113.5	-77.5
1377	0	0	0	0	0	0	0	-113.5	-78.5
1378	0	0	0	0	0	0	0	-113.5	-79.5
1379	0	0	0	0	0	0	0	-113.5	-80.5
1380	0	0	0	0	0	0	0	-113.5	-81.5
1381	0	0	0	0	0	0	0	-113.5	-82.5
1382	0	0	0	0	0	0	0	-113.5	-83.5
1383	0	0	0	0	0	0	0	-113.5	-84.5
1384	0	0	0	0	0	0	0	-113.5	-85.5
1385	0	0	0	0	0	0	0	-113.5	-86.5
1386	0	0	0	0	0	0	0	-113.5	-87.5
1387	0	0	0	0	0	0	0	-113.5	-88.5
1388	10.15	34.55	49.3	102.95	24.4	39.15	92.8	-113.5	22.5
1389	9.9	31	43.25	94.75	21.1	33.35	84.85	-113.5	23.5
1390	12.6	31.9	42.8	97.2	19.3	30.2	84.6	-113.5	24.5
1391	19.3	44.25	55.85	112.7	24.95	36.55	93.4	-113.5	25.5
1392	41	69.7	80.75	130.15	28.7	39.75	89.15	-113.5	26.5
1393	60.1	85.75	95.35	140.2	25.65	35.25	80.1	-113.5	27.5
1394	72.05	96.4	105.45	142.75	24.35	33.4	70.7	-113.5	28.5
1395	86.6231	108.691	123.923	158.631	22.0678	37.3	72.0077	-113.5	29.5
1396	92.1077	112.536	125.562	157.531	20.4287	33.4538	65.4231	-113.5	30.5
1397	94.8	114.655	125.792	155.808	19.8545	30.9923	61.0077	-113.5	31.5
1398	91.5	110.064	119.646	148.885	18.5636	28.1462	57.3846	-113.5	32.5
1399	81.2462	97.6273	106.8	136.138	16.3811	25.5538	54.8923	-113.5	33.5
1400	66.3846	81.6818	91.5231	121.4	15.2972	25.1385	55.0154	-113.5	34.5
1401	49.3846	64.4455	74.0538	104.277	15.0608	24.6692	54.8923	-113.5	35.5
1402	34.1231	48	58.7923	88.7462	13.8769	24.6692	54.6231	-113.5	36.5
1403	21.0615	32.1818	45	73.3077	11.1203	23.9385	52.2462	-113.5	37.5
1404	12.6615	22.5727	36.4462	65.1385	9.91119	23.7846	52.4769	-113.5	38.5
1405	9.06154	17.0273	30.6462	61.2923	7.96573	21.5846	52.2308	-113.5	39.5
1406	7.20769	13.8091	26.0923	56.0154	6.6014	18.8846	48.8077	-113.5	40.5
1407	5.02308	10.9727	23.2615	49.9154	5.94965	18.2385	44.8923	-113.5	41.5
1408	2.78462	7.51818	18.8	43.0154	4.73357	16.0154	40.2308	-113.5	42.5
1409	1.14615	3.90909	12.8	35.5462	2.76294	11.6538	34.4	-113.5	43.5
1410	0.6	1.92727	7.74615	27.6923	1.32727	7.14615	27.0923	-113.5	44.5
1411	0.430769	1.48182	5.63846	21.9308	1.05105	5.20769	21.5	-113.5	45.5
1412	0.6	1.6	6.14615	21.0923	1	5.54615	20.4923	-113.5	46.5
1413	0.930769	2.20909	7.53846	22.9846	1.27832	6.60769	22.0538	-113.5	47.5
1414	1.10769	2.73636	8.36923	24.5615	1.62867	7.26154	23.4538	-113.5	48.5
1415	0.753846	2.06364	7.22308	24.3154	1.30979	6.46923	23.5615	-113.5	49.5
1416	0.423077	1.24545	5.1	21.4846	0.822378	4.67692	21.0615	-113.5	50.5
1417	0.369231	0.936364	3.6	19.0308	0.567133	3.23077	18.6615	-113.5	51.5
1418	0.284615	0.854545	3.18462	17.2308	0.56993	2.9	16.9462	-113.5	52.5
1419	0.261538	1.00909	3.56923	17.6154	0.747552	3.30769	17.3538	-113.5	53.5
1420	0.261538	1.24545	3.93846	17.9077	0.983916	3.67692	17.6462	-113.5	54.5
1421	0.223077	1.26364	4.08462	18.4308	1.04056	3.86154	18.2077	-113.5	55.5
1422	0.184615	1.53636	4.40769	19.1769	1.35175	4.22308	18.9923	-113.5	56.5
1423	0.215385	1.81818	4.94615	18.6154	1.6028	4.73077	18.4	-113.5	57.5
1424	0.330769	1.89091	4.92308	17.5154	1.56014	4.59231	17.1846	-113.5	58.5
1425	0.446154	2.32727	5.33846	17.5769	1.88112	4.89231	17.1308	-113.5	59.5
1426	0.430769	1.98182	4.74615	15.7923	1.55105	4.31538	15.3615	-113.5	60.5
1427	0.353846	1.55455	3.91538	13.6	1.2007	3.56154	13.2462	-113.5	61.5
1428	0.4	1.47273	3.27692	11.3308	1.07273	2.87692	10.9308	-113.5	62.5
1429	0.461538	1.2	2.40769	9.15385	0.738462	1.94615	8.69231	-113.5	63.5
1430	0.307692	0.818182	1.53846	6.93846	0.51049	1.23077	6.63077	-113.5	64.5
1431	0.2	0.563636	0.976923	5.23846	0.363636	0.776923	5.03846	-113.5	65.5
1432	0.169231	0.372727	0.784615	3.98462	0.203497	0.615385	3.81538	-113.5	66.5
1433	0.123077	0.236364	0.730769	3.3	0.113287	0.607692	3.17692	-113.5	67.5
1434	0.123077	0.154545	0.723077	2.67692	0.0314685	0.6	2.55385	-113.5	68.5
1435	0.0692308	0.0818182	0.453846	1.99231	0.0125874	0.384615	1.92308	-113.5	69.5
1436	0.0615385	0.0545455	0.323077	1.56154	-0.00699301	0.261538	1.5	-113.5	70.5
1437	0.0461538	0.0272727	0.184615	1.03846	-0.0188811	0.138462	0.992308	-113.5	71.5
1438	0.0384615	0	0.0538462	0.569231	-0.0384615	0.0153846	0.530769	-113.5	72.5
1439	0.0307692	0.00909091	0.0153846	0.369231	-0.0216783	-0.0153846	0.338462	-113.5	73.5
1440	0.0153846	0	0.0153846	0.230769	-0.0153846	-1.9082e-17	0.215385	-113.5	74.5
1441	0	0	0	0.0538462	0	0	0.0538462	-113.5	75.5
1442	0	0	0	0.0230769	0	0	0.0230769	-113.5	76.5
1443	0	0	0	0	0	0	0	-113.5	77.5
1444	0	0	0	0	0	0	0	-113.5	78.5
1445	0	0	0	0	0	0	0	-113.5	79.5
1446	0	0	0	0	0	0	0	-113.5	80.5
1447	0	0	0	0	0	0	0	-114.5	-71.5
1448	0	0	0	0	0	0	0	-114.5	-72.5
1449	0	0	0	0	0	0	0	-114.5	-73.5
1450	0	0	0	0	0	0	0	-114.5	-74.5
1451	0	0	0	0	0	0	0	-114.5	-75.5
1452	0	0	0	0	0	0	0	-114.5	-76.5
1453	0	0	0	0	0	0	0	-114.5	-77.5
1454	0	0	0	0	0	0	0	-114.5	-78.5
1455	0	0	0	0	0	0	0	-114.5	-79.5
1456	0	0	0	0	0	0	0	-114.5	-80.5
1457	0	0	0	0	0	0	0	-114.5	-81.5
1458	0	0	0	0	0	0	0	-114.5	-82.5
1459	0	0	0	0	0	0	0	-114.5	-83.5
1460	0	0	0	0	0	0	0	-114.5	-84.5
1461	0	0	0	0	0	0	0	-114.5	-85.5
1462	0	0	0	0	0	0	0	-114.5	-86.5
1463	0	0	0	0	0	0	0	-114.5	-87.5
1464	0	0	0	0	0	0	0	-114.5	-88.5
1465	1.5	10.25	17.2	57.3	8.75	15.7	55.8	-114.5	24.5
1466	2.55	10	16.4	54.1	7.45	13.85	51.55	-114.5	25.5
1467	4.6	16.85	25.9	64.35	12.25	21.3	59.75	-114.5	26.5
1468	17.9	36.55	46.95	83.35	18.65	29.05	65.45	-114.5	27.5
1469	38	57.9	67.45	108.5	19.9	29.45	70.5	-114.5	28.5
1470	62.7846	88.0818	104.054	141.231	25.2972	41.2692	78.4462	-114.5	29.5
1471	79.2385	101.555	115.285	149.162	22.3161	36.0462	69.9231	-114.5	30.5
1472	87.9846	109.455	120.769	152.823	21.4699	32.7846	64.8385	-114.5	31.5
1473	88.5692	108.573	118.185	148.8	20.0035	29.6154	60.2308	-114.5	32.5
1474	82.0308	98.8545	108.623	138.208	16.8238	26.5923	56.1769	-114.5	33.5
1475	69.4846	84.6273	95.2154	124.885	15.1427	25.7308	55.4	-114.5	34.5
1476	53.0077	67.1909	78.1308	108.992	14.1832	25.1231	55.9846	-114.5	35.5
1477	36.1538	49.6727	61.3231	91.5769	13.5189	25.1692	55.4231	-114.5	36.5
1478	21.0692	32.9636	44.9615	73.8846	11.8944	23.8923	52.8154	-114.5	37.5
1479	11.1538	21.8455	35.1385	63.1923	10.6916	23.9846	52.0385	-114.5	38.5
1480	7.06923	14.7636	29.2846	58.1385	7.69441	22.2154	51.0692	-114.5	39.5
1481	5.78462	11.7273	24.7846	53.5846	5.94266	19	47.8	-114.5	40.5
1482	5.49231	10.7727	23.8154	50.3538	5.28042	18.3231	44.8615	-114.5	41.5
1483	3.45385	8.36364	20.7077	44.8231	4.90979	17.2538	41.3692	-114.5	42.5
1484	2.28462	5.31818	15.4154	37.9	3.03357	13.1308	35.6154	-114.5	43.5
1485	1.19231	3.05455	10.8308	30.3615	1.86224	9.63846	29.1692	-114.5	44.5
1486	0.892308	2.12727	7.93077	24.3846	1.23497	7.03846	23.4923	-114.5	45.5
1487	0.907692	2.06364	7.70769	22.6462	1.15594	6.8	21.7385	-114.5	46.5
1488	1.03846	2.38182	7.81538	23.0154	1.34336	6.77692	21.9769	-114.5	47.5
1489	0.892308	2.36364	7.57692	23.0077	1.47133	6.68462	22.1154	-114.5	48.5
1490	0.515385	1.48182	5.6	20.8462	0.966434	5.08462	20.3308	-114.5	49.5
1491	0.176923	0.772727	3.08462	17.1769	0.595804	2.90769	17	-114.5	50.5
1492	0.146154	0.409091	1.66923	13.7385	0.262937	1.52308	13.5923	-114.5	51.5
1493	0.146154	0.427273	1.40769	11.9923	0.281119	1.26154	11.8462	-114.5	52.5
1494	0.115385	0.527273	1.95385	12.7538	0.411888	1.83846	12.6385	-114.5	53.5
1495	0.146154	0.709091	2.63846	14.3231	0.562937	2.49231	14.1769	-114.5	54.5
1496	0.153846	0.909091	3.04615	16.1154	0.755245	2.89231	15.9615	-114.5	55.5
1497	0.153846	1.24545	3.70769	17.6	1.09161	3.55385	17.4462	-114.5	56.5
1498	0.215385	1.56364	4.5	18.0692	1.34825	4.28462	17.8538	-114.5	57.5
1499	0.284615	1.8	4.50769	17.1538	1.51538	4.22308	16.8692	-114.5	58.5
1500	0.469231	2.25455	4.93077	17.3231	1.78531	4.46154	16.8538	-114.5	59.5
1501	0.423077	1.95455	4.46923	15.4923	1.53147	4.04615	15.0692	-114.5	60.5
1502	0.384615	1.50909	3.77692	13.5538	1.12448	3.39231	13.1692	-114.5	61.5
1503	0.423077	1.49091	3.29231	11.4769	1.06783	2.86923	11.0538	-114.5	62.5
1504	0.523077	1.29091	2.55385	9.76154	0.767832	2.03077	9.23846	-114.5	63.5
1505	0.369231	0.927273	1.69231	7.49231	0.558042	1.32308	7.12308	-114.5	64.5
1506	0.3	0.663636	1.10769	5.63846	0.363636	0.807692	5.33846	-114.5	65.5
1507	0.192308	0.454545	0.846154	4.23846	0.262238	0.653846	4.04615	-114.5	66.5
1508	0.115385	0.245455	0.830769	3.25385	0.13007	0.715385	3.13846	-114.5	67.5
1509	0.123077	0.163636	0.723077	2.65385	0.0405594	0.6	2.53077	-114.5	68.5
1510	0.0461538	0.109091	0.469231	1.91538	0.0629371	0.423077	1.86923	-114.5	69.5
1511	0.0538462	0.0636364	0.330769	1.57692	0.00979021	0.276923	1.52308	-114.5	70.5
1512	0.0461538	0.0181818	0.192308	1.11538	-0.027972	0.146154	1.06923	-114.5	71.5
1513	0.0230769	0.00909091	0.0846154	0.623077	-0.013986	0.0615385	0.6	-114.5	72.5
1514	0.0230769	0.00909091	0.0153846	0.330769	-0.013986	-0.00769231	0.307692	-114.5	73.5
1515	0.0153846	0	0.0153846	0.215385	-0.0153846	-1.9082e-17	0.2	-114.5	74.5
1516	0	0	0	0.0461538	0	0	0.0461538	-114.5	75.5
1517	0	0	0	0.0230769	0	0	0.0230769	-114.5	76.5
1518	0	0	0	0	0	0	0	-114.5	77.5
1519	0	0	0	0	0	0	0	-114.5	78.5
1520	0	0	0	0	0	0	0	-115.5	-71.5
1521	0	0	0	0	0	0	0	-115.5	-72.5
1522	0	0	0	0	0	0	0	-115.5	-73.5
1523	0	0	0	0	0	0	0	-115.5	-74.5
1524	0	0	0	0	0	0	0	-115.5	-75.5
1525	0	0	0	0	0	0	0	-115.5	-76.5
1526	0	0	0	0	0	0	0	-115.5	-77.5
1527	0	0	0	0	0	0	0	-115.5	-78.5
1528	0	0	0	0	0	0	0	-115.5	-79.5
1529	0	0	0	0	0	0	0	-115.5	-80.5
1530	0	0	0	0	0	0	0	-115.5	-81.5
1531	0	0	0	0	0	0	0	-115.5	-82.5
1532	0	0	0	0	0	0	0	-115.5	-83.5
1533	0	0	0	0	0	0	0	-115.5	-84.5
1534	0	0	0	0	0	0	0	-115.5	-85.5
1535	0	0	0	0	0	0	0	-115.5	-86.5
1536	0	0	0	0	0	0	0	-115.5	-87.5
1537	0	0	0	0	0	0	0	-115.5	-88.5
1538	0.2	2.05	4.5	24.75	1.85	4.3	24.55	-115.5	25.5
1539	0	1.55	4.95	23.3	1.55	4.95	23.3	-115.5	26.5
1540	0.1	2.75	8.55	27.6	2.65	8.45	27.5	-115.5	27.5
1541	3.7	11.65	21.7	49.8	7.95	18	46.1	-115.5	28.5
1542	17.65	31.75	42.35	77.45	14.1	24.7	59.8	-115.5	29.5
1543	36.65	50.35	61.5	96.8	13.7	24.85	60.15	-115.5	30.5
1544	67.7	91.9818	103.8	137.462	24.2818	36.1	69.7615	-115.5	31.5
1545	76.2615	97.4182	107.977	140.223	21.1566	31.7154	63.9615	-115.5	32.5
1546	74.9923	93.0909	102.962	134.1	18.0986	27.9692	59.1077	-115.5	33.5
1547	66.8308	82.9636	93.2	123.423	16.1329	26.3692	56.5923	-115.5	34.5
1548	52.3077	66.7091	77.5923	109.231	14.4014	25.2846	56.9231	-115.5	35.5
1549	34.8	47.9818	60.1923	91.4077	13.1818	25.3923	56.6077	-115.5	36.5
1550	19.3923	31.4636	42.8	71.9923	12.0713	23.4077	52.6	-115.5	37.5
1551	9.66154	20.6091	32.4385	59.7077	10.9476	22.7769	50.0462	-115.5	38.5
1552	5.48462	13.6182	27.2462	54.8615	8.13357	21.7615	49.3769	-115.5	39.5
1553	4.61538	10.0273	23.0846	50.7615	5.41189	18.4692	46.1462	-115.5	40.5
1554	4.79231	9.89091	22.9231	48.9692	5.0986	18.1308	44.1769	-115.5	41.5
1555	3.7	8.40909	21.1077	45.5308	4.70909	17.4077	41.8308	-115.5	42.5
1556	2.40769	6.15455	16.5923	38.9923	3.74685	14.1846	36.5846	-115.5	43.5
1557	1.63846	4.2	12.0385	32.1846	2.56154	10.4	30.5462	-115.5	44.5
1558	1.36923	2.94545	9.86154	26.7462	1.57622	8.49231	25.3769	-115.5	45.5
1559	1.28462	2.82727	8.99231	24.8692	1.54266	7.70769	23.5846	-115.5	46.5
1560	1.23077	2.85455	8.56923	24.0308	1.62378	7.33846	22.8	-115.5	47.5
1561	0.815385	2.17273	6.91538	22.2692	1.35734	6.1	21.4538	-115.5	48.5
1562	0.292308	1.13636	4.73846	19.2538	0.844056	4.44615	18.9615	-115.5	49.5
1563	0.0923077	0.427273	2.08462	14.9231	0.334965	1.99231	14.8308	-115.5	50.5
1564	0.0384615	0.181818	1.00769	10.5923	0.143357	0.969231	10.5538	-115.5	51.5
1565	0.0153846	0.209091	0.730769	9.15385	0.193706	0.715385	9.13846	-115.5	52.5
1566	0.0461538	0.3	1.00769	9.50769	0.253846	0.961538	9.46154	-115.5	53.5
1567	0.0692308	0.427273	1.54615	11.3231	0.358042	1.47692	11.2538	-115.5	54.5
1568	0.0923077	0.6	2.30769	13.6923	0.507692	2.21538	13.6	-115.5	55.5
1569	0.146154	0.945455	3.01538	15.7846	0.799301	2.86923	15.6385	-115.5	56.5
1570	0.253846	1.36364	3.92308	17.1846	1.10979	3.66923	16.9308	-115.5	57.5
1571	0.276923	1.66364	3.96923	16.6308	1.38671	3.69231	16.3538	-115.5	58.5
1572	0.461538	2.2	4.58462	16.9846	1.73846	4.12308	16.5231	-115.5	59.5
1573	0.446154	1.93636	4.26923	15.3231	1.49021	3.82308	14.8769	-115.5	60.5
1574	0.423077	1.60909	3.7	13.6385	1.18601	3.27692	13.2154	-115.5	61.5
1575	0.530769	1.7	3.37692	11.9462	1.16923	2.84615	11.4154	-115.5	62.5
1576	0.630769	1.39091	2.73846	10.0846	0.76014	2.10769	9.45385	-115.5	63.5
1577	0.507692	0.990909	1.86154	7.87692	0.483217	1.35385	7.36923	-115.5	64.5
1578	0.4	0.727273	1.26154	6.03846	0.327273	0.861538	5.63846	-115.5	65.5
1579	0.284615	0.5	0.976923	4.55385	0.215385	0.692308	4.26923	-115.5	66.5
1580	0.161538	0.245455	0.830769	3.21538	0.0839161	0.669231	3.05385	-115.5	67.5
1581	0.1	0.172727	0.715385	2.48462	0.0727273	0.615385	2.38462	-115.5	68.5
1582	0.0461538	0.109091	0.469231	1.76154	0.0629371	0.423077	1.71538	-115.5	69.5
1583	0.0461538	0.0727273	0.346154	1.47692	0.0265734	0.3	1.43077	-115.5	70.5
1584	0.0384615	0.0454545	0.215385	1.14615	0.00699301	0.176923	1.10769	-115.5	71.5
1585	0.0230769	0.0181818	0.1	0.661538	-0.0048951	0.0769231	0.638462	-115.5	72.5
1586	0.0230769	0.00909091	0.0461538	0.361538	-0.013986	0.0230769	0.338462	-115.5	73.5
1587	0.0153846	0	0.0153846	0.184615	-0.0153846	-1.9082e-17	0.169231	-115.5	74.5
1588	0	0	0	0.0384615	0	0	0.0384615	-115.5	75.5
1589	0	0	0	0.0230769	0	0	0.0230769	-115.5	76.5
1590	0	0	0	0	0	0	0	-115.5	77.5
1591	0	0	0	0	0	0	0	-115.5	78.5
1592	0	0	0	0	0	0	0	-116.5	-71.5
1593	0	0	0	0	0	0	0	-116.5	-72.5
1594	0	0	0	0	0	0	0	-116.5	-73.5
1595	0	0	0	0	0	0	0	-116.5	-74.5
1596	0	0	0	0	0	0	0	-116.5	-75.5
1597	0	0	0	0	0	0	0	-116.5	-76.5
1598	0	0	0	0	0	0	0	-116.5	-77.5
1599	0	0	0	0	0	0	0	-116.5	-78.5
1600	0	0	0	0	0	0	0	-116.5	-79.5
1601	0	0	0	0	0	0	0	-116.5	-80.5
1602	0	0	0	0	0	0	0	-116.5	-81.5
1603	0	0	0	0	0	0	0	-116.5	-82.5
1604	0	0	0	0	0	0	0	-116.5	-83.5
1605	0	0	0	0	0	0	0	-116.5	-84.5
1606	0	0	0	0	0	0	0	-116.5	-85.5
1607	0	0	0	0	0	0	0	-116.5	-86.5
1608	0	0	0	0	0	0	0	-116.5	-87.5
1609	0	0	0	0	0	0	0	-116.5	-88.5
1610	0	0.5	0.9	12.05	0.5	0.9	12.05	-116.5	25.5
1611	0	0.35	0.6	8.15	0.35	0.6	8.15	-116.5	26.5
1612	0	0.35	0.35	5.15	0.35	0.35	5.15	-116.5	27.5
1613	0	0.75	1.1	8.75	0.75	1.1	8.75	-116.5	28.5
1614	0.55	2.55	6	23	2	5.45	22.45	-116.5	29.5
1615	4.4	9.15	16.4	42.9	4.75	12	38.5	-116.5	30.5
1616	34.0231	56.5364	69.0231	106.215	22.5133	35	72.1923	-116.5	31.5
1617	49.4308	72.3545	84.2538	118.577	22.9238	34.8231	69.1462	-116.5	32.5
1618	58.6462	77.8727	89.2846	122.5	19.2266	30.6385	63.8538	-116.5	33.5
1619	58.8692	75.3636	86.9923	118.823	16.4944	28.1231	59.9538	-116.5	34.5
1620	48.7	63.0455	75.0615	107.369	14.3455	26.3615	58.6692	-116.5	35.5
1621	32.3462	45.9	57.5	89.5769	13.5538	25.1538	57.2308	-116.5	36.5
1622	17.7231	30.4182	41.0385	70.1846	12.6951	23.3154	52.4615	-116.5	37.5
1623	9.13846	20.4818	30.9308	57.4154	11.3434	21.7923	48.2769	-116.5	38.5
1624	5.27692	13.5909	26.1385	52.7231	8.31399	20.8615	47.4462	-116.5	39.5
1625	4.06923	9.33636	21.8769	49.4231	5.26713	17.8077	45.3538	-116.5	40.5
1626	4.29231	9.16364	21.8615	48.1462	4.87133	17.5692	43.8538	-116.5	41.5
1627	3.71538	8.25455	20.9077	45.9692	4.53916	17.1923	42.2538	-116.5	42.5
1628	2.47692	6.4	17.2	40.7692	3.92308	14.7231	38.2923	-116.5	43.5
1629	2.01538	4.9	13.3154	35.7	2.88462	11.3	33.6846	-116.5	44.5
1630	2.03077	4.32727	11.4154	31.1692	2.2965	9.38462	29.1385	-116.5	45.5
1631	1.90769	4.05455	10.4	28.0923	2.14685	8.49231	26.1846	-116.5	46.5
1632	1.60769	3.43636	9.28462	25.9846	1.82867	7.67692	24.3769	-116.5	47.5
1633	0.930769	2.18182	6.79231	22.8615	1.25105	5.86154	21.9308	-116.5	48.5
1634	0.276923	1.07273	4.23846	19.3154	0.795804	3.96154	19.0385	-116.5	49.5
1635	0.0230769	0.263636	1.88462	14.2615	0.240559	1.86154	14.2385	-116.5	50.5
1636	0.0153846	0.0818182	0.661538	9.66923	0.0664336	0.646154	9.65385	-116.5	51.5
1637	0.0153846	0.118182	0.569231	8.32308	0.102797	0.553846	8.30769	-116.5	52.5
1638	0.0153846	0.190909	0.646154	8.10769	0.175524	0.630769	8.09231	-116.5	53.5
1639	0.0307692	0.309091	1.00769	9.32308	0.278322	0.976923	9.29231	-116.5	54.5
1640	0.0461538	0.436364	1.56923	11.6769	0.39021	1.52308	11.6308	-116.5	55.5
1641	0.1	0.8	2.21538	13.6615	0.7	2.11538	13.5615	-116.5	56.5
1642	0.2	1.04545	3.24615	15.4	0.845455	3.04615	15.2	-116.5	57.5
1643	0.215385	1.33636	3.44615	15.6	1.12098	3.23077	15.3846	-116.5	58.5
1644	0.4	1.87273	3.93846	16	1.47273	3.53846	15.6	-116.5	59.5
1645	0.484615	1.8	3.98462	15.0692	1.31538	3.5	14.5846	-116.5	60.5
1646	0.523077	1.74545	3.67692	13.8077	1.22238	3.15385	13.2846	-116.5	61.5
1647	0.746154	1.81818	3.51538	12.3923	1.07203	2.76923	11.6462	-116.5	62.5
1648	0.661538	1.29091	2.50769	10.1538	0.629371	1.84615	9.49231	-116.5	63.5
1649	0.553846	0.963636	1.75385	7.93077	0.40979	1.2	7.37692	-116.5	64.5
1650	0.415385	0.754545	1.19231	6.12308	0.339161	0.776923	5.70769	-116.5	65.5
1651	0.292308	0.518182	0.992308	4.57692	0.225874	0.7	4.28462	-116.5	66.5
1652	0.146154	0.263636	0.792308	3.24615	0.117483	0.646154	3.1	-116.5	67.5
1653	0.0923077	0.190909	0.7	2.46154	0.0986014	0.607692	2.36923	-116.5	68.5
1654	0.0384615	0.109091	0.415385	1.63077	0.0706294	0.376923	1.59231	-116.5	69.5
1655	0.0384615	0.0727273	0.3	1.31538	0.0342657	0.261538	1.27692	-116.5	70.5
1656	0.0230769	0.0363636	0.215385	1.00769	0.0132867	0.192308	0.984615	-116.5	71.5
1657	0.0230769	0.00909091	0.0846154	0.576923	-0.013986	0.0615385	0.553846	-116.5	72.5
1658	0.0153846	0.00909091	0.0384615	0.346154	-0.00629371	0.0230769	0.330769	-116.5	73.5
1659	0	0	0.0153846	0.130769	0	0.0153846	0.130769	-116.5	74.5
1660	0	0	0	0.0307692	0	0	0.0307692	-116.5	75.5
1661	0	0	0	0.0153846	0	0	0.0153846	-116.5	76.5
1662	0	0	0	0	0	0	0	-116.5	77.5
1663	0	0	0	0	0	0	0	-116.5	78.5
1664	0	0	0	0	0	0	0	-117.5	-71.5
1665	0	0	0	0	0	0	0	-117.5	-72.5
1666	0	0	0	0	0	0	0	-117.5	-73.5
1667	0	0	0	0	0	0	0	-117.5	-74.5
1668	0	0	0	0	0	0	0	-117.5	-75.5
1669	0	0	0	0	0	0	0	-117.5	-76.5
1670	0	0	0	0	0	0	0	-117.5	-77.5
1671	0	0	0	0	0	0	0	-117.5	-78.5
1672	0	0	0	0	0	0	0	-117.5	-79.5
1673	0	0	0	0	0	0	0	-117.5	-80.5
1674	0	0	0	0	0	0	0	-117.5	-81.5
1675	0	0	0	0	0	0	0	-117.5	-82.5
1676	0	0	0	0	0	0	0	-117.5	-83.5
1677	0	0	0	0	0	0	0	-117.5	-84.5
1678	0	0	0	0	0	0	0	-117.5	-85.5
1679	0	0	0	0	0	0	0	-117.5	-86.5
1680	0	0	0	0	0	0	0	-117.5	-87.5
1681	0	0	0	0	0	0	0	-117.5	-88.5
1682	0	0	0.1	3.6	0	0.1	3.6	-117.5	26.5
1683	0	0.05	0	1.45	0.05	0	1.45	-117.5	27.5
1684	0	0.05	0	0.85	0.05	0	0.85	-117.5	28.5
1685	0	0.05	0.15	1.55	0.05	0.15	1.55	-117.5	29.5
1686	0	0.45	0.6	3.85	0.45	0.6	3.85	-117.5	30.5
1687	0.5	2.1	4.25	13.15	1.6	3.75	12.65	-117.5	31.5
1688	19.0615	35.9545	44.8846	79.3	16.893	25.8231	60.2385	-117.5	32.5
1689	33.6385	53.6818	64.7	100.962	20.0434	31.0615	67.3231	-117.5	33.5
1690	48.5	65.7091	77.6154	110.7	17.2091	29.1154	62.2	-117.5	34.5
1691	44.6538	59.9636	72.1385	104.323	15.3098	27.4846	59.6692	-117.5	35.5
1692	31.1462	45.4727	56.6769	87.9538	14.3266	25.5308	56.8077	-117.5	36.5
1693	18.8846	32.0545	42.2	70.3385	13.1699	23.3154	51.4538	-117.5	37.5
1694	10.0385	21.9818	31.6692	58.0231	11.9434	21.6308	47.9846	-117.5	38.5
1695	5.76923	14.5818	26.3	52.1308	8.81259	20.5308	46.3615	-117.5	39.5
1696	3.91538	9.81818	21.9769	48.4615	5.9028	18.0615	44.5462	-117.5	40.5
1697	3.55385	8.67273	20.8846	46.8308	5.11888	17.3308	43.2769	-117.5	41.5
1698	3.03846	7.71818	19.3769	44.4231	4.67972	16.3385	41.3846	-117.5	42.5
1699	2.39231	6.49091	16.6923	40.9769	4.0986	14.3	38.5846	-117.5	43.5
1700	2.17692	5.35455	14.0462	37.3154	3.17762	11.8692	35.1385	-117.5	44.5
1701	2.39231	5.22727	12.4692	33.9	2.83497	10.0769	31.5077	-117.5	45.5
1702	2.18462	4.77273	11.3231	30.6231	2.58811	9.13846	28.4385	-117.5	46.5
1703	1.48462	3.53636	9.26154	26.8769	2.05175	7.77692	25.3923	-117.5	47.5
1704	0.9	2.17273	6.76154	23.3385	1.27273	5.86154	22.4385	-117.5	48.5
1705	0.269231	0.881818	3.76154	18.9923	0.612587	3.49231	18.7231	-117.5	49.5
1706	0.0153846	0.218182	1.82308	13.7923	0.202797	1.80769	13.7769	-117.5	50.5
1707	0.0153846	0.0636364	0.7	9.39231	0.0482517	0.684615	9.37692	-117.5	51.5
1708	0.0153846	0.1	0.376923	7.67692	0.0846154	0.361538	7.66154	-117.5	52.5
1709	0.0153846	0.181818	0.461538	7.52308	0.166434	0.446154	7.50769	-117.5	53.5
1710	0.0230769	0.236364	0.761538	7.91538	0.213287	0.738462	7.89231	-117.5	54.5
1711	0.0307692	0.327273	1.18462	9.53846	0.296503	1.15385	9.50769	-117.5	55.5
1712	0.0461538	0.609091	1.6	11.3769	0.562937	1.55385	11.3308	-117.5	56.5
1713	0.130769	0.890909	2.66154	13.6308	0.76014	2.53077	13.5	-117.5	57.5
1714	0.161538	1.1	2.87692	14.0462	0.938462	2.71538	13.8846	-117.5	58.5
1715	0.307692	1.53636	3.29231	14.7308	1.22867	2.98462	14.4231	-117.5	59.5
1716	0.430769	1.69091	3.47692	14.3154	1.26014	3.04615	13.8846	-117.5	60.5
1717	0.546154	1.61818	3.39231	13.3769	1.07203	2.84615	12.8308	-117.5	61.5
1718	0.815385	1.69091	3.26923	12.2154	0.875524	2.45385	11.4	-117.5	62.5
1719	0.607692	1.24545	2.23846	9.83077	0.637762	1.63077	9.22308	-117.5	63.5
1720	0.461538	0.863636	1.51538	7.61538	0.402098	1.05385	7.15385	-117.5	64.5
1721	0.369231	0.672727	1.15385	5.81538	0.303497	0.784615	5.44615	-117.5	65.5
1722	0.2	0.4	0.830769	4.22308	0.2	0.630769	4.02308	-117.5	66.5
1723	0.123077	0.281818	0.730769	3.21538	0.158741	0.607692	3.09231	-117.5	67.5
1724	0.0923077	0.227273	0.715385	2.5	0.134965	0.623077	2.40769	-117.5	68.5
1725	0.0307692	0.1	0.423077	1.6	0.0692308	0.392308	1.56923	-117.5	69.5
1726	0.0307692	0.0818182	0.261538	1.20769	0.051049	0.230769	1.17692	-117.5	70.5
1727	0.0230769	0.0363636	0.207692	0.892308	0.0132867	0.184615	0.869231	-117.5	71.5
1728	0.0153846	0.00909091	0.0846154	0.515385	-0.00629371	0.0692308	0.5	-117.5	72.5
1729	0.0153846	0	0.0384615	0.307692	-0.0153846	0.0230769	0.292308	-117.5	73.5
1730	0	0	0	0.0923077	0	0	0.0923077	-117.5	74.5
1731	0	0	0	0.0230769	0	0	0.0230769	-117.5	75.5
1732	0	0	0	0.00769231	0	0	0.00769231	-117.5	76.5
1733	0	0	0	0	0	0	0	-117.5	77.5
1734	0	0	0	0	0	0	0	-117.5	78.5
1735	0	0	0	0	0	0	0	-118.5	-71.5
1736	0	0	0	0	0	0	0	-118.5	-72.5
1737	0	0	0	0	0	0	0	-118.5	-73.5
1738	0	0	0	0	0	0	0	-118.5	-74.5
1739	0	0	0	0	0	0	0	-118.5	-75.5
1740	0	0	0	0	0	0	0	-118.5	-76.5
1741	0	0	0	0	0	0	0	-118.5	-77.5
1742	0	0	0	0	0	0	0	-118.5	-78.5
1743	0	0	0	0	0	0	0	-118.5	-79.5
1744	0	0	0	0	0	0	0	-118.5	-80.5
1745	0	0	0	0	0	0	0	-118.5	-81.5
1746	0	0	0	0	0	0	0	-118.5	-82.5
1747	0	0	0	0	0	0	0	-118.5	-83.5
1748	0	0	0	0	0	0	0	-118.5	-84.5
1749	0	0	0	0	0	0	0	-118.5	-85.5
1750	0	0	0	0	0	0	0	-118.5	-86.5
1751	0	0	0	0	0	0	0	-118.5	-87.5
1752	0	0	0	0	0	0	0	-118.5	-88.5
1753	0	0	0.15	1.7	0	0.15	1.7	-118.5	31.5
1754	0.25	1.3	2.8	10.65	1.05	2.55	10.4	-118.5	32.5
1755	14.5769	28.1455	36.0154	68.7	13.5685	21.4385	54.1231	-118.5	33.5
1756	30.8462	49.2	59.6154	95.1846	18.3538	28.7692	64.3385	-118.5	34.5
1757	36.2231	52.6455	64.8077	97.5	16.4224	28.5846	61.2769	-118.5	35.5
1758	28.1769	43.1364	54.2462	85.1846	14.9594	26.0692	57.0077	-118.5	36.5
1759	18.3	32.2545	42.7231	71.1154	13.9545	24.4231	52.8154	-118.5	37.5
1760	9.81538	22.1273	32.6538	59.1	12.3119	22.8385	49.2846	-118.5	38.5
1761	6.06923	14.5182	26.1308	51.8308	8.44895	20.0615	45.7615	-118.5	39.5
1762	4	9.65455	21.2077	47.5385	5.65455	17.2077	43.5385	-118.5	40.5
1763	3.36154	8.5	19.8231	44.9231	5.13846	16.4615	41.5615	-118.5	41.5
1764	2.95385	7.60909	18.1308	42.6692	4.65524	15.1769	39.7154	-118.5	42.5
1765	2.62308	6.89091	16.3231	40.2538	4.26783	13.7	37.6308	-118.5	43.5
1766	2.31538	5.72727	14.4538	37.8692	3.41189	12.1385	35.5538	-118.5	44.5
1767	2.56154	5.7	13.1462	35.7231	3.13846	10.5846	33.1615	-118.5	45.5
1768	2.43846	4.97273	11.7	32.3385	2.53427	9.26154	29.9	-118.5	46.5
1769	1.43846	3.54545	9.4	28.2846	2.10699	7.96154	26.8462	-118.5	47.5
1770	0.784615	2.19091	6.81538	23.7	1.40629	6.03077	22.9154	-118.5	48.5
1771	0.276923	0.954545	3.80769	18.8308	0.677622	3.53077	18.5538	-118.5	49.5
1772	0.00769231	0.2	1.71538	13.4615	0.192308	1.70769	13.4538	-118.5	50.5
1773	0.00769231	0.0545455	0.784615	9.37692	0.0468531	0.776923	9.36923	-118.5	51.5
1774	0.0153846	0.0818182	0.330769	7.36923	0.0664336	0.315385	7.35385	-118.5	52.5
1775	0.0153846	0.1	0.430769	7.00769	0.0846154	0.415385	6.99231	-118.5	53.5
1776	0.0153846	0.209091	0.584615	6.92308	0.193706	0.569231	6.90769	-118.5	54.5
1777	0.0153846	0.236364	0.8	7.96923	0.220979	0.784615	7.95385	-118.5	55.5
1778	0.0384615	0.445455	1.25385	9.61538	0.406993	1.21538	9.57692	-118.5	56.5
1779	0.0769231	0.727273	2.06923	11.8462	0.65035	1.99231	11.7692	-118.5	57.5
1780	0.0923077	0.763636	2.26923	12.4154	0.671329	2.17692	12.3231	-118.5	58.5
1781	0.2	1.20909	2.53846	12.9846	1.00909	2.33846	12.7846	-118.5	59.5
1782	0.338462	1.40909	2.69231	12.7385	1.07063	2.35385	12.4	-118.5	60.5
1783	0.484615	1.41818	2.62308	12.2385	0.933566	2.13846	11.7538	-118.5	61.5
1784	0.753846	1.47273	2.66154	11.5385	0.718881	1.90769	10.7846	-118.5	62.5
1785	0.630769	1.13636	1.87692	9.28462	0.505594	1.24615	8.65385	-118.5	63.5
1786	0.4	0.809091	1.32308	7.11538	0.409091	0.923077	6.71538	-118.5	64.5
1787	0.284615	0.572727	0.961538	5.32308	0.288112	0.676923	5.03846	-118.5	65.5
1788	0.161538	0.336364	0.761538	3.73077	0.174825	0.6	3.56923	-118.5	66.5
1789	0.138462	0.272727	0.738462	3.16154	0.134266	0.6	3.02308	-118.5	67.5
1790	0.0923077	0.263636	0.715385	2.50769	0.171329	0.623077	2.41538	-118.5	68.5
1791	0.00769231	0.0818182	0.346154	1.39231	0.0741259	0.338462	1.38462	-118.5	69.5
1792	0.0153846	0.0272727	0.161538	0.961538	0.0118881	0.146154	0.946154	-118.5	70.5
1793	0.0153846	0.0181818	0.0846154	0.684615	0.0027972	0.0692308	0.669231	-118.5	71.5
1794	0.00769231	0	0.0461538	0.4	-0.00769231	0.0384615	0.392308	-118.5	72.5
1795	0	0	0.0461538	0.246154	0	0.0461538	0.246154	-118.5	73.5
1796	0	0	0	0.0692308	0	0	0.0692308	-118.5	74.5
1797	0	0	0	0.0230769	0	0	0.0230769	-118.5	75.5
1798	0	0	0	0	0	0	0	-118.5	76.5
1799	0	0	0	0	0	0	0	-118.5	77.5
1800	0	0	0	0	0	0	0	-118.5	78.5
1801	0	0	0	0	0	0	0	-119.5	-71.5
1802	0	0	0	0	0	0	0	-119.5	-72.5
1803	0	0	0	0	0	0	0	-119.5	-73.5
1804	0	0	0	0	0	0	0	-119.5	-74.5
1805	0	0	0	0	0	0	0	-119.5	-75.5
1806	0	0	0	0	0	0	0	-119.5	-76.5
1807	0	0	0	0	0	0	0	-119.5	-77.5
1808	0	0	0	0	0	0	0	-119.5	-78.5
1809	0	0	0	0	0	0	0	-119.5	-79.5
1810	0	0	0	0	0	0	0	-119.5	-80.5
1811	0	0	0	0	0	0	0	-119.5	-81.5
1812	0	0	0	0	0	0	0	-119.5	-82.5
1813	0	0	0	0	0	0	0	-119.5	-83.5
1814	0	0	0	0	0	0	0	-119.5	-84.5
1815	0	0	0	0	0	0	0	-119.5	-85.5
1816	0	0	0	0	0	0	0	-119.5	-86.5
1817	0	0	0	0	0	0	0	-119.5	-87.5
1818	0	0	0	0	0	0	0	-119.5	-88.5
1819	0	0	0	0.2	0	0	0.2	-119.5	31.5
1820	0	0	0	1.35	0	0	1.35	-119.5	32.5
1821	5.26154	11.7273	16.5923	41.2846	6.46573	11.3308	36.0231	-119.5	33.5
1822	12.2615	24.0182	31.5154	65.2615	11.7566	19.2538	53	-119.5	34.5
1823	19.8615	35.1091	46.4769	81.7462	15.2476	26.6154	61.8846	-119.5	35.5
1824	20.7308	36.4727	48.0846	80.3154	15.742	27.3538	59.5846	-119.5	36.5
1825	16.5846	31.3091	42.4692	72.6923	14.7245	25.8846	56.1077	-119.5	37.5
1826	10.2692	21.3364	34.3077	63.0538	11.0671	24.0385	52.7846	-119.5	38.5
1827	6.26154	13.6182	26.2923	54.3385	7.35664	20.0308	48.0769	-119.5	39.5
1828	4.29231	8.97273	20.8308	47.1077	4.68042	16.5385	42.8154	-119.5	40.5
1829	3.3	7.47273	18.5	43.1308	4.17273	15.2	39.8308	-119.5	41.5
1830	2.72308	6.81818	16.4462	40.8154	4.0951	13.7231	38.0923	-119.5	42.5
1831	2.34615	6.50909	14.9154	38.9154	4.16294	12.5692	36.5692	-119.5	43.5
1832	2.08462	5.8	13.5846	37.3154	3.71538	11.5	35.2308	-119.5	44.5
1833	2.26923	5.59091	13.0077	36.0308	3.32168	10.7385	33.7615	-119.5	45.5
1834	2.03077	4.78182	11.3615	33.2	2.75105	9.33077	31.1692	-119.5	46.5
1835	1.30769	3.45455	9.56923	29.1769	2.14685	8.26154	27.8692	-119.5	47.5
1836	0.738462	2.13636	6.73846	24.1231	1.3979	6	23.3846	-119.5	48.5
1837	0.253846	0.945455	3.72308	18.7308	0.691608	3.46923	18.4769	-119.5	49.5
1838	0.00769231	0.209091	1.65385	13.1846	0.201399	1.64615	13.1769	-119.5	50.5
1839	0.00769231	0.0545455	0.630769	8.99231	0.0468531	0.623077	8.98462	-119.5	51.5
1840	0	0.0363636	0.430769	7.70769	0.0363636	0.430769	7.70769	-119.5	52.5
1841	0.00769231	0.0818182	0.407692	6.97692	0.0741259	0.4	6.96923	-119.5	53.5
1842	0.00769231	0.145455	0.507692	6.67692	0.137762	0.5	6.66923	-119.5	54.5
1843	0.00769231	0.181818	0.576923	6.86154	0.174126	0.569231	6.85385	-119.5	55.5
1844	0.0153846	0.236364	0.838462	8.00769	0.220979	0.823077	7.99231	-119.5	56.5
1845	0.0230769	0.427273	1.52308	9.83077	0.404196	1.5	9.80769	-119.5	57.5
1846	0.0384615	0.545455	1.53077	9.99231	0.506993	1.49231	9.95385	-119.5	58.5
1847	0.0692308	0.790909	1.82308	10.7385	0.721678	1.75385	10.6692	-119.5	59.5
1848	0.184615	0.990909	1.83077	10.7308	0.806294	1.64615	10.5462	-119.5	60.5
1849	0.376923	1	1.83077	10.2923	0.623077	1.45385	9.91538	-119.5	61.5
1850	0.607692	1.14545	1.85385	9.95385	0.537762	1.24615	9.34615	-119.5	62.5
1851	0.630769	1.06364	1.49231	8.15385	0.432867	0.861538	7.52308	-119.5	63.5
1852	0.476923	0.763636	0.992308	6.25385	0.286713	0.515385	5.77692	-119.5	64.5
1853	0.230769	0.527273	0.746154	4.76923	0.296503	0.515385	4.53846	-119.5	65.5
1854	0.153846	0.345455	0.653846	3.46923	0.191608	0.5	3.31538	-119.5	66.5
1855	0.138462	0.254545	0.707692	3.07692	0.116084	0.569231	2.93846	-119.5	67.5
1856	0.0846154	0.209091	0.676923	2.49231	0.124476	0.592308	2.40769	-119.5	68.5
1857	0	0.0272727	0.184615	1.1	0.0272727	0.184615	1.1	-119.5	69.5
1858	0.00769231	0	0.0923077	0.807692	-0.00769231	0.0846154	0.8	-119.5	70.5
1859	0.00769231	0	0.0615385	0.584615	-0.00769231	0.0538462	0.576923	-119.5	71.5
1860	0	0	0.0230769	0.338462	0	0.0230769	0.338462	-119.5	72.5
1861	0	0	0.0461538	0.215385	0	0.0461538	0.215385	-119.5	73.5
1862	0	0	0	0.0692308	0	0	0.0692308	-119.5	74.5
1863	0	0	0	0.0153846	0	0	0.0153846	-119.5	75.5
1864	0	0	0	0	0	0	0	-119.5	76.5
1865	0	0	0	0	0	0	0	-119.5	77.5
1866	0	0	0	0	0	0	0	-119.5	78.5
1867	0	0	0	0	0	0	0	-12.5	-70.5
1868	0	0	0	0	0	0	0	-12.5	-71.5
1869	0	0	0	0	0	0	0	-12.5	-72.5
1870	0	0	0	0	0	0	0	-12.5	-73.5
1871	0	0	0	0	0	0	0	-12.5	-74.5
1872	0	0	0	0	0	0	0	-12.5	-75.5
1873	0	0	0	0	0	0	0	-12.5	-76.5
1874	0	0	0	0	0	0	0	-12.5	-77.5
1875	0	0	0	0	0	0	0	-12.5	-78.5
1876	0	0	0	0	0	0	0	-12.5	-79.5
1877	0	0	0	0	0	0	0	-12.5	-80.5
1878	0	0	0	0	0	0	0	-12.5	-81.5
1879	0	0	0	0	0	0	0	-12.5	-82.5
1880	0	0	0	0	0	0	0	-12.5	-83.5
1881	0	0	0	0	0	0	0	-12.5	-84.5
1882	0	0	0	0	0	0	0	-12.5	-85.5
1883	0	0	0	0	0	0	0	-12.5	-86.5
1884	0	0	0	0	0	0	0	-12.5	-87.5
1885	0	0	0	0	0	0	0	-12.5	-88.5
1886	96.5846	142.664	201.915	314.431	46.079	105.331	217.846	-12.5	10.5
1887	140.585	187.691	240.408	329.377	47.1063	99.8231	188.792	-12.5	11.5
1888	192.685	235.718	276.2	339.746	43.0336	83.5154	147.062	-12.5	12.5
1889	228.708	268.264	291.108	342.677	39.5559	62.4	113.969	-12.5	13.5
1890	240.223	276.082	293.577	342.785	35.8587	53.3538	102.562	-12.5	14.5
1891	241.423	274.491	291.162	339.985	33.0678	49.7385	98.5615	-12.5	15.5
1892	232.962	259.291	279.208	330.285	26.3294	46.2462	97.3231	-12.5	16.5
1893	222.462	243.736	264.262	315.692	21.2748	41.8	93.2308	-12.5	17.5
1894	207.769	228.709	245.362	295.308	20.9399	37.5923	87.5385	-12.5	18.5
1895	193.346	215.418	229.238	276.492	22.072	35.8923	83.1462	-12.5	19.5
1896	179.823	203.9	215.777	260.754	24.0769	35.9538	80.9308	-12.5	20.5
1897	166.208	192.755	202.438	246.685	26.5469	36.2308	80.4769	-12.5	21.5
1898	151.669	180.8	188.9	232.269	29.1308	37.2308	80.6	-12.5	22.5
1899	137.8	168.327	176.392	218.854	30.5273	38.5923	81.0538	-12.5	23.5
1900	120.877	152.409	159.977	202.738	31.5322	39.1	81.8615	-12.5	24.5
1901	98.5769	130.464	137.723	181.792	31.8867	39.1462	83.2154	-12.5	25.5
1902	71.1385	101.245	108.031	153.823	30.107	36.8923	82.6846	-12.5	26.5
1903	44.3	69.5364	72.3308	115.223	25.2364	28.0308	70.9231	-12.5	27.5
1904	13.2	20	29.2	47.85	6.8	16	34.65	-12.5	28.5
1905	0.65	2.05	5	13.7	1.4	4.35	13.05	-12.5	29.5
1906	80.45	169.4	259.2	364.4	88.95	178.75	283.95	-12.5	3.5
1907	0	0.3	1.4	6.5	0.3	1.4	6.5	-12.5	30.5
1908	0	0	0.45	2.45	0	0.45	2.45	-12.5	31.5
1909	0	0	0	0.8	0	0	0.8	-12.5	32.5
1910	81.5	171.45	269.15	364.8	89.95	187.65	283.3	-12.5	4.5
1911	62.15	147.85	258.4	364.45	85.7	196.25	302.3	-12.5	5.5
1912	0	0	0	0	0	0	0	-12.5	50.5
1913	0	0	0	0	0	0	0	-12.5	51.5
1914	0	0	0	0	0	0	0	-12.5	52.5
1915	0	0	0	0	0	0	0	-12.5	53.5
1916	0	0	0	0	0	0	0	-12.5	54.5
1917	0	0	0	0	0	0	0	-12.5	55.5
1918	53.5	115.7	222.6	361.1	62.2	169.1	307.6	-12.5	6.5
1919	0	0	0	0	0	0	0	-12.5	63.5
1920	0	0	0	0	0	0	0	-12.5	64.5
1921	0	0	0	0	0	0	0	-12.5	65.5
1922	51.6	90.5	133.9	328.9	38.9	82.3	277.3	-12.5	7.5
1923	0	0	0	0	0	0	0	-12.5	79.5
1924	49.9385	122.927	184.823	315.569	72.9888	134.885	265.631	-12.5	8.5
1925	0	0	0	0	0	0	0	-12.5	80.5
1926	0	0	0	0	0	0	0	-12.5	81.5
1927	0	0	0	0	0	0	0	-12.5	82.5
1928	0	0	0	0	0	0	0	-12.5	83.5
1929	0	0	0	0	0	0	0	-12.5	84.5
1930	64.6615	118.227	178.885	313.946	53.5657	114.223	249.285	-12.5	9.5
1931	0	0	0	0	0	0	0	-120.5	-71.5
1932	0	0	0	0	0	0	0	-120.5	-72.5
1933	0	0	0	0	0	0	0	-120.5	-73.5
1934	0	0	0	0	0	0	0	-120.5	-74.5
1935	0	0	0	0	0	0	0	-120.5	-75.5
1936	0	0	0	0	0	0	0	-120.5	-76.5
1937	0	0	0	0	0	0	0	-120.5	-77.5
1938	0	0	0	0	0	0	0	-120.5	-78.5
1939	0	0	0	0	0	0	0	-120.5	-79.5
1940	0	0	0	0	0	0	0	-120.5	-80.5
1941	0	0	0	0	0	0	0	-120.5	-81.5
1942	0	0	0	0	0	0	0	-120.5	-82.5
1943	0	0	0	0	0	0	0	-120.5	-83.5
1944	0	0	0	0	0	0	0	-120.5	-84.5
1945	0	0	0	0	0	0	0	-120.5	-85.5
1946	0	0	0	0	0	0	0	-120.5	-86.5
1947	0	0	0	0	0	0	0	-120.5	-87.5
1948	0	0	0	0	0	0	0	-120.5	-88.5
1949	0	0	0	0.15	0	0	0.15	-120.5	32.5
1950	0	0.05	0.25	1.95	0.05	0.25	1.95	-120.5	33.5
1951	2.1	3.25	7.3	17.6	1.15	5.2	15.5	-120.5	34.5
1952	8.17692	14.4636	20.0923	52.4077	6.28671	11.9154	44.2308	-120.5	35.5
1953	12.2769	22.2455	31.4231	67.5462	9.96853	19.1462	55.2692	-120.5	36.5
1954	13.7692	26.0182	36.3769	69.4923	12.249	22.6077	55.7231	-120.5	37.5
1955	10.5769	20.4727	32.6846	64	9.8958	22.1077	53.4231	-120.5	38.5
1956	7.24615	14.0727	26.3692	56.3769	6.82657	19.1231	49.1308	-120.5	39.5
1957	5.12308	9.82727	21.2846	47.9538	4.7042	16.1615	42.8308	-120.5	40.5
1958	3.56154	7.6	18.1154	43.3615	4.03846	14.5538	39.8	-120.5	41.5
1959	2.76154	6.44545	15.4231	40.1462	3.68392	12.6615	37.3846	-120.5	42.5
1960	2.28462	6.34545	14.0231	37.7538	4.06084	11.7385	35.4692	-120.5	43.5
1961	2.02308	6.01818	12.8	35.7846	3.9951	10.7769	33.7615	-120.5	44.5
1962	2.08462	5.85455	12.1	34.3308	3.76993	10.0154	32.2462	-120.5	45.5
1963	1.60769	4.8	10.4923	31.9769	3.19231	8.88462	30.3692	-120.5	46.5
1964	1.18462	3.13636	8.64615	28.6923	1.95175	7.46154	27.5077	-120.5	47.5
1965	0.684615	2.00909	6.16923	23.6615	1.32448	5.48462	22.9769	-120.5	48.5
1966	0.223077	0.963636	3.47692	18.3769	0.740559	3.25385	18.1538	-120.5	49.5
1967	0.0230769	0.290909	1.73846	13.3308	0.267832	1.71538	13.3077	-120.5	50.5
1968	0	0.0454545	0.738462	9.05385	0.0454545	0.738462	9.05385	-120.5	51.5
1969	0	0.0181818	0.484615	7.76154	0.0181818	0.484615	7.76154	-120.5	52.5
1970	0	0.0454545	0.446154	7	0.0454545	0.446154	7	-120.5	53.5
1971	0.00769231	0.0545455	0.5	6.5	0.0468531	0.492308	6.49231	-120.5	54.5
1972	0	0.118182	0.446154	6.16923	0.118182	0.446154	6.16923	-120.5	55.5
1973	0	0.172727	0.492308	6.37692	0.172727	0.492308	6.37692	-120.5	56.5
1974	0	0.227273	0.846154	7.17692	0.227273	0.846154	7.17692	-120.5	57.5
1975	0.00769231	0.3	1.01538	7.52308	0.292308	1.00769	7.51538	-120.5	58.5
1976	0.0230769	0.490909	1.18462	8.07692	0.467832	1.16154	8.05385	-120.5	59.5
1977	0.0615385	0.572727	1.2	8.06154	0.511189	1.13846	8	-120.5	60.5
1978	0.161538	0.672727	1.03846	7.94615	0.511189	0.876923	7.78462	-120.5	61.5
1979	0.346154	0.763636	1.16923	7.60769	0.417483	0.823077	7.26154	-120.5	62.5
1980	0.469231	0.727273	1.03846	6.73077	0.258042	0.569231	6.26154	-120.5	63.5
1981	0.3	0.536364	0.7	5.23846	0.236364	0.4	4.93846	-120.5	64.5
1982	0.161538	0.4	0.546154	3.87692	0.238462	0.384615	3.71538	-120.5	65.5
1983	0.138462	0.3	0.553846	3.16154	0.161538	0.415385	3.02308	-120.5	66.5
1984	0.169231	0.290909	0.684615	3.1	0.121678	0.515385	2.93077	-120.5	67.5
1985	0.0769231	0.209091	0.615385	2.50769	0.132168	0.538462	2.43077	-120.5	68.5
1986	0	0	0.107692	1.01538	0	0.107692	1.01538	-120.5	69.5
1987	0	0	0.0538462	0.746154	0	0.0538462	0.746154	-120.5	70.5
1988	0	0	0.0538462	0.584615	0	0.0538462	0.584615	-120.5	71.5
1989	0	0	0.0230769	0.330769	0	0.0230769	0.330769	-120.5	72.5
1990	0	0	0.0384615	0.184615	0	0.0384615	0.184615	-120.5	73.5
1991	0	0	0	0.0615385	0	0	0.0615385	-120.5	74.5
1992	0	0	0	0.00769231	0	0	0.00769231	-120.5	75.5
1993	0	0	0	0	0	0	0	-120.5	76.5
1994	0	0	0	0	0	0	0	-120.5	77.5
1995	0	0	0	0	0	0	0	-120.5	78.5
1996	0	0	0	0	0	0	0	-121.5	-71.5
1997	0	0	0	0	0	0	0	-121.5	-72.5
1998	0	0	0	0	0	0	0	-121.5	-73.5
1999	0	0	0	0	0	0	0	-121.5	-74.5
[truncated: 28,158 more rows]

## Sheet: Solar Radiation Lower Threshold
	historicalYrs10	rcp26Yrs10	rcp45Yrs10	rcp85Yrs10	ABSRCP26	ABSRCP45	ABSRCP85	x	y
1	232.4	235.78	238.333	244.617	3.38	5.93333	12.2167	-0.5	-68.5
2	223.383	226.18	227.35	231.3	2.79667	3.96667	7.91667	-0.5	-69.5
3	220.3	220.3	223.5	225.277	0	3.2	4.97692	-0.5	-70.5
4	217.292	217.109	219.577	219.962	-0.183217	2.28462	2.66923	-0.5	-71.5
5	215.569	215.818	217.454	217.808	0.248951	1.88462	2.23846	-0.5	-72.5
6	215.338	215.909	216.938	217.823	0.570629	1.6	2.48462	-0.5	-73.5
7	215.992	216.791	217.554	218.262	0.798601	1.56154	2.26923	-0.5	-74.5
8	217.323	218.064	218.731	219.831	0.740559	1.40769	2.50769	-0.5	-75.5
9	219.662	220.509	220.946	221.769	0.847552	1.28462	2.10769	-0.5	-76.5
10	222.146	222.727	223.469	223.754	0.581119	1.32308	1.60769	-0.5	-77.5
11	224.215	224.918	225.662	225.754	0.702797	1.44615	1.53846	-0.5	-78.5
12	226.077	226.936	227.477	227.592	0.859441	1.4	1.51538	-0.5	-79.5
13	227.854	228.3	228.954	229.169	0.446154	1.1	1.31538	-0.5	-80.5
14	228.985	229.545	230.177	230.585	0.560839	1.19231	1.6	-0.5	-81.5
15	229.854	230.482	230.785	231.285	0.627972	0.930769	1.43077	-0.5	-82.5
16	230.215	230.745	231.177	231.654	0.53007	0.961538	1.43846	-0.5	-83.5
17	230.508	230.882	231.423	231.823	0.374126	0.915385	1.31538	-0.5	-84.5
18	230.608	231.055	231.408	231.962	0.446853	0.8	1.35385	-0.5	-85.5
19	230.831	231.373	231.3	232.085	0.541958	0.469231	1.25385	-0.5	-86.5
20	230.923	231.645	231.523	232.331	0.722378	0.6	1.40769	-0.5	-87.5
21	231.415	232.036	232.092	232.677	0.620979	0.676923	1.26154	-0.5	-88.5
22	39.8	40.1	39.25	39.75	0.3	-0.55	-0.05	-0.5	1.5
23	20.6231	22.4364	18.3615	18.5308	1.81329	-2.26154	-2.09231	-0.5	10.5
24	15.4769	17.5091	14.6308	14.4231	2.03217	-0.846154	-1.05385	-0.5	11.5
25	12.5538	15.1455	12.6615	13.2308	2.59161	0.107692	0.676923	-0.5	12.5
26	8.63846	10.7727	8.98462	9.50769	2.13427	0.346154	0.869231	-0.5	13.5
27	6.08462	7.87273	6.46923	7.02308	1.78811	0.384615	0.938462	-0.5	14.5
28	5.23077	6.50909	5.62308	6.53846	1.27832	0.392308	1.30769	-0.5	15.5
29	3.62308	4.64545	4.07692	4.52308	1.02238	0.453846	0.9	-0.5	16.5
30	3.86154	4.64545	4.03846	4.36923	0.783916	0.176923	0.507692	-0.5	17.5
31	3.84615	4.45455	3.96923	4.01538	0.608392	0.123077	0.169231	-0.5	18.5
32	3.79231	4.21818	3.56154	3.48462	0.425874	-0.230769	-0.307692	-0.5	19.5
33	42.5	45.7	44	43.3	3.2	1.5	0.8	-0.5	2.5
34	4.13846	4.5	3.71538	3.92308	0.361538	-0.423077	-0.215385	-0.5	20.5
35	4.55385	4.49091	4.18462	4.44615	-0.0629371	-0.369231	-0.107692	-0.5	21.5
36	4.50769	4.38182	4.26923	4.07692	-0.125874	-0.238462	-0.430769	-0.5	22.5
37	5.14615	5.35455	5	5.10769	0.208392	-0.146154	-0.0384615	-0.5	23.5
38	5.19231	5.24545	5.13846	5.06154	0.0531469	-0.0538462	-0.130769	-0.5	24.5
39	5.72308	6.08182	5.40769	5.39231	0.358741	-0.315385	-0.330769	-0.5	25.5
40	7.06154	7.24545	6.39231	6.30769	0.183916	-0.669231	-0.753846	-0.5	26.5
41	7.73846	7.99091	6.77692	6.59231	0.252448	-0.961538	-1.14615	-0.5	27.5
42	8.85385	9.07273	7.74615	7.65385	0.218881	-1.10769	-1.2	-0.5	28.5
43	11.1077	11.2	10.2538	9.64615	0.0923077	-0.853846	-1.46154	-0.5	29.5
44	41.9	44	42.85	41.55	2.1	0.95	-0.35	-0.5	3.5
45	15.1692	14.9091	14.2077	12.4615	-0.26014	-0.961538	-2.70769	-0.5	30.5
46	23.3692	23.1545	22.1231	18.5769	-0.214685	-1.24615	-4.79231	-0.5	31.5
47	35.5615	34.8364	33.1077	28.0692	-0.725175	-2.45385	-7.49231	-0.5	32.5
48	52.1538	50.6182	47.6538	40.9385	-1.53566	-4.5	-11.2154	-0.5	33.5
49	69.6308	67.1727	65.2077	57.2769	-2.45804	-4.42308	-12.3538	-0.5	34.5
50	88.3308	83.9364	82.9385	76.7077	-4.39441	-5.39231	-11.6231	-0.5	35.5
51	99.3462	95.0091	94.9231	89.4154	-4.33706	-4.42308	-9.93077	-0.5	36.5
52	107.569	103.082	102.515	98.7385	-4.48741	-5.05385	-8.83077	-0.5	37.5
53	114.608	111.818	109.492	106.485	-2.78951	-5.11538	-8.12308	-0.5	38.5
54	124.015	120.991	118.4	115.177	-3.02448	-5.61538	-8.83846	-0.5	39.5
55	24.9	25.8909	22.4462	23.2385	0.990909	-2.45385	-1.66154	-0.5	4.5
56	135.754	132.655	129.346	125.777	-3.0993	-6.40769	-9.97692	-0.5	40.5
57	148.069	143.9	140.331	136.377	-4.16923	-7.73846	-11.6923	-0.5	41.5
58	161.446	156.209	152.723	146.962	-5.23706	-8.72308	-14.4846	-0.5	42.5
59	172.815	166.509	163.115	157.431	-6.30629	-9.7	-15.3846	-0.5	43.5
60	178.008	173.618	169.746	165.285	-4.38951	-8.26154	-12.7231	-0.5	44.5
61	183.438	180.964	175.731	172.215	-2.47483	-7.70769	-11.2231	-0.5	45.5
62	187.908	185.118	181.192	177.146	-2.78951	-6.71538	-10.7615	-0.5	46.5
63	192.946	190.436	186.646	181.962	-2.50979	-6.3	-10.9846	-0.5	47.5
64	199.669	197.136	192.108	188.362	-2.53287	-7.56154	-11.3077	-0.5	48.5
65	204.185	201.327	196.438	193.131	-2.85734	-7.74615	-11.0538	-0.5	49.5
66	23.2462	25.0091	22.1538	23.1692	1.76294	-1.09231	-0.0769231	-0.5	5.5
67	208.754	203.673	200.746	196.685	-5.08112	-8.00769	-12.0692	-0.5	50.5
68	214.331	209.055	206.177	201.654	-5.27622	-8.15385	-12.6769	-0.5	51.5
69	216.646	210.936	208.692	204.846	-5.70979	-7.95385	-11.8	-0.5	52.5
70	219.431	213.682	211.615	208.462	-5.74895	-7.81538	-10.9692	-0.5	53.5
71	210.95	206.25	203.2	205.85	-4.7	-7.75	-5.1	-0.5	54.5
72	216.55	210.9	209.7	211.9	-5.65	-6.85	-4.65	-0.5	55.5
73	219.85	214.25	214.8	217.2	-5.6	-5.05	-2.65	-0.5	56.5
74	227.1	219.95	219.9	222.75	-7.15	-7.2	-4.35	-0.5	57.5
75	232.2	227.05	225.8	231.15	-5.15	-6.4	-1.05	-0.5	58.5
76	238	235.85	234	239.35	-2.15	-4	1.35	-0.5	59.5
77	28.8538	31.4909	27.0385	29.0692	2.63706	-1.81538	0.215385	-0.5	6.5
78	243.25	241.25	238.05	245.8	-2	-5.2	2.55	-0.5	60.5
79	249.1	247.35	242.85	251.9	-1.75	-6.25	2.8	-0.5	61.5
80	254.35	252.15	248.8	256.4	-2.2	-5.55	2.05	-0.5	62.5
81	28.7615	31.1818	26.8154	28.3538	2.42028	-1.94615	-0.407692	-0.5	7.5
82	27.3077	29.4818	25.0923	25.5077	2.17413	-2.21538	-1.8	-0.5	8.5
83	25.1385	27.2273	23.1154	23.0692	2.08881	-2.02308	-2.06923	-0.5	9.5
84	232.95	235.9	238.717	245.533	2.95	5.76667	12.5833	-1.5	-68.5
85	224.283	227.02	228.017	231.95	2.73667	3.73333	7.66667	-1.5	-69.5
86	220.9	220.782	223.915	225.808	-0.118182	3.01538	4.90769	-1.5	-70.5
87	217.585	217.455	220.169	220.592	-0.13007	2.58462	3.00769	-1.5	-71.5
88	215.969	216.136	217.838	218.554	0.167133	1.86923	2.58462	-1.5	-72.5
89	215.723	216.173	217.485	218.262	0.44965	1.76154	2.53846	-1.5	-73.5
90	216.354	216.964	217.915	218.777	0.60979	1.56154	2.42308	-1.5	-74.5
91	217.546	218.182	219.162	220.1	0.635664	1.61538	2.55385	-1.5	-75.5
92	219.885	220.673	221.231	221.815	0.788112	1.34615	1.93077	-1.5	-76.5
93	222.238	222.936	223.577	223.946	0.697902	1.33846	1.70769	-1.5	-77.5
94	224.492	225.118	225.862	225.808	0.625874	1.36923	1.31538	-1.5	-78.5
95	226.4	227.082	227.562	227.677	0.681818	1.16154	1.27692	-1.5	-79.5
96	227.915	228.327	229.008	229.285	0.411888	1.09231	1.36923	-1.5	-80.5
97	229.085	229.627	230.246	230.7	0.542657	1.16154	1.61538	-1.5	-81.5
98	229.892	230.491	230.823	231.285	0.598601	0.930769	1.39231	-1.5	-82.5
99	230.285	230.809	231.231	231.738	0.524476	0.946154	1.45385	-1.5	-83.5
100	230.562	230.918	231.5	231.938	0.356643	0.938462	1.37692	-1.5	-84.5
101	230.623	231.073	231.415	232.031	0.44965	0.792308	1.40769	-1.5	-85.5
102	230.9	231.336	231.338	232.115	0.436364	0.438462	1.21538	-1.5	-86.5
103	231.023	231.718	231.546	232.338	0.695105	0.523077	1.31538	-1.5	-87.5
104	231.438	232.1	232.069	232.715	0.661538	0.630769	1.27692	-1.5	-88.5
105	38.4	40.7	38.5	39.95	2.3	0.1	1.55	-1.5	1.5
106	20.7692	22.7909	19.2538	18.7	2.02168	-1.51538	-2.06923	-1.5	10.5
107	16.2154	17.4636	15.3462	14.7308	1.24825	-0.869231	-1.48462	-1.5	11.5
108	12.7538	15.0636	12.9769	13.0154	2.30979	0.223077	0.261538	-1.5	12.5
109	9.37692	11.0273	9.41538	9.58462	1.65035	0.0384615	0.207692	-1.5	13.5
110	6.55385	8.31818	6.8	7.17692	1.76434	0.246154	0.623077	-1.5	14.5
111	5.53846	6.86364	5.9	6.42308	1.32517	0.361538	0.884615	-1.5	15.5
112	4.2	5.04545	4.32308	4.51538	0.845455	0.123077	0.315385	-1.5	16.5
113	4.44615	4.72727	4.25385	4.24615	0.281119	-0.192308	-0.2	-1.5	17.5
114	4.20769	4.48182	3.98462	3.88462	0.274126	-0.223077	-0.323077	-1.5	18.5
115	4.06923	4.65455	3.77692	3.57692	0.585315	-0.292308	-0.492308	-1.5	19.5
116	42.4	45.35	44	42.95	2.95	1.6	0.55	-1.5	2.5
117	4.5	4.68182	4.04615	4.07692	0.181818	-0.453846	-0.423077	-1.5	20.5
118	4.88462	4.60909	4.58462	4.46154	-0.275524	-0.3	-0.423077	-1.5	21.5
119	4.78462	4.67273	4.40769	4.4	-0.111888	-0.376923	-0.384615	-1.5	22.5
120	5.43077	5.42727	5.18462	5.2	-0.0034965	-0.246154	-0.230769	-1.5	23.5
121	5.40769	5.55455	5.28462	5.22308	0.146853	-0.123077	-0.184615	-1.5	24.5
122	5.96154	6.17273	5.62308	5.59231	0.211189	-0.338462	-0.369231	-1.5	25.5
123	7.03846	7.24545	6.6	6.38462	0.206993	-0.438462	-0.653846	-1.5	26.5
124	7.76154	7.86364	6.86923	6.93846	0.102098	-0.892308	-0.823077	-1.5	27.5
125	8.84615	9.13636	7.79231	8.00769	0.29021	-1.05385	-0.838462	-1.5	28.5
126	11.3769	11.4909	10.5769	9.91538	0.113986	-0.8	-1.46154	-1.5	29.5
127	41.65	43.85	42.3	41.55	2.2	0.65	-0.1	-1.5	3.5
128	15.6462	15.6636	14.5923	12.8154	0.0174825	-1.05385	-2.83077	-1.5	30.5
129	24.3769	24.2091	22.9231	18.6923	-0.167832	-1.45385	-5.68462	-1.5	31.5
130	37.5462	36.7727	34.2	28.8923	-0.773427	-3.34615	-8.65385	-1.5	32.5
131	53.6231	51.5636	48.5615	41.0846	-2.05944	-5.06154	-12.5385	-1.5	33.5
132	70.7	67.4273	64.6692	56.7923	-3.27273	-6.03077	-13.9077	-1.5	34.5
133	87.8923	83.1455	81.7769	75.6692	-4.74685	-6.11538	-12.2231	-1.5	35.5
134	99.0077	94.7182	93.8231	88.9154	-4.28951	-5.18462	-10.0923	-1.5	36.5
135	106.731	103.2	101.738	97.5	-3.53077	-4.99231	-9.23077	-1.5	37.5
136	114.2	112.764	108.777	105.208	-1.43636	-5.42308	-8.99231	-1.5	38.5
137	124.608	122.673	118.754	114.938	-1.93497	-5.85385	-9.66923	-1.5	39.5
138	24.7385	26.1636	22.7154	23.1385	1.42517	-2.02308	-1.6	-1.5	4.5
139	137.954	135.173	131.015	126	-2.78112	-6.93846	-11.9538	-1.5	40.5
140	151.277	146.636	142.792	137.923	-4.64056	-8.48462	-13.3538	-1.5	41.5
141	164.123	157.273	154.669	148.262	-6.85035	-9.45385	-15.8615	-1.5	42.5
142	173.838	166.882	163.677	157.9	-6.95664	-10.1615	-15.9385	-1.5	43.5
143	177.769	172.318	169.808	164.992	-5.45105	-7.96154	-12.7769	-1.5	44.5
144	181.954	178.427	174.915	171.523	-3.52657	-7.03846	-10.4308	-1.5	45.5
145	186.869	183.509	180.546	176.177	-3.36014	-6.32308	-10.6923	-1.5	46.5
146	193.046	189.627	186.146	182.231	-3.41888	-6.9	-10.8154	-1.5	47.5
147	199.931	196.491	192.738	189.231	-3.43986	-7.19231	-10.7	-1.5	48.5
148	204.469	201	197.631	193.685	-3.46923	-6.83846	-10.7846	-1.5	49.5
149	24.0154	25.4182	23.0538	24.2538	1.4028	-0.961538	0.238462	-1.5	5.5
150	209.138	204.073	201.623	197.062	-5.06573	-7.51538	-12.0769	-1.5	50.5
151	215.115	209.573	207.538	202.3	-5.54266	-7.57692	-12.8154	-1.5	51.5
152	219.638	213.236	211.554	207.185	-6.4021	-8.08462	-12.4538	-1.5	52.5
153	224.069	217.382	215.608	211.992	-6.68741	-8.46154	-12.0769	-1.5	53.5
154	227.685	222.636	220.923	217.954	-5.04825	-6.76154	-9.73077	-1.5	54.5
155	231.385	226.536	225.323	223.3	-4.84825	-6.06154	-8.08462	-1.5	55.5
156	225.2	218.85	219.85	221.55	-6.35	-5.35	-3.65	-1.5	56.5
157	230	222.3	224.2	227.2	-7.7	-5.8	-2.8	-1.5	57.5
158	233.75	227.5	229.2	233.9	-6.25	-4.55	0.15	-1.5	58.5
159	238.8	236.35	234.5	241.8	-2.45	-4.3	3	-1.5	59.5
160	29.3692	32.4182	28.6154	30.6846	3.04895	-0.753846	1.31538	-1.5	6.5
161	244.7	240.9	239.55	247.85	-3.8	-5.15	3.15	-1.5	60.5
162	250.35	247.8	245.4	253.45	-2.55	-4.95	3.1	-1.5	61.5
163	255.35	253.75	250.35	256.2	-1.6	-5	0.85	-1.5	62.5
164	28.8	31.8182	27.8538	29.5154	3.01818	-0.946154	0.715385	-1.5	7.5
165	27.6385	30.3273	26.2462	26.3	2.68881	-1.39231	-1.33846	-1.5	8.5
166	25.2846	27.6091	23.7923	23.2538	2.32448	-1.49231	-2.03077	-1.5	9.5
167	236.5	241.4	244.35	252.4	4.9	7.85	15.9	-10.5	-68.5
168	233.25	238.25	241.95	247.9	5	8.7	14.65	-10.5	-69.5
169	230.55	233.5	237.2	240.25	2.95	6.65	9.7	-10.5	-70.5
170	224.769	224.555	228.146	231.5	-0.214685	3.37692	6.73077	-10.5	-71.5
171	221.085	221.355	224.038	225.662	0.26993	2.95385	4.57692	-10.5	-72.5
172	219.615	219.818	222.077	223.323	0.202797	2.46154	3.70769	-10.5	-73.5
173	219.962	220.473	222.162	223.092	0.511189	2.2	3.13077	-10.5	-74.5
174	221.315	221.691	222.708	223.692	0.375524	1.39231	2.37692	-10.5	-75.5
175	222.669	223.145	223.762	225.1	0.476224	1.09231	2.43077	-10.5	-76.5
176	224.177	224.664	225.531	226.3	0.486713	1.35385	2.12308	-10.5	-77.5
177	226.177	226.309	227.177	227.877	0.132168	1	1.7	-10.5	-78.5
178	227.669	227.9	228.931	228.923	0.230769	1.26154	1.25385	-10.5	-79.5
179	228.6	229.118	229.854	230.177	0.518182	1.25385	1.57692	-10.5	-80.5
180	229.892	230	230.692	231.238	0.107692	0.8	1.34615	-10.5	-81.5
181	230.431	230.873	231.369	231.9	0.441958	0.938462	1.46923	-10.5	-82.5
182	230.762	231.127	231.669	232.154	0.365734	0.907692	1.39231	-10.5	-83.5
183	230.9	231.282	231.846	232.346	0.381818	0.946154	1.44615	-10.5	-84.5
184	230.992	231.327	231.723	232.454	0.334965	0.730769	1.46154	-10.5	-85.5
185	231.162	231.682	231.562	232.446	0.52028	0.4	1.28462	-10.5	-86.5
186	231.369	231.882	231.769	232.377	0.512587	0.4	1.00769	-10.5	-87.5
187	231.623	232.209	232.146	232.731	0.586014	0.523077	1.10769	-10.5	-88.5
188	25.7	28.45	27.75	32.2	2.75	2.05	6.5	-10.5	1.5
189	32.8308	35.7182	30.2077	28.0846	2.88741	-2.62308	-4.74615	-10.5	10.5
190	23.0538	25.8636	21.5	21.0385	2.80979	-1.55385	-2.01538	-10.5	11.5
191	17.7462	21.3545	17.3231	17.3	3.60839	-0.423077	-0.446154	-10.5	12.5
192	12.8615	15.4	12.7615	13.0538	2.53846	-0.1	0.192308	-10.5	13.5
193	9.26154	11.6364	9.98462	10.1231	2.37483	0.723077	0.861538	-10.5	14.5
194	7.93846	9.89091	8.82308	9.13077	1.95245	0.884615	1.19231	-10.5	15.5
195	5.77692	7.01818	6.39231	6.73077	1.24126	0.615385	0.953846	-10.5	16.5
196	5.88462	6.78182	6.04615	6.16923	0.897203	0.161538	0.284615	-10.5	17.5
197	5.22308	5.96364	5.39231	5.3	0.740559	0.169231	0.0769231	-10.5	18.5
198	4.69231	5.55455	4.95385	5.14615	0.862238	0.261538	0.453846	-10.5	19.5
199	32.7	34.45	36.55	39.2	1.75	3.85	6.5	-10.5	2.5
200	5.09231	5.44545	5.13077	5.23077	0.353147	0.0384615	0.138462	-10.5	20.5
201	5.51538	5.35455	5.17692	5.63846	-0.160839	-0.338462	0.123077	-10.5	21.5
202	5.18462	5.14545	4.9	5.19231	-0.0391608	-0.284615	0.00769231	-10.5	22.5
203	6.04615	5.88182	5.38462	5.86154	-0.164336	-0.661538	-0.184615	-10.5	23.5
204	6.39231	5.77273	5.43077	5.91538	-0.61958	-0.961538	-0.476923	-10.5	24.5
205	7.19231	6.40909	5.94615	6.43077	-0.783217	-1.24615	-0.761538	-10.5	25.5
206	8.60769	7.85455	7.16154	7.88462	-0.753147	-1.44615	-0.723077	-10.5	26.5
207	10.4769	9.62727	8.73846	9.13077	-0.84965	-1.73846	-1.34615	-10.5	27.5
208	15.3462	14.7182	12.4462	12.1	-0.627972	-2.9	-3.24615	-10.5	28.5
209	22.3154	21.0455	18.1077	16.6615	-1.26993	-4.20769	-5.65385	-10.5	29.5
210	39	43.9	46.1	47.35	4.9	7.1	8.35	-10.5	3.5
211	29.4308	28.0182	24.7	21.6692	-1.41259	-4.73077	-7.76154	-10.5	30.5
212	39.2	37.5545	34.6538	29.8769	-1.64545	-4.54615	-9.32308	-10.5	31.5
213	47.3	51.85	49.4	47.45	4.55	2.1	0.15	-10.5	32.5
214	62	64.55	64.5	62.75	2.55	2.5	0.75	-10.5	33.5
215	76.6	79.35	77.9	78.25	2.75	1.3	1.65	-10.5	34.5
216	90.5	91.85	90.5	90.5	1.35	0	0	-10.5	35.5
217	100.65	102.3	100.5	97.8	1.65	-0.15	-2.85	-10.5	36.5
218	111.45	113.65	111.45	108.2	2.2	0	-3.25	-10.5	37.5
219	125.638	123.482	119.677	114.777	-2.15664	-5.96154	-10.8615	-10.5	38.5
220	134.8	132.991	128.969	123.723	-1.80909	-5.83077	-11.0769	-10.5	39.5
221	50.65	51.75	52.25	53.15	1.1	1.6	2.5	-10.5	4.5
222	139.05	137.8	139.5	130.55	-1.25	0.45	-8.5	-10.5	40.5
223	149.4	144.75	145.8	139.05	-4.65	-3.6	-10.35	-10.5	41.5
224	158.95	152.95	154.5	148.85	-6	-4.45	-10.1	-10.5	42.5
225	205.7	197.7	198.75	202.2	-8	-6.95	-3.5	-10.5	49.5
226	52.05	51.4	50.8	55.6	-0.65	-1.25	3.55	-10.5	5.5
227	210	203.2	206	208.85	-6.8	-4	-1.15	-10.5	50.5
228	213.45	207.55	210.65	214.95	-5.9	-2.8	1.5	-10.5	51.5
229	216.8	211.8	214.6	219.55	-5	-2.2	2.75	-10.5	52.5
230	220.95	216.6	219.3	223.2	-4.35	-1.65	2.25	-10.5	53.5
231	225.15	220.65	223.9	229.5	-4.5	-1.25	4.35	-10.5	54.5
232	228.4	224.2	228.7	234.45	-4.2	0.3	6.05	-10.5	55.5
233	231.3	227.75	230.75	239.9	-3.55	-0.55	8.6	-10.5	56.5
234	58.75	55.2	56.55	64.45	-3.55	-2.2	5.7	-10.5	6.5
235	52.6462	58.6182	50.2231	53.5769	5.97203	-2.42308	0.930769	-10.5	7.5
236	50.0846	54.7545	46.9846	46.2923	4.66993	-3.1	-3.79231	-10.5	8.5
237	252.25	256.2	261.65	275.7	3.95	9.4	23.45	-10.5	81.5
238	252.3	254.15	260	273.8	1.85	7.7	21.5	-10.5	82.5
239	252.8	254.7	261.05	275.75	1.9	8.25	22.95	-10.5	83.5
240	45.1769	47.9727	40.9846	38.5308	2.7958	-4.19231	-6.64615	-10.5	9.5
241	252.45	263	265.6	281.65	10.55	13.15	29.2	-100.5	-68.5
242	249.25	258.3	261.4	280.8	9.05	12.15	31.55	-100.5	-69.5
243	245.5	252.95	254.15	274.5	7.45	8.65	29	-100.5	-70.5
244	241.2	243.48	247.633	258.033	2.28	6.43333	16.8333	-100.5	-71.5
245	234.067	232.66	237.333	245.183	-1.40667	3.26667	11.1167	-100.5	-72.5
246	232.577	232.691	234.8	239.708	0.113986	2.22308	7.13077	-100.5	-73.5
247	230.692	230.718	232.554	236.085	0.0258741	1.86154	5.39231	-100.5	-74.5
248	230.246	230.464	231.823	234.3	0.217483	1.57692	4.05385	-100.5	-75.5
249	231.062	231.236	231.938	234.131	0.174825	0.876923	3.06923	-100.5	-76.5
250	231.9	231.945	232.315	234.4	0.0454545	0.415385	2.5	-100.5	-77.5
251	232.308	232.564	232.492	234.323	0.255944	0.184615	2.01538	-100.5	-78.5
252	232.715	233.273	233.254	234.592	0.557343	0.538462	1.87692	-100.5	-79.5
253	233.546	233.991	234.2	235.085	0.444755	0.653846	1.53846	-100.5	-80.5
254	234.038	234.782	235	235.808	0.743357	0.961538	1.76923	-100.5	-81.5
255	235.062	235.455	235.708	236.592	0.393007	0.646154	1.53077	-100.5	-82.5
256	235.508	235.691	235.638	236.777	0.183217	0.130769	1.26923	-100.5	-83.5
257	235.377	235.673	235.354	236.631	0.295804	-0.0230769	1.25385	-100.5	-84.5
258	235.146	235.3	235.123	236.308	0.153846	-0.0230769	1.16154	-100.5	-85.5
259	234.662	235.018	234.462	235.592	0.356643	-0.2	0.930769	-100.5	-86.5
260	234.169	234.491	234.069	235.031	0.321678	-0.1	0.861538	-100.5	-87.5
261	233.431	233.909	233.423	234.077	0.478322	-0.00769231	0.646154	-100.5	-88.5
262	30.25	27.2	22.3	19.45	-3.05	-7.95	-10.8	-100.5	15.5
263	30.5	28	22.9	22.45	-2.5	-7.6	-8.05	-100.5	16.5
264	31.75	28.85	24.45	23.35	-2.9	-7.3	-8.4	-100.5	17.5
265	29.7769	31.4091	26.1846	23.0615	1.63217	-3.59231	-6.71538	-100.5	18.5
266	42.4308	43.2636	36.0462	30.2615	0.832867	-6.38462	-12.1692	-100.5	19.5
267	56.9615	56.7636	47.4692	41.4692	-0.197902	-9.49231	-15.4923	-100.5	20.5
268	65.3308	64.3182	54.3	47.7692	-1.01259	-11.0308	-17.5615	-100.5	21.5
269	65.6308	64.9182	55.5	49.7385	-0.712587	-10.1308	-15.8923	-100.5	22.5
270	66.4077	66.6	57.0769	51.7	0.192308	-9.33077	-14.7077	-100.5	23.5
271	64.5308	63.9727	55.1692	50.4846	-0.558042	-9.36154	-14.0462	-100.5	24.5
272	62.4462	60.3182	54.7692	50.1154	-2.12797	-7.67692	-12.3308	-100.5	25.5
273	62.3231	57.4636	54.7923	50.3	-4.85944	-7.53077	-12.0231	-100.5	26.5
274	63.3615	56.5636	55.7077	51.8308	-6.7979	-7.65385	-11.5308	-100.5	27.5
275	62.5846	55.2727	55.9231	51.3385	-7.31189	-6.66154	-11.2462	-100.5	28.5
276	62	54.9455	55.3308	51.3462	-7.05455	-6.66923	-10.6538	-100.5	29.5
277	61.0154	54.1636	54.9077	50.7692	-6.85175	-6.10769	-10.2462	-100.5	30.5
278	61.2077	54.0455	55.3077	52.1615	-7.16224	-5.9	-9.04615	-100.5	31.5
279	62.0692	55.2091	56.7692	53.9692	-6.86014	-5.3	-8.1	-100.5	32.5
280	63.5308	57.3455	59.0846	57.8385	-6.18531	-4.44615	-5.69231	-100.5	33.5
281	67.4769	62.2636	64.4615	64.2077	-5.21329	-3.01538	-3.26923	-100.5	34.5
282	74.8923	69.4455	72.3308	73.5462	-5.44685	-2.56154	-1.34615	-100.5	35.5
283	85.2077	81.8273	84.0077	85.7385	-3.38042	-1.2	0.530769	-100.5	36.5
284	97.3462	94.3727	95.9231	96.7231	-2.97343	-1.42308	-0.623077	-100.5	37.5
285	107.577	105.173	105.423	106.069	-2.4042	-2.15385	-1.50769	-100.5	38.5
286	115.138	113.3	112.977	114.423	-1.83846	-2.16154	-0.715385	-100.5	39.5
287	122.8	121.427	122.138	122.692	-1.37273	-0.661538	-0.107692	-100.5	40.5
288	128.462	127.355	128.431	129.362	-1.10699	-0.0307692	0.9	-100.5	41.5
289	134.523	134.009	135.054	135.615	-0.513986	0.530769	1.09231	-100.5	42.5
290	140.485	139.882	141.631	141.354	-0.602797	1.14615	0.869231	-100.5	43.5
291	145.369	144.864	146.654	146.931	-0.505594	1.28462	1.56154	-100.5	44.5
292	150.862	150.073	151.354	152.2	-0.788811	0.492308	1.33846	-100.5	45.5
293	154.854	154.155	154.185	156.415	-0.699301	-0.669231	1.56154	-100.5	46.5
294	157.485	156.645	158.077	159.9	-0.839161	0.592308	2.41538	-100.5	47.5
295	161.038	160.255	161.592	164.477	-0.783916	0.553846	3.43846	-100.5	48.5
296	165.154	164.236	165.715	168.215	-0.917483	0.561538	3.06154	-100.5	49.5
297	168.869	167.536	169.969	172.315	-1.33287	1.1	3.44615	-100.5	50.5
298	175.077	173.282	175.546	177.315	-1.7951	0.469231	2.23846	-100.5	51.5
299	180.1	177.745	180.546	182.654	-2.35455	0.446154	2.55385	-100.5	52.5
300	185.385	182.964	185.608	187.915	-2.42098	0.223077	2.53077	-100.5	53.5
301	190.777	188.4	190.731	193.315	-2.37692	-0.0461538	2.53846	-100.5	54.5
302	195.4	193.318	195.546	198.962	-2.08182	0.146154	3.56154	-100.5	55.5
303	201.354	199.964	202.385	204.215	-1.39021	1.03077	2.86154	-100.5	56.5
304	206.823	205.873	207.977	209.023	-0.95035	1.15385	2.2	-100.5	57.5
305	209.885	208.982	210.938	212.5	-0.902797	1.05385	2.61538	-100.5	58.5
306	213.785	213.236	215.154	217.131	-0.548252	1.36923	3.34615	-100.5	59.5
307	216.754	216.173	218.308	220.269	-0.581119	1.55385	3.51538	-100.5	60.5
308	220	220.227	221.938	224.038	0.227273	1.93846	4.03846	-100.5	61.5
309	223.723	224.945	226.746	229.023	1.22238	3.02308	5.3	-100.5	62.5
310	226.054	227.227	229.523	231.569	1.17343	3.46923	5.51538	-100.5	63.5
311	228.138	229.382	231.485	234.5	1.24336	3.34615	6.36154	-100.5	64.5
312	230.931	232.709	234.431	237.8	1.77832	3.5	6.86923	-100.5	65.5
313	232.4	233.609	235.777	239.231	1.20909	3.37692	6.83077	-100.5	66.5
314	232.738	235.082	236.269	241.046	2.34336	3.53077	8.30769	-100.5	67.5
315	233.092	236.636	238.285	243.415	3.54406	5.19231	10.3231	-100.5	68.5
316	234.308	238.491	240.246	246.654	4.18322	5.93846	12.3462	-100.5	69.5
317	235.338	240.355	242.392	249.623	5.01608	7.05385	14.2846	-100.5	70.5
318	237.908	243.264	245.469	252.038	5.35594	7.56154	14.1308	-100.5	71.5
319	240.385	245.745	247.938	254.362	5.36084	7.55385	13.9769	-100.5	72.5
320	242.969	248.6	250.485	258.362	5.63077	7.51538	15.3923	-100.5	73.5
321	245.354	250.764	253.015	261.915	5.40979	7.66154	16.5615	-100.5	74.5
322	249.033	252.4	255.383	262.183	3.36667	6.35	13.15	-100.5	75.5
323	251.433	255.1	257.533	265.667	3.66667	6.1	14.2333	-100.5	76.5
324	251	255.08	258.6	268.383	4.08	7.6	17.3833	-100.5	77.5
325	250.25	254.56	259.283	271.933	4.31	9.03333	21.6833	-100.5	78.5
326	252.6	254.15	257.7	271.1	1.55	5.1	18.5	-100.5	79.5
327	254.65	255.65	261	275.1	1	6.35	20.45	-100.5	80.5
328	253.55	256.2	261.5	276.1	2.65	7.95	22.55	-100.5	81.5
329	245.6	253.25	254.65	275.5	7.65	9.05	29.9	-101.5	-70.5
330	241.05	247.65	247.15	264.75	6.6	6.1	23.7	-101.5	-71.5
331	235.15	239.15	236.7	250.95	4	1.55	15.8	-101.5	-72.5
332	233.608	233.845	236.085	241.1	0.237762	2.47692	7.49231	-101.5	-73.5
333	231.315	231.545	233.308	237.123	0.23007	1.99231	5.80769	-101.5	-74.5
334	230.615	230.927	232.054	234.885	0.311888	1.43846	4.26923	-101.5	-75.5
335	231.285	231.555	232.085	234.608	0.26993	0.8	3.32308	-101.5	-76.5
336	232.077	232.2	232.615	234.592	0.123077	0.538462	2.51538	-101.5	-77.5
337	232.346	232.809	232.762	234.523	0.462937	0.415385	2.17692	-101.5	-78.5
338	232.862	233.536	233.485	234.808	0.674825	0.623077	1.94615	-101.5	-79.5
339	233.762	234.073	234.331	235.169	0.311189	0.569231	1.40769	-101.5	-80.5
340	234.185	235.036	235.238	236.246	0.851748	1.05385	2.06154	-101.5	-81.5
341	235.154	235.573	235.9	236.662	0.418881	0.746154	1.50769	-101.5	-82.5
342	235.677	235.755	235.746	236.846	0.0776224	0.0692308	1.16923	-101.5	-83.5
343	235.569	235.718	235.508	236.777	0.148951	-0.0615385	1.20769	-101.5	-84.5
344	235.246	235.427	235.208	236.377	0.181119	-0.0384615	1.13077	-101.5	-85.5
345	234.677	235.064	234.485	235.623	0.386713	-0.192308	0.946154	-101.5	-86.5
346	234.231	234.536	234.123	235.085	0.305594	-0.107692	0.853846	-101.5	-87.5
347	233.446	233.909	233.508	234.115	0.462937	0.0615385	0.669231	-101.5	-88.5
348	28.9	27.45	22	19.3	-1.45	-6.9	-9.6	-101.5	15.5
349	29.4	27.45	22.35	20.95	-1.95	-7.05	-8.45	-101.5	16.5
350	31	27.2	23.1	21.5	-3.8	-7.9	-9.5	-101.5	17.5
351	29.8385	31.0636	26.6231	23.5385	1.22517	-3.21538	-6.3	-101.5	18.5
352	39.5077	40.3	33.7385	28.6154	0.792308	-5.76923	-10.8923	-101.5	19.5
353	51.9846	52.7273	43.2385	37.3846	0.742657	-8.74615	-14.6	-101.5	20.5
354	58.4538	58.6909	48.7692	42.5923	0.237063	-9.68462	-15.8615	-101.5	21.5
355	58.9846	59.6909	50.1615	43.9769	0.706294	-8.82308	-15.0077	-101.5	22.5
356	61.8769	63.5364	53.3692	48.1692	1.65944	-8.50769	-13.7077	-101.5	23.5
357	60.4154	61.1273	52.0308	47.4846	0.711888	-8.38462	-12.9308	-101.5	24.5
358	59.5308	59.0182	52.0154	47.5385	-0.512587	-7.51538	-11.9923	-101.5	25.5
359	59.5615	56.5909	52.3538	47.7846	-2.97063	-7.20769	-11.7769	-101.5	26.5
360	60.6308	56.0818	54.2462	49.5769	-4.54895	-6.38462	-11.0538	-101.5	27.5
361	60.1462	54.2364	53.8231	49.9308	-5.90979	-6.32308	-10.2154	-101.5	28.5
362	59.6923	53.9545	53.5692	49.7308	-5.73776	-6.12308	-9.96154	-101.5	29.5
363	58.7462	52.4727	52.9154	49.5	-6.27343	-5.83077	-9.24615	-101.5	30.5
364	58.8538	52.7182	53.5462	50.3385	-6.13566	-5.30769	-8.51538	-101.5	31.5
365	60.0462	54.2091	54.8923	52.4231	-5.83706	-5.15385	-7.62308	-101.5	32.5
366	62.1077	56.3818	57.9308	56.1923	-5.72587	-4.17692	-5.91538	-101.5	33.5
367	65.5077	60.8545	62.8385	62.8462	-4.65315	-2.66923	-2.66154	-101.5	34.5
368	72.0154	67.6818	69.9462	71.2615	-4.33357	-2.06923	-0.753846	-101.5	35.5
369	81.8462	79.3818	81.5923	83.3	-2.46434	-0.253846	1.45385	-101.5	36.5
370	94.4846	92.5636	94.3	94.9615	-1.92098	-0.184615	0.476923	-101.5	37.5
371	105.131	103.909	103.762	104.962	-1.22168	-1.36923	-0.169231	-101.5	38.5
372	113.854	112.273	112.746	113.746	-1.58112	-1.10769	-0.107692	-101.5	39.5
373	121.754	120.818	121.469	121.777	-0.935664	-0.284615	0.0230769	-101.5	40.5
374	128.131	126.118	128.177	128.469	-2.01259	0.0461538	0.338462	-101.5	41.5
375	133.654	133.718	134.262	135.3	0.0643357	0.607692	1.64615	-101.5	42.5
376	139.877	140.173	140.977	141.631	0.295804	1.1	1.75385	-101.5	43.5
377	145.185	144.645	146.323	147.138	-0.539161	1.13846	1.95385	-101.5	44.5
378	151	150.455	151.615	152.462	-0.545455	0.615385	1.46154	-101.5	45.5
379	155.015	154.082	154.769	156.869	-0.933566	-0.246154	1.85385	-101.5	46.5
380	157.862	156.673	158.431	160.246	-1.18881	0.569231	2.38462	-101.5	47.5
381	161.362	160.573	161.585	164.846	-0.788811	0.223077	3.48462	-101.5	48.5
382	164.915	163.664	165.577	168.177	-1.25175	0.661538	3.26154	-101.5	49.5
383	168.377	167.191	169.485	172.162	-1.18601	1.10769	3.78462	-101.5	50.5
384	174.577	173.109	175.415	176.915	-1.46783	0.838462	2.33846	-101.5	51.5
385	179.923	177.855	180.462	182.046	-2.06853	0.538462	2.12308	-101.5	52.5
386	185.808	182.5	185.969	187.754	-3.30769	0.161538	1.94615	-101.5	53.5
387	190.985	188.164	190.362	193.023	-2.82098	-0.623077	2.03846	-101.5	54.5
388	195.669	193.318	195.608	198.354	-2.35105	-0.0615385	2.68462	-101.5	55.5
389	201.115	199.845	202.354	204.015	-1.26993	1.23846	2.9	-101.5	56.5
390	206.762	206.018	207.785	208.592	-0.743357	1.02308	1.83077	-101.5	57.5
391	210.215	208.991	210.892	212.946	-1.22448	0.676923	2.73077	-101.5	58.5
392	214.169	213.391	215.192	217.4	-0.778322	1.02308	3.23077	-101.5	59.5
393	217.162	215.855	218.623	220.508	-1.30699	1.46154	3.34615	-101.5	60.5
394	220.138	220.255	222.092	224.192	0.116084	1.95385	4.05385	-101.5	61.5
395	223.877	225.127	226.523	228.792	1.25035	2.64615	4.91538	-101.5	62.5
396	226	227.491	229.362	231.754	1.49091	3.36154	5.75385	-101.5	63.5
397	228.946	229.8	232.146	234.577	0.853846	3.2	5.63077	-101.5	64.5
398	231.323	232.764	234.915	238.438	1.44056	3.59231	7.11538	-101.5	65.5
399	232.377	234.082	235.577	239.692	1.7049	3.2	7.31538	-101.5	66.5
400	232.808	235.227	236.331	241.177	2.41958	3.52308	8.36923	-101.5	67.5
401	233.162	237.318	238.492	243.762	4.15664	5.33077	10.6	-101.5	68.5
402	234.5	238.591	240.369	246.754	4.09091	5.86923	12.2538	-101.5	69.5
403	235.315	239.982	242.269	249.192	4.66643	6.95385	13.8769	-101.5	70.5
404	236.454	242.282	244.777	251.969	5.82797	8.32308	15.5154	-101.5	71.5
405	238.023	244.227	246.408	253.885	6.2042	8.38462	15.8615	-101.5	72.5
406	241.369	246.827	249.262	257.692	5.45804	7.89231	16.3231	-101.5	73.5
407	245.333	249.3	253.083	260.7	3.96667	7.75	15.3667	-101.5	74.5
408	248.833	252.08	255.1	263.133	3.24667	6.26667	14.3	-101.5	75.5
409	251.483	254.66	257.267	265.783	3.17667	5.78333	14.3	-101.5	76.5
410	250.533	254.98	258.2	268.567	4.44667	7.66667	18.0333	-101.5	77.5
411	250.517	254.5	259.467	271.7	3.98333	8.95	21.1833	-101.5	78.5
412	252.35	253.65	257.75	271.05	1.3	5.4	18.7	-101.5	79.5
413	254.55	255.5	260.85	275.25	0.95	6.3	20.7	-101.5	80.5
414	253.9	256	261.65	276.35	2.1	7.75	22.45	-101.5	81.5
415	245.9	253.75	255.05	275.3	7.85	9.15	29.4	-102.5	-70.5
416	241.95	249.8	249.35	267.6	7.85	7.4	25.65	-102.5	-71.5
417	238.1	245.25	242.55	259.55	7.15	4.45	21.45	-102.5	-72.5
418	236.246	236.536	239.354	245.692	0.29021	3.10769	9.44615	-102.5	-73.5
419	233.115	233.218	235.331	239.462	0.102797	2.21538	6.34615	-102.5	-74.5
420	231.377	231.964	232.885	236.177	0.586713	1.50769	4.8	-102.5	-75.5
421	231.585	231.682	232.269	235	0.0972028	0.684615	3.41538	-102.5	-76.5
422	232.138	232.091	232.777	234.838	-0.0475524	0.638462	2.7	-102.5	-77.5
423	232.485	233.009	232.915	234.754	0.524476	0.430769	2.26923	-102.5	-78.5
424	233.008	233.8	233.608	235.015	0.792308	0.6	2.00769	-102.5	-79.5
425	233.8	234.345	234.469	235.385	0.545455	0.669231	1.58462	-102.5	-80.5
426	234.446	235.327	235.431	236.208	0.881119	0.984615	1.76154	-102.5	-81.5
427	235.254	235.7	236	236.769	0.446154	0.746154	1.51538	-102.5	-82.5
428	235.708	235.882	236.023	236.969	0.174126	0.315385	1.26154	-102.5	-83.5
429	235.654	235.764	235.685	236.877	0.10979	0.0307692	1.22308	-102.5	-84.5
430	235.323	235.555	235.354	236.546	0.231469	0.0307692	1.22308	-102.5	-85.5
431	234.762	235.127	234.608	235.792	0.365734	-0.153846	1.03077	-102.5	-86.5
432	234.208	234.6	234.1	235.177	0.392308	-0.107692	0.969231	-102.5	-87.5
433	233.485	233.964	233.538	234.231	0.479021	0.0538462	0.746154	-102.5	-88.5
434	34.1	32.9	27.3	22	-1.2	-6.8	-12.1	-102.5	15.5
435	33.65	32.35	28.35	24.45	-1.3	-5.3	-9.2	-102.5	16.5
436	34.15	32.1	28.35	24	-2.05	-5.8	-10.15	-102.5	17.5
437	27.1385	28.2364	24.7615	21.6538	1.0979	-2.37692	-5.48462	-102.5	18.5
438	34.5385	35.3545	30.1154	25.2231	0.816084	-4.42308	-9.31538	-102.5	19.5
439	44.0154	44.7	36.3385	31.4308	0.684615	-7.67692	-12.5846	-102.5	20.5
440	48.5615	49.6273	40.8077	35.3923	1.06573	-7.75385	-13.1692	-102.5	21.5
441	49.2154	50.6182	42	36.6154	1.4028	-7.21538	-12.6	-102.5	22.5
442	52.3154	53.9727	45.7385	40.2769	1.65734	-6.57692	-12.0385	-102.5	23.5
443	51.7615	52.5091	45.2	40.3769	0.747552	-6.56154	-11.3846	-102.5	24.5
444	51.7692	52.0455	46.0923	41.3385	0.276224	-5.67692	-10.4308	-102.5	25.5
445	53.8231	51.9545	47.3769	42.4769	-1.86853	-6.44615	-11.3462	-102.5	26.5
446	55.5615	52.3091	48.8923	44.7462	-3.25245	-6.66923	-10.8154	-102.5	27.5
447	55.6846	51.8818	49.7846	46	-3.8028	-5.9	-9.68462	-102.5	28.5
448	56.4154	51.2909	49.6692	46.9615	-5.12448	-6.74615	-9.45385	-102.5	29.5
449	55.6077	50.7545	50.1154	47.4615	-4.85315	-5.49231	-8.14615	-102.5	30.5
450	56.2615	50.9545	50.7462	48.3538	-5.30699	-5.51538	-7.90769	-102.5	31.5
451	57.3769	52.2818	52.8462	50.1385	-5.0951	-4.53077	-7.23846	-102.5	32.5
452	60.1846	54.5909	55.5923	54.2231	-5.59371	-4.59231	-5.96154	-102.5	33.5
453	63.5308	59.5545	60.1231	60.2538	-3.97622	-3.40769	-3.27692	-102.5	34.5
454	68.9769	65.3091	67.3308	68.8	-3.66783	-1.64615	-0.176923	-102.5	35.5
455	78.6923	76.5273	78.4462	80.6769	-2.16503	-0.246154	1.98462	-102.5	36.5
456	91.3308	90.2091	90.8538	92.4538	-1.12168	-0.476923	1.12308	-102.5	37.5
457	102.231	101.464	101.654	102.262	-0.767133	-0.576923	0.0307692	-102.5	38.5
458	111.5	110.409	111.3	112.192	-1.09091	-0.2	0.692308	-102.5	39.5
459	120.262	119.627	120.523	120.638	-0.634266	0.261538	0.376923	-102.5	40.5
460	126.515	125.955	126.869	127.715	-0.560839	0.353846	1.2	-102.5	41.5
461	132.577	133.164	133.5	134.9	0.586713	0.923077	2.32308	-102.5	42.5
462	138.615	139.809	139.838	141.469	1.19371	1.22308	2.85385	-102.5	43.5
463	144.538	144.355	145.438	146.915	-0.183916	0.9	2.37692	-102.5	44.5
464	149.931	150.455	151.585	152.969	0.523776	1.65385	3.03846	-102.5	45.5
465	154.3	154.145	154.915	157.008	-0.154545	0.615385	2.70769	-102.5	46.5
466	157.408	157.136	158.385	160.9	-0.271329	0.976923	3.49231	-102.5	47.5
467	161.015	160.5	161.5	164.331	-0.515385	0.484615	3.31538	-102.5	48.5
468	164.531	163.836	165.385	168.223	-0.694406	0.853846	3.69231	-102.5	49.5
469	168.123	166.818	169.031	171.415	-1.3049	0.907692	3.29231	-102.5	50.5
470	173.262	172.355	174.254	176.185	-0.906993	0.992308	2.92308	-102.5	51.5
471	179.208	176.873	179.6	181.408	-2.33497	0.392308	2.2	-102.5	52.5
472	185.677	182.118	185.762	186.869	-3.55874	0.0846154	1.19231	-102.5	53.5
473	190.131	187.664	190.408	192.562	-2.46713	0.276923	2.43077	-102.5	54.5
474	195.585	193.709	195.085	197.831	-1.87552	-0.5	2.24615	-102.5	55.5
475	201.008	199.355	201.6	203.162	-1.65315	0.592308	2.15385	-102.5	56.5
476	205.923	205.2	207.077	208.077	-0.723077	1.15385	2.15385	-102.5	57.5
477	209.377	208.973	211.1	212.138	-0.404196	1.72308	2.76154	-102.5	58.5
478	213.808	213.3	215.123	216.8	-0.507692	1.31538	2.99231	-102.5	59.5
479	217.154	216.155	217.954	220.008	-0.999301	0.8	2.85385	-102.5	60.5
480	220.231	220.609	222.2	224.1	0.378322	1.96923	3.86923	-102.5	61.5
481	223.646	224.936	226.269	228.777	1.29021	2.62308	5.13077	-102.5	62.5
482	226.054	227.4	229.392	231.677	1.34615	3.33846	5.62308	-102.5	63.5
483	229.246	229.864	232.1	234.708	0.617483	2.85385	5.46154	-102.5	64.5
484	231.346	233	235.138	238.977	1.65385	3.79231	7.63077	-102.5	65.5
485	232.762	234.373	236.269	240.154	1.61119	3.50769	7.39231	-102.5	66.5
486	233.254	236.391	236.962	241.6	3.13706	3.70769	8.34615	-102.5	67.5
487	234.208	238.118	239.362	244.246	3.91049	5.15385	10.0385	-102.5	68.5
488	235.938	239.864	241.323	246.877	3.92517	5.38462	10.9385	-102.5	69.5
489	236.223	241.064	242.738	249.638	4.84056	6.51538	13.4154	-102.5	70.5
490	236.708	242.618	244.977	252.285	5.91049	8.26923	15.5769	-102.5	71.5
491	237.8	244.227	246.438	254.185	6.42727	8.63846	16.3846	-102.5	72.5
492	241.2	246.664	249.3	258.277	5.46364	8.1	17.0769	-102.5	73.5
493	245.2	248.92	253.2	260.833	3.72	8	15.6333	-102.5	74.5
494	248.4	252.08	254.9	263.9	3.68	6.5	15.5	-102.5	75.5
495	250.9	254.44	257.267	266.4	3.54	6.36667	15.5	-102.5	76.5
496	250.483	255.08	258.1	268.583	4.59667	7.61667	18.1	-102.5	77.5
497	250.55	255.04	259.417	271.95	4.49	8.86667	21.4	-102.5	78.5
498	252.2	253.9	257.85	271.45	1.7	5.65	19.25	-102.5	79.5
499	254.2	255.9	261.05	276.05	1.7	6.85	21.85	-102.5	80.5
500	254.1	256.35	261.7	277.15	2.25	7.6	23.05	-102.5	81.5
501	242.7	251.05	250.3	270.05	8.35	7.6	27.35	-103.5	-71.5
502	239.6	247.35	244.75	262.8	7.75	5.15	23.2	-103.5	-72.5
503	236.2	240.75	239.25	251.8	4.55	3.05	15.6	-103.5	-73.5
504	235.092	235.545	237.546	242.354	0.453147	2.45385	7.26154	-103.5	-74.5
505	232.092	232.782	233.562	237.331	0.68951	1.46923	5.23846	-103.5	-75.5
506	231.862	231.982	232.523	235.362	0.12028	0.661538	3.5	-103.5	-76.5
507	232.231	232.3	232.869	235.1	0.0692308	0.638462	2.86923	-103.5	-77.5
508	232.662	233.109	233.046	234.846	0.447552	0.384615	2.18462	-103.5	-78.5
509	233.023	233.927	233.715	235.169	0.904196	0.692308	2.14615	-103.5	-79.5
510	233.831	234.609	234.631	235.554	0.778322	0.8	1.72308	-103.5	-80.5
511	234.615	235.4	235.562	236.362	0.784615	0.946154	1.74615	-103.5	-81.5
512	235.369	235.845	236.177	237.031	0.476224	0.807692	1.66154	-103.5	-82.5
513	235.8	235.991	236.123	237.154	0.190909	0.323077	1.35385	-103.5	-83.5
514	235.685	235.891	235.808	237.046	0.206294	0.123077	1.36154	-103.5	-84.5
515	235.385	235.673	235.4	236.615	0.288112	0.0153846	1.23077	-103.5	-85.5
516	234.808	235.164	234.677	235.877	0.355944	-0.130769	1.06923	-103.5	-86.5
517	234.223	234.627	234.192	235.208	0.404196	-0.0307692	0.984615	-103.5	-87.5
518	233.538	233.936	233.6	234.262	0.397902	0.0615385	0.723077	-103.5	-88.5
519	33.4	32.05	27.35	22.15	-1.35	-6.05	-11.25	-103.5	15.5
520	34.2	31.9	27.75	24.45	-2.3	-6.45	-9.75	-103.5	16.5
521	35.2	32.3	28.8	23.7	-2.9	-6.4	-11.5	-103.5	17.5
522	28.3308	30.1727	26.0538	23.0692	1.84196	-2.27692	-5.26154	-103.5	18.5
523	33.1308	34.0182	28.6538	24.2538	0.887413	-4.47692	-8.87692	-103.5	19.5
524	39.5462	40.1909	33.6923	29.1308	0.644755	-5.85385	-10.4154	-103.5	20.5
525	43.5077	45.1727	37.2923	31.9231	1.66503	-6.21538	-11.5846	-103.5	21.5
526	45.0692	46.1091	39.4846	33.3	1.03986	-5.58462	-11.7692	-103.5	22.5
527	49.4154	50.7909	42.7462	37.5385	1.37552	-6.66923	-11.8769	-103.5	23.5
528	49.0769	49.7455	42.5846	37.6538	0.668531	-6.49231	-11.4231	-103.5	24.5
529	49.2692	49.6455	43.4385	38.3923	0.376224	-5.83077	-10.8769	-103.5	25.5
530	50.9	50.6364	45.0846	40.7923	-0.263636	-5.81538	-10.1077	-103.5	26.5
531	52.7308	50.8636	47.1923	41.9	-1.86713	-5.53846	-10.8308	-103.5	27.5
532	53.3538	50.7364	47.7231	43.2538	-2.61748	-5.63077	-10.1	-103.5	28.5
533	54.4769	51.4455	48.8923	45.1692	-3.03147	-5.58462	-9.30769	-103.5	29.5
534	54.5615	50.7727	49.1231	46.1231	-3.78881	-5.43846	-8.43846	-103.5	30.5
535	55.0692	50.6273	50.0154	46.8308	-4.44196	-5.05385	-8.23846	-103.5	31.5
536	56.7462	52.0091	51.4154	49.1308	-4.73706	-5.33077	-7.61538	-103.5	32.5
537	58.8692	53.9091	54.4462	53.3846	-4.96014	-4.42308	-5.48462	-103.5	33.5
538	62.3077	58.5455	59.3	58.3846	-3.76224	-3.00769	-3.92308	-103.5	34.5
539	67.4769	64.5364	65.3154	66.9154	-2.94056	-2.16154	-0.561538	-103.5	35.5
540	76.1385	74.4636	76.2615	78.0462	-1.67483	0.123077	1.90769	-103.5	36.5
541	88.1846	88.1455	88.6923	90.5077	-0.0391608	0.507692	2.32308	-103.5	37.5
542	99.3923	99.7364	100.038	100.915	0.344056	0.646154	1.52308	-103.5	38.5
543	109.277	109.545	109.985	110.977	0.268531	0.707692	1.7	-103.5	39.5
544	119.038	119.555	119.915	120.454	0.516084	0.876923	1.41538	-103.5	40.5
545	125.254	125.727	127	127.469	0.473427	1.74615	2.21538	-103.5	41.5
546	131.538	132.8	133.215	134.6	1.26154	1.67692	3.06154	-103.5	42.5
547	138.338	139.427	139.2	141.454	1.08881	0.861538	3.11538	-103.5	43.5
548	143.908	143.955	144.877	146.938	0.0468531	0.969231	3.03077	-103.5	44.5
549	149.777	150.773	151.346	153.085	0.995804	1.56923	3.30769	-103.5	45.5
550	154.077	154.364	154.931	157.292	0.286713	0.853846	3.21538	-103.5	46.5
551	157.2	157.591	158.785	161.162	0.390909	1.58462	3.96154	-103.5	47.5
552	161.3	160.773	161.715	164.646	-0.527273	0.415385	3.34615	-103.5	48.5
553	164.746	164.082	165.608	167.992	-0.664336	0.861538	3.24615	-103.5	49.5
554	168.123	167.064	169.3	171.346	-1.05944	1.17692	3.22308	-103.5	50.5
555	173.192	172.073	173.769	175.685	-1.11958	0.576923	2.49231	-103.5	51.5
556	178.369	176.318	179.169	180.669	-2.05105	0.8	2.3	-103.5	52.5
557	185.031	182.282	185.385	186.585	-2.74895	0.353846	1.55385	-103.5	53.5
558	190.3	187.545	189.877	192.385	-2.75455	-0.423077	2.08462	-103.5	54.5
559	195.438	193.582	195.3	197.562	-1.85664	-0.138462	2.12308	-103.5	55.5
560	201.062	199.027	201.892	202.938	-2.03427	0.830769	1.87692	-103.5	56.5
561	206.185	205.145	207.215	208.538	-1.03916	1.03077	2.35385	-103.5	57.5
562	209.192	209.345	211.523	212.577	0.153147	2.33077	3.38462	-103.5	58.5
563	213.938	213.636	215.446	217.262	-0.302098	1.50769	3.32308	-103.5	59.5
564	216.885	216.964	218.031	220.231	0.079021	1.14615	3.34615	-103.5	60.5
565	220.269	220.664	221.885	224.131	0.394406	1.61538	3.86154	-103.5	61.5
566	223.854	224.927	226.285	228.569	1.07343	2.43077	4.71538	-103.5	62.5
567	226.062	227.673	229.462	231.515	1.61119	3.4	5.45385	-103.5	63.5
568	229.046	229.973	232.3	234.523	0.926573	3.25385	5.47692	-103.5	64.5
569	231.608	233	235.531	239.038	1.39231	3.92308	7.43077	-103.5	65.5
570	233.154	234.809	236.854	240.446	1.65524	3.7	7.29231	-103.5	66.5
571	234.846	237.418	238.092	242.692	2.57203	3.24615	7.84615	-103.5	67.5
572	236.131	239.818	240.677	245.577	3.68741	4.54615	9.44615	-103.5	68.5
573	237.523	241.727	242.485	247.631	4.2042	4.96154	10.1077	-103.5	69.5
574	237.454	242.2	243.623	250.1	4.74615	6.16923	12.6462	-103.5	70.5
575	237.646	243.264	245.492	252.7	5.61748	7.84615	15.0538	-103.5	71.5
576	238.508	244.318	246.931	254.908	5.81049	8.42308	16.4	-103.5	72.5
577	241.162	246.873	249.431	258.392	5.71119	8.26923	17.2308	-103.5	73.5
578	244.85	248.94	253	260.5	4.09	8.15	15.65	-103.5	74.5
579	248	251.98	254.833	263.833	3.98	6.83333	15.8333	-103.5	75.5
580	250.65	254.74	257.283	266.267	4.09	6.63333	15.6167	-103.5	76.5
581	250.3	254.88	258.067	268.683	4.58	7.76667	18.3833	-103.5	77.5
582	250.183	255.12	259.283	272.35	4.93667	9.1	22.1667	-103.5	78.5
583	252.6	254.35	258.55	272.7	1.75	5.95	20.1	-103.5	79.5
584	253.9	255.85	260.75	276.3	1.95	6.85	22.4	-103.5	80.5
585	253.95	256.6	261.65	277.55	2.65	7.7	23.6	-103.5	81.5
586	244.5	253.15	251.45	271.35	8.65	6.95	26.85	-104.5	-71.5
587	241.85	249.65	248.3	266.2	7.8	6.45	24.35	-104.5	-72.5
588	238.35	242.85	242.9	257.55	4.5	4.55	19.2	-104.5	-73.5
589	236.408	237.355	238.854	244.585	0.946853	2.44615	8.17692	-104.5	-74.5
590	232.623	233.327	234.162	238.315	0.704196	1.53846	5.69231	-104.5	-75.5
591	232.131	232.227	232.623	235.538	0.0965035	0.492308	3.40769	-104.5	-76.5
592	232.415	232.555	232.915	235.246	0.139161	0.5	2.83077	-104.5	-77.5
593	232.785	233.227	233.254	234.823	0.442657	0.469231	2.03846	-104.5	-78.5
594	233.223	234.209	233.754	235.269	0.986014	0.530769	2.04615	-104.5	-79.5
595	234.062	234.755	234.8	235.577	0.693007	0.738462	1.51538	-104.5	-80.5
596	234.723	235.518	235.508	236.392	0.795105	0.784615	1.66923	-104.5	-81.5
597	235.554	236.036	236.285	237.246	0.482517	0.730769	1.69231	-104.5	-82.5
598	235.985	236.1	236.192	237.2	0.115385	0.207692	1.21538	-104.5	-83.5
599	235.746	235.918	235.908	237.092	0.172028	0.161538	1.34615	-104.5	-84.5
600	235.508	235.718	235.492	236.715	0.21049	-0.0153846	1.20769	-104.5	-85.5
601	234.9	235.264	234.769	236	0.363636	-0.130769	1.1	-104.5	-86.5
602	234.331	234.636	234.277	235.362	0.305594	-0.0538462	1.03077	-104.5	-87.5
603	233.631	233.945	233.638	234.277	0.314685	0.00769231	0.646154	-104.5	-88.5
604	35.75	34.7	29.95	23.95	-1.05	-5.8	-11.8	-104.5	17.5
605	39.05	37.5	32.65	24.9	-1.55	-6.4	-14.15	-104.5	18.5
606	42.85	40.45	35.3	24.5	-2.4	-7.55	-18.35	-104.5	19.5
607	36.4	37.0091	31.9154	26.4615	0.609091	-4.48462	-9.93846	-104.5	20.5
608	40.6	41.2545	34.9462	29.7538	0.654545	-5.65385	-10.8462	-104.5	21.5
609	42.5538	43.4091	37.1154	31.2538	0.855245	-5.43846	-11.3	-104.5	22.5
610	47.1231	47.7636	41.2154	35.9462	0.640559	-5.90769	-11.1769	-104.5	23.5
611	47.3154	47.8364	41.7	36	0.520979	-5.61538	-11.3154	-104.5	24.5
612	47.5308	47.3273	41.6154	36.1923	-0.203497	-5.91538	-11.3385	-104.5	25.5
613	48.8692	48.8545	42.9385	38.8846	-0.0146853	-5.93077	-9.98462	-104.5	26.5
614	49.0846	48.9091	43.7923	39.8462	-0.175524	-5.29231	-9.23846	-104.5	27.5
615	50.3385	48.6727	45.4	40.6538	-1.66573	-4.93846	-9.68462	-104.5	28.5
616	52.4538	49.4091	47.0615	42.5615	-3.04476	-5.39231	-9.89231	-104.5	29.5
617	52.2846	49.1727	47.7385	43.5231	-3.11189	-4.54615	-8.76154	-104.5	30.5
618	53.7615	49.6545	48.6077	45.3231	-4.10699	-5.15385	-8.43846	-104.5	31.5
619	55.7077	51.0545	50.9846	47.4923	-4.65315	-4.72308	-8.21538	-104.5	32.5
620	58.5692	53.9364	53.8462	52.3077	-4.63287	-4.72308	-6.26154	-104.5	33.5
621	61.9538	58.4545	58.3308	57.9385	-3.4993	-3.62308	-4.01538	-104.5	34.5
622	66.9769	64.6545	64.6308	65.5769	-2.32238	-2.34615	-1.4	-104.5	35.5
623	74.8615	73.2364	74.5692	76.7077	-1.62517	-0.292308	1.84615	-104.5	36.5
624	86.1308	86.0364	86.7077	88.4	-0.0944056	0.576923	2.26923	-104.5	37.5
625	96.3462	97.8909	98.1923	99.5615	1.54476	1.84615	3.21538	-104.5	38.5
626	106.854	108.036	108.369	109.846	1.18252	1.51538	2.99231	-104.5	39.5
627	116.723	118.582	119.069	120.123	1.85874	2.34615	3.4	-104.5	40.5
628	123.346	125.118	125.923	127.162	1.77203	2.57692	3.81538	-104.5	41.5
629	130.192	131.473	132.315	133.938	1.28042	2.12308	3.74615	-104.5	42.5
630	137.169	138.064	138.731	141.223	0.894406	1.56154	4.05385	-104.5	43.5
631	143.062	143.382	144.362	146.823	0.32028	1.3	3.76154	-104.5	44.5
632	149.562	150.073	151.085	153.077	0.511189	1.52308	3.51538	-104.5	45.5
633	153.762	154.318	155.015	157.538	0.556643	1.25385	3.77692	-104.5	46.5
634	157.054	157.309	158.846	161.077	0.255245	1.79231	4.02308	-104.5	47.5
635	161.277	160.527	162.185	164.392	-0.74965	0.907692	3.11538	-104.5	48.5
636	164.838	163.964	165.346	168.115	-0.874825	0.507692	3.27692	-104.5	49.5
637	168.115	167.309	169.085	171.169	-0.806294	0.969231	3.05385	-104.5	50.5
638	172.854	171.791	174.177	175.438	-1.06294	1.32308	2.58462	-104.5	51.5
639	177.308	175.736	178.369	179.946	-1.57133	1.06154	2.63846	-104.5	52.5
640	184.069	182.445	185.069	185.831	-1.62378	1	1.76154	-104.5	53.5
641	190	187.936	190.277	191.885	-2.06364	0.276923	1.88462	-104.5	54.5
642	194.892	192.991	195.031	197.177	-1.9014	0.138462	2.28462	-104.5	55.5
643	201.246	199.536	201.862	202.708	-1.70979	0.615385	1.46154	-104.5	56.5
644	206.362	205.155	207.4	208.369	-1.20699	1.03846	2.00769	-104.5	57.5
645	208.838	209.382	211.3	212.631	0.543357	2.46154	3.79231	-104.5	58.5
646	213.608	213.955	215.446	216.808	0.346853	1.83846	3.2	-104.5	59.5
647	216.654	216.991	218.538	220.069	0.337063	1.88462	3.41538	-104.5	60.5
648	219.892	220.5	222.008	223.946	0.607692	2.11538	4.05385	-104.5	61.5
649	223.769	224.282	225.915	228.108	0.512587	2.14615	4.33846	-104.5	62.5
650	226.208	227.573	229.577	231.269	1.36503	3.36923	5.06154	-104.5	63.5
651	228.954	230.109	232.4	234.208	1.15524	3.44615	5.25385	-104.5	64.5
652	231.7	233.018	235.638	238.854	1.31818	3.93846	7.15385	-104.5	65.5
653	233.531	235.536	237.108	241	2.00559	3.57692	7.46923	-104.5	66.5
654	235.592	238.245	239.038	243.546	2.65315	3.44615	7.95385	-104.5	67.5
655	237.131	240.836	241.654	246.3	3.70559	4.52308	9.16923	-104.5	68.5
656	238.469	242.364	243.331	248.162	3.89441	4.86154	9.69231	-104.5	69.5
657	239.169	243.873	244.715	250.908	4.7035	5.54615	11.7385	-104.5	70.5
658	240.523	245.627	246.777	253.923	5.1042	6.25385	13.4	-104.5	71.5
659	240.169	246.036	248.269	255.931	5.86713	8.1	15.7615	-104.5	72.5
660	241.531	247.327	250.008	259.238	5.7965	8.47692	17.7077	-104.5	73.5
661	244.717	249.38	252.867	260.85	4.66333	8.15	16.1333	-104.5	74.5
662	247.7	251.92	254.567	263.883	4.22	6.86667	16.1833	-104.5	75.5
663	250.467	254.66	257.15	266.533	4.19333	6.68333	16.0667	-104.5	76.5
664	250.2	255.44	258.017	269.117	5.24	7.81667	18.9167	-104.5	77.5
665	250.367	255.56	259.183	273.517	5.19333	8.81667	23.15	-104.5	78.5
666	253.5	255.75	259.6	274.5	2.25	6.1	21	-104.5	79.5
667	254	255.65	260.5	276.5	1.65	6.5	22.5	-104.5	80.5
668	254.55	256.55	262.25	278.25	2	7.7	23.7	-104.5	81.5
669	245.6	254.25	252.25	273.75	8.65	6.65	28.15	-105.5	-71.5
670	242.9	250.9	250.55	268.05	8	7.65	25.15	-105.5	-72.5
671	239.4	244.05	244.55	258.8	4.65	5.15	19.4	-105.5	-73.5
672	236.6	237.618	239.208	245.338	1.01818	2.60769	8.73846	-105.5	-74.5
673	232.715	233.709	234.4	238.5	0.993706	1.68462	5.78462	-105.5	-75.5
674	232.246	232.309	232.985	235.815	0.0629371	0.738462	3.56923	-105.5	-76.5
675	232.569	232.627	233.146	235.369	0.058042	0.576923	2.8	-105.5	-77.5
676	232.769	233.336	233.377	235	0.567133	0.607692	2.23077	-105.5	-78.5
677	233.262	234.127	233.931	235.392	0.865734	0.669231	2.13077	-105.5	-79.5
678	234.154	234.764	234.985	235.715	0.60979	0.830769	1.56154	-105.5	-80.5
679	235	235.7	235.662	236.6	0.7	0.661538	1.6	-105.5	-81.5
680	235.708	236.082	236.323	237.323	0.374126	0.615385	1.61538	-105.5	-82.5
681	236.092	236.136	236.3	237.177	0.0440559	0.207692	1.08462	-105.5	-83.5
682	235.892	236.027	235.985	237.092	0.134965	0.0923077	1.2	-105.5	-84.5
683	235.515	235.8	235.562	236.715	0.284615	0.0461538	1.2	-105.5	-85.5
684	235.008	235.227	234.785	236	0.21958	-0.223077	0.992308	-105.5	-86.5
685	234.385	234.7	234.354	235.4	0.315385	-0.0307692	1.01538	-105.5	-87.5
686	233.631	233.955	233.685	234.346	0.323776	0.0538462	0.715385	-105.5	-88.5
687	40.95	40.7	35.1	26	-0.25	-5.85	-14.95	-105.5	18.5
688	43.55	42.15	36.15	25.05	-1.4	-7.4	-18.5	-105.5	19.5
689	48.85	44.95	39.5	28.15	-3.9	-9.35	-20.7	-105.5	20.5
690	35.7462	35.3909	31.1846	26.5769	-0.355245	-4.56154	-9.16923	-105.5	21.5
691	38.2385	37.9727	33.5923	28.4308	-0.265734	-4.64615	-9.80769	-105.5	22.5
692	43.1231	43.4	37.8	32.9231	0.276923	-5.32308	-10.2	-105.5	23.5
693	44.8385	44.3273	39.0769	34.1615	-0.511189	-5.76154	-10.6769	-105.5	24.5
694	45.6077	44.5364	39.9308	34.6692	-1.07133	-5.67692	-10.9385	-105.5	25.5
695	46.8308	46.6636	41.6077	37.2308	-0.167133	-5.22308	-9.6	-105.5	26.5
696	47.4769	46.9545	42.1538	38.0308	-0.522378	-5.32308	-9.44615	-105.5	27.5
697	48.8154	46.6636	43.2692	38.9692	-2.15175	-5.54615	-9.84615	-105.5	28.5
698	50.7077	47.4818	45.2154	40.3077	-3.22587	-5.49231	-10.4	-105.5	29.5
699	50.9385	47.4455	45.9538	41.5923	-3.49301	-4.98462	-9.34615	-105.5	30.5
700	52.6615	48.7273	47.5538	43.4308	-3.93427	-5.10769	-9.23077	-105.5	31.5
701	55.1846	51.1364	50.1154	46.3308	-4.04825	-5.06923	-8.85385	-105.5	32.5
702	57.9923	54.2818	53.4923	51.2615	-3.71049	-4.5	-6.73077	-105.5	33.5
703	62.4308	59	58.3077	57.4615	-3.43077	-4.12308	-4.96923	-105.5	34.5
704	67.6538	64.9182	64.3692	65.4538	-2.73566	-3.28462	-2.2	-105.5	35.5
705	74.7154	74.7818	74.2154	77.3231	0.0664336	-0.5	2.60769	-105.5	36.5
706	85.1385	86.4727	86.4769	89.0308	1.33427	1.33846	3.89231	-105.5	37.5
707	95.9154	98.8182	97.6846	99.8154	2.9028	1.76923	3.9	-105.5	38.5
708	105.615	108.464	107.731	110.4	2.84825	2.11538	4.78462	-105.5	39.5
709	115.162	118.118	118.485	120.469	2.95664	3.32308	5.30769	-105.5	40.5
710	121.7	124.582	125.362	126.769	2.88182	3.66154	5.06923	-105.5	41.5
711	128.615	130.891	131.185	133.177	2.27552	2.56923	4.56154	-105.5	42.5
712	135.415	137.127	137.415	140.354	1.71189	2	4.93846	-105.5	43.5
713	141.869	142.782	143.777	147.4	0.912587	1.90769	5.53077	-105.5	44.5
714	149.315	149.927	150.631	153.615	0.611888	1.31538	4.3	-105.5	45.5
715	153.7	154.7	154.746	157.9	1	1.04615	4.2	-105.5	46.5
716	157.323	157.4	158.838	160.631	0.0769231	1.51538	3.30769	-105.5	47.5
717	161.038	160.855	161.838	164.4	-0.183916	0.8	3.36154	-105.5	48.5
718	164.638	163.973	165.423	167.992	-0.665734	0.784615	3.35385	-105.5	49.5
719	167.692	167.5	169.092	171.308	-0.192308	1.4	3.61538	-105.5	50.5
720	172.677	171.745	174.092	174.746	-0.931469	1.41538	2.06923	-105.5	51.5
721	176.708	175.691	178.731	179.615	-1.01678	2.02308	2.90769	-105.5	52.5
722	183.369	182.464	185.162	185.569	-0.905594	1.79231	2.2	-105.5	53.5
723	189.3	187.9	190.192	191.723	-1.4	0.892308	2.42308	-105.5	54.5
724	194.677	192.973	195.277	196.323	-1.7042	0.6	1.64615	-105.5	55.5
725	200.831	199.291	201.623	201.962	-1.53986	0.792308	1.13077	-105.5	56.5
726	205.754	205.027	206.977	208.131	-0.726573	1.22308	2.37692	-105.5	57.5
727	209.008	208.955	210.908	212.469	-0.0531469	1.9	3.46154	-105.5	58.5
728	213.392	213.636	215.546	216.185	0.244056	2.15385	2.79231	-105.5	59.5
729	216.315	216.673	218.323	219.423	0.357343	2.00769	3.10769	-105.5	60.5
730	219.392	220.145	221.462	223.254	0.753147	2.06923	3.86154	-105.5	61.5
731	223.092	223.836	225.546	227.808	0.744056	2.45385	4.71538	-105.5	62.5
732	226.162	227.382	229.292	231.162	1.22028	3.13077	5	-105.5	63.5
733	228.946	229.882	232.6	233.962	0.935664	3.65385	5.01538	-105.5	64.5
734	231.515	233.273	235.246	238.654	1.75734	3.73077	7.13846	-105.5	65.5
735	233.577	235.8	237.308	241.292	2.22308	3.73077	7.71538	-105.5	66.5
736	235.869	238.745	239.777	244.308	2.87622	3.90769	8.43846	-105.5	67.5
737	237.892	241.309	242.277	247.1	3.41678	4.38462	9.20769	-105.5	68.5
738	239.531	242.945	244.254	248.662	3.41469	4.72308	9.13077	-105.5	69.5
739	241.108	245.509	245.977	251.946	4.4014	4.86923	10.8385	-105.5	70.5
740	242.746	247.718	248.515	255.238	4.97203	5.76923	12.4923	-105.5	71.5
741	242.2	247.8	249.585	257.154	5.6	7.38462	14.9538	-105.5	72.5
742	242.777	248.309	250.608	259.746	5.53217	7.83077	16.9692	-105.5	73.5
743	244.831	249.927	253.038	262.415	5.0965	8.20769	17.5846	-105.5	74.5
744	247.933	251.74	254.783	264.2	3.80667	6.85	16.2667	-105.5	75.5
745	250.433	254.46	257.1	266.717	4.02667	6.66667	16.2833	-105.5	76.5
746	250.2	255.3	258.083	269.45	5.1	7.88333	19.25	-105.5	77.5
747	250.267	255.7	259.417	273.983	5.43333	9.15	23.7167	-105.5	78.5
748	254.1	256.45	260.2	275.3	2.35	6.1	21.2	-105.5	79.5
749	253.95	255.5	260.75	277.15	1.55	6.8	23.2	-105.5	80.5
750	254.9	256.55	262.4	278.6	1.65	7.5	23.7	-105.5	81.5
751	246.55	255.2	254.25	273.1	8.65	7.7	26.55	-106.5	-71.5
752	243.55	251.5	250.5	267.3	7.95	6.95	23.75	-106.5	-72.5
753	239.35	244.3	243.85	258.6	4.95	4.5	19.25	-106.5	-73.5
754	236.454	237.482	239.177	245.854	1.02797	2.72308	9.4	-106.5	-74.5
755	232.885	233.882	234.577	238.992	0.997203	1.69231	6.10769	-106.5	-75.5
756	232.262	232.382	233.038	236.023	0.12028	0.776923	3.76154	-106.5	-76.5
757	232.623	232.764	233.377	235.415	0.140559	0.753846	2.79231	-106.5	-77.5
758	232.862	233.318	233.577	235.185	0.456643	0.715385	2.32308	-106.5	-78.5
759	233.262	234.091	234.062	235.415	0.829371	0.8	2.15385	-106.5	-79.5
760	234.308	234.782	234.977	235.846	0.474126	0.669231	1.53846	-106.5	-80.5
761	235.108	235.755	235.646	236.777	0.646853	0.538462	1.66923	-106.5	-81.5
762	235.708	236.191	236.415	237.554	0.483217	0.707692	1.84615	-106.5	-82.5
763	236.092	236.236	236.408	237.331	0.144056	0.315385	1.23846	-106.5	-83.5
764	235.854	236.064	236.177	237.015	0.20979	0.323077	1.16154	-106.5	-84.5
765	235.4	235.791	235.615	236.762	0.390909	0.215385	1.36154	-106.5	-85.5
766	235	235.273	234.877	236.1	0.272727	-0.123077	1.1	-106.5	-86.5
767	234.423	234.791	234.492	235.408	0.367832	0.0692308	0.984615	-106.5	-87.5
768	233.669	233.991	233.662	234.4	0.321678	-0.00769231	0.730769	-106.5	-88.5
769	39.25	37.2	32.35	23.35	-2.05	-6.9	-15.9	-106.5	18.5
770	40.65	38.45	33.9	23.75	-2.2	-6.75	-16.9	-106.5	19.5
771	41.55	40.45	36	23.85	-1.1	-5.55	-17.7	-106.5	20.5
772	33.0385	33.2091	29.6615	25.3077	0.170629	-3.37692	-7.73077	-106.5	21.5
773	35.5077	35.5545	31.4308	27.3769	0.0468531	-4.07692	-8.13077	-106.5	22.5
774	39.4462	39.3364	35.1615	31.2077	-0.10979	-4.28462	-8.23846	-106.5	23.5
775	41.8615	40.3364	36.2077	32.3462	-1.52517	-5.65385	-9.51538	-106.5	24.5
776	43.3769	41.9	37.7692	33.1154	-1.47692	-5.60769	-10.2615	-106.5	25.5
777	45.2	44.3182	40.6154	35.8385	-0.881818	-4.58462	-9.36154	-106.5	26.5
778	46.5231	45.0909	41.3077	37.3385	-1.43217	-5.21538	-9.18462	-106.5	27.5
779	47.5769	44.9455	41.7385	38.6308	-2.63147	-5.83846	-8.94615	-106.5	28.5
780	48.8462	46.5	43.1538	39.7308	-2.34615	-5.69231	-9.11538	-106.5	29.5
781	49.3385	46.2364	44.2077	40.1923	-3.1021	-5.13077	-9.14615	-106.5	30.5
782	52.0231	48.3182	46.1154	42.4769	-3.7049	-5.90769	-9.54615	-106.5	31.5
783	54.6077	50.9364	48.8308	45.8154	-3.67133	-5.77692	-8.79231	-106.5	32.5
784	57.6846	54.9909	53.5308	51.3231	-2.69371	-4.15385	-6.36154	-106.5	33.5
785	62.4385	60.0273	58.7538	57.7692	-2.41119	-3.68462	-4.66923	-106.5	34.5
786	67.7	66.6455	65.1231	66.6769	-1.05455	-2.57692	-1.02308	-106.5	35.5
787	75.5923	75.6545	75.3	78.4154	0.0622378	-0.292308	2.82308	-106.5	36.5
788	85.9231	87.7545	86.9	90.3385	1.83147	0.976923	4.41538	-106.5	37.5
789	96.6923	100.309	98.0769	101.238	3.61678	1.38462	4.54615	-106.5	38.5
790	105.915	109.609	107.792	111.423	3.69371	1.87692	5.50769	-106.5	39.5
791	114.638	118.109	117.7	120.623	3.47063	3.06154	5.98462	-106.5	40.5
792	120.685	123.864	123.838	126.815	3.17902	3.15385	6.13077	-106.5	41.5
793	126.754	129.827	130.262	132.869	3.07343	3.50769	6.11538	-106.5	42.5
794	134.338	136.818	137.423	140.538	2.47972	3.08462	6.2	-106.5	43.5
795	141.554	142.518	143.608	148.223	0.964336	2.05385	6.66923	-106.5	44.5
796	148.823	150.682	151.069	155.054	1.85874	2.24615	6.23077	-106.5	45.5
797	154.054	155.136	155.654	158.869	1.08252	1.6	4.81538	-106.5	46.5
798	157.608	158.2	158.754	161.354	0.592308	1.14615	3.74615	-106.5	47.5
799	161.423	161.264	161.592	164.6	-0.159441	0.169231	3.17692	-106.5	48.5
800	164.092	164.555	165.5	167.5	0.462238	1.40769	3.40769	-106.5	49.5
801	167.369	166.9	169.062	170.762	-0.469231	1.69231	3.39231	-106.5	50.5
802	172.492	172.073	174.085	174.785	-0.41958	1.59231	2.29231	-106.5	51.5
803	176.608	175.809	178.777	179.408	-0.798601	2.16923	2.8	-106.5	52.5
804	182.862	182.055	184.808	185.677	-0.806993	1.94615	2.81538	-106.5	53.5
805	189.215	187.982	190.238	191.477	-1.23357	1.02308	2.26154	-106.5	54.5
806	194.354	193.109	195.931	196.023	-1.24476	1.57692	1.66923	-106.5	55.5
807	200.346	199.318	201.515	201.662	-1.02797	1.16923	1.31538	-106.5	56.5
808	205.577	204.973	206.723	207.238	-0.604196	1.14615	1.66154	-106.5	57.5
809	209.138	208.382	210.562	211.331	-0.756643	1.42308	2.19231	-106.5	58.5
810	213.546	213.273	215.131	215.938	-0.273427	1.58462	2.39231	-106.5	59.5
811	215.685	216.527	218.492	219.185	0.842657	2.80769	3.5	-106.5	60.5
812	219.046	219.991	221.346	222.931	0.944755	2.3	3.88462	-106.5	61.5
813	222.469	224.309	225.392	226.769	1.83986	2.92308	4.3	-106.5	62.5
814	225.954	227.536	228.677	230.7	1.58252	2.72308	4.74615	-106.5	63.5
815	229.1	229.909	232.438	234.285	0.809091	3.33846	5.18462	-106.5	64.5
816	231.392	233.6	235.577	238.777	2.20769	4.18462	7.38462	-106.5	65.5
817	233.615	235.864	237.562	241.885	2.24825	3.94615	8.26923	-106.5	66.5
818	236.1	238.991	240.315	244.785	2.89091	4.21538	8.68462	-106.5	67.5
819	238.146	241.427	242.677	247.746	3.28112	4.53077	9.6	-106.5	68.5
820	240.331	243.864	244.438	249.469	3.53287	4.10769	9.13846	-106.5	69.5
821	242.038	246.845	246.869	252.8	4.80699	4.83077	10.7615	-106.5	70.5
822	244.423	249.482	249.9	256.462	5.05874	5.47692	12.0385	-106.5	71.5
823	243.992	248.745	251.054	258.146	4.75315	7.06154	14.1538	-106.5	72.5
824	244.338	249.418	251.723	260.346	5.07972	7.38462	16.0077	-106.5	73.5
825	246.208	251.155	253.885	262.985	4.94685	7.67692	16.7769	-106.5	74.5
826	249.831	254.691	257.192	266.5	4.86014	7.36154	16.6692	-106.5	75.5
827	250.317	254.5	257.2	266.883	4.18333	6.88333	16.5667	-106.5	76.5
828	250.267	255.04	257.933	269.65	4.77333	7.66667	19.3833	-106.5	77.5
829	250.317	255.8	259.367	274.217	5.48333	9.05	23.9	-106.5	78.5
830	253.9	257.05	260.8	275.8	3.15	6.9	21.9	-106.5	79.5
831	254.5	256.15	261.65	277.4	1.65	7.15	22.9	-106.5	80.5
832	254.45	256.9	262.55	278.7	2.45	8.1	24.25	-106.5	81.5
833	248.35	256.35	255.1	273.55	8	6.75	25.2	-107.5	-71.5
834	244.45	252.1	251.15	268.15	7.65	6.7	23.7	-107.5	-72.5
835	239.3	244.7	244.55	259.05	5.4	5.25	19.75	-107.5	-73.5
836	236.185	237.291	238.938	245.269	1.10629	2.75385	9.08462	-107.5	-74.5
837	232.815	233.7	234.631	238.823	0.884615	1.81538	6.00769	-107.5	-75.5
838	232.385	232.536	233.2	235.985	0.151748	0.815385	3.6	-107.5	-76.5
839	232.508	232.782	233.369	235.292	0.274126	0.861538	2.78462	-107.5	-77.5
840	232.923	233.418	233.585	235.192	0.495105	0.661538	2.26923	-107.5	-78.5
841	233.385	234.118	234.208	235.515	0.733566	0.823077	2.13077	-107.5	-79.5
842	234.3	234.809	235	236.031	0.509091	0.7	1.73077	-107.5	-80.5
843	235.115	235.8	235.692	236.777	0.684615	0.576923	1.66154	-107.5	-81.5
844	235.754	236.391	236.485	237.592	0.637063	0.730769	1.83846	-107.5	-82.5
845	236.2	236.355	236.546	237.377	0.154545	0.346154	1.17692	-107.5	-83.5
846	235.915	236.136	236.238	237.2	0.220979	0.323077	1.28462	-107.5	-84.5
847	235.485	235.936	235.708	236.838	0.451748	0.223077	1.35385	-107.5	-85.5
848	235.062	235.255	234.985	236.162	0.193007	-0.0769231	1.1	-107.5	-86.5
849	234.385	234.873	234.508	235.469	0.488112	0.123077	1.08462	-107.5	-87.5
850	233.677	234.064	233.646	234.323	0.386713	-0.0307692	0.646154	-107.5	-88.5
851	44.15	44.15	39.1	26.9	0	-5.05	-17.25	-107.5	20.5
852	46.55	45	40.65	28.1	-1.55	-5.9	-18.45	-107.5	21.5
853	46.4	43.05	39.35	27.25	-3.35	-7.05	-19.15	-107.5	22.5
854	48.95	43.05	40.25	29.85	-5.9	-8.7	-19.1	-107.5	23.5
855	50.05	42.65	42.35	30.4	-7.4	-7.7	-19.65	-107.5	24.5
856	39.7231	37.8636	34.5615	30.6385	-1.85944	-5.16154	-9.08462	-107.5	25.5
857	42.5	40.2	37.1077	33.4538	-2.3	-5.39231	-9.04615	-107.5	26.5
858	43.7538	41.7909	38.8615	35.1077	-1.96294	-4.89231	-8.64615	-107.5	27.5
859	45.1154	42.9545	40	36.6923	-2.16084	-5.11538	-8.42308	-107.5	28.5
860	46.7077	45	41.0538	38.5077	-1.70769	-5.65385	-8.2	-107.5	29.5
861	48.3846	45.6909	42.2923	39.1462	-2.69371	-6.09231	-9.23846	-107.5	30.5
862	51.2462	47.8818	44.8615	41.9615	-3.36434	-6.38462	-9.28462	-107.5	31.5
863	54.0692	50.9455	48.3308	45.4231	-3.12378	-5.73846	-8.64615	-107.5	32.5
864	57.6154	55.1455	53.4077	51.1385	-2.46993	-4.20769	-6.47692	-107.5	33.5
865	62.6231	60.8273	59.0615	58.6462	-1.7958	-3.56154	-3.97692	-107.5	34.5
866	68.2923	66.7091	65.8538	67.3154	-1.58322	-2.43846	-0.976923	-107.5	35.5
867	76.1615	75.9636	76.0154	79.1538	-0.197902	-0.146154	2.99231	-107.5	36.5
868	85.9231	87.4909	87.6231	91.3538	1.56783	1.7	5.43077	-107.5	37.5
869	96.7154	99.0818	98.2	102.308	2.36643	1.48462	5.59231	-107.5	38.5
870	105.569	108.145	107.369	111.4	2.57622	1.8	5.83077	-107.5	39.5
871	112.792	116.955	116.285	119.708	4.16224	3.49231	6.91538	-107.5	40.5
872	118.915	122.245	122.777	126.123	3.33007	3.86154	7.20769	-107.5	41.5
873	125.092	128.327	128.715	132.331	3.23497	3.62308	7.23846	-107.5	42.5
874	133.115	135.518	136.269	139.792	2.4028	3.15385	6.67692	-107.5	43.5
875	140.646	142.109	143.492	147.785	1.46294	2.84615	7.13846	-107.5	44.5
876	148.869	150.173	151.346	155.231	1.3035	2.47692	6.36154	-107.5	45.5
877	153.9	155.573	156.054	159.277	1.67273	2.15385	5.37692	-107.5	46.5
878	157.592	158.991	159.246	162.315	1.3986	1.65385	4.72308	-107.5	47.5
879	161.354	161.873	161.669	165.085	0.518881	0.315385	3.73077	-107.5	48.5
880	164.408	164.827	165.469	167.762	0.41958	1.06154	3.35385	-107.5	49.5
881	167.6	167.036	169.338	170.8	-0.563636	1.73846	3.2	-107.5	50.5
882	172.385	172.173	174.223	175.3	-0.211888	1.83846	2.91538	-107.5	51.5
883	176.862	176.009	179.131	179.692	-0.852448	2.26923	2.83077	-107.5	52.5
884	182.815	182.164	184.685	185.308	-0.651748	1.86923	2.49231	-107.5	53.5
885	188.977	188.118	190.392	191.338	-0.858741	1.41538	2.36154	-107.5	54.5
886	194.254	193.445	195.708	195.854	-0.808392	1.45385	1.6	-107.5	55.5
887	199.638	199.009	200.877	201.446	-0.629371	1.23846	1.80769	-107.5	56.5
888	204.869	204.118	205.946	206.762	-0.751049	1.07692	1.89231	-107.5	57.5
889	208.423	207.845	209.785	211.031	-0.577622	1.36154	2.60769	-107.5	58.5
890	212.908	212.327	214.669	215.392	-0.58042	1.76154	2.48462	-107.5	59.5
891	215.615	215.791	218.046	218.954	0.175524	2.43077	3.33846	-107.5	60.5
892	218.723	219.509	220.992	222.438	0.786014	2.26923	3.71538	-107.5	61.5
893	222.262	223.991	224.9	227.023	1.72937	2.63846	4.76154	-107.5	62.5
894	225.462	227.109	228.554	230.4	1.64755	3.09231	4.93846	-107.5	63.5
895	228.115	229.982	232.046	234.508	1.86643	3.93077	6.39231	-107.5	64.5
896	231.269	233.945	235.315	238.562	2.67622	4.04615	7.29231	-107.5	65.5
897	233.385	235.745	237.515	241.615	2.36084	4.13077	8.23077	-107.5	66.5
898	235.962	238.845	240.323	244.746	2.88392	4.36154	8.78462	-107.5	67.5
899	238.538	241.318	242.685	247.438	2.77972	4.14615	8.9	-107.5	68.5
900	240.492	243.955	244.715	249.115	3.46224	4.22308	8.62308	-107.5	69.5
901	242.292	246.936	247.131	252.985	4.64406	4.83846	10.6923	-107.5	70.5
902	244.862	249.673	250.177	256.562	4.81119	5.31538	11.7	-107.5	71.5
903	244.508	248.782	250.923	258.538	4.27413	6.41538	14.0308	-107.5	72.5
904	244.854	249.345	252.346	260.677	4.49161	7.49231	15.8231	-107.5	73.5
905	247.146	251.455	254.554	263.508	4.30839	7.40769	16.3615	-107.5	74.5
906	251.4	255.882	258.162	267.338	4.48182	6.76154	15.9385	-107.5	75.5
907	250.633	254.58	257.033	266.75	3.94667	6.4	16.1167	-107.5	76.5
908	250.167	255.48	257.983	270.217	5.31333	7.81667	20.05	-107.5	77.5
909	250.417	255.86	259.233	274.75	5.44333	8.81667	24.3333	-107.5	78.5
910	253.85	257.45	261.15	276.95	3.6	7.3	23.1	-107.5	79.5
911	254.45	256.65	262.65	277.5	2.2	8.2	23.05	-107.5	80.5
912	254.45	256.45	262.65	279	2	8.2	24.55	-107.5	81.5
913	248.25	256.05	255.6	273.9	7.8	7.35	25.65	-108.5	-71.5
914	244.7	252	251.55	267.85	7.3	6.85	23.15	-108.5	-72.5
915	236.55	236.82	241.217	249.467	0.27	4.66667	12.9167	-108.5	-73.5
916	235.754	236.845	238.623	244.1	1.09161	2.86923	8.34615	-108.5	-74.5
917	232.815	233.491	234.546	238.408	0.675524	1.73077	5.59231	-108.5	-75.5
918	232.392	232.5	233.285	235.9	0.107692	0.892308	3.50769	-108.5	-76.5
919	232.615	232.682	233.385	235.454	0.0664336	0.769231	2.83846	-108.5	-77.5
920	232.846	233.355	233.746	235.123	0.508392	0.9	2.27692	-108.5	-78.5
921	233.323	234.082	234.3	235.6	0.758741	0.976923	2.27692	-108.5	-79.5
922	234.423	234.9	235.031	236	0.476923	0.607692	1.57692	-108.5	-80.5
923	235.154	235.755	235.746	236.854	0.600699	0.592308	1.7	-108.5	-81.5
924	235.754	236.555	236.523	237.569	0.800699	0.769231	1.81538	-108.5	-82.5
925	236.123	236.345	236.654	237.469	0.222378	0.530769	1.34615	-108.5	-83.5
926	235.985	236.145	236.231	237.269	0.160839	0.246154	1.28462	-108.5	-84.5
927	235.569	235.964	235.631	236.815	0.394406	0.0615385	1.24615	-108.5	-85.5
928	235.1	235.345	235.077	236.208	0.245455	-0.0230769	1.10769	-108.5	-86.5
929	234.531	234.927	234.577	235.538	0.396503	0.0461538	1.00769	-108.5	-87.5
930	233.669	234.064	233.623	234.323	0.394406	-0.0461538	0.653846	-108.5	-88.5
931	41.5	37.65	35.5	24.4	-3.85	-6	-17.1	-108.5	21.5
932	41.45	37.8	34.65	24.4	-3.65	-6.8	-17.05	-108.5	22.5
933	44.2	37.1	35.55	26.1	-7.1	-8.65	-18.1	-108.5	23.5
934	45.35	38.05	36.65	26.85	-7.3	-8.7	-18.5	-108.5	24.5
935	50.3	40.15	39.9	29.65	-10.15	-10.4	-20.65	-108.5	25.5
936	39.0154	35.1091	33.6231	29.9692	-3.90629	-5.39231	-9.04615	-108.5	26.5
937	40.0308	36.9273	34.8692	31.6769	-3.1035	-5.16154	-8.35385	-108.5	27.5
938	42.9462	39.4727	36.9077	34.1231	-3.47343	-6.03846	-8.82308	-108.5	28.5
939	44.9231	43.2	39.1846	36.8692	-1.72308	-5.73846	-8.05385	-108.5	29.5
940	46.5769	44.4273	40.7846	38.2462	-2.14965	-5.79231	-8.33077	-108.5	30.5
941	50.2308	47.0545	43.5923	41.7077	-3.17622	-6.63846	-8.52308	-108.5	31.5
942	53.3231	51.0455	47.6692	45.5923	-2.27762	-5.65385	-7.73077	-108.5	32.5
943	58.0538	55.8545	53.4154	52.0385	-2.1993	-4.63846	-6.01538	-108.5	33.5
944	62.9	61.3091	59.5154	59.3846	-1.59091	-3.38462	-3.51538	-108.5	34.5
945	68.3154	67.1091	66.8462	67.9538	-1.20629	-1.46923	-0.361538	-108.5	35.5
946	76.5846	76.1364	76.8154	80.3154	-0.448252	0.230769	3.73077	-108.5	36.5
947	86.8538	87.1636	88.6308	92.7769	0.30979	1.77692	5.92308	-108.5	37.5
948	97.1538	98.4	99.2538	103.138	1.24615	2.1	5.98462	-108.5	38.5
949	106.085	107.764	107.692	111.669	1.67902	1.60769	5.58462	-108.5	39.5
950	112.715	115.609	115.592	119.223	2.89371	2.87692	6.50769	-108.5	40.5
951	118.262	121.391	122	125.846	3.12937	3.73846	7.58462	-108.5	41.5
952	124.777	127.345	128.308	132.315	2.56853	3.53077	7.53846	-108.5	42.5
953	132.885	134.645	135.685	139.8	1.76084	2.8	6.91538	-108.5	43.5
954	140.092	141.336	142.877	147.554	1.24406	2.78462	7.46154	-108.5	44.5
955	148.162	149.836	151.254	155.6	1.67483	3.09231	7.43846	-108.5	45.5
956	154.1	155.8	156.238	160.015	1.7	2.13846	5.91538	-108.5	46.5
957	157.915	159.7	159.685	163.331	1.78462	1.76923	5.41538	-108.5	47.5
958	161.631	162.555	162.492	165.708	0.923776	0.861538	4.07692	-108.5	48.5
959	164.846	165.318	166.162	167.623	0.472028	1.31538	2.77692	-108.5	49.5
960	167.738	167.809	169.738	170.508	0.0706294	2	2.76923	-108.5	50.5
961	172.923	172.282	174.492	175.854	-0.641259	1.56923	2.93077	-108.5	51.5
962	176.854	176.736	179.308	179.777	-0.117483	2.45385	2.92308	-108.5	52.5
963	183.031	182.436	185.092	185.631	-0.594406	2.06154	2.6	-108.5	53.5
964	188.977	188.2	190.677	191	-0.776923	1.7	2.02308	-108.5	54.5
965	194.677	193.918	195.846	195.808	-0.758741	1.16923	1.13077	-108.5	55.5
966	199.877	198.882	201.054	200.969	-0.995105	1.17692	1.09231	-108.5	56.5
967	204.415	203.427	205.523	206.462	-0.988112	1.10769	2.04615	-108.5	57.5
968	207.908	207.218	209.115	210.646	-0.68951	1.20769	2.73846	-108.5	58.5
969	212.208	211.209	213.723	214.962	-0.998601	1.51538	2.75385	-108.5	59.5
970	215.254	215	217.531	218.608	-0.253846	2.27692	3.35385	-108.5	60.5
971	218.462	219.445	221.254	222.262	0.983916	2.79231	3.8	-108.5	61.5
972	221.985	223.855	224.7	226.908	1.86993	2.71538	4.92308	-108.5	62.5
973	225.108	227.109	228.515	230.592	2.0014	3.40769	5.48462	-108.5	63.5
974	228.1	230.118	232.038	234.377	2.01818	3.93846	6.27692	-108.5	64.5
975	231.2	233.591	235.562	238.077	2.39091	4.36154	6.87692	-108.5	65.5
976	233.423	236.209	237.608	241.431	2.78601	4.18462	8.00769	-108.5	66.5
977	235.954	238.682	240.354	244.931	2.72797	4.4	8.97692	-108.5	67.5
978	238.108	241.082	242.785	247.331	2.97413	4.67692	9.22308	-108.5	68.5
979	240.415	244.009	244.977	249.177	3.59371	4.56154	8.76154	-108.5	69.5
980	242.723	247.291	247.385	252.608	4.56783	4.66154	9.88462	-108.5	70.5
981	245.185	250.091	250.3	256.638	4.90629	5.11538	11.4538	-108.5	71.5
982	244.477	248.682	250.462	258.254	4.2049	5.98462	13.7769	-108.5	72.5
983	245.154	249.209	252.654	261.354	4.05524	7.5	16.2	-108.5	73.5
984	247.992	251.491	255.462	265.023	3.4986	7.46923	17.0308	-108.5	74.5
985	252.631	256.373	259.346	268.108	3.74196	6.71538	15.4769	-108.5	75.5
986	251.623	255.9	258.523	268.446	4.27692	6.9	16.8231	-108.5	76.5
987	250.183	255.44	258.233	270.717	5.25667	8.05	20.5333	-108.5	77.5
988	250.1	255.46	259.017	274.267	5.36	8.91667	24.1667	-108.5	78.5
989	253.85	256.65	261	276.25	2.8	7.15	22.4	-108.5	79.5
990	255.05	256.55	263.05	278.05	1.5	8	23	-108.5	80.5
991	254.85	256.75	262.8	279.3	1.9	7.95	24.45	-108.5	81.5
992	248.95	256.15	256.05	274.65	7.2	7.1	25.7	-109.5	-71.5
993	244.85	251.9	252	267.9	7.05	7.15	23.05	-109.5	-72.5
994	236.417	235.98	240.767	247.767	-0.436667	4.35	11.35	-109.5	-73.5
995	235.623	236.509	238.108	243.285	0.886014	2.48462	7.66154	-109.5	-74.5
996	232.923	233.327	234.485	237.946	0.404196	1.56154	5.02308	-109.5	-75.5
997	232.431	232.673	233.185	235.938	0.241958	0.753846	3.50769	-109.5	-76.5
998	232.508	232.809	233.392	235.338	0.301399	0.884615	2.83077	-109.5	-77.5
999	232.738	233.591	233.777	235	0.852448	1.03846	2.26154	-109.5	-78.5
1000	233.285	234	234.277	235.654	0.715385	0.992308	2.36923	-109.5	-79.5
1001	234.4	235.018	235.108	236.215	0.618182	0.707692	1.81538	-109.5	-80.5
1002	235.115	235.791	235.815	237.038	0.675524	0.7	1.92308	-109.5	-81.5
1003	235.785	236.618	236.577	237.6	0.833566	0.792308	1.81538	-109.5	-82.5
1004	236.108	236.327	236.623	237.577	0.21958	0.515385	1.46923	-109.5	-83.5
1005	236.1	236.218	236.3	237.408	0.118182	0.2	1.30769	-109.5	-84.5
1006	235.662	236.018	235.846	236.846	0.356643	0.184615	1.18462	-109.5	-85.5
1007	235.146	235.455	235.238	236.277	0.308392	0.0923077	1.13077	-109.5	-86.5
1008	234.577	234.982	234.577	235.669	0.404895	0	1.09231	-109.5	-87.5
1009	233.631	234.064	233.669	234.2	0.432867	0.0384615	0.569231	-109.5	-88.5
1010	40.7	36.55	35.05	24.4	-4.15	-5.65	-16.3	-109.5	21.5
1011	40.95	34.9	33.85	24.85	-6.05	-7.1	-16.1	-109.5	22.5
1012	43.15	36.05	34.7	25.9	-7.1	-8.45	-17.25	-109.5	23.5
1013	43.15	35.45	34.9	26.1	-7.7	-8.25	-17.05	-109.5	24.5
1014	45.6	36.15	36.35	27.9	-9.45	-9.25	-17.7	-109.5	25.5
1015	34.7923	31.2545	29.8692	27.4923	-3.53776	-4.92308	-7.3	-109.5	26.5
1016	35.9538	32.5182	30.7154	28.2077	-3.43566	-5.23846	-7.74615	-109.5	27.5
1017	39.1769	35.4455	32.8923	30.8462	-3.73147	-6.28462	-8.33077	-109.5	28.5
1018	42.1692	39.7	35.8385	34.5769	-2.46923	-6.33077	-7.59231	-109.5	29.5
1019	44.6	41.6273	38.0154	36.5	-2.97273	-6.58462	-8.1	-109.5	30.5
1020	47.9615	45.0636	41.8154	40.4	-2.8979	-6.14615	-7.56154	-109.5	31.5
1021	51.6923	49.5	46.2846	44.9154	-2.19231	-5.40769	-6.77692	-109.5	32.5
1022	57.0923	55.2091	52.0846	51.2077	-1.88322	-5.00769	-5.88462	-109.5	33.5
1023	62.8308	60.6	58.8538	58.6615	-2.23077	-3.97692	-4.16923	-109.5	34.5
1024	68.4923	66.7909	66.9923	67.7154	-1.7014	-1.5	-0.776923	-109.5	35.5
1025	76.5846	76.1	77.4154	80.4692	-0.484615	0.830769	3.88462	-109.5	36.5
1026	87.4692	87.7	89.2692	93.4385	0.230769	1.8	5.96923	-109.5	37.5
1027	97.7538	98.9455	99.6538	103.692	1.19161	1.9	5.93846	-109.5	38.5
1028	106.462	108.145	108.715	112.877	1.68392	2.25385	6.41538	-109.5	39.5
1029	113.369	115.955	116.262	120.031	2.58531	2.89231	6.66154	-109.5	40.5
1030	118.985	121.036	122.269	126.385	2.05175	3.28462	7.4	-109.5	41.5
1031	125.454	127.573	128.962	133.308	2.11888	3.50769	7.85385	-109.5	42.5
1032	133.415	134.627	136.869	141.069	1.21189	3.45385	7.65385	-109.5	43.5
1033	140.931	141.427	143.231	148.731	0.496503	2.3	7.8	-109.5	44.5
1034	149.154	150.273	152	156.085	1.11888	2.84615	6.93077	-109.5	45.5
1035	154.446	156.127	157.162	160.938	1.68112	2.71538	6.49231	-109.5	46.5
1036	158.438	160.164	160.592	164.369	1.72517	2.15385	5.93077	-109.5	47.5
1037	162.338	163.509	163.192	166.492	1.17063	0.853846	4.15385	-109.5	48.5
1038	165.762	166.691	166.731	168.608	0.929371	0.969231	2.84615	-109.5	49.5
1039	168.485	168.773	170.5	171.4	0.288112	2.01538	2.91538	-109.5	50.5
1040	173.8	173.091	175.062	176.154	-0.709091	1.26154	2.35385	-109.5	51.5
1041	177.223	176.909	179.346	180.623	-0.313986	2.12308	3.4	-109.5	52.5
1042	183.131	182.973	185.3	185.5	-0.158042	2.16923	2.36923	-109.5	53.5
1043	189.438	188.727	190.838	191.031	-0.711189	1.4	1.59231	-109.5	54.5
1044	195.308	194.327	196.269	196.454	-0.98042	0.961538	1.14615	-109.5	55.5
1045	200.331	199.064	201.123	201.023	-1.26713	0.792308	0.692308	-109.5	56.5
1046	204.777	203.564	205.431	206.138	-1.21329	0.653846	1.36154	-109.5	57.5
1047	207.2	206.545	208.692	209.8	-0.654545	1.49231	2.6	-109.5	58.5
1048	211.3	210.8	212.885	214.146	-0.5	1.58462	2.84615	-109.5	59.5
1049	214.338	214.927	216.854	217.846	0.588811	2.51538	3.50769	-109.5	60.5
1050	217.808	219.091	220.492	221.431	1.28322	2.68462	3.62308	-109.5	61.5
1051	222.008	223.627	224.415	226.677	1.61958	2.40769	4.66923	-109.5	62.5
1052	224.908	226.9	228.238	230.777	1.99231	3.33077	5.86923	-109.5	63.5
1053	228.146	230.436	231.962	234.277	2.29021	3.81538	6.13077	-109.5	64.5
1054	231.562	233.709	235.869	238.392	2.14755	4.30769	6.83077	-109.5	65.5
1055	233.677	236.309	237.815	241.577	2.63217	4.13846	7.9	-109.5	66.5
1056	236.085	238.691	240.738	245.146	2.60629	4.65385	9.06154	-109.5	67.5
1057	238.338	241.527	243.323	247.592	3.18881	4.98462	9.25385	-109.5	68.5
1058	240.369	244.127	245.062	249.523	3.75804	4.69231	9.15385	-109.5	69.5
1059	243.215	247.545	247.808	252.869	4.33007	4.59231	9.65385	-109.5	70.5
1060	245.838	250.464	250.985	257.085	4.62517	5.14615	11.2462	-109.5	71.5
1061	244.446	248.473	250.5	258.177	4.02657	6.05385	13.7308	-109.5	72.5
1062	244.931	249.136	252.946	261.977	4.20559	8.01538	17.0462	-109.5	73.5
1063	247.862	251.509	255.538	265.385	3.64755	7.67692	17.5231	-109.5	74.5
1064	252.754	256.545	259.469	268.692	3.79161	6.71538	15.9385	-109.5	75.5
1065	252.115	256	259.131	269.138	3.88462	7.01538	17.0231	-109.5	76.5
1066	251.062	255.173	258.508	270.085	4.11119	7.44615	19.0231	-109.5	77.5
1067	250.454	255.091	258.562	271.9	4.63706	8.10769	21.4462	-109.5	78.5
1068	253.65	256.6	260.85	275.8	2.95	7.2	22.15	-109.5	79.5
1069	255.45	256.95	263.5	278.35	1.5	8.05	22.9	-109.5	80.5
1070	255.05	257.65	263.4	279.45	2.6	8.35	24.4	-109.5	81.5
1071	231.2	234.8	238.35	241.5	3.6	7.15	10.3	-11.5	-70.5
1072	226.708	226.855	230.769	234.377	0.146853	4.06154	7.66923	-11.5	-71.5
1073	222.5	222.918	225.592	227.538	0.418182	3.09231	5.03846	-11.5	-72.5
1074	220.415	220.564	222.908	223.985	0.148252	2.49231	3.56923	-11.5	-73.5
1075	220.692	221.209	222.792	223.692	0.516783	2.1	3	-11.5	-74.5
1076	221.654	222.2	223.246	224.254	0.546154	1.59231	2.6	-11.5	-75.5
1077	223.092	223.5	224.269	225.238	0.407692	1.17692	2.14615	-11.5	-76.5
1078	224.454	225.018	225.846	226.585	0.564336	1.39231	2.13077	-11.5	-77.5
1079	226.385	226.573	227.246	228.108	0.188112	0.861538	1.72308	-11.5	-78.5
1080	227.854	228	229.085	229.1	0.146154	1.23077	1.24615	-11.5	-79.5
1081	228.685	229.155	229.9	230.262	0.46993	1.21538	1.57692	-11.5	-80.5
1082	229.992	230.036	230.777	231.323	0.0440559	0.784615	1.33077	-11.5	-81.5
1083	230.469	230.891	231.385	231.985	0.421678	0.915385	1.51538	-11.5	-82.5
1084	230.808	231.1	231.7	232.177	0.292308	0.892308	1.36923	-11.5	-83.5
1085	230.946	231.209	231.877	232.446	0.262937	0.930769	1.5	-11.5	-84.5
1086	231.023	231.327	231.762	232.431	0.304196	0.738462	1.40769	-11.5	-85.5
1087	231.162	231.745	231.577	232.462	0.583916	0.415385	1.3	-11.5	-86.5
1088	231.362	231.918	231.777	232.385	0.556643	0.415385	1.02308	-11.5	-87.5
1089	231.662	232.255	232.154	232.792	0.593007	0.492308	1.13077	-11.5	-88.5
1090	35.2077	38.1	31.3846	29.9615	2.89231	-3.82308	-5.24615	-11.5	10.5
1091	23.6692	27.0091	22.6615	21.4923	3.33986	-1.00769	-2.17692	-11.5	11.5
1092	19.0615	22.4909	18.1	17.7308	3.42937	-0.961538	-1.33077	-11.5	12.5
1093	13.5615	16.0273	13.1231	13.2846	2.46573	-0.438462	-0.276923	-11.5	13.5
1094	9.93077	12.1727	9.99231	10.8692	2.24196	0.0615385	0.938462	-11.5	14.5
1095	8.55385	10.7818	9.16923	9.83846	2.22797	0.615385	1.28462	-11.5	15.5
1096	6.23077	7.63636	6.55385	7.12308	1.40559	0.323077	0.892308	-11.5	16.5
1097	6.47692	7.30909	6.61538	6.67692	0.832168	0.138462	0.2	-11.5	17.5
1098	5.65385	6.60909	5.98462	5.9	0.955245	0.330769	0.246154	-11.5	18.5
1099	5.33077	5.95455	5.30769	5.40769	0.623776	-0.0230769	0.0769231	-11.5	19.5
1100	5.63846	5.95455	5.44615	5.64615	0.316084	-0.192308	0.00769231	-11.5	20.5
1101	5.92308	5.77273	5.50769	5.88462	-0.15035	-0.415385	-0.0384615	-11.5	21.5
1102	5.35385	5.33636	5.03846	5.33846	-0.0174825	-0.315385	-0.0153846	-11.5	22.5
1103	6.58462	6.33636	5.77692	6.43077	-0.248252	-0.807692	-0.153846	-11.5	23.5
1104	6.71538	6.21818	5.57692	6.14615	-0.497203	-1.13846	-0.569231	-11.5	24.5
1105	7.40769	6.72727	6.28462	6.69231	-0.68042	-1.12308	-0.715385	-11.5	25.5
1106	9.2	8.48182	7.70769	8.47692	-0.718182	-1.49231	-0.723077	-11.5	26.5
1107	11.3	10.8273	9.57692	9.83846	-0.472727	-1.72308	-1.46154	-11.5	27.5
1108	19.3	17.15	13.4	16.85	-2.15	-5.9	-2.45	-11.5	28.5
1109	25.5	24.5	20.65	24.85	-1	-4.85	-0.65	-11.5	29.5
1110	38.5	40.8	44.95	45.75	2.3	6.45	7.25	-11.5	3.5
1111	31.6	32	29.3	31	0.4	-2.3	-0.6	-11.5	30.5
1112	38.2	42.95	39.2	39.25	4.75	1	1.05	-11.5	31.5
1113	51.25	54.8	52.4	51.15	3.55	1.15	-0.1	-11.5	32.5
1114	48.75	50	51.45	51.4	1.25	2.7	2.65	-11.5	4.5
1115	49	49.05	48.7	52.7	0.05	-0.3	3.7	-11.5	5.5
1116	211.5	204.75	206	210.05	-6.75	-5.5	-1.45	-11.5	50.5
1117	215.35	209.4	211.8	216.35	-5.95	-3.55	1	-11.5	51.5
1118	218.35	211.85	216.25	221.3	-6.5	-2.1	2.95	-11.5	52.5
1119	221.65	216.3	219.65	226.25	-5.35	-2	4.6	-11.5	53.5
1120	225.2	220.2	224.15	231.45	-5	-1.05	6.25	-11.5	54.5
1121	228.4	224.45	228.55	235.95	-3.95	0.15	7.55	-11.5	55.5
1122	52.3	49.7	51.05	57.7	-2.6	-1.25	5.4	-11.5	6.5
1123	269.25	264.35	260.95	267.75	-4.9	-8.3	-1.5	-11.5	63.5
1124	273.5	267.8	267.2	271.45	-5.7	-6.3	-2.05	-11.5	64.5
1125	272.8	269.15	270.75	277.55	-3.65	-2.05	4.75	-11.5	65.5
1126	47.95	43.25	46.95	53.5	-4.7	-1	5.55	-11.5	7.5
1127	251.15	257.7	264.8	277.15	6.55	13.65	26	-11.5	79.5
1128	50.3077	55.2182	46.8385	47.5462	4.91049	-3.46923	-2.76154	-11.5	8.5
1129	252.25	256.4	262.85	276.3	4.15	10.6	24.05	-11.5	80.5
1130	251.2	254.75	260.4	274.35	3.55	9.2	23.15	-11.5	81.5
1131	251.65	253.45	259.1	272.95	1.8	7.45	21.3	-11.5	82.5
1132	252.75	253.95	261.1	275	1.2	8.35	22.25	-11.5	83.5
1133	253.15	255.7	262.4	277.95	2.55	9.25	24.8	-11.5	84.5
1134	46.9154	51.3545	42.2077	41.0538	4.43916	-4.70769	-5.86154	-11.5	9.5
1135	245.867	248.66	252.7	262.85	2.79333	6.83333	16.9833	-110.5	-71.5
1136	241.433	241.66	246.367	255.133	0.226667	4.93333	13.7	-110.5	-72.5
1137	236.033	235.46	239.867	246.617	-0.573333	3.83333	10.5833	-110.5	-73.5
1138	235.315	236.182	237.477	242.223	0.866434	2.16154	6.90769	-110.5	-74.5
1139	232.915	233.318	234.238	237.423	0.402797	1.32308	4.50769	-110.5	-75.5
1140	232.4	232.718	233.223	235.8	0.318182	0.823077	3.4	-110.5	-76.5
1141	232.554	232.964	233.462	235.223	0.40979	0.907692	2.66923	-110.5	-77.5
1142	232.892	233.527	233.777	234.923	0.634965	0.884615	2.03077	-110.5	-78.5
1143	233.362	234.145	234.269	235.608	0.783916	0.907692	2.24615	-110.5	-79.5
1144	234.423	235.1	235.115	236.2	0.676923	0.692308	1.77692	-110.5	-80.5
1145	235.085	235.864	235.862	237.185	0.779021	0.776923	2.1	-110.5	-81.5
1146	235.808	236.6	236.677	237.669	0.792308	0.869231	1.86154	-110.5	-82.5
1147	236.108	236.455	236.692	237.692	0.346853	0.584615	1.58462	-110.5	-83.5
1148	236.123	236.3	236.408	237.415	0.176923	0.284615	1.29231	-110.5	-84.5
1149	235.823	236.173	235.977	237.031	0.34965	0.153846	1.20769	-110.5	-85.5
1150	235.246	235.482	235.262	236.323	0.235664	0.0153846	1.07692	-110.5	-86.5
1151	234.569	235.027	234.585	235.738	0.458042	0.0153846	1.16923	-110.5	-87.5
1152	233.708	234.055	233.685	234.238	0.346853	-0.0230769	0.530769	-110.5	-88.5
1153	39.95	34.55	33.45	24.25	-5.4	-6.5	-15.7	-110.5	21.5
1154	41	33.3	33.55	24.9	-7.7	-7.45	-16.1	-110.5	22.5
1155	41.65	34.1	34.1	25.5	-7.55	-7.55	-16.15	-110.5	23.5
1156	41.4	33.25	33.35	24.75	-8.15	-8.05	-16.65	-110.5	24.5
1157	43.45	33.6	33.75	26.85	-9.85	-9.7	-16.6	-110.5	25.5
1158	43.75	32.35	33.9	27.95	-11.4	-9.85	-15.8	-110.5	26.5
1159	45.8	36.45	36.8	32.55	-9.35	-9	-13.25	-110.5	27.5
1160	34.5077	30.3455	28.2846	26.7769	-4.16224	-6.22308	-7.73077	-110.5	28.5
1161	37.4	33.4909	31.3077	29.8769	-3.90909	-6.09231	-7.52308	-110.5	29.5
1162	40.2385	36.7	33.7769	32.7154	-3.53846	-6.46154	-7.52308	-110.5	30.5
1163	44.1846	40.7727	37.8615	36.7077	-3.41189	-6.32308	-7.47692	-110.5	31.5
1164	48.9385	45.6909	43.1	42.0538	-3.24755	-5.83846	-6.88462	-110.5	32.5
1165	55.0769	51.5182	49.5385	48.9154	-3.55874	-5.53846	-6.16154	-110.5	33.5
1166	61.5154	58.3	56.7308	56.8846	-3.21538	-4.78462	-4.63077	-110.5	34.5
1167	68.1846	65.6909	65.3923	66.7308	-2.49371	-2.79231	-1.45385	-110.5	35.5
1168	76.4231	75.6455	76.7538	79.6308	-0.777622	0.330769	3.20769	-110.5	36.5
1169	87.9	87.7455	89.2462	93.0308	-0.154545	1.34615	5.13077	-110.5	37.5
1170	98.4231	99.3182	100.769	103.8	0.895105	2.34615	5.37692	-110.5	38.5
1171	107.323	108.445	109.431	113.046	1.12238	2.10769	5.72308	-110.5	39.5
1172	113.923	115.609	116.954	120.769	1.68601	3.03077	6.84615	-110.5	40.5
1173	120.1	121.336	122.985	127.1	1.23636	2.88462	7	-110.5	41.5
1174	125.615	127.255	129.4	133.838	1.63916	3.78462	8.22308	-110.5	42.5
1175	133.346	133.909	137.062	141.708	0.562937	3.71538	8.36154	-110.5	43.5
1176	141.231	141.255	143.9	149.438	0.0237762	2.66923	8.20769	-110.5	44.5
1177	149.815	150.618	152.038	156.631	0.802797	2.22308	6.81538	-110.5	45.5
1178	155.3	156.655	157.685	161.854	1.35455	2.38462	6.55385	-110.5	46.5
1179	159.162	160.527	161.5	165.338	1.36573	2.33846	6.17692	-110.5	47.5
1180	162.662	163.873	164.254	167.569	1.21119	1.59231	4.90769	-110.5	48.5
1181	165.969	167.355	167.569	169.623	1.38531	1.6	3.65385	-110.5	49.5
1182	169.523	169.527	170.923	172.477	0.0041958	1.4	2.95385	-110.5	50.5
1183	174.238	173.909	175.277	176.554	-0.329371	1.03846	2.31538	-110.5	51.5
1184	177.623	177.591	179.808	181.223	-0.0321678	2.18462	3.6	-110.5	52.5
1185	183.531	182.855	185.415	185.746	-0.676224	1.88462	2.21538	-110.5	53.5
1186	189.562	189.227	191.346	191.2	-0.334266	1.78462	1.63846	-110.5	54.5
1187	195.008	194.809	196.346	196.415	-0.198601	1.33846	1.40769	-110.5	55.5
1188	200.362	199.3	201.054	201.038	-1.06154	0.692308	0.676923	-110.5	56.5
1189	204.969	203.627	205.262	205.485	-1.34196	0.292308	0.515385	-110.5	57.5
1190	206.846	206.245	207.777	209.346	-0.600699	0.930769	2.5	-110.5	58.5
1191	210.677	209.864	211.931	213.154	-0.813287	1.25385	2.47692	-110.5	59.5
1192	213.677	213.936	215.715	217.492	0.259441	2.03846	3.81538	-110.5	60.5
1193	217.031	218.409	220.062	221.115	1.37832	3.03077	4.08462	-110.5	61.5
1194	221.331	222.827	223.823	225.762	1.4965	2.49231	4.43077	-110.5	62.5
1195	224.469	226.255	227.931	230.362	1.78531	3.46154	5.89231	-110.5	63.5
1196	227.962	230.436	231.869	234.415	2.47483	3.90769	6.45385	-110.5	64.5
1197	231.777	234.055	236.115	238.792	2.27762	4.33846	7.01538	-110.5	65.5
1198	233.831	236.218	238.062	241.662	2.38741	4.23077	7.83077	-110.5	66.5
1199	235.969	238.973	241.069	245.162	3.0035	5.1	9.19231	-110.5	67.5
1200	238.623	241.655	243.1	247.885	3.03147	4.47692	9.26154	-110.5	68.5
1201	240.638	244.118	245.138	249.385	3.47972	4.5	8.74615	-110.5	69.5
1202	243.438	247.491	248.038	253.108	4.05245	4.6	9.66923	-110.5	70.5
1203	245.915	250.609	251.185	257.538	4.69371	5.26923	11.6231	-110.5	71.5
1204	244.254	248.682	250.877	258.338	4.42797	6.62308	14.0846	-110.5	72.5
1205	244.769	249.1	252.854	262.138	4.33077	8.08462	17.3692	-110.5	73.5
1206	247.908	251.664	255.585	265.438	3.75594	7.67692	17.5308	-110.5	74.5
1207	252.962	256.482	259.415	269.3	3.52028	6.45385	16.3385	-110.5	75.5
1208	253.031	256.482	259.592	270.131	3.45105	6.56154	17.1	-110.5	76.5
1209	252.292	256.073	259.392	271.338	3.78042	7.1	19.0462	-110.5	77.5
1210	250.915	255.245	258.7	272.4	4.33007	7.78462	21.4846	-110.5	78.5
1211	253.65	256.7	261.1	275.6	3.05	7.45	21.95	-110.5	79.5
1212	255.3	257.25	263.8	278.7	1.95	8.5	23.4	-110.5	80.5
1213	255	257.45	263.25	279.6	2.45	8.25	24.6	-110.5	81.5
1214	246.133	248.8	253.367	262.883	2.66667	7.23333	16.75	-111.5	-71.5
1215	241.383	241.38	246.333	255.1	-0.00333333	4.95	13.7167	-111.5	-72.5
1216	235.1	234.88	239.183	245.383	-0.22	4.08333	10.2833	-111.5	-73.5
1217	234.669	235.955	236.738	241.331	1.28531	2.06923	6.66154	-111.5	-74.5
1218	232.731	233.164	234.069	237.092	0.432867	1.33846	4.36154	-111.5	-75.5
1219	232.377	232.691	233.269	235.592	0.313986	0.892308	3.21538	-111.5	-76.5
1220	232.508	232.982	233.431	235.1	0.474126	0.923077	2.59231	-111.5	-77.5
1221	232.831	233.427	233.777	234.892	0.596503	0.946154	2.06154	-111.5	-78.5
1222	233.3	234.245	234.177	235.585	0.945455	0.876923	2.28462	-111.5	-79.5
1223	234.246	235.264	235.092	236.4	1.01748	0.846154	2.15385	-111.5	-80.5
1224	235.085	236.027	236	237.269	0.942657	0.915385	2.18462	-111.5	-81.5
1225	235.754	236.555	236.762	237.7	0.800699	1.00769	1.94615	-111.5	-82.5
1226	236.1	236.591	236.862	237.785	0.490909	0.761538	1.68462	-111.5	-83.5
1227	236.154	236.227	236.592	237.485	0.0734266	0.438462	1.33077	-111.5	-84.5
1228	235.869	236.155	236.085	237.123	0.285315	0.215385	1.25385	-111.5	-85.5
1229	235.323	235.509	235.308	236.4	0.186014	-0.0153846	1.07692	-111.5	-86.5
1230	234.669	235.045	234.554	235.685	0.376224	-0.115385	1.01538	-111.5	-87.5
1231	233.754	234.027	233.662	234.423	0.273427	-0.0923077	0.669231	-111.5	-88.5
1232	40.25	33.35	33.5	24.4	-6.9	-6.75	-15.85	-111.5	21.5
1233	39.75	31.35	32.8	24.45	-8.4	-6.95	-15.3	-111.5	22.5
1234	39.8	31.85	32.25	25.5	-7.95	-7.55	-14.3	-111.5	23.5
1235	38.85	29.85	30.1	23.6	-9	-8.75	-15.25	-111.5	24.5
1236	40.1	30.4	30.35	25.6	-9.7	-9.75	-14.5	-111.5	25.5
1237	41.95	30.6	31.35	26.95	-11.35	-10.6	-15	-111.5	26.5
1238	44.3	35.7	36.55	31.5	-8.6	-7.75	-12.8	-111.5	27.5
1239	44.9	37.3	36.65	34.65	-7.6	-8.25	-10.25	-111.5	28.5
1240	33.4846	29.2364	27.8154	27.0923	-4.24825	-5.66923	-6.39231	-111.5	29.5
1241	36.2692	32.2636	30.0231	29.7692	-4.00559	-6.24615	-6.5	-111.5	30.5
1242	39.8462	36.4273	34	33.4	-3.41888	-5.84615	-6.44615	-111.5	31.5
1243	44.9538	41.7182	39.1615	39.1	-3.23566	-5.79231	-5.85385	-111.5	32.5
1244	52.1385	48.3455	46.0231	45.6308	-3.79301	-6.11538	-6.50769	-111.5	33.5
1245	60.1231	56.1091	54.3846	54.5769	-4.01399	-5.73846	-5.54615	-111.5	34.5
1246	67.6154	64.5545	64.1538	64.7923	-3.06084	-3.46154	-2.82308	-111.5	35.5
1247	76.0385	74.8545	75.4	78.1231	-1.18392	-0.638462	2.08462	-111.5	36.5
1248	87.5308	87.5091	88.9385	91.9462	-0.0216783	1.40769	4.41538	-111.5	37.5
1249	98.5231	99.0636	100.323	103.3	0.540559	1.8	4.77692	-111.5	38.5
1250	107.508	107.8	109.5	112.569	0.292308	1.99231	5.06154	-111.5	39.5
1251	114.477	115.209	116.785	120.077	0.732168	2.30769	5.6	-111.5	40.5
1252	120.762	121.618	123.777	127.554	0.856643	3.01538	6.79231	-111.5	41.5
1253	126.569	127.355	129.738	134.669	0.785315	3.16923	8.1	-111.5	42.5
1254	132.838	134.009	136.385	141.992	1.17063	3.54615	9.15385	-111.5	43.5
1255	140.785	141.1	144.015	149.615	0.315385	3.23077	8.83077	-111.5	44.5
1256	149.838	150.555	152.477	157.169	0.716084	2.63846	7.33077	-111.5	45.5
1257	156.146	157.891	158.862	163.023	1.74476	2.71538	6.87692	-111.5	46.5
1258	160.715	162.373	163.269	166.777	1.65734	2.55385	6.06154	-111.5	47.5
1259	163.262	165.182	165.277	168.715	1.92028	2.01538	5.45385	-111.5	48.5
1260	166.692	169.118	168.6	170.885	2.42587	1.90769	4.19231	-111.5	49.5
1261	170	170.845	171.677	173.508	0.845455	1.67692	3.50769	-111.5	50.5
1262	174.646	175.064	176.577	178.085	0.417483	1.93077	3.43846	-111.5	51.5
1263	178.3	178.564	180.285	182.108	0.263636	1.98462	3.80769	-111.5	52.5
1264	183.692	183.609	186.015	186.877	-0.0832168	2.32308	3.18462	-111.5	53.5
1265	189.323	189.927	191.715	191.8	0.604196	2.39231	2.47692	-111.5	54.5
1266	194.646	194.7	196.538	196.946	0.0538462	1.89231	2.3	-111.5	55.5
1267	199.454	199.155	200.608	200.462	-0.299301	1.15385	1.00769	-111.5	56.5
1268	204.446	203.382	205.285	204.769	-1.06434	0.838462	0.323077	-111.5	57.5
1269	206.262	205.655	207.169	208.354	-0.606993	0.907692	2.09231	-111.5	58.5
1270	209.723	209.4	211.162	212.431	-0.323077	1.43846	2.70769	-111.5	59.5
1271	212.992	213.273	214.885	216.808	0.28042	1.89231	3.81538	-111.5	60.5
1272	216.3	217.573	218.869	220.508	1.27273	2.56923	4.20769	-111.5	61.5
1273	220.631	221.691	222.969	224.862	1.06014	2.33846	4.23077	-111.5	62.5
1274	224.092	225.973	227.223	229.592	1.88042	3.13077	5.5	-111.5	63.5
1275	227.738	230.536	232.246	234.677	2.7979	4.50769	6.93846	-111.5	64.5
1276	232	235.027	237.569	239.7	3.02727	5.56923	7.7	-111.5	65.5
1277	233.615	236.173	238.569	242.069	2.55734	4.95385	8.45385	-111.5	66.5
1278	235.846	238.9	240.792	245.077	3.05385	4.94615	9.23077	-111.5	67.5
1279	238.246	241.655	243.031	248.1	3.40839	4.78462	9.85385	-111.5	68.5
1280	240.577	244.518	244.869	250.023	3.94126	4.29231	9.44615	-111.5	69.5
1281	243.492	247.864	247.977	253.592	4.37133	4.48462	10.1	-111.5	70.5
1282	246.446	250.918	251.6	257.492	4.47203	5.15385	11.0462	-111.5	71.5
1283	244.785	249.155	251.1	258.515	4.36993	6.31538	13.7308	-111.5	72.5
1284	244.677	249.2	252.931	262.008	4.52308	8.25385	17.3308	-111.5	73.5
1285	247.677	251.945	255.385	265.377	4.26853	7.70769	17.7	-111.5	74.5
1286	252.823	256.673	259.254	269.131	3.84965	6.43077	16.3077	-111.5	75.5
1287	253.631	256.973	260.046	270.708	3.34196	6.41538	17.0769	-111.5	76.5
1288	253.015	256.473	259.892	272.154	3.45734	6.87692	19.1385	-111.5	77.5
1289	251.577	255.818	259.123	272.754	4.24126	7.54615	21.1769	-111.5	78.5
1290	253.8	257.25	261.45	275.75	3.45	7.65	21.95	-111.5	79.5
1291	255.4	258	264	278.9	2.6	8.6	23.5	-111.5	80.5
1292	255.4	257.45	262.55	280.05	2.05	7.15	24.65	-111.5	81.5
1293	246.283	248.8	253.717	263	2.51667	7.43333	16.7167	-112.5	-71.5
1294	241.367	241.22	246.317	255.033	-0.146667	4.95	13.6667	-112.5	-72.5
1295	234.6	234.28	238.733	244.317	-0.32	4.13333	9.71667	-112.5	-73.5
1296	234.338	235.9	236.285	240.8	1.56154	1.94615	6.46154	-112.5	-74.5
1297	232.669	233.273	233.869	236.831	0.603497	1.2	4.16154	-112.5	-75.5
1298	232.385	232.727	233.223	235.4	0.342657	0.838462	3.01538	-112.5	-76.5
1299	232.415	232.918	233.377	235.038	0.502797	0.961538	2.62308	-112.5	-77.5
1300	232.685	233.455	233.831	234.8	0.76993	1.14615	2.11538	-112.5	-78.5
1301	233.269	234.191	234.208	235.523	0.921678	0.938462	2.25385	-112.5	-79.5
1302	234.308	235.218	235.069	236.323	0.91049	0.761538	2.01538	-112.5	-80.5
1303	235.177	236.091	236.062	237.369	0.913986	0.884615	2.19231	-112.5	-81.5
1304	235.777	236.636	236.869	237.738	0.859441	1.09231	1.96154	-112.5	-82.5
1305	236.185	236.582	236.992	237.8	0.397203	0.807692	1.61538	-112.5	-83.5
1306	236.177	236.291	236.638	237.554	0.113986	0.461538	1.37692	-112.5	-84.5
1307	235.838	236.218	236.154	237.177	0.37972	0.315385	1.33846	-112.5	-85.5
1308	235.362	235.582	235.338	236.454	0.22028	-0.0230769	1.09231	-112.5	-86.5
1309	234.723	235.027	234.523	235.746	0.304196	-0.2	1.02308	-112.5	-87.5
1310	233.677	234	233.662	234.485	0.323077	-0.0153846	0.807692	-112.5	-88.5
1311	40.35	32.45	35.1	25.2	-7.9	-5.25	-15.15	-112.5	22.5
1312	41.3	32.85	33.7	26.8	-8.45	-7.6	-14.5	-112.5	23.5
1313	38.9	30.9	30.1	25.05	-8	-8.8	-13.85	-112.5	24.5
1314	40.45	30.65	31.5	26.25	-9.8	-8.95	-14.2	-112.5	25.5
1315	42.15	31.35	32.45	27.5	-10.8	-9.7	-14.65	-112.5	26.5
1316	44.55	36.5	38.7	33	-8.05	-5.85	-11.55	-112.5	27.5
1317	44.6	36.75	36.85	34.45	-7.85	-7.75	-10.15	-112.5	28.5
1318	31.2385	27.2909	26.1	26.1077	-3.94755	-5.13846	-5.13077	-112.5	29.5
1319	33.8077	29.8545	27.9154	28.4692	-3.95315	-5.89231	-5.33846	-112.5	30.5
1320	37.7385	33.7727	31.8154	32.2692	-3.96573	-5.92308	-5.46923	-112.5	31.5
1321	42.6846	38.8	36.9385	37.2769	-3.88462	-5.74615	-5.40769	-112.5	32.5
1322	50.2692	45.2545	44.2308	43.8462	-5.01469	-6.03846	-6.42308	-112.5	33.5
1323	58.5308	54.0182	52.4538	52.9769	-4.51259	-6.07692	-5.55385	-112.5	34.5
1324	66.9154	62.6545	61.9769	64.0154	-4.26084	-4.93846	-2.9	-112.5	35.5
1325	75.6385	73.3455	74.3231	77.3692	-2.29301	-1.31538	1.73077	-112.5	36.5
1326	87.2923	86.3455	87.7462	91.0692	-0.946853	0.453846	3.77692	-112.5	37.5
1327	98.4231	98.4455	99.4538	102.254	0.0223776	1.03077	3.83077	-112.5	38.5
1328	107.146	107.3	108.377	111.354	0.153846	1.23077	4.20769	-112.5	39.5
1329	113.962	115.382	116.5	119.754	1.42028	2.53846	5.79231	-112.5	40.5
1330	121.031	122.036	124.185	127.731	1.00559	3.15385	6.7	-112.5	41.5
1331	127.415	128.245	130.531	135.523	0.83007	3.11538	8.10769	-112.5	42.5
1332	134.077	134.545	136.985	142.6	0.468531	2.90769	8.52308	-112.5	43.5
1333	141.523	142.145	144.931	149.846	0.622378	3.40769	8.32308	-112.5	44.5
1334	150.846	152.373	154.038	157.569	1.52657	3.19231	6.72308	-112.5	45.5
1335	157.962	159.291	160.862	163.962	1.32937	2.9	6	-112.5	46.5
1336	162.623	163.909	164.562	167.838	1.28601	1.93846	5.21538	-112.5	47.5
1337	165.423	167.164	167.085	170.538	1.74056	1.66154	5.11538	-112.5	48.5
1338	168.269	170.091	170.315	172.438	1.82168	2.04615	4.16923	-112.5	49.5
1339	171.5	172.836	173.777	175.308	1.33636	2.27692	3.80769	-112.5	50.5
1340	176.454	176.691	178.069	179.8	0.237063	1.61538	3.34615	-112.5	51.5
1341	179.838	180.027	182.369	183.854	0.188811	2.53077	4.01538	-112.5	52.5
1342	185.323	185.155	187.846	188.785	-0.168531	2.52308	3.46154	-112.5	53.5
1343	190.631	191.2	193.115	193.138	0.569231	2.48462	2.50769	-112.5	54.5
1344	195.269	195.682	197.423	197.569	0.412587	2.15385	2.3	-112.5	55.5
1345	199.269	199.491	201.077	200.623	0.221678	1.80769	1.35385	-112.5	56.5
1346	204.262	203.573	205.246	204.685	-0.688811	0.984615	0.423077	-112.5	57.5
1347	205.923	206.036	207.392	208.354	0.113287	1.46923	2.43077	-112.5	58.5
1348	209.708	209.809	211.469	212.546	0.101399	1.76154	2.83846	-112.5	59.5
1349	212.723	213.545	214.892	216.562	0.822378	2.16923	3.83846	-112.5	60.5
1350	216.123	217.209	218.785	220.254	1.08601	2.66154	4.13077	-112.5	61.5
1351	220.162	221.573	222.715	224.731	1.41119	2.55385	4.56923	-112.5	62.5
1352	223.838	225.836	227.269	229.669	1.9979	3.43077	5.83077	-112.5	63.5
1353	227.862	230.745	232.862	235.3	2.88392	5	7.43846	-112.5	64.5
1354	232.777	236.091	237.992	240.454	3.31399	5.21538	7.67692	-112.5	65.5
1355	233.869	237.209	238.462	242.354	3.33986	4.59231	8.48462	-112.5	66.5
1356	236.054	239.118	241.146	245.546	3.06434	5.09231	9.49231	-112.5	67.5
1357	238.392	242.064	243.508	248.185	3.67133	5.11538	9.79231	-112.5	68.5
1358	240.885	244.927	244.915	250.438	4.04266	4.03077	9.55385	-112.5	69.5
1359	243.438	247.8	247.846	253.954	4.36154	4.40769	10.5154	-112.5	70.5
1360	246.715	251.136	251.854	257.731	4.42098	5.13846	11.0154	-112.5	71.5
1361	245.115	249.618	251.446	258.7	4.5028	6.33077	13.5846	-112.5	72.5
1362	245.023	249.427	252.615	261.946	4.4042	7.59231	16.9231	-112.5	73.5
1363	248.015	252.182	255.423	265.654	4.16643	7.40769	17.6385	-112.5	74.5
1364	253.038	256.982	259.331	269.546	3.94336	6.29231	16.5077	-112.5	75.5
1365	254.092	257.4	260.208	271.085	3.30769	6.11538	16.9923	-112.5	76.5
1366	253.508	256.327	259.615	272.308	2.81958	6.10769	18.8	-112.5	77.5
1367	251.738	255.964	259.515	273.054	4.22517	7.77692	21.3154	-112.5	78.5
1368	254.05	257.15	261.85	276.1	3.1	7.8	22.05	-112.5	79.5
1369	255.6	257.75	264.1	279.2	2.15	8.5	23.6	-112.5	80.5
1370	246.4	248.74	253.617	262.95	2.34	7.21667	16.55	-113.5	-71.5
1371	241.617	241.32	246.633	255.017	-0.296667	5.01667	13.4	-113.5	-72.5
1372	234.417	234.44	238.717	244.067	0.0233333	4.3	9.65	-113.5	-73.5
1373	234.254	235.336	236	240.708	1.08252	1.74615	6.45385	-113.5	-74.5
1374	232.292	233.109	233.631	236.492	0.816783	1.33846	4.2	-113.5	-75.5
1375	232.185	232.691	233.169	235.231	0.506294	0.984615	3.04615	-113.5	-76.5
1376	232.362	232.736	233.269	234.985	0.374825	0.907692	2.62308	-113.5	-77.5
1377	232.677	233.5	233.815	234.9	0.823077	1.13846	2.22308	-113.5	-78.5
1378	233.292	234.127	234.146	235.377	0.834965	0.853846	2.08462	-113.5	-79.5
1379	234.285	235.236	235.069	236.377	0.951748	0.784615	2.09231	-113.5	-80.5
1380	235.269	236.1	236.062	237.323	0.830769	0.792308	2.05385	-113.5	-81.5
1381	235.854	236.718	236.7	237.815	0.864336	0.846154	1.96154	-113.5	-82.5
1382	236.254	236.518	237.031	237.885	0.264336	0.776923	1.63077	-113.5	-83.5
1383	236.262	236.4	236.723	237.785	0.138462	0.461538	1.52308	-113.5	-84.5
1384	235.923	236.264	236.269	237.377	0.340559	0.346154	1.45385	-113.5	-85.5
1385	235.431	235.682	235.462	236.577	0.251049	0.0307692	1.14615	-113.5	-86.5
1386	234.754	235.027	234.554	235.762	0.273427	-0.2	1.00769	-113.5	-87.5
1387	233.692	233.982	233.731	234.462	0.28951	0.0384615	0.769231	-113.5	-88.5
1388	40.2	31.65	33.05	25.6	-8.55	-7.15	-14.6	-113.5	22.5
1389	40.85	31.55	32.3	26.75	-9.3	-8.55	-14.1	-113.5	23.5
1390	39.65	29	30.05	25.3	-10.65	-9.6	-14.35	-113.5	24.5
1391	39.2	29	30.1	25.45	-10.2	-9.1	-13.75	-113.5	25.5
1392	38.75	30	31	26.9	-8.75	-7.75	-11.85	-113.5	26.5
1393	40.2	31	32.75	30.05	-9.2	-7.45	-10.15	-113.5	27.5
1394	40.35	32.85	33.15	32.45	-7.5	-7.2	-7.9	-113.5	28.5
1395	29.3923	24.1727	23.7154	24.1615	-5.21958	-5.67692	-5.23077	-113.5	29.5
1396	31.5	26.8091	25.5308	26.1154	-4.69091	-5.96923	-5.38462	-113.5	30.5
1397	35.0769	30.1818	29.3077	29.6462	-4.8951	-5.76923	-5.43077	-113.5	31.5
1398	40.2077	35.4636	34.2462	34.9462	-4.74406	-5.96154	-5.26154	-113.5	32.5
1399	47.2231	42.1182	41.6	41.7308	-5.1049	-5.62308	-5.49231	-113.5	33.5
1400	55.6923	50.5727	50.4154	50.5077	-5.11958	-5.27692	-5.18462	-113.5	34.5
1401	65.0923	60.5727	60.9308	62.6769	-4.51958	-4.16154	-2.41538	-113.5	35.5
1402	75.2615	72.9818	73.8077	76.0154	-2.27972	-1.45385	0.753846	-113.5	36.5
1403	87.2615	86.2818	86.9308	89.9	-0.97972	-0.330769	2.63846	-113.5	37.5
1404	96.7308	97.9818	98.4308	100.9	1.25105	1.7	4.16923	-113.5	38.5
1405	105.208	106.727	107.162	110.223	1.51958	1.95385	5.01538	-113.5	39.5
1406	113.723	114.882	115.985	118.615	1.15874	2.26154	4.89231	-113.5	40.5
1407	120.877	121.945	123.869	127.308	1.06853	2.99231	6.43077	-113.5	41.5
1408	128.6	128.855	130.938	135.646	0.254545	2.33846	7.04615	-113.5	42.5
1409	136.162	136.382	138.369	143.354	0.22028	2.20769	7.19231	-113.5	43.5
1410	143.908	144.291	146.715	150.846	0.383217	2.80769	6.93846	-113.5	44.5
1411	153.623	154.582	156.292	159.392	0.958741	2.66923	5.76923	-113.5	45.5
1412	160.777	161.755	162.946	165.908	0.977622	2.16923	5.13077	-113.5	46.5
1413	165.562	166.727	167.054	170.546	1.16573	1.49231	4.98462	-113.5	47.5
1414	167.938	169.418	169.777	173.069	1.47972	1.83846	5.13077	-113.5	48.5
1415	169.931	171.264	172.315	174.785	1.33287	2.38462	4.85385	-113.5	49.5
1416	172.477	174.082	175.385	177.523	1.6049	2.90769	5.04615	-113.5	50.5
1417	177.985	178.264	180.123	181.585	0.279021	2.13846	3.6	-113.5	51.5
1418	181.977	181.855	184.392	185.485	-0.122378	2.41538	3.50769	-113.5	52.5
1419	186.254	186.182	189.6	190.454	-0.072028	3.34615	4.2	-113.5	53.5
1420	191.785	191.936	194.115	194.708	0.151748	2.33077	2.92308	-113.5	54.5
1421	195.631	195.736	197.877	198.192	0.105594	2.24615	2.56154	-113.5	55.5
1422	199.631	199.827	200.954	201.277	0.196503	1.32308	1.64615	-113.5	56.5
1423	204.177	203.555	205.046	204.985	-0.622378	0.869231	0.807692	-113.5	57.5
1424	205.785	206.036	207.631	207.977	0.251748	1.84615	2.19231	-113.5	58.5
1425	208.992	209.691	211.446	212.538	0.698601	2.45385	3.54615	-113.5	59.5
1426	211.923	212.964	214.508	215.7	1.04056	2.58462	3.77692	-113.5	60.5
1427	215	215.673	218.262	219.654	0.672727	3.26154	4.65385	-113.5	61.5
1428	219.162	220.4	221.954	224.377	1.23846	2.79231	5.21538	-113.5	62.5
1429	223.185	225.009	226.554	229.162	1.82448	3.36923	5.97692	-113.5	63.5
1430	227.323	230.364	232.454	235.046	3.04056	5.13077	7.72308	-113.5	64.5
1431	232.423	235.855	237.469	240.731	3.43147	5.04615	8.30769	-113.5	65.5
1432	233.746	237.091	238.354	242.238	3.34476	4.60769	8.49231	-113.5	66.5
1433	236.085	239.182	240.754	245.285	3.0972	4.66923	9.2	-113.5	67.5
1434	238.446	241.936	243.577	247.854	3.49021	5.13077	9.40769	-113.5	68.5
1435	240.646	245.145	244.938	250.223	4.4993	4.29231	9.57692	-113.5	69.5
1436	243.123	247.8	247.731	254.062	4.67692	4.60769	10.9385	-113.5	70.5
1437	246.485	251.082	251.492	257.631	4.5972	5.00769	11.1462	-113.5	71.5
1438	245.354	249.945	251.262	258.823	4.59161	5.90769	13.4692	-113.5	72.5
1439	245.2	249.709	252.577	261.908	4.50909	7.37692	16.7077	-113.5	73.5
1440	248.292	252.582	255.162	265.869	4.28951	6.86923	17.5769	-113.5	74.5
1441	252.915	257.291	258.792	269.085	4.37552	5.87692	16.1692	-113.5	75.5
1442	253.531	257.155	259.531	270.254	3.62378	6	16.7231	-113.5	76.5
1443	251.823	255.318	258.562	270.985	3.4951	6.73846	19.1615	-113.5	77.5
1444	251.115	255.582	258.892	272.785	4.46643	7.77692	21.6692	-113.5	78.5
1445	254.5	257.25	262.7	277.65	2.75	8.2	23.15	-113.5	79.5
1446	255.95	258.7	264	279.65	2.75	8.05	23.7	-113.5	80.5
1447	246.317	248.42	254.117	262.65	2.10333	7.8	16.3333	-114.5	-71.5
1448	241.9	241.26	247.167	254.767	-0.64	5.26667	12.8667	-114.5	-72.5
1449	234.383	234.62	238.667	244.067	0.236667	4.28333	9.68333	-114.5	-73.5
1450	233.923	235.164	235.908	240.608	1.24056	1.98462	6.68462	-114.5	-74.5
1451	232.246	232.955	233.462	236.331	0.708392	1.21538	4.08462	-114.5	-75.5
1452	231.985	232.709	232.915	234.985	0.724476	0.930769	3	-114.5	-76.5
1453	232.3	232.691	233.185	234.808	0.390909	0.884615	2.50769	-114.5	-77.5
1454	232.608	233.373	233.823	234.908	0.765035	1.21538	2.3	-114.5	-78.5
1455	233.169	234.209	234.185	235.415	1.03986	1.01538	2.24615	-114.5	-79.5
1456	234.3	235.255	235.077	236.3	0.954545	0.776923	2	-114.5	-80.5
1457	235.238	236.009	236.038	237.415	0.770629	0.8	2.17692	-114.5	-81.5
1458	235.923	236.727	236.708	237.869	0.804196	0.784615	1.94615	-114.5	-82.5
1459	236.262	236.636	237.092	237.877	0.374825	0.830769	1.61538	-114.5	-83.5
1460	236.246	236.509	236.723	237.885	0.262937	0.476923	1.63846	-114.5	-84.5
1461	235.923	236.418	236.415	237.515	0.495105	0.492308	1.59231	-114.5	-85.5
1462	235.408	235.682	235.585	236.623	0.274126	0.176923	1.21538	-114.5	-86.5
1463	234.777	235.064	234.608	235.808	0.286713	-0.169231	1.03077	-114.5	-87.5
1464	233.746	234.045	233.731	234.454	0.299301	-0.0153846	0.707692	-114.5	-88.5
1465	40.85	29.65	31.95	27.95	-11.2	-8.9	-12.9	-114.5	24.5
1466	39.35	30.45	31.45	29.15	-8.9	-7.9	-10.2	-114.5	25.5
1467	37.5	29.3	30.7	27.4	-8.2	-6.8	-10.1	-114.5	26.5
1468	36.9	30.6	30.85	29.3	-6.3	-6.05	-7.6	-114.5	27.5
1469	37.95	31.4	32.75	31.65	-6.55	-5.2	-6.3	-114.5	28.5
1470	28.7154	22.9818	22.9231	23.5385	-5.73357	-5.79231	-5.17692	-114.5	29.5
1471	31.1308	25.8273	24.9231	25.8769	-5.3035	-6.20769	-5.25385	-114.5	30.5
1472	34.6154	28.6727	28.7385	29.1538	-5.94266	-5.87692	-5.46154	-114.5	31.5
1473	39.4923	33.5	33.2615	33.9923	-5.99231	-6.23077	-5.5	-114.5	32.5
1474	45.6385	40.3455	40.2615	40.5077	-5.29301	-5.37692	-5.13077	-114.5	33.5
1475	54.3769	48.7182	48.9231	50.0231	-5.65874	-5.45385	-4.35385	-114.5	34.5
1476	64.2538	59.1727	60.4462	61.4923	-5.08112	-3.80769	-2.76154	-114.5	35.5
1477	74.9154	72.3273	73.1385	75.6692	-2.58811	-1.77692	0.753846	-114.5	36.5
1478	86.9462	86.2727	86.5385	89.1923	-0.673427	-0.407692	2.24615	-114.5	37.5
1479	96.2538	97.2818	97.7769	100.608	1.02797	1.52308	4.35385	-114.5	38.5
1480	104.723	106.864	107	109.946	2.14056	2.27692	5.22308	-114.5	39.5
1481	113.108	115.436	116.146	119.023	2.32867	3.03846	5.91538	-114.5	40.5
1482	121.454	123.245	124.731	128.254	1.79161	3.27692	6.8	-114.5	41.5
1483	129.654	130.818	132.762	136.862	1.16434	3.10769	7.20769	-114.5	42.5
1484	137.854	138.755	140.523	145.277	0.900699	2.66923	7.42308	-114.5	43.5
1485	146.023	147.273	148.815	153.046	1.24965	2.79231	7.02308	-114.5	44.5
1486	156.023	156.636	158.185	161.685	0.613287	2.16154	5.66154	-114.5	45.5
1487	163.523	163.373	165.215	168.331	-0.15035	1.69231	4.80769	-114.5	46.5
1488	168.054	168.882	169.423	172.715	0.827972	1.36923	4.66154	-114.5	47.5
1489	170.8	171.809	172.523	175.238	1.00909	1.72308	4.43846	-114.5	48.5
1490	172.808	174.345	174.569	177.115	1.53776	1.76154	4.30769	-114.5	49.5
1491	175.138	176.509	177.785	179.754	1.37063	2.64615	4.61538	-114.5	50.5
1492	181.123	181.164	182.985	183.777	0.0405594	1.86154	2.65385	-114.5	51.5
1493	184.954	185.464	187.477	188.462	0.50979	2.52308	3.50769	-114.5	52.5
1494	189.377	189.636	192.569	193.185	0.259441	3.19231	3.80769	-114.5	53.5
1495	194.346	194.455	196.577	196.785	0.108392	2.23077	2.43846	-114.5	54.5
1496	197.108	197.427	199.008	199.262	0.31958	1.9	2.15385	-114.5	55.5
1497	200.208	200.236	201.3	201.923	0.0286713	1.09231	1.71538	-114.5	56.5
1498	204.277	203.245	204.708	205.062	-1.03147	0.430769	0.784615	-114.5	57.5
1499	205.8	205.645	207.223	208.038	-0.154545	1.42308	2.23846	-114.5	58.5
1500	208.9	209.682	211.469	212.385	0.781818	2.56923	3.48462	-114.5	59.5
1501	211.177	212.273	214.154	215.477	1.0958	2.97692	4.3	-114.5	60.5
1502	213.969	215.345	217.677	219.246	1.37622	3.70769	5.27692	-114.5	61.5
1503	218.538	219.9	221.854	223.831	1.36154	3.31538	5.29231	-114.5	62.5
1504	222.546	224.627	226.654	229.231	2.08112	4.10769	6.68462	-114.5	63.5
1505	227.046	229.855	231.954	234.546	2.80839	4.90769	7.5	-114.5	64.5
1506	232.592	235.755	237.031	240.785	3.16224	4.43846	8.19231	-114.5	65.5
1507	233.608	237.036	238.546	242.562	3.42867	4.93846	8.95385	-114.5	66.5
1508	236.3	239.545	241.285	245.331	3.24545	4.98462	9.03077	-114.5	67.5
1509	238.677	241.936	243.531	248.285	3.25944	4.85385	9.60769	-114.5	68.5
1510	240.669	244.927	245.038	250.308	4.25804	4.36923	9.63846	-114.5	69.5
1511	243.269	247.664	247.654	254.346	4.39441	4.38462	11.0769	-114.5	70.5
1512	246.577	250.973	251.069	257.892	4.3958	4.49231	11.3154	-114.5	71.5
1513	245.662	250.509	251.554	258.946	4.84755	5.89231	13.2846	-114.5	72.5
1514	245.669	250.464	253.031	262.315	4.79441	7.36154	16.6462	-114.5	73.5
1515	248.331	252.964	255.508	265.854	4.63287	7.17692	17.5231	-114.5	74.5
1516	253.154	257.218	258.762	268.985	4.06434	5.60769	15.8308	-114.5	75.5
1517	253.308	257.482	259.577	270.177	4.17413	6.26923	16.8692	-114.5	76.5
1518	251.269	255.591	258.4	270.846	4.32168	7.13077	19.5769	-114.5	77.5
1519	251.131	255.891	259.015	273.062	4.76014	7.88462	21.9308	-114.5	78.5
1520	246.733	248.6	253.583	262.417	1.86667	6.85	15.6833	-115.5	-71.5
1521	241.483	241.54	247.083	254.667	0.0566667	5.6	13.1833	-115.5	-72.5
1522	234.567	235.08	238.817	244.15	0.513333	4.25	9.58333	-115.5	-73.5
1523	233.754	234.873	235.885	240.354	1.11888	2.13077	6.6	-115.5	-74.5
1524	232.215	232.782	233.308	236.062	0.566434	1.09231	3.84615	-115.5	-75.5
1525	231.815	232.627	232.754	234.908	0.811888	0.938462	3.09231	-115.5	-76.5
1526	231.977	232.709	233.177	234.708	0.732168	1.2	2.73077	-115.5	-77.5
1527	232.638	233.318	233.754	234.862	0.67972	1.11538	2.22308	-115.5	-78.5
1528	233.208	234.245	234.285	235.4	1.03776	1.07692	2.19231	-115.5	-79.5
1529	234.254	235.145	235.115	236.238	0.891608	0.861538	1.98462	-115.5	-80.5
1530	235.285	235.955	236.031	237.4	0.66993	0.746154	2.11538	-115.5	-81.5
1531	236.031	236.755	236.708	238	0.723776	0.676923	1.96923	-115.5	-82.5
1532	236.215	236.727	237.1	237.992	0.511888	0.884615	1.77692	-115.5	-83.5
1533	236.262	236.5	236.815	238.069	0.238462	0.553846	1.80769	-115.5	-84.5
1534	235.946	236.473	236.508	237.577	0.526573	0.561538	1.63077	-115.5	-85.5
1535	235.362	235.664	235.638	236.7	0.302098	0.276923	1.33846	-115.5	-86.5
1536	234.754	235.091	234.638	235.838	0.337063	-0.115385	1.08462	-115.5	-87.5
1537	233.754	234.109	233.677	234.462	0.355245	-0.0769231	0.707692	-115.5	-88.5
1538	41.6	31.8	33.2	30.6	-9.8	-8.4	-11	-115.5	25.5
1539	39.95	31.1	31.15	31.4	-8.85	-8.8	-8.55	-115.5	26.5
1540	38.35	32.2	31.55	31.65	-6.15	-6.8	-6.7	-115.5	27.5
1541	39.95	32.45	34.15	33.05	-7.5	-5.8	-6.9	-115.5	28.5
1542	44.8	36	37.6	37.2	-8.8	-7.2	-7.6	-115.5	29.5
1543	47.15	38.45	40.4	40.35	-8.7	-6.75	-6.8	-115.5	30.5
1544	35.2154	28.8182	29.0154	29.6077	-6.3972	-6.2	-5.60769	-115.5	31.5
1545	40.3923	33.8636	34.2769	34.8462	-6.52867	-6.11538	-5.54615	-115.5	32.5
1546	45.9538	40.3182	40.7769	41.1692	-5.63566	-5.17692	-4.78462	-115.5	33.5
1547	54.3154	48.0273	49.1385	50.1154	-6.28811	-5.17692	-4.2	-115.5	34.5
1548	63.6538	58.3636	60.1923	61.3692	-5.29021	-3.46154	-2.28462	-115.5	35.5
1549	74.9462	71.8455	73.5923	75.9077	-3.1007	-1.35385	0.961538	-115.5	36.5
1550	87.0077	86.1273	86.4923	89.0077	-0.88042	-0.515385	2	-115.5	37.5
1551	96.8538	97.6727	98.0462	100.523	0.818881	1.19231	3.66923	-115.5	38.5
1552	104.777	107.709	107.515	110.354	2.93217	2.73846	5.57692	-115.5	39.5
1553	114.215	116.891	116.746	119.585	2.67552	2.53077	5.36923	-115.5	40.5
1554	122.862	125.227	126.169	129.385	2.36573	3.30769	6.52308	-115.5	41.5
1555	131.185	133.118	134.362	138.515	1.93357	3.17692	7.33077	-115.5	42.5
1556	140.108	142.309	142.908	147.469	2.2014	2.8	7.36154	-115.5	43.5
1557	148.808	150.273	151.415	155.485	1.46503	2.60769	6.67692	-115.5	44.5
1558	159.046	160	160.908	164.646	0.953846	1.86154	5.6	-115.5	45.5
1559	165.7	166.255	167.092	170.477	0.554545	1.39231	4.77692	-115.5	46.5
1560	170.708	170.964	171.485	174.538	0.255944	0.776923	3.83077	-115.5	47.5
1561	173.746	174.882	175.1	177.6	1.13566	1.35385	3.85385	-115.5	48.5
1562	175.5	176.891	177.746	179.808	1.39091	2.24615	4.30769	-115.5	49.5
1563	178.246	179.209	180.723	182.792	0.962937	2.47692	4.54615	-115.5	50.5
1564	184.585	185.345	186.169	186.915	0.760839	1.58462	2.33077	-115.5	51.5
1565	188.746	189.282	190.715	191.923	0.535664	1.96923	3.17692	-115.5	52.5
1566	193.177	193.909	195.585	195.762	0.732168	2.40769	2.58462	-115.5	53.5
1567	197.131	197.545	199.5	199.023	0.414685	2.36923	1.89231	-115.5	54.5
1568	198.408	199.409	200.5	200.362	1.0014	2.09231	1.95385	-115.5	55.5
1569	200.938	201.018	202.115	202.6	0.0797203	1.17692	1.66154	-115.5	56.5
1570	204.254	203.409	204.746	205.154	-0.844755	0.492308	0.9	-115.5	57.5
1571	205.331	205.282	206.969	207.769	-0.048951	1.63846	2.43846	-115.5	58.5
1572	208.8	209.045	211.2	211.854	0.245455	2.4	3.05385	-115.5	59.5
1573	211.177	211.818	214.2	215.254	0.641259	3.02308	4.07692	-115.5	60.5
1574	214.115	214.909	217.469	219.154	0.793706	3.35385	5.03846	-115.5	61.5
1575	218.8	219.355	221.915	223.877	0.554545	3.11538	5.07692	-115.5	62.5
1576	222.754	224.264	226.962	228.962	1.50979	4.20769	6.20769	-115.5	63.5
1577	226.946	229.264	231.669	234.323	2.31748	4.72308	7.37692	-115.5	64.5
1578	232.369	235.509	237.038	240.523	3.13986	4.66923	8.15385	-115.5	65.5
1579	234.046	237.491	239.062	242.962	3.44476	5.01538	8.91538	-115.5	66.5
1580	236.292	240.2	241.731	245.692	3.90769	5.43846	9.4	-115.5	67.5
1581	238.785	242.3	243.546	248.585	3.51538	4.76154	9.8	-115.5	68.5
1582	240.508	244.582	245.085	250.462	4.07413	4.57692	9.95385	-115.5	69.5
1583	242.731	247.527	247.754	254.869	4.7965	5.02308	12.1385	-115.5	70.5
1584	246.131	251.236	251.123	258.031	5.10559	4.99231	11.9	-115.5	71.5
1585	246.592	251.309	252.046	259.269	4.71678	5.45385	12.6769	-115.5	72.5
1586	247.138	252.1	253.885	263.238	4.96154	6.74615	16.1	-115.5	73.5
1587	249.554	254.191	256.3	266.262	4.63706	6.74615	16.7077	-115.5	74.5
1588	253.662	257.773	259.331	269.315	4.11119	5.66923	15.6538	-115.5	75.5
1589	254.615	258.909	260.7	271.208	4.29371	6.08462	16.5923	-115.5	76.5
1590	252.708	257.409	259.631	271.831	4.7014	6.92308	19.1231	-115.5	77.5
1591	251.915	256.827	259.8	274.215	4.91189	7.88462	22.3	-115.5	78.5
1592	246.717	248.8	253.383	262.167	2.08333	6.66667	15.45	-116.5	-71.5
1593	241.2	241.5	247.383	254.483	0.3	6.18333	13.2833	-116.5	-72.5
1594	234.25	234.2	238.6	243.583	-0.05	4.35	9.33333	-116.5	-73.5
1595	233.6	234.718	235.562	239.638	1.11818	1.96154	6.03846	-116.5	-74.5
1596	232.031	232.582	233.131	235.577	0.551049	1.1	3.54615	-116.5	-75.5
1597	231.692	232.564	232.631	234.846	0.871329	0.938462	3.15385	-116.5	-76.5
1598	231.915	232.682	233.269	234.654	0.766434	1.35385	2.73846	-116.5	-77.5
1599	232.531	233.427	233.769	234.908	0.896503	1.23846	2.37692	-116.5	-78.5
1600	233.254	234.164	234.262	235.331	0.90979	1.00769	2.07692	-116.5	-79.5
1601	234.192	234.918	235.146	236.246	0.725874	0.953846	2.05385	-116.5	-80.5
1602	235.277	236.027	235.931	237.308	0.75035	0.653846	2.03077	-116.5	-81.5
1603	235.969	236.745	236.746	237.915	0.776224	0.776923	1.94615	-116.5	-82.5
1604	236.362	236.855	237.215	237.923	0.493007	0.853846	1.56154	-116.5	-83.5
1605	236.308	236.636	236.877	238.185	0.328671	0.569231	1.87692	-116.5	-84.5
1606	236.062	236.527	236.608	237.615	0.465734	0.546154	1.55385	-116.5	-85.5
1607	235.338	235.809	235.685	236.769	0.470629	0.346154	1.43077	-116.5	-86.5
1608	234.762	235.136	234.646	235.908	0.374825	-0.115385	1.14615	-116.5	-87.5
1609	233.754	234.155	233.715	234.515	0.400699	-0.0384615	0.761538	-116.5	-88.5
1610	46.65	37.1	37.6	35.05	-9.55	-9.05	-11.6	-116.5	25.5
1611	45.9	37.25	36.8	35.95	-8.65	-9.1	-9.95	-116.5	26.5
1612	45.7	38.45	38.8	35.95	-7.25	-6.9	-9.75	-116.5	27.5
1613	45.4	37.75	39.3	37.55	-7.65	-6.1	-7.85	-116.5	28.5
1614	45.6	36.75	39.6	40.85	-8.85	-6	-4.75	-116.5	29.5
1615	48	40.35	41.7	42.3	-7.65	-6.3	-5.7	-116.5	30.5
1616	36.7462	30.2273	30.5154	31.1154	-6.51888	-6.23077	-5.63077	-116.5	31.5
1617	42.0615	35.0273	35.9	36.0923	-7.03427	-6.16154	-5.96923	-116.5	32.5
1618	47.6538	40.8636	42.0846	42.6462	-6.79021	-5.56923	-5.00769	-116.5	33.5
1619	54.5692	48.3182	49.7692	50.5923	-6.25105	-4.8	-3.97692	-116.5	34.5
1620	64.1308	58.8182	60.5077	61.9692	-5.31259	-3.62308	-2.16154	-116.5	35.5
1621	75.5615	72.7909	74.2077	76.7154	-2.77063	-1.35385	1.15385	-116.5	36.5
1622	87.0846	86.6364	86.7154	89.5923	-0.448252	-0.369231	2.50769	-116.5	37.5
1623	97.0385	98.6364	98.4538	100.954	1.5979	1.41538	3.91538	-116.5	38.5
1624	105.823	109.036	108.308	110.908	3.21329	2.48462	5.08462	-116.5	39.5
1625	115.238	118.445	117.992	120.469	3.20699	2.75385	5.23077	-116.5	40.5
1626	124.454	126.882	127.431	130.508	2.42797	2.97692	6.05385	-116.5	41.5
1627	133.315	135.045	136.023	139.931	1.73007	2.70769	6.61538	-116.5	42.5
1628	142.531	144.4	144.515	149.231	1.86923	1.98462	6.7	-116.5	43.5
1629	151.062	152.673	152.908	157.908	1.61119	1.84615	6.84615	-116.5	44.5
1630	161.015	162.091	162.262	166.254	1.07552	1.24615	5.23846	-116.5	45.5
1631	166.954	167.909	168.192	171.223	0.955245	1.23846	4.26923	-116.5	46.5
1632	171.938	172.5	172.769	175.838	0.561538	0.830769	3.9	-116.5	47.5
1633	175.523	176.645	176.585	179.154	1.12238	1.06154	3.63077	-116.5	48.5
1634	178.038	179.118	179.9	182.138	1.07972	1.86154	4.1	-116.5	49.5
1635	181.608	181.855	183.346	185.054	0.246853	1.73846	3.44615	-116.5	50.5
1636	188.177	188.036	188.708	189.808	-0.140559	0.530769	1.63077	-116.5	51.5
1637	191.646	192.109	193.115	194.123	0.462937	1.46923	2.47692	-116.5	52.5
1638	196.485	197.427	198.5	198.346	0.942657	2.01538	1.86154	-116.5	53.5
1639	199.277	199.964	201.5	200.831	0.686713	2.22308	1.55385	-116.5	54.5
1640	199.523	200.473	202.215	201.931	0.94965	2.69231	2.40769	-116.5	55.5
1641	201.223	201.455	203.277	203.454	0.231469	2.05385	2.23077	-116.5	56.5
1642	204.092	203.391	205.031	205.546	-0.701399	0.938462	1.45385	-116.5	57.5
1643	205.546	205.5	207.092	207.862	-0.0461538	1.54615	2.31538	-116.5	58.5
1644	208.838	209.545	211.131	212.162	0.706993	2.29231	3.32308	-116.5	59.5
1645	211.562	211.827	214.431	215.177	0.265734	2.86923	3.61538	-116.5	60.5
1646	214.377	214.973	217.554	219.023	0.595804	3.17692	4.64615	-116.5	61.5
1647	219.154	218.991	222.146	223.877	-0.162937	2.99231	4.72308	-116.5	62.5
1648	222.769	224.173	226.869	229.185	1.4035	4.1	6.41538	-116.5	63.5
1649	227.054	229.336	232.008	234.746	2.28252	4.95385	7.69231	-116.5	64.5
1650	232.462	235.436	237.231	240.477	2.97483	4.76923	8.01538	-116.5	65.5
1651	234.708	238.045	239.331	243.385	3.33776	4.62308	8.67692	-116.5	66.5
1652	236.546	240.882	242.046	246.208	4.33566	5.5	9.66154	-116.5	67.5
1653	238.362	242.445	243.815	248.8	4.08392	5.45385	10.4385	-116.5	68.5
1654	239.831	243.9	244.723	250.669	4.06923	4.89231	10.8385	-116.5	69.5
1655	242.054	246.727	247.192	254.631	4.67343	5.13846	12.5769	-116.5	70.5
1656	245.523	250.427	250.738	257.769	4.9042	5.21538	12.2462	-116.5	71.5
1657	246.954	252.009	252.685	259.754	5.05524	5.73077	12.8	-116.5	72.5
1658	249.215	254.227	255.046	264.392	5.01189	5.83077	15.1769	-116.5	73.5
1659	250.654	255.327	256.962	267	4.67343	6.30769	16.3462	-116.5	74.5
1660	253.762	257.836	259.377	269.7	4.07483	5.61538	15.9385	-116.5	75.5
1661	255.515	260.118	261.731	272.177	4.6028	6.21538	16.6615	-116.5	76.5
1662	254.4	259.245	261.331	273.585	4.84545	6.93077	19.1846	-116.5	77.5
1663	252.523	257.655	260.292	275.138	5.13147	7.76923	22.6154	-116.5	78.5
1664	246.833	249	253.617	261.983	2.16667	6.78333	15.15	-117.5	-71.5
1665	241.6	241.58	247.317	254.533	-0.02	5.71667	12.9333	-117.5	-72.5
1666	234.3	233.64	238.6	242.967	-0.66	4.3	8.66667	-117.5	-73.5
1667	233.631	234.427	235.485	239.146	0.796503	1.85385	5.51538	-117.5	-74.5
1668	231.846	232.427	233.054	235.108	0.581119	1.20769	3.26154	-117.5	-75.5
1669	231.538	232.591	232.638	234.569	1.05245	1.1	3.03077	-117.5	-76.5
1670	231.854	232.845	233.185	234.6	0.991608	1.33077	2.74615	-117.5	-77.5
1671	232.492	233.355	233.746	234.669	0.862238	1.25385	2.17692	-117.5	-78.5
1672	233.362	234.164	234.115	235.392	0.802098	0.753846	2.03077	-117.5	-79.5
1673	234.162	234.9	235.092	236.169	0.738462	0.930769	2.00769	-117.5	-80.5
1674	235.3	236.036	235.938	237.238	0.736364	0.638462	1.93846	-117.5	-81.5
1675	235.992	236.736	236.677	238.054	0.744056	0.684615	2.06154	-117.5	-82.5
1676	236.377	236.882	237.208	237.938	0.504895	0.830769	1.56154	-117.5	-83.5
1677	236.315	236.673	236.992	238.246	0.357343	0.676923	1.93077	-117.5	-84.5
1678	236.138	236.618	236.692	237.731	0.47972	0.553846	1.59231	-117.5	-85.5
1679	235.323	235.836	235.677	236.792	0.513287	0.353846	1.46923	-117.5	-86.5
1680	234.769	235.155	234.677	235.885	0.385315	-0.0923077	1.11538	-117.5	-87.5
1681	233.792	234.155	233.8	234.585	0.362238	0.00769231	0.792308	-117.5	-88.5
1682	46.95	40.05	38.4	39.25	-6.9	-8.55	-7.7	-117.5	26.5
1683	48.5	42.5	42.85	42.65	-6	-5.65	-5.85	-117.5	27.5
1684	47	39.55	41.95	42.25	-7.45	-5.05	-4.75	-117.5	28.5
1685	48.65	40.85	42.5	45.85	-7.8	-6.15	-2.8	-117.5	29.5
1686	47.7	41.85	42.9	44.55	-5.85	-4.8	-3.15	-117.5	30.5
1687	50	44.35	46.75	47	-5.65	-3.25	-3	-117.5	31.5
1688	44.1462	36.8636	37.4462	38.5231	-7.28252	-6.7	-5.62308	-117.5	32.5
1689	50.0538	42.6545	44	44.5846	-7.3993	-6.05385	-5.46923	-117.5	33.5
1690	56.6	49.3545	51.3308	52.8769	-7.24545	-5.26923	-3.72308	-117.5	34.5
1691	66.0308	60.5	62.3692	64.5769	-5.53077	-3.66154	-1.45385	-117.5	35.5
1692	77.8385	75.3091	76.2615	79.0308	-2.52937	-1.57692	1.19231	-117.5	36.5
1693	89.3538	89.0545	89.1846	91.9308	-0.299301	-0.169231	2.57692	-117.5	37.5
1694	99.3692	100.573	100.315	102.069	1.2035	0.946154	2.7	-117.5	38.5
1695	107.954	110.755	109.338	112	2.8007	1.38462	4.04615	-117.5	39.5
1696	117.308	119.791	119.315	121.223	2.48322	2.00769	3.91538	-117.5	40.5
1697	126.2	128.327	128.162	130.808	2.12727	1.96154	4.60769	-117.5	41.5
1698	135.946	137.227	137.069	140.592	1.28112	1.12308	4.64615	-117.5	42.5
1699	145.454	146.564	146.531	150.369	1.10979	1.07692	4.91538	-117.5	43.5
1700	153.8	155.191	154.577	158.754	1.39091	0.776923	4.95385	-117.5	44.5
1701	162.992	163.791	163.246	166.4	0.798601	0.253846	3.40769	-117.5	45.5
1702	168.077	168.345	168.162	171.508	0.268531	0.0846154	3.43077	-117.5	46.5
1703	172.285	172.8	173.054	176.015	0.515385	0.769231	3.73077	-117.5	47.5
1704	177.469	178.064	177.877	180.285	0.594406	0.407692	2.81538	-117.5	48.5
1705	181.146	181.264	181.723	183.454	0.117483	0.576923	2.30769	-117.5	49.5
1706	184.292	183.891	185.392	186.854	-0.401399	1.1	2.56154	-117.5	50.5
1707	189.938	190.391	190.777	191.677	0.452448	0.838462	1.73846	-117.5	51.5
1708	193.131	194.236	195.246	195.985	1.10559	2.11538	2.85385	-117.5	52.5
1709	197.946	199.445	199.769	200.223	1.4993	1.82308	2.27692	-117.5	53.5
1710	200.885	201.755	203.162	202.638	0.86993	2.27692	1.75385	-117.5	54.5
1711	200.015	201.482	203.631	203.2	1.46643	3.61538	3.18462	-117.5	55.5
1712	201.115	201.755	203.946	204.3	0.639161	2.83077	3.18462	-117.5	56.5
1713	204.054	203.918	206.008	206.585	-0.135664	1.95385	2.53077	-117.5	57.5
1714	205.731	205.573	207.738	208.292	-0.158042	2.00769	2.56154	-117.5	58.5
1715	209.254	209.818	211.677	212.677	0.564336	2.42308	3.42308	-117.5	59.5
1716	212.269	212.245	214.715	215.315	-0.0237762	2.44615	3.04615	-117.5	60.5
1717	215.523	215.382	217.908	219.538	-0.141259	2.38462	4.01538	-117.5	61.5
1718	219.8	219.273	222.785	224.738	-0.527273	2.98462	4.93846	-117.5	62.5
1719	223.169	224.136	227.315	229.4	0.967133	4.14615	6.23077	-117.5	63.5
1720	227.323	229.745	232.246	234.877	2.42238	4.92308	7.55385	-117.5	64.5
1721	232.477	235.627	237.769	240.908	3.15035	5.29231	8.43077	-117.5	65.5
1722	234.492	238.336	239.292	243.569	3.84406	4.8	9.07692	-117.5	66.5
1723	236.846	240.864	241.985	246.185	4.01748	5.13846	9.33846	-117.5	67.5
1724	237.385	242.173	243.177	248.231	4.78811	5.79231	10.8462	-117.5	68.5
1725	238.662	243.155	243.846	249.9	4.49301	5.18462	11.2385	-117.5	69.5
1726	240.715	245.445	246.231	253.423	4.73007	5.51538	12.7077	-117.5	70.5
1727	244.377	249.382	249.954	257.031	5.0049	5.57692	12.6538	-117.5	71.5
1728	246.677	251.391	252.431	259.138	4.71399	5.75385	12.4615	-117.5	72.5
1729	249.692	254.536	255.062	264.331	4.84406	5.36923	14.6385	-117.5	73.5
1730	250.477	255.182	256.723	266.8	4.7049	6.24615	16.3231	-117.5	74.5
1731	252.477	257.182	258.931	269.577	4.7049	6.45385	17.1	-117.5	75.5
1732	255.669	260.127	261.646	272.592	4.45804	5.97692	16.9231	-117.5	76.5
1733	255.469	259.955	262.423	274.677	4.48531	6.95385	19.2077	-117.5	77.5
1734	252.854	258.273	260.669	276.008	5.41888	7.81538	23.1538	-117.5	78.5
1735	246.833	248.98	253.4	262.367	2.14667	6.56667	15.5333	-118.5	-71.5
1736	241.1	241.42	247.3	254.467	0.32	6.2	13.3667	-118.5	-72.5
1737	234	233.48	238.433	242.867	-0.52	4.43333	8.86667	-118.5	-73.5
1738	233.562	234.436	235.277	238.992	0.874825	1.71538	5.43077	-118.5	-74.5
1739	231.746	232.082	232.931	234.762	0.335664	1.18462	3.01538	-118.5	-75.5
1740	231.377	232.409	232.754	234.362	1.03217	1.37692	2.98462	-118.5	-76.5
1741	231.962	232.927	233.254	234.577	0.965734	1.29231	2.61538	-118.5	-77.5
1742	232.4	233.318	233.692	234.692	0.918182	1.29231	2.29231	-118.5	-78.5
1743	233.369	234.045	234.038	235.285	0.676224	0.669231	1.91538	-118.5	-79.5
1744	234.162	234.836	235.069	236.154	0.674825	0.907692	1.99231	-118.5	-80.5
1745	235.4	236.018	235.915	237.115	0.618182	0.515385	1.71538	-118.5	-81.5
1746	236.092	236.845	236.708	238.131	0.753147	0.615385	2.03846	-118.5	-82.5
1747	236.408	236.818	237.223	237.969	0.41049	0.815385	1.56154	-118.5	-83.5
1748	236.346	236.809	237.115	238.208	0.462937	0.769231	1.86154	-118.5	-84.5
1749	236.185	236.745	236.838	237.815	0.560839	0.653846	1.63077	-118.5	-85.5
1750	235.331	235.882	235.7	236.869	0.551049	0.369231	1.53846	-118.5	-86.5
1751	234.708	235.182	234.692	235.908	0.474126	-0.0153846	1.2	-118.5	-87.5
1752	233.769	234.173	233.869	234.615	0.403497	0.1	0.846154	-118.5	-88.5
1753	57.65	51.7	56.1	54.4	-5.95	-1.55	-3.25	-118.5	31.5
1754	57.8	51.05	54.8	53.7	-6.75	-3	-4.1	-118.5	32.5
1755	52.4385	44.3545	45.8385	47.3846	-8.08392	-6.6	-5.05385	-118.5	33.5
1756	59.5769	51.8909	54.1077	56.2692	-7.68601	-5.46923	-3.30769	-118.5	34.5
1757	69.6308	63.5455	65.1692	67.9692	-6.08531	-4.46154	-1.66154	-118.5	35.5
1758	81.5615	78.4273	79.1308	81.9769	-3.13427	-2.43077	0.415385	-118.5	36.5
1759	93.3692	92.2091	92.6385	94.8462	-1.16014	-0.730769	1.47692	-118.5	37.5
1760	103.2	103.745	103.031	104.931	0.545455	-0.169231	1.73077	-118.5	38.5
1761	111.638	113.155	111.831	114.169	1.51608	0.192308	2.53077	-118.5	39.5
1762	120.446	121.891	121.585	122.9	1.44476	1.13846	2.45385	-118.5	40.5
1763	128.877	130.473	130.438	132.315	1.5958	1.56154	3.43846	-118.5	41.5
1764	139.485	139.8	139.423	142.131	0.315385	-0.0615385	2.64615	-118.5	42.5
1765	149.623	149.655	148.362	151.408	0.0314685	-1.26154	1.78462	-118.5	43.5
1766	157.538	157.664	156.654	159.869	0.125175	-0.884615	2.33077	-118.5	44.5
1767	165.646	165.4	164.4	167.246	-0.246154	-1.24615	1.6	-118.5	45.5
1768	170.177	169.245	168.677	171.415	-0.931469	-1.5	1.23846	-118.5	46.5
1769	173.769	173.427	174.031	176.031	-0.341958	0.261538	2.26154	-118.5	47.5
1770	179.346	179.8	179.362	180.838	0.453846	0.0153846	1.49231	-118.5	48.5
1771	183.715	184.064	183.615	185.415	0.348252	-0.1	1.7	-118.5	49.5
1772	187.077	186.773	187.754	189.446	-0.304196	0.676923	2.36923	-118.5	50.5
1773	192.492	193.1	193.531	194.662	0.607692	1.03846	2.16923	-118.5	51.5
1774	195.877	197.173	198.192	198.938	1.2958	2.31538	3.06154	-118.5	52.5
1775	199.977	202.045	202.738	203.085	2.06853	2.76154	3.10769	-118.5	53.5
1776	202.246	203.964	205.523	205.185	1.71748	3.27692	2.93846	-118.5	54.5
1777	201.754	203.082	205.131	204.877	1.32797	3.37692	3.12308	-118.5	55.5
1778	202.085	202.8	205.708	205.846	0.715385	3.62308	3.76154	-118.5	56.5
1779	204.8	204.464	207.523	207.731	-0.336364	2.72308	2.93077	-118.5	57.5
1780	206.908	206.945	209.2	210.015	0.0377622	2.29231	3.10769	-118.5	58.5
1781	210.338	211.073	212.638	213.946	0.734266	2.3	3.60769	-118.5	59.5
1782	213.269	213.227	215.738	216.262	-0.041958	2.46923	2.99231	-118.5	60.5
1783	216.554	216.618	219.392	220.462	0.0643357	2.83846	3.90769	-118.5	61.5
1784	220.723	220.091	223.954	225.731	-0.632168	3.23077	5.00769	-118.5	62.5
1785	223.962	224.927	228.062	230.331	0.965734	4.1	6.36923	-118.5	63.5
1786	227.877	230.527	232.662	235.877	2.65035	4.78462	8	-118.5	64.5
1787	232.531	236.491	238.108	241.354	3.96014	5.57692	8.82308	-118.5	65.5
1788	234.762	238.864	239.731	243.792	4.1021	4.96923	9.03077	-118.5	66.5
1789	237.231	241.427	242.108	246.6	4.1965	4.87692	9.36923	-118.5	67.5
1790	237.731	242.636	243.469	248.323	4.90559	5.73846	10.5923	-118.5	68.5
1791	238.238	242.773	243.708	249.808	4.53427	5.46923	11.5692	-118.5	69.5
1792	239.938	244.864	246.038	253.123	4.92517	6.1	13.1846	-118.5	70.5
1793	243.385	248.345	249.562	256.585	4.96084	6.17692	13.2	-118.5	71.5
1794	246.231	251.118	252.015	259.169	4.88741	5.78462	12.9385	-118.5	72.5
1795	250.138	254.982	255.662	264.815	4.84336	5.52308	14.6769	-118.5	73.5
1796	250.469	255.309	256.769	266.838	4.83986	6.3	16.3692	-118.5	74.5
1797	251.815	256.718	258.654	269.562	4.9028	6.83846	17.7462	-118.5	75.5
1798	255.523	260.055	262.054	272.938	4.53147	6.53077	17.4154	-118.5	76.5
1799	256.146	260.536	263.308	275.638	4.39021	7.16154	19.4923	-118.5	77.5
1800	253.169	258.445	261.015	276.285	5.27622	7.84615	23.1154	-118.5	78.5
1801	246.9	248.66	253.133	262.467	1.76	6.23333	15.5667	-119.5	-71.5
1802	240.95	241.26	247.117	253.817	0.31	6.16667	12.8667	-119.5	-72.5
1803	233.633	233.54	238.217	242.7	-0.0933333	4.58333	9.06667	-119.5	-73.5
1804	233.5	234.327	235.146	238.815	0.827273	1.64615	5.31538	-119.5	-74.5
1805	231.662	232.064	232.908	234.692	0.402098	1.24615	3.03077	-119.5	-75.5
1806	231.323	232.455	232.6	234.446	1.13147	1.27692	3.12308	-119.5	-76.5
1807	232.023	232.955	233.262	234.462	0.931469	1.23846	2.43846	-119.5	-77.5
1808	232.423	233.327	233.677	234.531	0.904196	1.25385	2.10769	-119.5	-78.5
1809	233.331	233.9	234.085	235.185	0.569231	0.753846	1.85385	-119.5	-79.5
1810	234.031	234.818	235.054	236.208	0.787413	1.02308	2.17692	-119.5	-80.5
1811	235.385	236.009	235.9	237.092	0.624476	0.515385	1.70769	-119.5	-81.5
1812	236.046	236.864	236.6	238.215	0.817483	0.553846	2.16923	-119.5	-82.5
1813	236.4	236.936	237.138	237.969	0.536364	0.738462	1.56923	-119.5	-83.5
1814	236.408	236.864	237.215	238.231	0.455944	0.807692	1.82308	-119.5	-84.5
1815	236.208	236.764	236.862	237.885	0.555944	0.653846	1.67692	-119.5	-85.5
1816	235.354	236.009	235.738	236.9	0.655245	0.384615	1.54615	-119.5	-86.5
1817	234.646	235.136	234.692	235.923	0.49021	0.0461538	1.27692	-119.5	-87.5
1818	233.777	234.091	233.885	234.592	0.313986	0.107692	0.815385	-119.5	-88.5
1819	59.4	55.1	59.45	59.7	-4.3	0.05	0.3	-119.5	31.5
1820	60.25	53.4	59.25	57.7	-6.85	-1	-2.55	-119.5	32.5
1821	56.0231	47.8545	49.6769	51.4308	-8.16853	-6.34615	-4.59231	-119.5	33.5
1822	63.6	55.9455	57.6462	59.8923	-7.65455	-5.95385	-3.70769	-119.5	34.5
1823	73.9769	67.6455	68.9692	72.3538	-6.33147	-5.00769	-1.62308	-119.5	35.5
1824	86.3462	81.4091	82.4	85.6692	-4.93706	-3.94615	-0.676923	-119.5	36.5
1825	97.9692	94.6	95.7154	96.8615	-3.36923	-2.25385	-1.10769	-119.5	37.5
1826	108.092	106.436	105.785	106.754	-1.65594	-2.30769	-1.33846	-119.5	38.5
1827	116.315	116.382	115	116.538	0.0664336	-1.31538	0.223077	-119.5	39.5
1828	125.015	125.209	124.523	125.538	0.193706	-0.492308	0.523077	-119.5	40.5
1829	132.577	132.973	132.931	134.677	0.395804	0.353846	2.1	-119.5	41.5
1830	142.685	141.927	141.992	143.877	-0.757343	-0.692308	1.19231	-119.5	42.5
1831	152.762	151.909	150.746	152.654	-0.852448	-2.01538	-0.107692	-119.5	43.5
1832	160.354	159.591	158.585	160.331	-0.762937	-1.76923	-0.0230769	-119.5	44.5
1833	168.038	166.7	165.354	167.354	-1.33846	-2.68462	-0.684615	-119.5	45.5
1834	172.238	170.836	169.777	172.369	-1.4021	-2.46154	0.130769	-119.5	46.5
1835	176.438	175.227	175.185	177.508	-1.21119	-1.25385	1.06923	-119.5	47.5
1836	181.777	181.155	180.931	182.369	-0.622378	-0.846154	0.592308	-119.5	48.5
1837	185.669	186.291	185.538	186.346	0.621678	-0.130769	0.676923	-119.5	49.5
1838	189.246	189.645	190.3	191.1	0.399301	1.05385	1.85385	-119.5	50.5
1839	194.754	195.845	195.808	197.008	1.09161	1.05385	2.25385	-119.5	51.5
1840	198.169	199.764	199.454	201.454	1.59441	1.28462	3.28462	-119.5	52.5
1841	201.823	204.018	204.292	205.192	2.1951	2.46923	3.36923	-119.5	53.5
1842	203.577	206.355	206.754	207.077	2.77762	3.17692	3.5	-119.5	54.5
1843	203.569	205.373	206.923	207.254	1.8035	3.35385	3.68462	-119.5	55.5
1844	204.069	205.727	207.892	208.015	1.65804	3.82308	3.94615	-119.5	56.5
1845	206.769	207.091	209.169	209.492	0.321678	2.4	2.72308	-119.5	57.5
1846	208.808	208.764	210.931	211.615	-0.0440559	2.12308	2.80769	-119.5	58.5
1847	211.954	212.964	214.054	215.269	1.00979	2.1	3.31538	-119.5	59.5
1848	214.8	214.709	217.408	218.123	-0.0909091	2.60769	3.32308	-119.5	60.5
1849	217.992	217.645	220.6	221.585	-0.346853	2.60769	3.59231	-119.5	61.5
1850	222.038	221.273	225.038	226.562	-0.765734	3	4.52308	-119.5	62.5
1851	224.962	225.873	229.246	231.469	0.911189	4.28462	6.50769	-119.5	63.5
1852	228.808	231.291	233.585	237.108	2.48322	4.77692	8.3	-119.5	64.5
1853	233.308	236.618	238.577	242.031	3.31049	5.26923	8.72308	-119.5	65.5
1854	235.115	239.109	240.254	244.523	3.99371	5.13846	9.40769	-119.5	66.5
1855	237.485	241.827	242.515	246.531	4.34266	5.03077	9.04615	-119.5	67.5
1856	238.123	243.227	243.808	248.792	5.1042	5.68462	10.6692	-119.5	68.5
1857	238.592	243.027	244.038	250.177	4.43497	5.44615	11.5846	-119.5	69.5
1858	239.915	244.809	246.308	253.031	4.89371	6.39231	13.1154	-119.5	70.5
1859	242.585	247.445	249.123	255.931	4.86084	6.53846	13.3462	-119.5	71.5
1860	245.154	250.1	251.438	258.777	4.94615	6.28462	13.6231	-119.5	72.5
1861	250.008	254.709	255.769	264.6	4.7014	5.76154	14.5923	-119.5	73.5
1862	250.123	255.445	256.9	266.746	5.32238	6.77692	16.6231	-119.5	74.5
1863	251.354	256.164	258.485	269.369	4.80979	7.13077	18.0154	-119.5	75.5
1864	254.838	259.609	261.862	273.015	4.77063	7.02308	18.1769	-119.5	76.5
1865	255.5	259.891	262.815	275.515	4.39091	7.31538	20.0154	-119.5	77.5
1866	253.015	258.282	261.077	276.446	5.26643	8.06154	23.4308	-119.5	78.5
1867	232.65	236.6	240.25	243.95	3.95	7.6	11.3	-12.5	-70.5
1868	228.631	229.309	233.162	237.192	0.678322	4.53077	8.56154	-12.5	-71.5
1869	224.723	224.809	227.646	230.131	0.086014	2.92308	5.40769	-12.5	-72.5
1870	221.546	221.555	224.038	225.169	0.00839161	2.49231	3.62308	-12.5	-73.5
1871	221.492	221.673	223.531	224.662	0.18042	2.03846	3.16923	-12.5	-74.5
1872	222.431	222.664	224.046	225.046	0.232867	1.61538	2.61538	-12.5	-75.5
1873	223.462	223.827	224.731	225.862	0.365734	1.26923	2.4	-12.5	-76.5
1874	224.8	225.282	226.031	226.985	0.481818	1.23077	2.18462	-12.5	-77.5
1875	226.6	226.736	227.485	228.331	0.136364	0.884615	1.73077	-12.5	-78.5
1876	228.015	228.055	229.177	229.231	0.0391608	1.16154	1.21538	-12.5	-79.5
1877	228.885	229.282	229.992	230.485	0.397203	1.10769	1.6	-12.5	-80.5
1878	230.146	230.1	230.869	231.485	-0.0461538	0.723077	1.33846	-12.5	-81.5
1879	230.608	230.9	231.462	232.023	0.292308	0.853846	1.41538	-12.5	-82.5
1880	230.846	231.136	231.685	232.215	0.29021	0.838462	1.36923	-12.5	-83.5
1881	230.969	231.209	231.908	232.5	0.23986	0.938462	1.53077	-12.5	-84.5
1882	230.962	231.336	231.8	232.485	0.374825	0.838462	1.52308	-12.5	-85.5
1883	231.208	231.682	231.615	232.508	0.474126	0.407692	1.3	-12.5	-86.5
1884	231.346	231.964	231.8	232.431	0.617483	0.453846	1.08462	-12.5	-87.5
1885	231.662	232.282	232.177	232.808	0.62028	0.515385	1.14615	-12.5	-88.5
1886	35.8385	38.4455	32.2077	30.9077	2.60699	-3.63077	-4.93077	-12.5	10.5
1887	23.4769	26.2364	21.7769	20.7154	2.75944	-1.7	-2.76154	-12.5	11.5
1888	18.7385	21.8909	17.9231	17.3692	3.15245	-0.815385	-1.36923	-12.5	12.5
1889	12.9462	15.5182	12.7231	12.8538	2.57203	-0.223077	-0.0923077	-12.5	13.5
1890	9.42308	11.4545	9.3	10.4462	2.03147	-0.123077	1.02308	-12.5	14.5
1891	8.13846	9.67273	8.25385	8.89231	1.53427	0.115385	0.753846	-12.5	15.5
1892	5.97692	7.15455	6.19231	6.59231	1.17762	0.215385	0.615385	-12.5	16.5
1893	6.08462	6.93636	6.35385	6.33846	0.851748	0.269231	0.253846	-12.5	17.5
1894	5.66154	6.24545	5.57692	5.96923	0.583916	-0.0846154	0.307692	-12.5	18.5
1895	5.43077	5.72727	5.1	5.38462	0.296503	-0.330769	-0.0461538	-12.5	19.5
1896	5.56923	5.62727	5.27692	5.44615	0.058042	-0.292308	-0.123077	-12.5	20.5
1897	5.60769	5.7	5.40769	5.63846	0.0923077	-0.2	0.0307692	-12.5	21.5
1898	5.60769	5.27273	4.76154	5.47692	-0.334965	-0.846154	-0.130769	-12.5	22.5
1899	6.33846	5.69091	5.3	5.94615	-0.647552	-1.03846	-0.392308	-12.5	23.5
1900	6.43846	5.90909	5.29231	5.93846	-0.529371	-1.14615	-0.5	-12.5	24.5
1901	7.08462	6.79091	6.03077	6.66923	-0.293706	-1.05385	-0.415385	-12.5	25.5
1902	9.14615	8.38182	7.69231	8.39231	-0.764336	-1.45385	-0.753846	-12.5	26.5
1903	12.6846	11.7636	10.5615	10.8077	-0.920979	-2.12308	-1.87692	-12.5	27.5
1904	26.2	21.95	20.85	24	-4.25	-5.35	-2.2	-12.5	28.5
1905	31.25	29.65	27.5	32.4	-1.6	-3.75	1.15	-12.5	29.5
1906	42.35	41.85	45.95	46.85	-0.5	3.6	4.5	-12.5	3.5
1907	37.6	38.5	37.45	37.7	0.9	-0.15	0.1	-12.5	30.5
1908	45.2	49.25	47.85	46.95	4.05	2.65	1.75	-12.5	31.5
1909	58.7	59.8	60.25	58.5	1.1	1.55	-0.2	-12.5	32.5
1910	52.7	52.2	55.35	54.35	-0.5	2.65	1.65	-12.5	4.5
1911	52.55	51.25	52.8	53.3	-1.3	0.25	0.75	-12.5	5.5
1912	215.3	208.7	210.1	213.95	-6.6	-5.2	-1.35	-12.5	50.5
1913	218.15	212.05	215.8	219.55	-6.1	-2.35	1.4	-12.5	51.5
1914	221.3	214.55	218.4	226.65	-6.75	-2.9	5.35	-12.5	52.5
1915	224.75	217.9	223.3	230.85	-6.85	-1.45	6.1	-12.5	53.5
1916	228.05	221.25	226.6	235.75	-6.8	-1.45	7.7	-12.5	54.5
1917	232.25	225.35	229.4	241.05	-6.9	-2.85	8.8	-12.5	55.5
1918	54.75	52.25	55.4	55.95	-2.5	0.65	1.2	-12.5	6.5
1919	270.2	264.5	262.75	267.95	-5.7	-7.45	-2.25	-12.5	63.5
1920	272.8	269.65	270.75	273.2	-3.15	-2.05	0.4	-12.5	64.5
1921	272.9	270.2	273.85	279.3	-2.7	0.95	6.4	-12.5	65.5
1922	52	51.45	54	55.15	-0.55	2	3.15	-12.5	7.5
1923	250.95	257.05	263	275.5	6.1	12.05	24.55	-12.5	79.5
1924	44.5615	49.2	42.3538	44.2538	4.63846	-2.20769	-0.307692	-12.5	8.5
1925	251.9	255.4	261.6	275.15	3.5	9.7	23.25	-12.5	80.5
1926	250.85	252.3	258.1	272.35	1.45	7.25	21.5	-12.5	81.5
1927	250.7	251.75	258.1	271.4	1.05	7.4	20.7	-12.5	82.5
1928	251.9	252.95	259.95	274.5	1.05	8.05	22.6	-12.5	83.5
1929	252.8	254.45	262.3	277.3	1.65	9.5	24.5	-12.5	84.5
1930	44.4462	48.4727	40.1077	40.5538	4.02657	-4.33846	-3.89231	-12.5	9.5
1931	247.2	248.48	252.883	261.367	1.28	5.68333	14.1667	-120.5	-71.5
1932	240.7	240.9	247.05	253.517	0.2	6.35	12.8167	-120.5	-72.5
1933	233.133	232.9	237.65	241.967	-0.233333	4.51667	8.83333	-120.5	-73.5
1934	233.523	234.509	234.892	238.685	0.986014	1.36923	5.16154	-120.5	-74.5
1935	231.577	232.155	232.877	234.685	0.577622	1.3	3.10769	-120.5	-75.5
1936	231.354	232.591	232.462	234.377	1.23706	1.10769	3.02308	-120.5	-76.5
1937	232.008	232.973	233.377	234.315	0.965035	1.36923	2.30769	-120.5	-77.5
1938	232.477	233.191	233.692	234.646	0.713986	1.21538	2.16923	-120.5	-78.5
1939	233.277	233.873	234.1	235.162	0.595804	0.823077	1.88462	-120.5	-79.5
1940	234.077	234.855	234.946	236.146	0.777622	0.869231	2.06923	-120.5	-80.5
1941	235.369	236.118	235.938	236.969	0.748951	0.569231	1.6	-120.5	-81.5
1942	236.069	236.791	236.554	238.146	0.721678	0.484615	2.07692	-120.5	-82.5
1943	236.462	236.955	237.208	238.162	0.493007	0.746154	1.7	-120.5	-83.5
1944	236.592	236.882	237.238	238.354	0.28951	0.646154	1.76154	-120.5	-84.5
1945	236.208	236.773	236.892	238.054	0.565035	0.684615	1.84615	-120.5	-85.5
1946	235.438	235.964	235.831	236.915	0.525175	0.392308	1.47692	-120.5	-86.5
1947	234.669	235.109	234.638	235.923	0.43986	-0.0307692	1.25385	-120.5	-87.5
1948	233.785	234.109	233.885	234.638	0.324476	0.1	0.853846	-120.5	-88.5
1949	65.95	58.2	67.05	65.75	-7.75	1.1	-0.2	-120.5	32.5
1950	69.4	62.1	67.95	67.05	-7.3	-1.45	-2.35	-120.5	33.5
1951	75.95	68.45	75.05	73	-7.5	-0.9	-2.95	-120.5	34.5
1952	78.6308	71.7091	73.2769	76.2538	-6.92168	-5.35385	-2.37692	-120.5	35.5
1953	91.3692	85.2455	86.3154	88.3308	-6.12378	-5.05385	-3.03846	-120.5	36.5
1954	103.054	97.1727	98.1462	98.8154	-5.88112	-4.90769	-4.23846	-120.5	37.5
1955	113.277	110.045	109.262	109.4	-3.23147	-4.01538	-3.87692	-120.5	38.5
1956	122.408	120.955	119.092	119.723	-1.45315	-3.31538	-2.68462	-120.5	39.5
1957	130.631	129.8	128.923	129.108	-0.830769	-1.70769	-1.52308	-120.5	40.5
1958	138.023	137.745	137.108	137.908	-0.277622	-0.915385	-0.115385	-120.5	41.5
1959	147.3	146.2	145.577	146.562	-1.1	-1.72308	-0.738462	-120.5	42.5
1960	156.977	155.273	154.231	154.908	-1.7042	-2.74615	-2.06923	-120.5	43.5
1961	163.908	162.355	161.138	162.692	-1.55315	-2.76923	-1.21538	-120.5	44.5
1962	171.062	168.964	167.585	168.331	-2.0979	-3.47692	-2.73077	-120.5	45.5
1963	176.546	174.273	172.908	174.623	-2.27343	-3.63846	-1.92308	-120.5	46.5
1964	181.369	179.645	178.792	180.254	-1.72378	-2.57692	-1.11538	-120.5	47.5
1965	186.531	185.236	184.254	185.154	-1.29441	-2.27692	-1.37692	-120.5	48.5
1966	189.677	189.055	188.192	189.469	-0.622378	-1.48462	-0.207692	-120.5	49.5
1967	192.585	192.891	192.462	193.208	0.306294	-0.123077	0.623077	-120.5	50.5
1968	197.492	198.782	198.362	199.5	1.28951	0.869231	2.00769	-120.5	51.5
1969	200.338	202.409	201.785	203.5	2.07063	1.44615	3.16154	-120.5	52.5
1970	204.162	206.136	206.362	207.969	1.97483	2.2	3.80769	-120.5	53.5
1971	206.108	208.982	208.992	209.708	2.87413	2.88462	3.6	-120.5	54.5
1972	206.469	209.109	209.785	210.831	2.63986	3.31538	4.36154	-120.5	55.5
1973	207.077	208.836	210.869	211.369	1.75944	3.79231	4.29231	-120.5	56.5
1974	209.077	210.327	212.162	212.631	1.25035	3.08462	3.55385	-120.5	57.5
1975	211.492	211.145	213.277	214.169	-0.346853	1.78462	2.67692	-120.5	58.5
1976	214.331	214.382	216.3	217.208	0.051049	1.96923	2.87692	-120.5	59.5
1977	216.969	216.145	219.046	219.977	-0.823776	2.07692	3.00769	-120.5	60.5
1978	220.3	219.082	222.262	223.423	-1.21818	1.96154	3.12308	-120.5	61.5
1979	223.908	223.082	226.308	227.931	-0.825874	2.4	4.02308	-120.5	62.5
1980	226.854	227.582	230.692	232.723	0.727972	3.83846	5.86923	-120.5	63.5
1981	230.154	232.645	234.831	237.792	2.49161	4.67692	7.63846	-120.5	64.5
1982	234.2	237.373	238.954	242.277	3.17273	4.75385	8.07692	-120.5	65.5
1983	235.085	239.445	240.246	244.254	4.36084	5.16154	9.16923	-120.5	66.5
1984	237.754	242.327	243.192	246.708	4.57343	5.43846	8.95385	-120.5	67.5
1985	238.615	243.627	244.731	249.115	5.01189	6.11538	10.5	-120.5	68.5
1986	238.885	243.709	244.569	250.785	4.82448	5.68462	11.9	-120.5	69.5
1987	240.254	245.191	246.7	253.338	4.93706	6.44615	13.0846	-120.5	70.5
1988	242.7	247.909	249.485	255.915	5.20909	6.78462	13.2154	-120.5	71.5
1989	245.431	250.727	251.508	258.838	5.2965	6.07692	13.4077	-120.5	72.5
1990	250.146	255.018	255.854	264.154	4.87203	5.70769	14.0077	-120.5	73.5
1991	250.238	255.664	257.146	266.677	5.42517	6.90769	16.4385	-120.5	74.5
1992	251.162	256.591	258.546	269.669	5.42937	7.38462	18.5077	-120.5	75.5
1993	253.962	259	261.462	273.208	5.03846	7.5	19.2462	-120.5	76.5
1994	254.4	259.4	262.162	275.215	5	7.76154	20.8154	-120.5	77.5
1995	252.583	258.34	262.933	279.983	5.75667	10.35	27.4	-120.5	78.5
1996	246.867	247.86	253.017	261.25	0.993333	6.15	14.3833	-121.5	-71.5
1997	240.8	240.66	247.15	253.317	-0.14	6.35	12.5167	-121.5	-72.5
1998	237.677	239.409	241.631	246.892	1.73217	3.95385	9.21538	-121.5	-73.5
1999	233.354	234.409	234.885	238.054	1.05524	1.53077	4.7	-121.5	-74.5
[truncated: 28,158 more rows]

## Sheet: Solar Radiation Higher Threshol
	historicalYrs10	rcp26Yrs10	rcp45Yrs10	rcp85Yrs10	ABSRCP26	ABSRCP45	ABSRCP85	x	y
1	6.65	6.02	3.8	3.21667	-0.63	-2.85	-3.43333	-0.5	-68.5
2	10.3	9.54	7.01667	5.56667	-0.76	-3.28333	-4.73333	-0.5	-69.5
3	22.6462	21.4091	18.7846	15.1923	-1.23706	-3.86154	-7.45385	-0.5	-70.5
4	32.4769	32.0455	29	25.5692	-0.431469	-3.47692	-6.90769	-0.5	-71.5
5	38.3462	37.3636	34.9462	30.9846	-0.982517	-3.4	-7.36154	-0.5	-72.5
6	42.1308	40.9	39.2615	35.4308	-1.23077	-2.86923	-6.7	-0.5	-73.5
7	45.6846	43.9818	43.1462	39.0154	-1.7028	-2.53846	-6.66923	-0.5	-74.5
8	48.7538	46.9182	46.2462	42.1462	-1.83566	-2.50769	-6.60769	-0.5	-75.5
9	50.0154	47.5636	47.9154	43.3462	-2.45175	-2.1	-6.66923	-0.5	-76.5
10	50.8231	48.4818	48.6154	44.0923	-2.34126	-2.20769	-6.73077	-0.5	-77.5
11	52.1923	49.5636	49.6692	45.0846	-2.62867	-2.52308	-7.10769	-0.5	-78.5
12	53.1846	50.5	50.9692	46.7308	-2.68462	-2.21538	-6.45385	-0.5	-79.5
13	53.8385	51.2364	51.1154	47.3769	-2.6021	-2.72308	-6.46154	-0.5	-80.5
14	54.6923	52.1909	52.1615	48.3231	-2.5014	-2.53077	-6.36923	-0.5	-81.5
15	55.5077	52.5727	52.6308	49.0769	-2.93497	-2.87692	-6.43077	-0.5	-82.5
16	55.8615	52.8636	52.9231	49.6231	-2.9979	-2.93846	-6.23846	-0.5	-83.5
17	56.3308	52.8545	53.0615	49.3923	-3.47622	-3.26923	-6.93846	-0.5	-84.5
18	56.4923	53.6091	53.0923	49.5538	-2.88322	-3.4	-6.93846	-0.5	-85.5
19	56.6385	53.8909	53.0308	49.7692	-2.74755	-3.60769	-6.86923	-0.5	-86.5
20	56.2231	54.3455	53.0692	50.1615	-1.87762	-3.15385	-6.06154	-0.5	-87.5
21	55.8615	54.3	53.2769	50.0769	-1.56154	-2.58462	-5.78462	-0.5	-88.5
22	0	0	0	0	0	0	0	-0.5	1.5
23	0	0	0	0	0	0	0	-0.5	10.5
24	0	0	0	0	0	0	0	-0.5	11.5
25	0	0	0	0	0	0	0	-0.5	12.5
26	0	0	0	0	0	0	0	-0.5	13.5
27	0	0	0	0	0	0	0	-0.5	14.5
28	0.00769231	0	0	0	-0.00769231	-0.00769231	-0.00769231	-0.5	15.5
29	0.00769231	0	0	0	-0.00769231	-0.00769231	-0.00769231	-0.5	16.5
30	0.0769231	0.0181818	0.0153846	0	-0.0587413	-0.0615385	-0.0769231	-0.5	17.5
31	0.130769	0.0818182	0.0538462	0	-0.048951	-0.0769231	-0.130769	-0.5	18.5
32	0.246154	0.263636	0.0769231	0	0.0174825	-0.169231	-0.246154	-0.5	19.5
33	0	0	0	0	0	0	0	-0.5	2.5
34	0.353846	0.372727	0.123077	0.00769231	0.0188811	-0.230769	-0.346154	-0.5	20.5
35	0.7	0.663636	0.230769	0.0461538	-0.0363636	-0.469231	-0.653846	-0.5	21.5
36	1.33077	0.972727	0.453846	0.146154	-0.358042	-0.876923	-1.18462	-0.5	22.5
37	2.10769	1.40909	0.684615	0.169231	-0.698601	-1.42308	-1.93846	-0.5	23.5
38	2.75385	1.74545	0.9	0.146154	-1.00839	-1.85385	-2.60769	-0.5	24.5
39	3.43077	2.19091	1.2	0.369231	-1.23986	-2.23077	-3.06154	-0.5	25.5
40	4.8	3.43636	2.04615	0.715385	-1.36364	-2.75385	-4.08462	-0.5	26.5
41	5.95385	4.20909	2.9	1.23846	-1.74476	-3.05385	-4.71538	-0.5	27.5
42	6.9	4.76364	3.76154	1.3	-2.13636	-3.13846	-5.6	-0.5	28.5
43	7.96154	5.63636	5.03077	2	-2.32517	-2.93077	-5.96154	-0.5	29.5
44	0	0	0	0	0	0	0	-0.5	3.5
45	8.35385	6.63636	6.00769	2.83077	-1.71748	-2.34615	-5.52308	-0.5	30.5
46	9.23077	7.69091	7.48462	4.15385	-1.53986	-1.74615	-5.07692	-0.5	31.5
47	9.05385	7.62727	7.61538	4.65385	-1.42657	-1.43846	-4.4	-0.5	32.5
48	6.83846	5.99091	6.03077	3.95385	-0.847552	-0.807692	-2.88462	-0.5	33.5
49	4.4	4.37273	3.70769	2.06154	-0.0272727	-0.692308	-2.33846	-0.5	34.5
50	1.86923	1.69091	0.876923	0.538462	-0.178322	-0.992308	-1.33077	-0.5	35.5
51	0.530769	0.509091	0.292308	0.0461538	-0.0216783	-0.238462	-0.484615	-0.5	36.5
52	0.384615	0.281818	0.192308	0.0153846	-0.102797	-0.192308	-0.369231	-0.5	37.5
53	0.315385	0.427273	0.292308	0.0615385	0.111888	-0.0230769	-0.253846	-0.5	38.5
54	0.415385	0.663636	0.453846	0.130769	0.248252	0.0384615	-0.284615	-0.5	39.5
55	0	0	0	0	0	0	0	-0.5	4.5
56	0.5	0.709091	0.669231	0.238462	0.209091	0.169231	-0.261538	-0.5	40.5
57	0.346154	0.445455	0.423077	0.207692	0.0993007	0.0769231	-0.138462	-0.5	41.5
58	0.376923	0.318182	0.307692	0.130769	-0.0587413	-0.0692308	-0.246154	-0.5	42.5
59	0.261538	0.2	0.184615	0.0923077	-0.0615385	-0.0769231	-0.169231	-0.5	43.5
60	0.1	0.118182	0.0769231	0.0538462	0.0181818	-0.0230769	-0.0461538	-0.5	44.5
61	0.0846154	0.1	0.107692	0.0615385	0.0153846	0.0230769	-0.0230769	-0.5	45.5
62	0.0692308	0.1	0.115385	0.0769231	0.0307692	0.0461538	0.00769231	-0.5	46.5
63	0.0923077	0.154545	0.176923	0.1	0.0622378	0.0846154	0.00769231	-0.5	47.5
64	0.0615385	0.0454545	0.0692308	0.00769231	-0.0160839	0.00769231	-0.0538462	-0.5	48.5
65	0.0307692	0.0363636	0.0230769	0	0.00559441	-0.00769231	-0.0307692	-0.5	49.5
66	0	0	0	0	0	0	0	-0.5	5.5
67	0.0153846	0.0272727	0	0	0.0118881	-0.0153846	-0.0153846	-0.5	50.5
68	0.0153846	0.00909091	0	0	-0.00629371	-0.0153846	-0.0153846	-0.5	51.5
69	0.0230769	0	0	0	-0.0230769	-0.0230769	-0.0230769	-0.5	52.5
70	0	0.00909091	0	0	0.00909091	0	0	-0.5	53.5
71	0	0	0	0	0	0	0	-0.5	54.5
72	0	0	0	0	0	0	0	-0.5	55.5
73	0	0	0	0	0	0	0	-0.5	56.5
74	0	0	0	0	0	0	0	-0.5	57.5
75	0	0	0	0	0	0	0	-0.5	58.5
76	0	0	0	0	0	0	0	-0.5	59.5
77	0	0	0	0	0	0	0	-0.5	6.5
78	0	0	0	0	0	0	0	-0.5	60.5
79	0	0	0	0	0	0	0	-0.5	61.5
80	0	0	0	0	0	0	0	-0.5	62.5
81	0	0	0	0	0	0	0	-0.5	7.5
82	0	0	0	0	0	0	0	-0.5	8.5
83	0	0	0	0	0	0	0	-0.5	9.5
84	6.53333	5.76	3.68333	3.05	-0.773333	-2.85	-3.48333	-1.5	-68.5
85	9.93333	9.32	6.61667	5.35	-0.613333	-3.31667	-4.58333	-1.5	-69.5
86	22.1692	20.8	17.9462	14.5077	-1.36923	-4.22308	-7.66154	-1.5	-70.5
87	31.6538	31.2636	28.1615	24.9385	-0.39021	-3.49231	-6.71538	-1.5	-71.5
88	37.7615	36.9455	34.1846	30.3077	-0.816084	-3.57692	-7.45385	-1.5	-72.5
89	41.5538	40.5364	38.7231	34.6846	-1.01748	-2.83077	-6.86923	-1.5	-73.5
90	45.3769	43.6818	42.4615	38.6077	-1.6951	-2.91538	-6.76923	-1.5	-74.5
91	48.4154	46.3273	45.8154	42.0615	-2.08811	-2.6	-6.35385	-1.5	-75.5
92	50.0692	47.3364	47.7231	43.1692	-2.73287	-2.34615	-6.9	-1.5	-76.5
93	50.6385	48.2727	48.1538	43.7385	-2.36573	-2.48462	-6.9	-1.5	-77.5
94	52.0385	49.5455	49.4692	45.0154	-2.49301	-2.56923	-7.02308	-1.5	-78.5
95	53	50.4182	50.5462	46.6462	-2.58182	-2.45385	-6.35385	-1.5	-79.5
96	53.5615	51.1727	51.0615	47.3077	-2.38881	-2.5	-6.25385	-1.5	-80.5
97	54.5385	52.1091	52.0385	48.1923	-2.42937	-2.5	-6.34615	-1.5	-81.5
98	55.4538	52.5364	52.4538	49.2615	-2.91748	-3	-6.19231	-1.5	-82.5
99	55.8231	52.7909	52.8615	49.5462	-3.03217	-2.96154	-6.27692	-1.5	-83.5
100	56.2	52.9727	52.9692	49.3	-3.22727	-3.23077	-6.9	-1.5	-84.5
101	56.4	53.4727	52.9385	49.4077	-2.92727	-3.46154	-6.99231	-1.5	-85.5
102	56.5385	53.7818	53.0154	49.6769	-2.75664	-3.52308	-6.86154	-1.5	-86.5
103	56.2	54.2545	53.0462	50.1231	-1.94545	-3.15385	-6.07692	-1.5	-87.5
104	55.8308	54.3	53.2769	49.9923	-1.53077	-2.55385	-5.83846	-1.5	-88.5
105	0	0	0	0	0	0	0	-1.5	1.5
106	0	0	0	0	0	0	0	-1.5	10.5
107	0	0	0	0	0	0	0	-1.5	11.5
108	0	0	0	0	0	0	0	-1.5	12.5
109	0	0	0	0	0	0	0	-1.5	13.5
110	0	0	0	0	0	0	0	-1.5	14.5
111	0	0	0	0	0	0	0	-1.5	15.5
112	0.0153846	0	0	0	-0.0153846	-0.0153846	-0.0153846	-1.5	16.5
113	0.0692308	0.0363636	0.0153846	0	-0.0328671	-0.0538462	-0.0692308	-1.5	17.5
114	0.123077	0.0818182	0.0461538	0	-0.0412587	-0.0769231	-0.123077	-1.5	18.5
115	0.2	0.236364	0.0769231	0	0.0363636	-0.123077	-0.2	-1.5	19.5
116	0	0	0	0	0	0	0	-1.5	2.5
117	0.353846	0.418182	0.107692	0.0153846	0.0643357	-0.246154	-0.338462	-1.5	20.5
118	0.738462	0.636364	0.253846	0.0461538	-0.102098	-0.484615	-0.692308	-1.5	21.5
119	1.57692	1.05455	0.407692	0.184615	-0.522378	-1.16923	-1.39231	-1.5	22.5
120	2.23077	1.31818	0.746154	0.215385	-0.912587	-1.48462	-2.01538	-1.5	23.5
121	3.13846	1.80909	1.11538	0.353846	-1.32937	-2.02308	-2.78462	-1.5	24.5
122	4.03846	2.49091	1.59231	0.769231	-1.54755	-2.44615	-3.26923	-1.5	25.5
123	5.56923	3.67273	2.53077	1.22308	-1.8965	-3.03846	-4.34615	-1.5	26.5
124	6.7	4.30909	3.50769	1.60769	-2.39091	-3.19231	-5.09231	-1.5	27.5
125	7.7	5.11818	4.61538	1.86923	-2.58182	-3.08462	-5.83077	-1.5	28.5
126	8.37692	6.39091	5.97692	2.67692	-1.98601	-2.4	-5.7	-1.5	29.5
127	0	0	0	0	0	0	0	-1.5	3.5
128	8.81538	7.19091	6.83077	3.59231	-1.62448	-1.98462	-5.22308	-1.5	30.5
129	9.74615	8.13636	8.17692	4.83846	-1.60979	-1.56923	-4.90769	-1.5	31.5
130	8.98462	7.9	8.13077	5.39231	-1.08462	-0.853846	-3.59231	-1.5	32.5
131	6.63077	5.84545	6.25385	3.68462	-0.785315	-0.376923	-2.94615	-1.5	33.5
132	3.99231	3.93636	3.28462	1.56154	-0.0559441	-0.707692	-2.43077	-1.5	34.5
133	1.71538	1.54545	0.930769	0.423077	-0.16993	-0.784615	-1.29231	-1.5	35.5
134	0.723077	0.618182	0.369231	0.184615	-0.104895	-0.353846	-0.538462	-1.5	36.5
135	0.769231	0.809091	0.361538	0.169231	0.0398601	-0.407692	-0.6	-1.5	37.5
[truncated: 30,022 more rows]

## Sheet: Soil Moisture Lower Threshold
	historicalYrs10	rcp26Yrs10	rcp45Yrs10	rcp85Yrs10	ABSRCP26	ABSRCP45	ABSRCP85	x	y
[truncated: 30,157 more rows]

[truncated: 1 more sheets: Soil Moisture Higher Threshold]
