# Supplementary material for: Suitable Days for Plant Growth Disappear under Projected Climate Change: Potential Human and Biotic Vulnerability
Source: PLoS Biol. 2015 Jun 10;13(6):e1002167. doi: 10.1371/journal.pbio.1002167 (PMC4465630; doi:10.1371/journal.pbio.1002167)
Supplement: S9 Data — (XLSX) [file pbio.1002167.s009.xlsx]

## Sheet: ReadMe
Data for figure S7 in the main paper.
Data indicates the number of days that were suibtable for diferent reasons. For instance "ReaLOWtas" indicates the number of days in the given year uisbale because of low temperature, "ReaHIGHtas" indicates days unsiotbale because of high temperature, etc

## Sheet: TemporalChangesReasonsForUnSuit
	Experiment	Variable	Year	SuitableDays
1	historical	ReaLOWtas	1950	108.399			Max of SuitableDays	Column Labels
2	historical	ReaHIGHtas	1950	37.8506				ReaHIGHmrsos				ReaHIGHrsds				ReaHIGHtas				ReaLOWmrsos				ReaLOWrsds				ReaLOWtas				(blank)
3	historical	ReaLOWmrsos	1950	111.742			Row Labels	historical	rcp26	rcp45	rcp85	historical	rcp26	rcp45	rcp85	historical	rcp26	rcp45	rcp85	historical	rcp26	rcp45	rcp85	historical	rcp26	rcp45	rcp85	historical	rcp26	rcp45	rcp85	(blank)
4	historical	ReaHIGHmrsos	1950	31.5422			1950	31.5422				8.14849				37.8506				111.742				108.751				108.399
5	historical	ReaLOWrsds	1950	108.751			1951	31.2083				8.08792				39.1577				112.021				108.999				108.498
6	historical	ReaHIGHrsds	1950	8.14849			1952	31.6987				8.06416				41.0456				113.043				109.042				108.669
7	historical	ReaLOWtas	1951	108.498			1953	31.4262				8.01874				38.8126				112.733				108.97				108.124
8	historical	ReaHIGHtas	1951	39.1577			1954	31.6045				8.04369				38.4613				112.237				108.545				108.144
9	historical	ReaLOWmrsos	1951	112.021			1955	31.7536				8.21872				38.3563				112.339				108.643				108.684
10	historical	ReaHIGHmrsos	1951	31.2083			1956	30.9791				8.12114				38.8121				112.721				108.722				108.418
11	historical	ReaLOWrsds	1951	108.999			1957	31.4953				8.32465				38.8515				112.843				108.747				108.429
12	historical	ReaHIGHrsds	1951	8.08792			1958	31.4324				8.16826				38.7212				112.119				109.219				108.88
13	historical	ReaLOWtas	1952	108.669			1959	31.5021				8.19847				37.8992				111.979				109.305				108.38
14	historical	ReaHIGHtas	1952	41.0456			1960	30.9142				8.11359				39.3219				111.741				109.506				108.453
15	historical	ReaLOWmrsos	1952	113.043			1961	31.2532				7.92718				38.969				112.246				109.028				108.844
16	historical	ReaHIGHmrsos	1952	31.6987			1962	31.3918				7.91063				38.0757				112.231				109.332				108.715
17	historical	ReaLOWrsds	1952	109.042			1963	31.4476				7.56381				36.7171				111.708				109.629				108.591
18	historical	ReaHIGHrsds	1952	8.06416			1964	31.5045				7.5277				35.4142				111.244				109.932				109.504
19	historical	ReaLOWtas	1953	108.124			1965	31.189				7.53634				36.5137				111.178				109.843				109.327
20	historical	ReaHIGHtas	1953	38.8126			1966	31.6667				7.78975				37.3459				112.426				109.423				109.43
21	historical	ReaLOWmrsos	1953	112.733			1967	31.6245				7.8891				35.7234				111.55				109.719				109.274
22	historical	ReaHIGHmrsos	1953	31.4262			1968	31.6326				7.8419				35.7576				111.471				109.347				110.16
23	historical	ReaLOWrsds	1953	108.97			1969	31.3238				7.66227				36.0373				110.808				109.969				110.127
24	historical	ReaHIGHrsds	1953	8.01874			1970	31.5494				7.91805				36.9234				111.752				109.571				109.776
25	historical	ReaLOWtas	1954	108.144			1971	31.5587				7.9948				37.2343				112.367				109.241				109.164
26	historical	ReaHIGHtas	1954	38.4613			1972	31.2088				7.99529				37.3412				111.508				110.004				109.455
27	historical	ReaLOWmrsos	1954	112.237			1973	30.8614				7.8994				38.0315				111.713				109.793				108.736
28	historical	ReaHIGHmrsos	1954	31.6045			1974	31.3199				7.70238				37.1717				111.688				109.759				109.729
29	historical	ReaLOWrsds	1954	108.545			1975	30.8203				7.57734				38.1623				111.652				110.133				109.173
30	historical	ReaHIGHrsds	1954	8.04369			1976	31.0495				7.76253				39.6803				112.812				109.989				108.712
31	historical	ReaLOWtas	1955	108.684			1977	31.2321				7.74273				38.8438				111.89				109.745				108.818
32	historical	ReaHIGHtas	1955	38.3563			1978	31.3521				7.74198				38.6107				111.871				109.766				107.834
33	historical	ReaLOWmrsos	1955	112.339			1979	31.2217				7.87458				39.4599				112.356				109.763				108.129
34	historical	ReaHIGHmrsos	1955	31.7536			1980	30.8934				7.86834				40.102				112.638				109.892				108.281
35	historical	ReaLOWrsds	1955	108.643			1981	30.867				7.79553				40.1187				113.385				109.905				108.149
36	historical	ReaHIGHrsds	1955	8.21872			1982	31.3027				7.28963				38.5307				113.006				110.03				109.096
37	historical	ReaLOWtas	1956	108.418			1983	31.3452				7.38408				37.9649				111.925				111.162				109.339
38	historical	ReaHIGHtas	1956	38.8121			1984	31.1934				7.46833				38.7033				111.66				110.521				109.01
39	historical	ReaLOWmrsos	1956	112.721			1985	31.014				7.69946				39.8557				112.79				109.897				108.275
40	historical	ReaHIGHmrsos	1956	30.9791			1986	30.8886				7.68006				40.5652				113.003				109.967				107.729
41	historical	ReaLOWrsds	1956	108.722			1987	30.8935				7.64867				41.3256				112.573				110.308				108.26
42	historical	ReaHIGHrsds	1956	8.12114			1988	31.1411				7.69676				40.9526				112.765				110.102				107.883
43	historical	ReaLOWtas	1957	108.429			1989	30.7962				7.63337				40.4785				113.132				109.703				106.993
44	historical	ReaHIGHtas	1957	38.8515			1990	30.8003				7.60151				42.9275				113.389				109.986				107.089
45	historical	ReaLOWmrsos	1957	112.843			1991	30.6549				7.21102				41.1559				113.023				110.669				107.008
46	historical	ReaHIGHmrsos	1957	31.4953			1992	30.7605				6.70283				37.6747				111.13				111.918				108.542
47	historical	ReaLOWrsds	1957	108.747			1993	31.0338				7.3862				39.6737				111.676				110.834				108.217
48	historical	ReaHIGHrsds	1957	8.32465			1994	30.9518				7.55422				39.2611				111.351				110.361				107.608
49	historical	ReaLOWtas	1958	108.88			1995	30.7131				7.74814				41.0399				112.164				110.055				107.196
50	historical	ReaHIGHtas	1958	38.7212			1996	30.8864				7.69087				43.6183				112.444				110.145				107.035
51	historical	ReaLOWmrsos	1958	112.119			1997	30.8202				7.72692				43.83				113.76				109.799				106.61
52	historical	ReaHIGHmrsos	1958	31.4324			1998	31.0041				7.72022				43.128				112.815				110.194				106.992
53	historical	ReaLOWrsds	1958	109.219			1999	30.8813				7.81566				43.5038				112.585				110.322				106.78
54	historical	ReaHIGHrsds	1958	8.16826			2000	30.6495				7.77925				44.6227				112.733				110.133				106.396
55	historical	ReaLOWtas	1959	108.38			2001	30.8617				7.58639				44.9438				113.281				109.699				105.517
56	historical	ReaHIGHtas	1959	37.8992			2002	30.7591				7.56039				45.6419				113.493				109.851				105.961
57	historical	ReaLOWmrsos	1959	111.979			2003	30.7973				7.57407				45.4884				112.599				110.276				105.905
58	historical	ReaHIGHmrsos	1959	31.5021			2004	30.9142				7.6196				45.7152				112.39				110.338				105.965
59	historical	ReaLOWrsds	1959	109.305			2005	30.493				7.68025				46.9587				113.075				110.107				105.626
60	historical	ReaHIGHrsds	1959	8.19847			2006		28.0122	30.7243	30.6945		7.94259	7.57036	7.66999		49.319	46.8551	46.7502		110.36	113.574	113.942		111.453	109.959	109.852		104.591	105.562	105.222
61	historical	ReaLOWtas	1960	108.453			2007		27.7694	30.5882	30.8015		7.76915	7.58978	7.53305		48.8194	46.511	45.8546		110.159	112.515	112.789		111.635	110.534	110.079		104.105	105.22	106.068
62	historical	ReaHIGHtas	1960	39.3219			2008		27.4554	30.7534	30.5315		7.68625	7.48051	7.61465		50.9653	45.7039	46.0759		109.59	112.59	113.702		111.972	110.18	110.147		104.922	105.527	105.44
63	historical	ReaLOWmrsos	1960	111.741			2009		27.2492	30.7821	30.3881		7.68517	7.52334	7.57936		51.116	47.4424	48.5698		110.353	113.17	113.852		111.731	110.281	109.932		104.081	105.56	105.112
64	historical	ReaHIGHmrsos	1960	30.9142			2010		27.6133	30.5673	30.3214		7.71506	7.45849	7.46147		49.2118	48.6479	49.0033		110.428	113.412	113.099		111.433	110.128	110.229		104.372	105.062	104.983
65	historical	ReaLOWrsds	1960	109.506			2011		27.711	30.4957	30.6992		7.94197	7.56935	7.65387		50.7036	49.3376	48.3557		111.209	114.143	113.362		111.164	110.165	109.771		104.448	104.841	104.707
66	historical	ReaHIGHrsds	1960	8.11359			2012		27.6409	30.0866	30.4444		7.81916	7.51749	7.64252		53.1428	48.0712	46.7987		112.472	113.92	113.254		111.162	109.94	109.723		104.145	104.633	104.404
67	historical	ReaLOWtas	1961	108.844			2013		27.4695	30.3278	30.1166		7.77809	7.5881	7.51313		52.7885	48.7315	49.1864		109.914	114.312	113.176		111.681	109.861	109.773		104.128	104.772	104.549
68	historical	ReaHIGHtas	1961	38.969			2014		27.4328	29.8206	29.7717		7.71465	7.60829	7.47702		53.4934	50.8758	50.7818		111.479	113.848	113.637		111.159	109.705	109.807		103.528	104.62	104.891
69	historical	ReaLOWmrsos	1961	112.246			2015		27.0797	30.3178	30.0425		7.7861	7.54343	7.4959		55.4027	50.0259	49.8417		112.638	113.63	113.371		110.828	110.258	109.842		102.781	104.639	104.49
70	historical	ReaHIGHmrsos	1961	31.2532			2016		27.2075	30.2589	30.1595		7.75868	7.49541	7.34848		53.6088	50.3025	50.5756		111.393	113.644	112.831		111.304	109.925	110.273		102.56	104.122	104.161
71	historical	ReaLOWrsds	1961	109.028			2017		26.9473	29.9311	29.6311		7.67175	7.45442	7.42741		54.5995	50.4654	50.4524		111.135	113.51	113.09		111.326	110.042	110.008		103.11	104.287	103.75
72	historical	ReaHIGHrsds	1961	7.92718			2018		26.9982	30.1753	29.734		7.57361	7.44167	7.425		54.7329	49.5051	51.9418		111.083	112.99	113.848		111.381	110.117	109.655		102.934	104.299	104.036
73	historical	ReaLOWtas	1962	108.715			2019		27.2268	30.0116	29.7266		7.53876	7.4424	7.38758		54.3059	50.0347	51.6039		110.67	113.857	114.029		111.304	109.756	109.646		102.877	103.865	103.487
74	historical	ReaHIGHtas	1962	38.0757			2020		26.8598	29.8974	29.6206		7.5887	7.39523	7.4375		54.2449	52.5316	51.87		110.84	114.48	114.455		111.409	110.131	109.52		102.829	103.75	103.531
75	historical	ReaLOWmrsos	1962	112.231			2021		26.961	29.7141	29.5174		7.6083	7.26812	7.41223		56.3744	54.5456	53.2045		111.504	115.273	114.117		111.502	110.043	109.843		102.574	103.379	102.827
76	historical	ReaHIGHmrsos	1962	31.3918			2022		27.1095	29.9217	29.9308		7.62284	7.39997	7.22705		57.6156	51.9526	55.308		111.203	113.42	114.578		111.381	110.294	109.717		102.615	103.681	103.396
77	historical	ReaLOWrsds	1962	109.332			2023		26.7886	30.1169	29.6401		7.41449	7.2824	7.27475		59.3543	52.0732	54.7384		112.12	113.729	113.421		110.702	109.972	109.957		102.192	103.307	102.498
78	historical	ReaHIGHrsds	1962	7.91063			2024		27.0898	29.7639	29.6852		7.5535	7.45081	7.35747		56.7178	53.3499	54.4517		110.881	113.215	113.667		111.039	110.281	109.968		102.157	103.368	102.226
79	historical	ReaLOWtas	1963	108.591			2025		27.6348	29.8864	29.7206		7.55222	7.37604	7.26988		57.1404	54.645	56.3324		109.899	114.626	114.659		111.295	109.665	109.677		102.479	103.054	102.151
80	historical	ReaHIGHtas	1963	36.7171			2026		27.2342	29.337	29.5441		7.72033	7.25356	7.26569		56.5084	56.3701	56.7144		111.595	115.836	114.866		110.737	109.607	109.778		102.532	102.437	102.68
81	historical	ReaLOWmrsos	1963	111.708			2027		27.1342	29.4297	29.8014		7.62382	7.39067	7.14144		58.5432	56.8242	57.7212		111.938	114.801	114.634		110.761	109.927	109.701		101.561	102.31	101.982
82	historical	ReaHIGHmrsos	1963	31.4476			2028		27.2354	29.5092	29.6788		7.60304	7.30536	7.18656		59.9675	55.6448	58.5441		111.926	115.201	114.581		110.937	109.812	110.001		102.054	102.774	101.268
83	historical	ReaLOWrsds	1963	109.629			2029		27.2002	29.4434	29.5381		7.6396	7.32336	7.24537		59.3048	54.956	57.0892		111.361	114.811	114.958		110.841	110.052	109.612		101.42	102.624	101.38
84	historical	ReaHIGHrsds	1963	7.56381			2030		27.0201	29.5893	29.6095		7.62966	7.17712	7.19017		57.7088	55.8492	56.2843		111.267	115.035	114.58		110.468	109.664	109.814		101.888	102.205	101.723
85	historical	ReaLOWtas	1964	109.504			2031		26.7301	29.657	29.6918		7.59503	7.1481	7.14353		59.7458	57.1125	58.864		112.002	114.974	113.854		110.523	109.622	109.701		101.807	102.268	101.749
86	historical	ReaHIGHtas	1964	35.4142			2032		26.9552	29.0964	29.5919		7.50607	7.18177	7.18293		58.7777	58.0564	59.7356		111.495	115.1	114.028		110.621	109.836	109.949		101.176	101.861	101.446
87	historical	ReaLOWmrsos	1964	111.244			2033		27.0374	29.3423	29.0029		7.49522	7.33002	7.15277		60.2534	58.1469	60.1575		110.84	115.763	114.726		110.56	109.733	109.731		101.23	101.371	100.863
88	historical	ReaHIGHmrsos	1964	31.5045			2034		26.8336	29.4302	29.4062		7.58483	7.28836	7.08574		60.9145	57.5154	62.173		111.721	114.511	115.645		110.37	109.683	109.719		101.228	101.345	100.466
89	historical	ReaLOWrsds	1964	109.932			2035		26.4862	29.5538	29.6102		7.45843	7.17691	7.01149		61.6373	57.9416	60.8935		111.895	114.455	114.676		110.443	109.731	109.605		100.727	102.181	100.793
90	historical	ReaHIGHrsds	1964	7.5277			2036		26.6175	29.546	29.7564		7.58316	7.2048	7.06504		61.285	57.9222	62.9088		111.968	115.939	115.017		110.465	109.846	109.694		101.016	101.291	100.849
91	historical	ReaLOWtas	1965	109.327			2037		27.0826	29.0881	29.4399		7.76938	7.15446	7.11169		62.1272	60.7833	62.9949		112.665	114.05	114.89		110.083	110.05	109.485		101.044	101.561	99.9748
92	historical	ReaHIGHtas	1965	36.5137			2038		26.9629	29.4915	29.4045		7.60592	7.14575	7.0747		61.2335	62.6937	63.3165		112.555	115.581	114.561		110.136	109.967	109.891		100.789	100.974	100.212
93	historical	ReaLOWmrsos	1965	111.178			2039		27.312	29.4344	29.4045		7.59661	7.14508	7.03113		60.5708	59.2566	65.866		111.261	114.411	115.342		110.389	109.661	109.892		101.246	101.446	100.153
94	historical	ReaHIGHmrsos	1965	31.189			2040		26.9185	29.3908	29.2679		7.60935	7.19874	7.0965		61.8808	58.851	64.6451		112.125	114.607	114.955		110.209	109.63	109.978		100.869	101.173	100.065
95	historical	ReaLOWrsds	1965	109.843			2041		26.8338	29.599	29.2413		7.47413	7.22924	7.05458		64.4006	60.5527	64.9544		111.767	114.952	115.692		110.292	109.687	109.479		101.058	100.51	99.3493
96	historical	ReaHIGHrsds	1965	7.53634			2042		26.7798	29.2356	29.02		7.64714	7.14784	7.05497		62.0461	62.991	66.9413		110.963	115.272	115.374		110.222	110.076	109.822		101.051	100.883	99.0717
97	historical	ReaLOWtas	1966	109.43			2043		26.8016	28.9717	28.7762		7.55667	7.06042	6.89475		61.1958	61.9232	67.8809		112.046	114.559	115.36		110.2	109.707	109.634		100.534	100.476	98.9032
98	historical	ReaHIGHtas	1966	37.3459			2044		26.8691	29.0861	28.8422		7.6247	7.10271	6.84158		62.2795	61.2848	68.9757		111.849	115.146	115.069		110.457	109.45	109.762		101.142	100.508	99.2761
99	historical	ReaLOWmrsos	1966	112.426			2045		26.6595	29.091	29.0962		7.58824	7.01453	6.86312		61.3586	62.1867	68.3756		111.84	115.058	114.965		110.44	109.596	109.764		100.011	100.54	99.5294
100	historical	ReaHIGHmrsos	1966	31.6667			2046		26.8761	29.0779	28.6933		7.66936	7.08253	6.8319		62.6261	60.5886	68.0048		112.174	115.168	116.027		109.981	109.026	109.657		100.506	99.6332	98.2095
101	historical	ReaLOWrsds	1966	109.423			2047		27.1008	28.7524	29.0035		7.63606	7.04689	6.96755		64.8732	62.7111	70.8412		112.781	115.386	115.295		110.262	109.516	109.68		100.456	100.014	98.4948
102	historical	ReaHIGHrsds	1966	7.78975			2048		26.9871	28.5759	28.9724		7.56311	6.98345	6.80693		64.8157	65.7688	72.7349		112.653	116.278	116.026		110.436	109.501	109.697		100.321	99.4894	98.2957
103	historical	ReaLOWtas	1967	109.274			2049		26.9646	28.9181	28.9865		7.66357	7.17391	6.71799		63.9824	65.8206	72.1308		113.027	116.142	116.471		109.799	109.436	109.436		99.8973	99.4356	97.9388
104	historical	ReaHIGHtas	1967	35.7234			2050		27.0669	29.2228	28.778		7.62631	7.05778	6.80322		63.9278	63.7892	72.3773		112.039	115.657	115.909		109.851	109.437	109.696		100.632	99.6976	97.5937
105	historical	ReaLOWmrsos	1967	111.55			2051		27.296	28.6765	28.684		7.69019	6.79859	6.77247		63.3257	65.6321	73.7897		111.681	115.109	115.502		110.097	109.472	109.624		101.197	99.5212	97.5229
106	historical	ReaHIGHmrsos	1967	31.6245			2052		26.7886	29.1409	28.4631		7.69402	6.92921	6.72016		63.0006	65.7944	75.181		112.687	115.774	116.326		109.799	109.337	109.859		100.059	99.5331	97.0079
107	historical	ReaLOWrsds	1967	109.719			2053		26.6248	29.083	28.7041		7.54185	7.09816	6.72407		64.2109	66.5697	77.5684		111.902	116.032	116.895		110.286	109.499	109.386		100.245	99.3665	96.9654
108	historical	ReaHIGHrsds	1967	7.8891			2054		26.4327	29.2138	28.538		7.50315	6.99153	6.69512		64.1907	66.1163	77.4866		112.745	115.993	116.42		109.9	109.354	109.432		99.9883	99.1912	96.7556
109	historical	ReaLOWtas	1968	110.16			2055		26.5952	28.9284	28.366		7.55207	7.00827	6.73952		63.3236	67.8412	77.2516		113.077	116.041	115.699		109.588	109.366	109.568		100.189	99.0707	96.3856
110	historical	ReaHIGHtas	1968	35.7576			2056		26.5968	29.2743	28.4308		7.58694	6.87647	6.66714		63.8791	66.1262	77.5498		112.148	115.947	116.014		110.171	109.356	109.46		99.7029	99.31	96.6476
111	historical	ReaLOWmrsos	1968	111.471			2057		26.9126	28.9216	28.6573		7.60834	7.0073	6.71293		63.6071	66.3151	79.5333		112.277	115.475	116.138		109.848	109.214	109.544		100.718	99.1653	96.2979
112	historical	ReaHIGHmrsos	1968	31.6326			2058		26.8514	29.049	28.7073		7.68525	6.95925	6.70266		64.2668	67.6903	81.9194		111.82	116.599	116.412		109.921	109.393	109.745		100.197	98.9529	96.0648
113	historical	ReaLOWrsds	1968	109.347			2059		26.8813	28.81	28.165		7.7084	6.99038	6.62988		64.4894	70.0571	81.3128		112.877	116.693	116.582		109.852	109.142	109.57		99.6995	98.465	94.9802
114	historical	ReaHIGHrsds	1968	7.8419			2060		26.867	28.9332	28.4313		7.75876	7.08548	6.48764		62.3683	71.9131	83.258		112.21	116.852	116.813		109.959	109.274	109.66		100.438	98.6361	95.5773
115	historical	ReaLOWtas	1969	110.127			2061		26.7295	29.1698	28.5628		7.65616	7.10518	6.49921		63.5465	70.1105	85.6373		113.415	116.503	116.505		109.411	109.066	109.753		100.589	98.6502	94.355
116	historical	ReaHIGHtas	1969	36.0373			2062		26.7172	28.9724	28.2828		7.63886	6.89715	6.50886		64.0181	69.3367	82.6313		113.022	115.779	116.328		109.712	109.062	109.465		100.347	98.5472	94.6061
117	historical	ReaLOWmrsos	1969	110.808			2063		26.6581	28.7922	27.876		7.73979	7.06988	6.46019		63.5889	69.3575	86.1312		111.576	116.914	117.078		109.934	108.936	109.24		100.144	97.8089	94.3323
118	historical	ReaHIGHmrsos	1969	31.3238			2064		26.8545	29.0476	27.9862		7.6477	7.01415	6.54526		62.3146	70.6344	87.892		112.621	116.964	116.854		109.404	108.774	110.09		100.651	98.0784	94.0099
119	historical	ReaLOWrsds	1969	109.969			2065		26.8203	28.8375	28.0098		7.68119	7.07872	6.44112		62.6247	71.6188	87.5594		111.578	116.967	117.174		109.825	109.053	109.287		100.849	98.3119	93.7886
120	historical	ReaHIGHrsds	1969	7.66227			2066		27.0294	28.8261	27.8688		7.56905	6.94072	6.36848		64.664	72.4619	89.7757		112.479	117.314	118.244		109.814	108.803	109.34		100.409	97.7201	93.1119
121	historical	ReaLOWtas	1970	109.776			2067		26.9469	28.8157	28.4761		7.66217	7.03636	6.52234		63.2227	70.1812	90.6142		111.092	116.313	117.712		110.06	108.798	108.945		100.637	97.7991	92.8615
122	historical	ReaHIGHtas	1970	36.9234			2068		26.879	28.5034	28.2614		7.6446	7.03226	6.53768		60.8692	70.0431	90.1737		111.986	116.27	117.785		109.523	109.316	109.39		99.9338	98.1978	92.9847
123	historical	ReaLOWmrsos	1970	111.752			2069		26.8457	28.5366	27.9689		7.73154	7.06719	6.36615		63.4605	71.3023	90.7267		112.235	116.719	118.094		109.438	109.066	109.236		99.9978	98.1296	93.0829
124	historical	ReaHIGHmrsos	1970	31.5494			2070		26.5676	28.6509	27.8922		7.76794	7.05099	6.28578		65.3962	71.4697	90.8545		112.829	116.511	117.867		109.954	108.945	109.5		100.122	97.6139	92.9801
125	historical	ReaLOWrsds	1970	109.571			2071		26.6103	28.4632	28.1497		7.63371	6.84701	6.3934		63.9842	72.8601	93.6192		111.901	116.373	118.123		110.175	108.863	109.464		100.121	97.3375	92.3717
126	historical	ReaHIGHrsds	1970	7.91805			2072		26.6116	28.9677	27.996		7.68056	6.93603	6.32153		60.8381	73.3026	96.4122		111.339	117.237	118.035		110.228	108.803	109.659		100.376	97.5863	92.0315
127	historical	ReaLOWtas	1971	109.164			2073		26.2964	28.6678	27.7875		7.63437	6.88399	6.26923		63.2948	74.3947	96.0628		112.034	117.031	117.906		109.435	108.844	109.331		100.19	97.5447	91.8162
128	historical	ReaHIGHtas	1971	37.2343			2074		26.5038	28.7798	28.0013		7.73525	7.02555	6.35923		63.8659	73.3582	96.0953		111.857	117.266	118.159		109.966	108.938	109.339		100.338	97.1358	91.7305
129	historical	ReaLOWmrsos	1971	112.367			2075		26.7928	28.7472	28.0556		7.82456	7.10509	6.30571		64.6088	72.6936	97.0071		112.643	116.735	118.33		109.675	108.98	109.484		100.175	97.5784	91.7154
130	historical	ReaHIGHmrsos	1971	31.5587			2076		26.4332	28.7782	27.7459		7.57509	7.01678	6.25251		65.5473	72.1318	98.4524		113.128	116.955	118.419		110.013	108.74	109.396		100.092	97.5206	91.1926
131	historical	ReaLOWrsds	1971	109.241			2077		26.6696	28.6979	27.8803		7.6361	7.04081	6.26695		62.9864	73.987	100.115		111.801	118.079	118.056		109.913	108.746	109.908		100.267	97.4862	91.2766
132	historical	ReaHIGHrsds	1971	7.9948			2078		26.8402	28.6678	27.8409		7.69729	6.8911	6.2156		62.1954	74.4644	99.33		112.203	116.582	119.005		109.465	108.873	109.42		100.545	97.4281	90.5993
133	historical	ReaLOWtas	1972	109.455			2079		26.6592	28.452	27.5945		7.48338	6.87433	6.19031		62.4933	75.3546	100.19		112.666	117.294	119.011		109.296	108.825	109.29		100.626	97.2575	90.2934
134	historical	ReaHIGHtas	1972	37.3412			2080		26.8718	28.8191	27.7025		7.8645	6.96727	6.20706		62.9012	75.9377	101.913		112.678	117.779	118.837		109.272	108.899	109.52		100.639	97.1982	90.2073
135	historical	ReaLOWmrsos	1972	111.508			2081		26.9419	28.8003	27.6959		7.61476	7.0575	6.07627		62.7052	74.2861	103.799		112.105	116.86	118.4		109.614	108.966	109.746		100.289	96.6877	90.3078
136	historical	ReaHIGHmrsos	1972	31.2088			2082		26.5303	28.9899	27.7611		7.7357	6.9984	6.17394		65.5389	75.1998	104.105		112.656	117.786	118.217		109.663	108.657	109.719		99.9987	96.9681	89.7807
137	historical	ReaLOWrsds	1972	110.004			2083		26.8432	28.8468	27.8397		7.74251	7.03867	5.98748		65.9484	75.06	104.954		112.03	117.367	118.713		110.086	108.85	109.387		100.049	97.0724	89.8372
138	historical	ReaHIGHrsds	1972	7.99529			2084		26.6226	28.4723	27.5626		7.78277	7.0274	6.03519		61.893	75.9296	106.056		112.215	117.118	119.491		109.437	109.147	109.518		99.9839	97.1248	89.3704
139	historical	ReaLOWtas	1973	108.736			2085		26.6146	28.3712	27.552		7.66771	6.8786	5.98322		62.3672	75.0348	104.85		112.12	116.829	118.915		109.369	108.715	109.76		100.236	96.7091	88.7306
140	historical	ReaHIGHtas	1973	38.0315			2086		26.6788	28.4651	27.6818		7.57401	6.93057	6.05573		64.3078	74.1594	106.399		112.734	116.623	118.016		109.241	108.931	109.994		100.127	96.8046	88.7268
141	historical	ReaLOWmrsos	1973	111.713			2087		26.6393	28.4909	27.4699		7.78628	6.94256	5.83237		64.6521	72.7529	109.244		113.478	116.204	119.95		109.514	108.943	109.284		99.2705	97.3587	88.4351
142	historical	ReaHIGHmrsos	1973	30.8614			2088		26.5356	28.5481	27.3642		7.61845	7.04073	5.87011		63.6866	73.9028	109.548		112.397	116.833	118.947		109.764	108.93	109.681		99.8639	97.4041	88.2427
143	historical	ReaLOWrsds	1973	109.793			2089		26.5729	28.7785	27.5421		7.65255	6.98542	5.98873		64.0654	76.2728	110.434		111.911	116.698	120.011		109.699	108.909	109.371		100.216	96.758	88.0455
144	historical	ReaHIGHrsds	1973	7.8994			2090		26.8811	28.6718	27.4372		7.57768	7.09121	5.88624		64.0987	75.921	111.274		112.311	117.484	118.859		109.713	108.877	110.209		100.876	96.6647	88.3102
145	historical	ReaLOWtas	1974	109.729			2091		26.8516	28.7934	27.3935		7.75356	6.84567	5.82393		62.7066	73.3659	111.902		112.926	116.688	119.694		109.344	108.943	109.533		100.668	97.2632	87.4433
146	historical	ReaHIGHtas	1974	37.1717			2092		26.6327	28.5726	27.7668		7.91093	6.89688	5.89227		63.0861	74.7215	113.369		112.797	116.193	120.122		109.403	109.176	109.625		100.13	96.949	88.1711
147	historical	ReaLOWmrsos	1974	111.688			2093		26.8036	29.0004	27.4403		7.67928	6.97779	5.77609		63.9359	73.9151	112.884		112.743	117.12	119.799		109.581	108.597	109.831		99.7586	97.0642	86.8332
148	historical	ReaHIGHmrsos	1974	31.3199			2094		26.5514	28.9118	27.1663		7.63757	7.09543	5.77387		63.0275	73.7145	113.296		112.097	117.63	119.828		109.237	108.383	109.49		100.119	97.0684	87.3102
149	historical	ReaLOWrsds	1974	109.759			2095		26.6547	28.4272	26.9868		7.59348	6.96953	5.75695		62.8979	74.1424	115.017		111.772	117.467	121.082		109.442	108.771	109.287		100.112	96.9117	86.867
150	historical	ReaHIGHrsds	1974	7.70238			2096		26.5933	28.6464	27.0763		7.68157	7.05761	5.81806		63.9056	76.0629	116.46		112.817	117.012	120.816		109.488	108.67	109.443		100.458	96.775	86.8511
151	historical	ReaLOWtas	1975	109.173			2097		26.72	28.4681	27.4029		7.72406	6.94132	5.71353		65.169	75.448	117.36		112.579	117.313	120.145		109.732	108.654	109.716		99.9197	96.6622	86.4627
152	historical	ReaHIGHtas	1975	38.1623			2098		26.7947	28.6037	27.2204		7.80127	6.92865	5.77667		64.0806	76.4293	117.311		112.777	118.078	120.272		109.379	108.467	109.559		100.889	96.5719	86.2704
153	historical	ReaLOWmrsos	1975	111.652			2099		26.7643	28.1603	27.2028		7.57986	6.95546	5.81858		63.3325	77.3747	118.387		113.156	117.375	120.567		108.921	108.633	109.017		99.9264	96.2985	86.2789
154	historical	ReaHIGHmrsos	1975	30.8203			2100		26.908	28.5945	27.1599		7.68461	6.96102	5.66918		62.753	75.3219	120.126		111.308	116.71	121.372		109.636	108.649	109.792		100.536	96.6455	85.4974
155	historical	ReaLOWrsds	1975	110.133			(blank)
156	historical	ReaHIGHrsds	1975	7.57734			Grand Total	31.7536	28.0122	30.7821	30.8015	8.32465	7.94259	7.60829	7.66999	46.9587	65.9484	77.3747	120.126	113.76	113.478	118.079	121.372	111.918	111.972	110.534	110.273	110.16	104.922	105.562	106.068
157	historical	ReaLOWtas	1976	108.712
158	historical	ReaHIGHtas	1976	39.6803
159	historical	ReaLOWmrsos	1976	112.812
160	historical	ReaHIGHmrsos	1976	31.0495
161	historical	ReaLOWrsds	1976	109.989
162	historical	ReaHIGHrsds	1976	7.76253
163	historical	ReaLOWtas	1977	108.818
164	historical	ReaHIGHtas	1977	38.8438
165	historical	ReaLOWmrsos	1977	111.89
166	historical	ReaHIGHmrsos	1977	31.2321
167	historical	ReaLOWrsds	1977	109.745
168	historical	ReaHIGHrsds	1977	7.74273
169	historical	ReaLOWtas	1978	107.834
170	historical	ReaHIGHtas	1978	38.6107
171	historical	ReaLOWmrsos	1978	111.871
172	historical	ReaHIGHmrsos	1978	31.3521
173	historical	ReaLOWrsds	1978	109.766
174	historical	ReaHIGHrsds	1978	7.74198
175	historical	ReaLOWtas	1979	108.129
176	historical	ReaHIGHtas	1979	39.4599
177	historical	ReaLOWmrsos	1979	112.356
178	historical	ReaHIGHmrsos	1979	31.2217
179	historical	ReaLOWrsds	1979	109.763
180	historical	ReaHIGHrsds	1979	7.87458
181	historical	ReaLOWtas	1980	108.281
182	historical	ReaHIGHtas	1980	40.102
183	historical	ReaLOWmrsos	1980	112.638
184	historical	ReaHIGHmrsos	1980	30.8934
185	historical	ReaLOWrsds	1980	109.892
186	historical	ReaHIGHrsds	1980	7.86834
187	historical	ReaLOWtas	1981	108.149
188	historical	ReaHIGHtas	1981	40.1187
189	historical	ReaLOWmrsos	1981	113.385
190	historical	ReaHIGHmrsos	1981	30.867
191	historical	ReaLOWrsds	1981	109.905
192	historical	ReaHIGHrsds	1981	7.79553
193	historical	ReaLOWtas	1982	109.096
194	historical	ReaHIGHtas	1982	38.5307
195	historical	ReaLOWmrsos	1982	113.006
196	historical	ReaHIGHmrsos	1982	31.3027
197	historical	ReaLOWrsds	1982	110.03
198	historical	ReaHIGHrsds	1982	7.28963
199	historical	ReaLOWtas	1983	109.339
200	historical	ReaHIGHtas	1983	37.9649
201	historical	ReaLOWmrsos	1983	111.925
202	historical	ReaHIGHmrsos	1983	31.3452
203	historical	ReaLOWrsds	1983	111.162
204	historical	ReaHIGHrsds	1983	7.38408
205	historical	ReaLOWtas	1984	109.01
206	historical	ReaHIGHtas	1984	38.7033
207	historical	ReaLOWmrsos	1984	111.66
208	historical	ReaHIGHmrsos	1984	31.1934
209	historical	ReaLOWrsds	1984	110.521
210	historical	ReaHIGHrsds	1984	7.46833
211	historical	ReaLOWtas	1985	108.275
212	historical	ReaHIGHtas	1985	39.8557
213	historical	ReaLOWmrsos	1985	112.79
214	historical	ReaHIGHmrsos	1985	31.014
215	historical	ReaLOWrsds	1985	109.897
216	historical	ReaHIGHrsds	1985	7.69946
217	historical	ReaLOWtas	1986	107.729
218	historical	ReaHIGHtas	1986	40.5652
219	historical	ReaLOWmrsos	1986	113.003
220	historical	ReaHIGHmrsos	1986	30.8886
221	historical	ReaLOWrsds	1986	109.967
222	historical	ReaHIGHrsds	1986	7.68006
223	historical	ReaLOWtas	1987	108.26
224	historical	ReaHIGHtas	1987	41.3256
225	historical	ReaLOWmrsos	1987	112.573
226	historical	ReaHIGHmrsos	1987	30.8935
227	historical	ReaLOWrsds	1987	110.308
228	historical	ReaHIGHrsds	1987	7.64867
229	historical	ReaLOWtas	1988	107.883
230	historical	ReaHIGHtas	1988	40.9526
231	historical	ReaLOWmrsos	1988	112.765
232	historical	ReaHIGHmrsos	1988	31.1411
233	historical	ReaLOWrsds	1988	110.102
234	historical	ReaHIGHrsds	1988	7.69676
235	historical	ReaLOWtas	1989	106.993
236	historical	ReaHIGHtas	1989	40.4785
237	historical	ReaLOWmrsos	1989	113.132
238	historical	ReaHIGHmrsos	1989	30.7962
239	historical	ReaLOWrsds	1989	109.703
240	historical	ReaHIGHrsds	1989	7.63337
241	historical	ReaLOWtas	1990	107.089
242	historical	ReaHIGHtas	1990	42.9275
243	historical	ReaLOWmrsos	1990	113.389
244	historical	ReaHIGHmrsos	1990	30.8003
245	historical	ReaLOWrsds	1990	109.986
246	historical	ReaHIGHrsds	1990	7.60151
247	historical	ReaLOWtas	1991	107.008
248	historical	ReaHIGHtas	1991	41.1559
249	historical	ReaLOWmrsos	1991	113.023
250	historical	ReaHIGHmrsos	1991	30.6549
251	historical	ReaLOWrsds	1991	110.669
252	historical	ReaHIGHrsds	1991	7.21102
253	historical	ReaLOWtas	1992	108.542
254	historical	ReaHIGHtas	1992	37.6747
255	historical	ReaLOWmrsos	1992	111.13
256	historical	ReaHIGHmrsos	1992	30.7605
257	historical	ReaLOWrsds	1992	111.918
258	historical	ReaHIGHrsds	1992	6.70283
259	historical	ReaLOWtas	1993	108.217
260	historical	ReaHIGHtas	1993	39.6737
261	historical	ReaLOWmrsos	1993	111.676
262	historical	ReaHIGHmrsos	1993	31.0338
263	historical	ReaLOWrsds	1993	110.834
264	historical	ReaHIGHrsds	1993	7.3862
265	historical	ReaLOWtas	1994	107.608
266	historical	ReaHIGHtas	1994	39.2611
267	historical	ReaLOWmrsos	1994	111.351
268	historical	ReaHIGHmrsos	1994	30.9518
269	historical	ReaLOWrsds	1994	110.361
270	historical	ReaHIGHrsds	1994	7.55422
271	historical	ReaLOWtas	1995	107.196
272	historical	ReaHIGHtas	1995	41.0399
273	historical	ReaLOWmrsos	1995	112.164
274	historical	ReaHIGHmrsos	1995	30.7131
275	historical	ReaLOWrsds	1995	110.055
276	historical	ReaHIGHrsds	1995	7.74814
277	historical	ReaLOWtas	1996	107.035
278	historical	ReaHIGHtas	1996	43.6183
279	historical	ReaLOWmrsos	1996	112.444
280	historical	ReaHIGHmrsos	1996	30.8864
281	historical	ReaLOWrsds	1996	110.145
282	historical	ReaHIGHrsds	1996	7.69087
283	historical	ReaLOWtas	1997	106.61
284	historical	ReaHIGHtas	1997	43.83
285	historical	ReaLOWmrsos	1997	113.76
286	historical	ReaHIGHmrsos	1997	30.8202
287	historical	ReaLOWrsds	1997	109.799
288	historical	ReaHIGHrsds	1997	7.72692
289	historical	ReaLOWtas	1998	106.992
290	historical	ReaHIGHtas	1998	43.128
291	historical	ReaLOWmrsos	1998	112.815
292	historical	ReaHIGHmrsos	1998	31.0041
293	historical	ReaLOWrsds	1998	110.194
294	historical	ReaHIGHrsds	1998	7.72022
295	historical	ReaLOWtas	1999	106.78
296	historical	ReaHIGHtas	1999	43.5038
297	historical	ReaLOWmrsos	1999	112.585
298	historical	ReaHIGHmrsos	1999	30.8813
299	historical	ReaLOWrsds	1999	110.322
300	historical	ReaHIGHrsds	1999	7.81566
301	historical	ReaLOWtas	2000	106.396
302	historical	ReaHIGHtas	2000	44.6227
303	historical	ReaLOWmrsos	2000	112.733
304	historical	ReaHIGHmrsos	2000	30.6495
305	historical	ReaLOWrsds	2000	110.133
306	historical	ReaHIGHrsds	2000	7.77925
307	historical	ReaLOWtas	2001	105.517
308	historical	ReaHIGHtas	2001	44.9438
309	historical	ReaLOWmrsos	2001	113.281
310	historical	ReaHIGHmrsos	2001	30.8617
311	historical	ReaLOWrsds	2001	109.699
312	historical	ReaHIGHrsds	2001	7.58639
313	historical	ReaLOWtas	2002	105.961
314	historical	ReaHIGHtas	2002	45.6419
315	historical	ReaLOWmrsos	2002	113.493
316	historical	ReaHIGHmrsos	2002	30.7591
317	historical	ReaLOWrsds	2002	109.851
318	historical	ReaHIGHrsds	2002	7.56039
319	historical	ReaLOWtas	2003	105.905
320	historical	ReaHIGHtas	2003	45.4884
321	historical	ReaLOWmrsos	2003	112.599
322	historical	ReaHIGHmrsos	2003	30.7973
323	historical	ReaLOWrsds	2003	110.276
324	historical	ReaHIGHrsds	2003	7.57407
325	historical	ReaLOWtas	2004	105.965
326	historical	ReaHIGHtas	2004	45.7152
327	historical	ReaLOWmrsos	2004	112.39
328	historical	ReaHIGHmrsos	2004	30.9142
329	historical	ReaLOWrsds	2004	110.338
330	historical	ReaHIGHrsds	2004	7.6196
331	historical	ReaLOWtas	2005	105.626
332	historical	ReaHIGHtas	2005	46.9587
333	historical	ReaLOWmrsos	2005	113.075
334	historical	ReaHIGHmrsos	2005	30.493
335	historical	ReaLOWrsds	2005	110.107
336	historical	ReaHIGHrsds	2005	7.68025
337	rcp26	ReaLOWtas	2006	104.591
338	rcp26	ReaHIGHtas	2006	49.319
339	rcp26	ReaLOWmrsos	2006	110.36
340	rcp26	ReaHIGHmrsos	2006	28.0122
341	rcp26	ReaLOWrsds	2006	111.453
342	rcp26	ReaHIGHrsds	2006	7.94259
343	rcp26	ReaLOWtas	2007	104.105
344	rcp26	ReaHIGHtas	2007	48.8194
345	rcp26	ReaLOWmrsos	2007	110.159
346	rcp26	ReaHIGHmrsos	2007	27.7694
347	rcp26	ReaLOWrsds	2007	111.635
348	rcp26	ReaHIGHrsds	2007	7.76915
349	rcp26	ReaLOWtas	2008	104.922
350	rcp26	ReaHIGHtas	2008	50.9653
351	rcp26	ReaLOWmrsos	2008	109.59
352	rcp26	ReaHIGHmrsos	2008	27.4554
353	rcp26	ReaLOWrsds	2008	111.972
354	rcp26	ReaHIGHrsds	2008	7.68625
355	rcp26	ReaLOWtas	2009	104.081
356	rcp26	ReaHIGHtas	2009	51.116
357	rcp26	ReaLOWmrsos	2009	110.353
358	rcp26	ReaHIGHmrsos	2009	27.2492
359	rcp26	ReaLOWrsds	2009	111.731
360	rcp26	ReaHIGHrsds	2009	7.68517
361	rcp26	ReaLOWtas	2010	104.372
362	rcp26	ReaHIGHtas	2010	49.2118
363	rcp26	ReaLOWmrsos	2010	110.428
364	rcp26	ReaHIGHmrsos	2010	27.6133
365	rcp26	ReaLOWrsds	2010	111.433
366	rcp26	ReaHIGHrsds	2010	7.71506
367	rcp26	ReaLOWtas	2011	104.448
368	rcp26	ReaHIGHtas	2011	50.7036
369	rcp26	ReaLOWmrsos	2011	111.209
370	rcp26	ReaHIGHmrsos	2011	27.711
371	rcp26	ReaLOWrsds	2011	111.164
372	rcp26	ReaHIGHrsds	2011	7.94197
373	rcp26	ReaLOWtas	2012	104.145
374	rcp26	ReaHIGHtas	2012	53.1428
375	rcp26	ReaLOWmrsos	2012	112.472
376	rcp26	ReaHIGHmrsos	2012	27.6409
377	rcp26	ReaLOWrsds	2012	111.162
378	rcp26	ReaHIGHrsds	2012	7.81916
379	rcp26	ReaLOWtas	2013	104.128
380	rcp26	ReaHIGHtas	2013	52.7885
381	rcp26	ReaLOWmrsos	2013	109.914
382	rcp26	ReaHIGHmrsos	2013	27.4695
383	rcp26	ReaLOWrsds	2013	111.681
384	rcp26	ReaHIGHrsds	2013	7.77809
385	rcp26	ReaLOWtas	2014	103.528
386	rcp26	ReaHIGHtas	2014	53.4934
387	rcp26	ReaLOWmrsos	2014	111.479
388	rcp26	ReaHIGHmrsos	2014	27.4328
389	rcp26	ReaLOWrsds	2014	111.159
390	rcp26	ReaHIGHrsds	2014	7.71465
391	rcp26	ReaLOWtas	2015	102.781
392	rcp26	ReaHIGHtas	2015	55.4027
393	rcp26	ReaLOWmrsos	2015	112.638
394	rcp26	ReaHIGHmrsos	2015	27.0797
395	rcp26	ReaLOWrsds	2015	110.828
396	rcp26	ReaHIGHrsds	2015	7.7861
397	rcp26	ReaLOWtas	2016	102.56
398	rcp26	ReaHIGHtas	2016	53.6088
399	rcp26	ReaLOWmrsos	2016	111.393
400	rcp26	ReaHIGHmrsos	2016	27.2075
401	rcp26	ReaLOWrsds	2016	111.304
402	rcp26	ReaHIGHrsds	2016	7.75868
403	rcp26	ReaLOWtas	2017	103.11
404	rcp26	ReaHIGHtas	2017	54.5995
405	rcp26	ReaLOWmrsos	2017	111.135
406	rcp26	ReaHIGHmrsos	2017	26.9473
407	rcp26	ReaLOWrsds	2017	111.326
408	rcp26	ReaHIGHrsds	2017	7.67175
409	rcp26	ReaLOWtas	2018	102.934
410	rcp26	ReaHIGHtas	2018	54.7329
411	rcp26	ReaLOWmrsos	2018	111.083
412	rcp26	ReaHIGHmrsos	2018	26.9982
413	rcp26	ReaLOWrsds	2018	111.381
414	rcp26	ReaHIGHrsds	2018	7.57361
415	rcp26	ReaLOWtas	2019	102.877
416	rcp26	ReaHIGHtas	2019	54.3059
417	rcp26	ReaLOWmrsos	2019	110.67
418	rcp26	ReaHIGHmrsos	2019	27.2268
419	rcp26	ReaLOWrsds	2019	111.304
420	rcp26	ReaHIGHrsds	2019	7.53876
421	rcp26	ReaLOWtas	2020	102.829
422	rcp26	ReaHIGHtas	2020	54.2449
423	rcp26	ReaLOWmrsos	2020	110.84
424	rcp26	ReaHIGHmrsos	2020	26.8598
425	rcp26	ReaLOWrsds	2020	111.409
426	rcp26	ReaHIGHrsds	2020	7.5887
427	rcp26	ReaLOWtas	2021	102.574
428	rcp26	ReaHIGHtas	2021	56.3744
429	rcp26	ReaLOWmrsos	2021	111.504
430	rcp26	ReaHIGHmrsos	2021	26.961
431	rcp26	ReaLOWrsds	2021	111.502
432	rcp26	ReaHIGHrsds	2021	7.6083
433	rcp26	ReaLOWtas	2022	102.615
434	rcp26	ReaHIGHtas	2022	57.6156
435	rcp26	ReaLOWmrsos	2022	111.203
436	rcp26	ReaHIGHmrsos	2022	27.1095
437	rcp26	ReaLOWrsds	2022	111.381
438	rcp26	ReaHIGHrsds	2022	7.62284
439	rcp26	ReaLOWtas	2023	102.192
440	rcp26	ReaHIGHtas	2023	59.3543
441	rcp26	ReaLOWmrsos	2023	112.12
442	rcp26	ReaHIGHmrsos	2023	26.7886
443	rcp26	ReaLOWrsds	2023	110.702
444	rcp26	ReaHIGHrsds	2023	7.41449
445	rcp26	ReaLOWtas	2024	102.157
446	rcp26	ReaHIGHtas	2024	56.7178
447	rcp26	ReaLOWmrsos	2024	110.881
448	rcp26	ReaHIGHmrsos	2024	27.0898
449	rcp26	ReaLOWrsds	2024	111.039
450	rcp26	ReaHIGHrsds	2024	7.5535
451	rcp26	ReaLOWtas	2025	102.479
452	rcp26	ReaHIGHtas	2025	57.1404
453	rcp26	ReaLOWmrsos	2025	109.899
454	rcp26	ReaHIGHmrsos	2025	27.6348
455	rcp26	ReaLOWrsds	2025	111.295
456	rcp26	ReaHIGHrsds	2025	7.55222
457	rcp26	ReaLOWtas	2026	102.532
458	rcp26	ReaHIGHtas	2026	56.5084
459	rcp26	ReaLOWmrsos	2026	111.595
460	rcp26	ReaHIGHmrsos	2026	27.2342
461	rcp26	ReaLOWrsds	2026	110.737
462	rcp26	ReaHIGHrsds	2026	7.72033
463	rcp26	ReaLOWtas	2027	101.561
464	rcp26	ReaHIGHtas	2027	58.5432
465	rcp26	ReaLOWmrsos	2027	111.938
466	rcp26	ReaHIGHmrsos	2027	27.1342
467	rcp26	ReaLOWrsds	2027	110.761
468	rcp26	ReaHIGHrsds	2027	7.62382
469	rcp26	ReaLOWtas	2028	102.054
470	rcp26	ReaHIGHtas	2028	59.9675
471	rcp26	ReaLOWmrsos	2028	111.926
472	rcp26	ReaHIGHmrsos	2028	27.2354
473	rcp26	ReaLOWrsds	2028	110.937
474	rcp26	ReaHIGHrsds	2028	7.60304
475	rcp26	ReaLOWtas	2029	101.42
476	rcp26	ReaHIGHtas	2029	59.3048
477	rcp26	ReaLOWmrsos	2029	111.361
478	rcp26	ReaHIGHmrsos	2029	27.2002
479	rcp26	ReaLOWrsds	2029	110.841
480	rcp26	ReaHIGHrsds	2029	7.6396
481	rcp26	ReaLOWtas	2030	101.888
482	rcp26	ReaHIGHtas	2030	57.7088
483	rcp26	ReaLOWmrsos	2030	111.267
484	rcp26	ReaHIGHmrsos	2030	27.0201
485	rcp26	ReaLOWrsds	2030	110.468
486	rcp26	ReaHIGHrsds	2030	7.62966
487	rcp26	ReaLOWtas	2031	101.807
488	rcp26	ReaHIGHtas	2031	59.7458
489	rcp26	ReaLOWmrsos	2031	112.002
490	rcp26	ReaHIGHmrsos	2031	26.7301
491	rcp26	ReaLOWrsds	2031	110.523
492	rcp26	ReaHIGHrsds	2031	7.59503
493	rcp26	ReaLOWtas	2032	101.176
494	rcp26	ReaHIGHtas	2032	58.7777
495	rcp26	ReaLOWmrsos	2032	111.495
496	rcp26	ReaHIGHmrsos	2032	26.9552
497	rcp26	ReaLOWrsds	2032	110.621
498	rcp26	ReaHIGHrsds	2032	7.50607
499	rcp26	ReaLOWtas	2033	101.23
500	rcp26	ReaHIGHtas	2033	60.2534
501	rcp26	ReaLOWmrsos	2033	110.84
502	rcp26	ReaHIGHmrsos	2033	27.0374
503	rcp26	ReaLOWrsds	2033	110.56
504	rcp26	ReaHIGHrsds	2033	7.49522
505	rcp26	ReaLOWtas	2034	101.228
506	rcp26	ReaHIGHtas	2034	60.9145
507	rcp26	ReaLOWmrsos	2034	111.721
508	rcp26	ReaHIGHmrsos	2034	26.8336
509	rcp26	ReaLOWrsds	2034	110.37
510	rcp26	ReaHIGHrsds	2034	7.58483
511	rcp26	ReaLOWtas	2035	100.727
512	rcp26	ReaHIGHtas	2035	61.6373
513	rcp26	ReaLOWmrsos	2035	111.895
514	rcp26	ReaHIGHmrsos	2035	26.4862
515	rcp26	ReaLOWrsds	2035	110.443
516	rcp26	ReaHIGHrsds	2035	7.45843
517	rcp26	ReaLOWtas	2036	101.016
518	rcp26	ReaHIGHtas	2036	61.285
519	rcp26	ReaLOWmrsos	2036	111.968
520	rcp26	ReaHIGHmrsos	2036	26.6175
521	rcp26	ReaLOWrsds	2036	110.465
522	rcp26	ReaHIGHrsds	2036	7.58316
523	rcp26	ReaLOWtas	2037	101.044
524	rcp26	ReaHIGHtas	2037	62.1272
525	rcp26	ReaLOWmrsos	2037	112.665
526	rcp26	ReaHIGHmrsos	2037	27.0826
527	rcp26	ReaLOWrsds	2037	110.083
528	rcp26	ReaHIGHrsds	2037	7.76938
529	rcp26	ReaLOWtas	2038	100.789
530	rcp26	ReaHIGHtas	2038	61.2335
531	rcp26	ReaLOWmrsos	2038	112.555
532	rcp26	ReaHIGHmrsos	2038	26.9629
533	rcp26	ReaLOWrsds	2038	110.136
534	rcp26	ReaHIGHrsds	2038	7.60592
535	rcp26	ReaLOWtas	2039	101.246
536	rcp26	ReaHIGHtas	2039	60.5708
537	rcp26	ReaLOWmrsos	2039	111.261
538	rcp26	ReaHIGHmrsos	2039	27.312
539	rcp26	ReaLOWrsds	2039	110.389
540	rcp26	ReaHIGHrsds	2039	7.59661
541	rcp26	ReaLOWtas	2040	100.869
542	rcp26	ReaHIGHtas	2040	61.8808
543	rcp26	ReaLOWmrsos	2040	112.125
544	rcp26	ReaHIGHmrsos	2040	26.9185
545	rcp26	ReaLOWrsds	2040	110.209
546	rcp26	ReaHIGHrsds	2040	7.60935
547	rcp26	ReaLOWtas	2041	101.058
548	rcp26	ReaHIGHtas	2041	64.4006
549	rcp26	ReaLOWmrsos	2041	111.767
550	rcp26	ReaHIGHmrsos	2041	26.8338
551	rcp26	ReaLOWrsds	2041	110.292
552	rcp26	ReaHIGHrsds	2041	7.47413
553	rcp26	ReaLOWtas	2042	101.051
554	rcp26	ReaHIGHtas	2042	62.0461
555	rcp26	ReaLOWmrsos	2042	110.963
556	rcp26	ReaHIGHmrsos	2042	26.7798
557	rcp26	ReaLOWrsds	2042	110.222
558	rcp26	ReaHIGHrsds	2042	7.64714
559	rcp26	ReaLOWtas	2043	100.534
560	rcp26	ReaHIGHtas	2043	61.1958
561	rcp26	ReaLOWmrsos	2043	112.046
562	rcp26	ReaHIGHmrsos	2043	26.8016
563	rcp26	ReaLOWrsds	2043	110.2
564	rcp26	ReaHIGHrsds	2043	7.55667
565	rcp26	ReaLOWtas	2044	101.142
566	rcp26	ReaHIGHtas	2044	62.2795
567	rcp26	ReaLOWmrsos	2044	111.849
568	rcp26	ReaHIGHmrsos	2044	26.8691
569	rcp26	ReaLOWrsds	2044	110.457
570	rcp26	ReaHIGHrsds	2044	7.6247
571	rcp26	ReaLOWtas	2045	100.011
572	rcp26	ReaHIGHtas	2045	61.3586
573	rcp26	ReaLOWmrsos	2045	111.84
574	rcp26	ReaHIGHmrsos	2045	26.6595
575	rcp26	ReaLOWrsds	2045	110.44
576	rcp26	ReaHIGHrsds	2045	7.58824
577	rcp26	ReaLOWtas	2046	100.506
578	rcp26	ReaHIGHtas	2046	62.6261
579	rcp26	ReaLOWmrsos	2046	112.174
580	rcp26	ReaHIGHmrsos	2046	26.8761
581	rcp26	ReaLOWrsds	2046	109.981
582	rcp26	ReaHIGHrsds	2046	7.66936
583	rcp26	ReaLOWtas	2047	100.456
584	rcp26	ReaHIGHtas	2047	64.8732
585	rcp26	ReaLOWmrsos	2047	112.781
586	rcp26	ReaHIGHmrsos	2047	27.1008
587	rcp26	ReaLOWrsds	2047	110.262
588	rcp26	ReaHIGHrsds	2047	7.63606
589	rcp26	ReaLOWtas	2048	100.321
590	rcp26	ReaHIGHtas	2048	64.8157
591	rcp26	ReaLOWmrsos	2048	112.653
592	rcp26	ReaHIGHmrsos	2048	26.9871
593	rcp26	ReaLOWrsds	2048	110.436
594	rcp26	ReaHIGHrsds	2048	7.56311
595	rcp26	ReaLOWtas	2049	99.8973
596	rcp26	ReaHIGHtas	2049	63.9824
597	rcp26	ReaLOWmrsos	2049	113.027
598	rcp26	ReaHIGHmrsos	2049	26.9646
599	rcp26	ReaLOWrsds	2049	109.799
600	rcp26	ReaHIGHrsds	2049	7.66357
601	rcp26	ReaLOWtas	2050	100.632
602	rcp26	ReaHIGHtas	2050	63.9278
603	rcp26	ReaLOWmrsos	2050	112.039
604	rcp26	ReaHIGHmrsos	2050	27.0669
605	rcp26	ReaLOWrsds	2050	109.851
606	rcp26	ReaHIGHrsds	2050	7.62631
607	rcp26	ReaLOWtas	2051	101.197
608	rcp26	ReaHIGHtas	2051	63.3257
609	rcp26	ReaLOWmrsos	2051	111.681
610	rcp26	ReaHIGHmrsos	2051	27.296
611	rcp26	ReaLOWrsds	2051	110.097
612	rcp26	ReaHIGHrsds	2051	7.69019
613	rcp26	ReaLOWtas	2052	100.059
614	rcp26	ReaHIGHtas	2052	63.0006
615	rcp26	ReaLOWmrsos	2052	112.687
616	rcp26	ReaHIGHmrsos	2052	26.7886
617	rcp26	ReaLOWrsds	2052	109.799
618	rcp26	ReaHIGHrsds	2052	7.69402
619	rcp26	ReaLOWtas	2053	100.245
620	rcp26	ReaHIGHtas	2053	64.2109
621	rcp26	ReaLOWmrsos	2053	111.902
622	rcp26	ReaHIGHmrsos	2053	26.6248
623	rcp26	ReaLOWrsds	2053	110.286
624	rcp26	ReaHIGHrsds	2053	7.54185
625	rcp26	ReaLOWtas	2054	99.9883
626	rcp26	ReaHIGHtas	2054	64.1907
627	rcp26	ReaLOWmrsos	2054	112.745
628	rcp26	ReaHIGHmrsos	2054	26.4327
629	rcp26	ReaLOWrsds	2054	109.9
630	rcp26	ReaHIGHrsds	2054	7.50315
631	rcp26	ReaLOWtas	2055	100.189
632	rcp26	ReaHIGHtas	2055	63.3236
633	rcp26	ReaLOWmrsos	2055	113.077
634	rcp26	ReaHIGHmrsos	2055	26.5952
635	rcp26	ReaLOWrsds	2055	109.588
636	rcp26	ReaHIGHrsds	2055	7.55207
637	rcp26	ReaLOWtas	2056	99.7029
638	rcp26	ReaHIGHtas	2056	63.8791
639	rcp26	ReaLOWmrsos	2056	112.148
640	rcp26	ReaHIGHmrsos	2056	26.5968
641	rcp26	ReaLOWrsds	2056	110.171
642	rcp26	ReaHIGHrsds	2056	7.58694
643	rcp26	ReaLOWtas	2057	100.718
644	rcp26	ReaHIGHtas	2057	63.6071
645	rcp26	ReaLOWmrsos	2057	112.277
646	rcp26	ReaHIGHmrsos	2057	26.9126
647	rcp26	ReaLOWrsds	2057	109.848
648	rcp26	ReaHIGHrsds	2057	7.60834
649	rcp26	ReaLOWtas	2058	100.197
650	rcp26	ReaHIGHtas	2058	64.2668
651	rcp26	ReaLOWmrsos	2058	111.82
652	rcp26	ReaHIGHmrsos	2058	26.8514
653	rcp26	ReaLOWrsds	2058	109.921
654	rcp26	ReaHIGHrsds	2058	7.68525
655	rcp26	ReaLOWtas	2059	99.6995
656	rcp26	ReaHIGHtas	2059	64.4894
657	rcp26	ReaLOWmrsos	2059	112.877
658	rcp26	ReaHIGHmrsos	2059	26.8813
659	rcp26	ReaLOWrsds	2059	109.852
660	rcp26	ReaHIGHrsds	2059	7.7084
661	rcp26	ReaLOWtas	2060	100.438
662	rcp26	ReaHIGHtas	2060	62.3683
663	rcp26	ReaLOWmrsos	2060	112.21
664	rcp26	ReaHIGHmrsos	2060	26.867
665	rcp26	ReaLOWrsds	2060	109.959
666	rcp26	ReaHIGHrsds	2060	7.75876
667	rcp26	ReaLOWtas	2061	100.589
668	rcp26	ReaHIGHtas	2061	63.5465
669	rcp26	ReaLOWmrsos	2061	113.415
670	rcp26	ReaHIGHmrsos	2061	26.7295
671	rcp26	ReaLOWrsds	2061	109.411
672	rcp26	ReaHIGHrsds	2061	7.65616
673	rcp26	ReaLOWtas	2062	100.347
674	rcp26	ReaHIGHtas	2062	64.0181
675	rcp26	ReaLOWmrsos	2062	113.022
676	rcp26	ReaHIGHmrsos	2062	26.7172
677	rcp26	ReaLOWrsds	2062	109.712
678	rcp26	ReaHIGHrsds	2062	7.63886
679	rcp26	ReaLOWtas	2063	100.144
680	rcp26	ReaHIGHtas	2063	63.5889
681	rcp26	ReaLOWmrsos	2063	111.576
682	rcp26	ReaHIGHmrsos	2063	26.6581
683	rcp26	ReaLOWrsds	2063	109.934
684	rcp26	ReaHIGHrsds	2063	7.73979
685	rcp26	ReaLOWtas	2064	100.651
686	rcp26	ReaHIGHtas	2064	62.3146
687	rcp26	ReaLOWmrsos	2064	112.621
688	rcp26	ReaHIGHmrsos	2064	26.8545
689	rcp26	ReaLOWrsds	2064	109.404
690	rcp26	ReaHIGHrsds	2064	7.6477
691	rcp26	ReaLOWtas	2065	100.849
692	rcp26	ReaHIGHtas	2065	62.6247
693	rcp26	ReaLOWmrsos	2065	111.578
694	rcp26	ReaHIGHmrsos	2065	26.8203
695	rcp26	ReaLOWrsds	2065	109.825
696	rcp26	ReaHIGHrsds	2065	7.68119
697	rcp26	ReaLOWtas	2066	100.409
698	rcp26	ReaHIGHtas	2066	64.664
699	rcp26	ReaLOWmrsos	2066	112.479
700	rcp26	ReaHIGHmrsos	2066	27.0294
701	rcp26	ReaLOWrsds	2066	109.814
702	rcp26	ReaHIGHrsds	2066	7.56905
703	rcp26	ReaLOWtas	2067	100.637
704	rcp26	ReaHIGHtas	2067	63.2227
705	rcp26	ReaLOWmrsos	2067	111.092
706	rcp26	ReaHIGHmrsos	2067	26.9469
707	rcp26	ReaLOWrsds	2067	110.06
708	rcp26	ReaHIGHrsds	2067	7.66217
709	rcp26	ReaLOWtas	2068	99.9338
710	rcp26	ReaHIGHtas	2068	60.8692
711	rcp26	ReaLOWmrsos	2068	111.986
712	rcp26	ReaHIGHmrsos	2068	26.879
713	rcp26	ReaLOWrsds	2068	109.523
714	rcp26	ReaHIGHrsds	2068	7.6446
715	rcp26	ReaLOWtas	2069	99.9978
716	rcp26	ReaHIGHtas	2069	63.4605
717	rcp26	ReaLOWmrsos	2069	112.235
718	rcp26	ReaHIGHmrsos	2069	26.8457
719	rcp26	ReaLOWrsds	2069	109.438
720	rcp26	ReaHIGHrsds	2069	7.73154
721	rcp26	ReaLOWtas	2070	100.122
722	rcp26	ReaHIGHtas	2070	65.3962
723	rcp26	ReaLOWmrsos	2070	112.829
724	rcp26	ReaHIGHmrsos	2070	26.5676
725	rcp26	ReaLOWrsds	2070	109.954
726	rcp26	ReaHIGHrsds	2070	7.76794
727	rcp26	ReaLOWtas	2071	100.121
728	rcp26	ReaHIGHtas	2071	63.9842
729	rcp26	ReaLOWmrsos	2071	111.901
730	rcp26	ReaHIGHmrsos	2071	26.6103
731	rcp26	ReaLOWrsds	2071	110.175
732	rcp26	ReaHIGHrsds	2071	7.63371
733	rcp26	ReaLOWtas	2072	100.376
734	rcp26	ReaHIGHtas	2072	60.8381
735	rcp26	ReaLOWmrsos	2072	111.339
736	rcp26	ReaHIGHmrsos	2072	26.6116
737	rcp26	ReaLOWrsds	2072	110.228
738	rcp26	ReaHIGHrsds	2072	7.68056
739	rcp26	ReaLOWtas	2073	100.19
740	rcp26	ReaHIGHtas	2073	63.2948
741	rcp26	ReaLOWmrsos	2073	112.034
742	rcp26	ReaHIGHmrsos	2073	26.2964
743	rcp26	ReaLOWrsds	2073	109.435
744	rcp26	ReaHIGHrsds	2073	7.63437
745	rcp26	ReaLOWtas	2074	100.338
746	rcp26	ReaHIGHtas	2074	63.8659
747	rcp26	ReaLOWmrsos	2074	111.857
748	rcp26	ReaHIGHmrsos	2074	26.5038
749	rcp26	ReaLOWrsds	2074	109.966
750	rcp26	ReaHIGHrsds	2074	7.73525
751	rcp26	ReaLOWtas	2075	100.175
752	rcp26	ReaHIGHtas	2075	64.6088
753	rcp26	ReaLOWmrsos	2075	112.643
754	rcp26	ReaHIGHmrsos	2075	26.7928
755	rcp26	ReaLOWrsds	2075	109.675
756	rcp26	ReaHIGHrsds	2075	7.82456
757	rcp26	ReaLOWtas	2076	100.092
758	rcp26	ReaHIGHtas	2076	65.5473
759	rcp26	ReaLOWmrsos	2076	113.128
760	rcp26	ReaHIGHmrsos	2076	26.4332
761	rcp26	ReaLOWrsds	2076	110.013
762	rcp26	ReaHIGHrsds	2076	7.57509
763	rcp26	ReaLOWtas	2077	100.267
764	rcp26	ReaHIGHtas	2077	62.9864
765	rcp26	ReaLOWmrsos	2077	111.801
766	rcp26	ReaHIGHmrsos	2077	26.6696
767	rcp26	ReaLOWrsds	2077	109.913
768	rcp26	ReaHIGHrsds	2077	7.6361
769	rcp26	ReaLOWtas	2078	100.545
770	rcp26	ReaHIGHtas	2078	62.1954
771	rcp26	ReaLOWmrsos	2078	112.203
772	rcp26	ReaHIGHmrsos	2078	26.8402
773	rcp26	ReaLOWrsds	2078	109.465
774	rcp26	ReaHIGHrsds	2078	7.69729
775	rcp26	ReaLOWtas	2079	100.626
776	rcp26	ReaHIGHtas	2079	62.4933
777	rcp26	ReaLOWmrsos	2079	112.666
778	rcp26	ReaHIGHmrsos	2079	26.6592
779	rcp26	ReaLOWrsds	2079	109.296
780	rcp26	ReaHIGHrsds	2079	7.48338
781	rcp26	ReaLOWtas	2080	100.639
782	rcp26	ReaHIGHtas	2080	62.9012
783	rcp26	ReaLOWmrsos	2080	112.678
784	rcp26	ReaHIGHmrsos	2080	26.8718
785	rcp26	ReaLOWrsds	2080	109.272
786	rcp26	ReaHIGHrsds	2080	7.8645
787	rcp26	ReaLOWtas	2081	100.289
788	rcp26	ReaHIGHtas	2081	62.7052
789	rcp26	ReaLOWmrsos	2081	112.105
790	rcp26	ReaHIGHmrsos	2081	26.9419
791	rcp26	ReaLOWrsds	2081	109.614
792	rcp26	ReaHIGHrsds	2081	7.61476
793	rcp26	ReaLOWtas	2082	99.9987
794	rcp26	ReaHIGHtas	2082	65.5389
795	rcp26	ReaLOWmrsos	2082	112.656
796	rcp26	ReaHIGHmrsos	2082	26.5303
797	rcp26	ReaLOWrsds	2082	109.663
798	rcp26	ReaHIGHrsds	2082	7.7357
799	rcp26	ReaLOWtas	2083	100.049
800	rcp26	ReaHIGHtas	2083	65.9484
801	rcp26	ReaLOWmrsos	2083	112.03
802	rcp26	ReaHIGHmrsos	2083	26.8432
803	rcp26	ReaLOWrsds	2083	110.086
804	rcp26	ReaHIGHrsds	2083	7.74251
805	rcp26	ReaLOWtas	2084	99.9839
806	rcp26	ReaHIGHtas	2084	61.893
807	rcp26	ReaLOWmrsos	2084	112.215
808	rcp26	ReaHIGHmrsos	2084	26.6226
809	rcp26	ReaLOWrsds	2084	109.437
810	rcp26	ReaHIGHrsds	2084	7.78277
811	rcp26	ReaLOWtas	2085	100.236
812	rcp26	ReaHIGHtas	2085	62.3672
813	rcp26	ReaLOWmrsos	2085	112.12
814	rcp26	ReaHIGHmrsos	2085	26.6146
815	rcp26	ReaLOWrsds	2085	109.369
816	rcp26	ReaHIGHrsds	2085	7.66771
817	rcp26	ReaLOWtas	2086	100.127
818	rcp26	ReaHIGHtas	2086	64.3078
819	rcp26	ReaLOWmrsos	2086	112.734
820	rcp26	ReaHIGHmrsos	2086	26.6788
821	rcp26	ReaLOWrsds	2086	109.241
822	rcp26	ReaHIGHrsds	2086	7.57401
823	rcp26	ReaLOWtas	2087	99.2705
824	rcp26	ReaHIGHtas	2087	64.6521
825	rcp26	ReaLOWmrsos	2087	113.478
826	rcp26	ReaHIGHmrsos	2087	26.6393
827	rcp26	ReaLOWrsds	2087	109.514
828	rcp26	ReaHIGHrsds	2087	7.78628
829	rcp26	ReaLOWtas	2088	99.8639
830	rcp26	ReaHIGHtas	2088	63.6866
831	rcp26	ReaLOWmrsos	2088	112.397
832	rcp26	ReaHIGHmrsos	2088	26.5356
833	rcp26	ReaLOWrsds	2088	109.764
834	rcp26	ReaHIGHrsds	2088	7.61845
835	rcp26	ReaLOWtas	2089	100.216
836	rcp26	ReaHIGHtas	2089	64.0654
837	rcp26	ReaLOWmrsos	2089	111.911
838	rcp26	ReaHIGHmrsos	2089	26.5729
839	rcp26	ReaLOWrsds	2089	109.699
840	rcp26	ReaHIGHrsds	2089	7.65255
841	rcp26	ReaLOWtas	2090	100.876
842	rcp26	ReaHIGHtas	2090	64.0987
843	rcp26	ReaLOWmrsos	2090	112.311
844	rcp26	ReaHIGHmrsos	2090	26.8811
845	rcp26	ReaLOWrsds	2090	109.713
846	rcp26	ReaHIGHrsds	2090	7.57768
847	rcp26	ReaLOWtas	2091	100.668
848	rcp26	ReaHIGHtas	2091	62.7066
849	rcp26	ReaLOWmrsos	2091	112.926
850	rcp26	ReaHIGHmrsos	2091	26.8516
851	rcp26	ReaLOWrsds	2091	109.344
852	rcp26	ReaHIGHrsds	2091	7.75356
853	rcp26	ReaLOWtas	2092	100.13
854	rcp26	ReaHIGHtas	2092	63.0861
855	rcp26	ReaLOWmrsos	2092	112.797
856	rcp26	ReaHIGHmrsos	2092	26.6327
857	rcp26	ReaLOWrsds	2092	109.403
858	rcp26	ReaHIGHrsds	2092	7.91093
859	rcp26	ReaLOWtas	2093	99.7586
860	rcp26	ReaHIGHtas	2093	63.9359
861	rcp26	ReaLOWmrsos	2093	112.743
862	rcp26	ReaHIGHmrsos	2093	26.8036
863	rcp26	ReaLOWrsds	2093	109.581
864	rcp26	ReaHIGHrsds	2093	7.67928
865	rcp26	ReaLOWtas	2094	100.119
866	rcp26	ReaHIGHtas	2094	63.0275
867	rcp26	ReaLOWmrsos	2094	112.097
868	rcp26	ReaHIGHmrsos	2094	26.5514
869	rcp26	ReaLOWrsds	2094	109.237
870	rcp26	ReaHIGHrsds	2094	7.63757
871	rcp26	ReaLOWtas	2095	100.112
872	rcp26	ReaHIGHtas	2095	62.8979
873	rcp26	ReaLOWmrsos	2095	111.772
874	rcp26	ReaHIGHmrsos	2095	26.6547
875	rcp26	ReaLOWrsds	2095	109.442
876	rcp26	ReaHIGHrsds	2095	7.59348
877	rcp26	ReaLOWtas	2096	100.458
878	rcp26	ReaHIGHtas	2096	63.9056
879	rcp26	ReaLOWmrsos	2096	112.817
880	rcp26	ReaHIGHmrsos	2096	26.5933
881	rcp26	ReaLOWrsds	2096	109.488
882	rcp26	ReaHIGHrsds	2096	7.68157
883	rcp26	ReaLOWtas	2097	99.9197
884	rcp26	ReaHIGHtas	2097	65.169
885	rcp26	ReaLOWmrsos	2097	112.579
886	rcp26	ReaHIGHmrsos	2097	26.72
887	rcp26	ReaLOWrsds	2097	109.732
888	rcp26	ReaHIGHrsds	2097	7.72406
889	rcp26	ReaLOWtas	2098	100.889
890	rcp26	ReaHIGHtas	2098	64.0806
891	rcp26	ReaLOWmrsos	2098	112.777
892	rcp26	ReaHIGHmrsos	2098	26.7947
893	rcp26	ReaLOWrsds	2098	109.379
894	rcp26	ReaHIGHrsds	2098	7.80127
895	rcp26	ReaLOWtas	2099	99.9264
896	rcp26	ReaHIGHtas	2099	63.3325
897	rcp26	ReaLOWmrsos	2099	113.156
898	rcp26	ReaHIGHmrsos	2099	26.7643
899	rcp26	ReaLOWrsds	2099	108.921
900	rcp26	ReaHIGHrsds	2099	7.57986
901	rcp26	ReaLOWtas	2100	100.536
902	rcp26	ReaHIGHtas	2100	62.753
903	rcp26	ReaLOWmrsos	2100	111.308
904	rcp26	ReaHIGHmrsos	2100	26.908
905	rcp26	ReaLOWrsds	2100	109.636
906	rcp26	ReaHIGHrsds	2100	7.68461
907	rcp45	ReaLOWtas	2006	105.562
908	rcp45	ReaHIGHtas	2006	46.8551
909	rcp45	ReaLOWmrsos	2006	113.574
910	rcp45	ReaHIGHmrsos	2006	30.7243
911	rcp45	ReaLOWrsds	2006	109.959
912	rcp45	ReaHIGHrsds	2006	7.57036
913	rcp45	ReaLOWtas	2007	105.22
914	rcp45	ReaHIGHtas	2007	46.511
915	rcp45	ReaLOWmrsos	2007	112.515
916	rcp45	ReaHIGHmrsos	2007	30.5882
917	rcp45	ReaLOWrsds	2007	110.534
918	rcp45	ReaHIGHrsds	2007	7.58978
919	rcp45	ReaLOWtas	2008	105.527
920	rcp45	ReaHIGHtas	2008	45.7039
921	rcp45	ReaLOWmrsos	2008	112.59
922	rcp45	ReaHIGHmrsos	2008	30.7534
923	rcp45	ReaLOWrsds	2008	110.18
924	rcp45	ReaHIGHrsds	2008	7.48051
925	rcp45	ReaLOWtas	2009	105.56
926	rcp45	ReaHIGHtas	2009	47.4424
927	rcp45	ReaLOWmrsos	2009	113.17
928	rcp45	ReaHIGHmrsos	2009	30.7821
929	rcp45	ReaLOWrsds	2009	110.281
930	rcp45	ReaHIGHrsds	2009	7.52334
931	rcp45	ReaLOWtas	2010	105.062
932	rcp45	ReaHIGHtas	2010	48.6479
933	rcp45	ReaLOWmrsos	2010	113.412
934	rcp45	ReaHIGHmrsos	2010	30.5673
935	rcp45	ReaLOWrsds	2010	110.128
936	rcp45	ReaHIGHrsds	2010	7.45849
937	rcp45	ReaLOWtas	2011	104.841
938	rcp45	ReaHIGHtas	2011	49.3376
939	rcp45	ReaLOWmrsos	2011	114.143
940	rcp45	ReaHIGHmrsos	2011	30.4957
941	rcp45	ReaLOWrsds	2011	110.165
942	rcp45	ReaHIGHrsds	2011	7.56935
943	rcp45	ReaLOWtas	2012	104.633
944	rcp45	ReaHIGHtas	2012	48.0712
945	rcp45	ReaLOWmrsos	2012	113.92
946	rcp45	ReaHIGHmrsos	2012	30.0866
947	rcp45	ReaLOWrsds	2012	109.94
948	rcp45	ReaHIGHrsds	2012	7.51749
949	rcp45	ReaLOWtas	2013	104.772
950	rcp45	ReaHIGHtas	2013	48.7315
951	rcp45	ReaLOWmrsos	2013	114.312
952	rcp45	ReaHIGHmrsos	2013	30.3278
953	rcp45	ReaLOWrsds	2013	109.861
954	rcp45	ReaHIGHrsds	2013	7.5881
955	rcp45	ReaLOWtas	2014	104.62
956	rcp45	ReaHIGHtas	2014	50.8758
957	rcp45	ReaLOWmrsos	2014	113.848
958	rcp45	ReaHIGHmrsos	2014	29.8206
959	rcp45	ReaLOWrsds	2014	109.705
960	rcp45	ReaHIGHrsds	2014	7.60829
961	rcp45	ReaLOWtas	2015	104.639
962	rcp45	ReaHIGHtas	2015	50.0259
963	rcp45	ReaLOWmrsos	2015	113.63
964	rcp45	ReaHIGHmrsos	2015	30.3178
965	rcp45	ReaLOWrsds	2015	110.258
966	rcp45	ReaHIGHrsds	2015	7.54343
967	rcp45	ReaLOWtas	2016	104.122
968	rcp45	ReaHIGHtas	2016	50.3025
969	rcp45	ReaLOWmrsos	2016	113.644
970	rcp45	ReaHIGHmrsos	2016	30.2589
971	rcp45	ReaLOWrsds	2016	109.925
972	rcp45	ReaHIGHrsds	2016	7.49541
973	rcp45	ReaLOWtas	2017	104.287
974	rcp45	ReaHIGHtas	2017	50.4654
975	rcp45	ReaLOWmrsos	2017	113.51
976	rcp45	ReaHIGHmrsos	2017	29.9311
977	rcp45	ReaLOWrsds	2017	110.042
978	rcp45	ReaHIGHrsds	2017	7.45442
979	rcp45	ReaLOWtas	2018	104.299
980	rcp45	ReaHIGHtas	2018	49.5051
981	rcp45	ReaLOWmrsos	2018	112.99
982	rcp45	ReaHIGHmrsos	2018	30.1753
983	rcp45	ReaLOWrsds	2018	110.117
984	rcp45	ReaHIGHrsds	2018	7.44167
985	rcp45	ReaLOWtas	2019	103.865
986	rcp45	ReaHIGHtas	2019	50.0347
987	rcp45	ReaLOWmrsos	2019	113.857
988	rcp45	ReaHIGHmrsos	2019	30.0116
989	rcp45	ReaLOWrsds	2019	109.756
990	rcp45	ReaHIGHrsds	2019	7.4424
991	rcp45	ReaLOWtas	2020	103.75
992	rcp45	ReaHIGHtas	2020	52.5316
993	rcp45	ReaLOWmrsos	2020	114.48
994	rcp45	ReaHIGHmrsos	2020	29.8974
995	rcp45	ReaLOWrsds	2020	110.131
996	rcp45	ReaHIGHrsds	2020	7.39523
997	rcp45	ReaLOWtas	2021	103.379
998	rcp45	ReaHIGHtas	2021	54.5456
999	rcp45	ReaLOWmrsos	2021	115.273
1000	rcp45	ReaHIGHmrsos	2021	29.7141
1001	rcp45	ReaLOWrsds	2021	110.043
1002	rcp45	ReaHIGHrsds	2021	7.26812
1003	rcp45	ReaLOWtas	2022	103.681
1004	rcp45	ReaHIGHtas	2022	51.9526
1005	rcp45	ReaLOWmrsos	2022	113.42
1006	rcp45	ReaHIGHmrsos	2022	29.9217
1007	rcp45	ReaLOWrsds	2022	110.294
1008	rcp45	ReaHIGHrsds	2022	7.39997
1009	rcp45	ReaLOWtas	2023	103.307
1010	rcp45	ReaHIGHtas	2023	52.0732
1011	rcp45	ReaLOWmrsos	2023	113.729
1012	rcp45	ReaHIGHmrsos	2023	30.1169
1013	rcp45	ReaLOWrsds	2023	109.972
1014	rcp45	ReaHIGHrsds	2023	7.2824
1015	rcp45	ReaLOWtas	2024	103.368
1016	rcp45	ReaHIGHtas	2024	53.3499
1017	rcp45	ReaLOWmrsos	2024	113.215
1018	rcp45	ReaHIGHmrsos	2024	29.7639
1019	rcp45	ReaLOWrsds	2024	110.281
1020	rcp45	ReaHIGHrsds	2024	7.45081
1021	rcp45	ReaLOWtas	2025	103.054
1022	rcp45	ReaHIGHtas	2025	54.645
1023	rcp45	ReaLOWmrsos	2025	114.626
1024	rcp45	ReaHIGHmrsos	2025	29.8864
1025	rcp45	ReaLOWrsds	2025	109.665
1026	rcp45	ReaHIGHrsds	2025	7.37604
1027	rcp45	ReaLOWtas	2026	102.437
1028	rcp45	ReaHIGHtas	2026	56.3701
1029	rcp45	ReaLOWmrsos	2026	115.836
1030	rcp45	ReaHIGHmrsos	2026	29.337
1031	rcp45	ReaLOWrsds	2026	109.607
1032	rcp45	ReaHIGHrsds	2026	7.25356
1033	rcp45	ReaLOWtas	2027	102.31
1034	rcp45	ReaHIGHtas	2027	56.8242
1035	rcp45	ReaLOWmrsos	2027	114.801
1036	rcp45	ReaHIGHmrsos	2027	29.4297
1037	rcp45	ReaLOWrsds	2027	109.927
1038	rcp45	ReaHIGHrsds	2027	7.39067
1039	rcp45	ReaLOWtas	2028	102.774
1040	rcp45	ReaHIGHtas	2028	55.6448
1041	rcp45	ReaLOWmrsos	2028	115.201
1042	rcp45	ReaHIGHmrsos	2028	29.5092
1043	rcp45	ReaLOWrsds	2028	109.812
1044	rcp45	ReaHIGHrsds	2028	7.30536
1045	rcp45	ReaLOWtas	2029	102.624
1046	rcp45	ReaHIGHtas	2029	54.956
1047	rcp45	ReaLOWmrsos	2029	114.811
1048	rcp45	ReaHIGHmrsos	2029	29.4434
1049	rcp45	ReaLOWrsds	2029	110.052
1050	rcp45	ReaHIGHrsds	2029	7.32336
1051	rcp45	ReaLOWtas	2030	102.205
1052	rcp45	ReaHIGHtas	2030	55.8492
1053	rcp45	ReaLOWmrsos	2030	115.035
1054	rcp45	ReaHIGHmrsos	2030	29.5893
1055	rcp45	ReaLOWrsds	2030	109.664
1056	rcp45	ReaHIGHrsds	2030	7.17712
1057	rcp45	ReaLOWtas	2031	102.268
1058	rcp45	ReaHIGHtas	2031	57.1125
1059	rcp45	ReaLOWmrsos	2031	114.974
1060	rcp45	ReaHIGHmrsos	2031	29.657
1061	rcp45	ReaLOWrsds	2031	109.622
1062	rcp45	ReaHIGHrsds	2031	7.1481
1063	rcp45	ReaLOWtas	2032	101.861
1064	rcp45	ReaHIGHtas	2032	58.0564
1065	rcp45	ReaLOWmrsos	2032	115.1
1066	rcp45	ReaHIGHmrsos	2032	29.0964
1067	rcp45	ReaLOWrsds	2032	109.836
1068	rcp45	ReaHIGHrsds	2032	7.18177
1069	rcp45	ReaLOWtas	2033	101.371
1070	rcp45	ReaHIGHtas	2033	58.1469
1071	rcp45	ReaLOWmrsos	2033	115.763
1072	rcp45	ReaHIGHmrsos	2033	29.3423
1073	rcp45	ReaLOWrsds	2033	109.733
1074	rcp45	ReaHIGHrsds	2033	7.33002
1075	rcp45	ReaLOWtas	2034	101.345
1076	rcp45	ReaHIGHtas	2034	57.5154
1077	rcp45	ReaLOWmrsos	2034	114.511
1078	rcp45	ReaHIGHmrsos	2034	29.4302
1079	rcp45	ReaLOWrsds	2034	109.683
1080	rcp45	ReaHIGHrsds	2034	7.28836
1081	rcp45	ReaLOWtas	2035	102.181
1082	rcp45	ReaHIGHtas	2035	57.9416
1083	rcp45	ReaLOWmrsos	2035	114.455
1084	rcp45	ReaHIGHmrsos	2035	29.5538
1085	rcp45	ReaLOWrsds	2035	109.731
1086	rcp45	ReaHIGHrsds	2035	7.17691
1087	rcp45	ReaLOWtas	2036	101.291
1088	rcp45	ReaHIGHtas	2036	57.9222
1089	rcp45	ReaLOWmrsos	2036	115.939
1090	rcp45	ReaHIGHmrsos	2036	29.546
1091	rcp45	ReaLOWrsds	2036	109.846
1092	rcp45	ReaHIGHrsds	2036	7.2048
1093	rcp45	ReaLOWtas	2037	101.561
1094	rcp45	ReaHIGHtas	2037	60.7833
1095	rcp45	ReaLOWmrsos	2037	114.05
1096	rcp45	ReaHIGHmrsos	2037	29.0881
1097	rcp45	ReaLOWrsds	2037	110.05
1098	rcp45	ReaHIGHrsds	2037	7.15446
1099	rcp45	ReaLOWtas	2038	100.974
1100	rcp45	ReaHIGHtas	2038	62.6937
1101	rcp45	ReaLOWmrsos	2038	115.581
1102	rcp45	ReaHIGHmrsos	2038	29.4915
1103	rcp45	ReaLOWrsds	2038	109.967
1104	rcp45	ReaHIGHrsds	2038	7.14575
1105	rcp45	ReaLOWtas	2039	101.446
1106	rcp45	ReaHIGHtas	2039	59.2566
1107	rcp45	ReaLOWmrsos	2039	114.411
1108	rcp45	ReaHIGHmrsos	2039	29.4344
1109	rcp45	ReaLOWrsds	2039	109.661
1110	rcp45	ReaHIGHrsds	2039	7.14508
1111	rcp45	ReaLOWtas	2040	101.173
1112	rcp45	ReaHIGHtas	2040	58.851
1113	rcp45	ReaLOWmrsos	2040	114.607
1114	rcp45	ReaHIGHmrsos	2040	29.3908
1115	rcp45	ReaLOWrsds	2040	109.63
1116	rcp45	ReaHIGHrsds	2040	7.19874
1117	rcp45	ReaLOWtas	2041	100.51
1118	rcp45	ReaHIGHtas	2041	60.5527
1119	rcp45	ReaLOWmrsos	2041	114.952
1120	rcp45	ReaHIGHmrsos	2041	29.599
1121	rcp45	ReaLOWrsds	2041	109.687
1122	rcp45	ReaHIGHrsds	2041	7.22924
1123	rcp45	ReaLOWtas	2042	100.883
1124	rcp45	ReaHIGHtas	2042	62.991
1125	rcp45	ReaLOWmrsos	2042	115.272
1126	rcp45	ReaHIGHmrsos	2042	29.2356
1127	rcp45	ReaLOWrsds	2042	110.076
1128	rcp45	ReaHIGHrsds	2042	7.14784
1129	rcp45	ReaLOWtas	2043	100.476
1130	rcp45	ReaHIGHtas	2043	61.9232
1131	rcp45	ReaLOWmrsos	2043	114.559
1132	rcp45	ReaHIGHmrsos	2043	28.9717
1133	rcp45	ReaLOWrsds	2043	109.707
1134	rcp45	ReaHIGHrsds	2043	7.06042
1135	rcp45	ReaLOWtas	2044	100.508
1136	rcp45	ReaHIGHtas	2044	61.2848
1137	rcp45	ReaLOWmrsos	2044	115.146
1138	rcp45	ReaHIGHmrsos	2044	29.0861
1139	rcp45	ReaLOWrsds	2044	109.45
1140	rcp45	ReaHIGHrsds	2044	7.10271
1141	rcp45	ReaLOWtas	2045	100.54
1142	rcp45	ReaHIGHtas	2045	62.1867
1143	rcp45	ReaLOWmrsos	2045	115.058
1144	rcp45	ReaHIGHmrsos	2045	29.091
1145	rcp45	ReaLOWrsds	2045	109.596
1146	rcp45	ReaHIGHrsds	2045	7.01453
1147	rcp45	ReaLOWtas	2046	99.6332
1148	rcp45	ReaHIGHtas	2046	60.5886
1149	rcp45	ReaLOWmrsos	2046	115.168
1150	rcp45	ReaHIGHmrsos	2046	29.0779
1151	rcp45	ReaLOWrsds	2046	109.026
1152	rcp45	ReaHIGHrsds	2046	7.08253
1153	rcp45	ReaLOWtas	2047	100.014
1154	rcp45	ReaHIGHtas	2047	62.7111
1155	rcp45	ReaLOWmrsos	2047	115.386
1156	rcp45	ReaHIGHmrsos	2047	28.7524
1157	rcp45	ReaLOWrsds	2047	109.516
1158	rcp45	ReaHIGHrsds	2047	7.04689
1159	rcp45	ReaLOWtas	2048	99.4894
1160	rcp45	ReaHIGHtas	2048	65.7688
1161	rcp45	ReaLOWmrsos	2048	116.278
1162	rcp45	ReaHIGHmrsos	2048	28.5759
1163	rcp45	ReaLOWrsds	2048	109.501
1164	rcp45	ReaHIGHrsds	2048	6.98345
1165	rcp45	ReaLOWtas	2049	99.4356
1166	rcp45	ReaHIGHtas	2049	65.8206
1167	rcp45	ReaLOWmrsos	2049	116.142
1168	rcp45	ReaHIGHmrsos	2049	28.9181
1169	rcp45	ReaLOWrsds	2049	109.436
1170	rcp45	ReaHIGHrsds	2049	7.17391
1171	rcp45	ReaLOWtas	2050	99.6976
1172	rcp45	ReaHIGHtas	2050	63.7892
1173	rcp45	ReaLOWmrsos	2050	115.657
1174	rcp45	ReaHIGHmrsos	2050	29.2228
1175	rcp45	ReaLOWrsds	2050	109.437
1176	rcp45	ReaHIGHrsds	2050	7.05778
1177	rcp45	ReaLOWtas	2051	99.5212
1178	rcp45	ReaHIGHtas	2051	65.6321
1179	rcp45	ReaLOWmrsos	2051	115.109
1180	rcp45	ReaHIGHmrsos	2051	28.6765
1181	rcp45	ReaLOWrsds	2051	109.472
1182	rcp45	ReaHIGHrsds	2051	6.79859
1183	rcp45	ReaLOWtas	2052	99.5331
1184	rcp45	ReaHIGHtas	2052	65.7944
1185	rcp45	ReaLOWmrsos	2052	115.774
1186	rcp45	ReaHIGHmrsos	2052	29.1409
1187	rcp45	ReaLOWrsds	2052	109.337
1188	rcp45	ReaHIGHrsds	2052	6.92921
1189	rcp45	ReaLOWtas	2053	99.3665
1190	rcp45	ReaHIGHtas	2053	66.5697
1191	rcp45	ReaLOWmrsos	2053	116.032
1192	rcp45	ReaHIGHmrsos	2053	29.083
1193	rcp45	ReaLOWrsds	2053	109.499
1194	rcp45	ReaHIGHrsds	2053	7.09816
1195	rcp45	ReaLOWtas	2054	99.1912
1196	rcp45	ReaHIGHtas	2054	66.1163
1197	rcp45	ReaLOWmrsos	2054	115.993
1198	rcp45	ReaHIGHmrsos	2054	29.2138
1199	rcp45	ReaLOWrsds	2054	109.354
1200	rcp45	ReaHIGHrsds	2054	6.99153
1201	rcp45	ReaLOWtas	2055	99.0707
1202	rcp45	ReaHIGHtas	2055	67.8412
1203	rcp45	ReaLOWmrsos	2055	116.041
1204	rcp45	ReaHIGHmrsos	2055	28.9284
1205	rcp45	ReaLOWrsds	2055	109.366
1206	rcp45	ReaHIGHrsds	2055	7.00827
1207	rcp45	ReaLOWtas	2056	99.31
1208	rcp45	ReaHIGHtas	2056	66.1262
1209	rcp45	ReaLOWmrsos	2056	115.947
1210	rcp45	ReaHIGHmrsos	2056	29.2743
1211	rcp45	ReaLOWrsds	2056	109.356
1212	rcp45	ReaHIGHrsds	2056	6.87647
1213	rcp45	ReaLOWtas	2057	99.1653
1214	rcp45	ReaHIGHtas	2057	66.3151
1215	rcp45	ReaLOWmrsos	2057	115.475
1216	rcp45	ReaHIGHmrsos	2057	28.9216
1217	rcp45	ReaLOWrsds	2057	109.214
1218	rcp45	ReaHIGHrsds	2057	7.0073
1219	rcp45	ReaLOWtas	2058	98.9529
1220	rcp45	ReaHIGHtas	2058	67.6903
1221	rcp45	ReaLOWmrsos	2058	116.599
1222	rcp45	ReaHIGHmrsos	2058	29.049
1223	rcp45	ReaLOWrsds	2058	109.393
1224	rcp45	ReaHIGHrsds	2058	6.95925
1225	rcp45	ReaLOWtas	2059	98.465
1226	rcp45	ReaHIGHtas	2059	70.0571
1227	rcp45	ReaLOWmrsos	2059	116.693
1228	rcp45	ReaHIGHmrsos	2059	28.81
1229	rcp45	ReaLOWrsds	2059	109.142
1230	rcp45	ReaHIGHrsds	2059	6.99038
1231	rcp45	ReaLOWtas	2060	98.6361
1232	rcp45	ReaHIGHtas	2060	71.9131
1233	rcp45	ReaLOWmrsos	2060	116.852
1234	rcp45	ReaHIGHmrsos	2060	28.9332
1235	rcp45	ReaLOWrsds	2060	109.274
1236	rcp45	ReaHIGHrsds	2060	7.08548
1237	rcp45	ReaLOWtas	2061	98.6502
1238	rcp45	ReaHIGHtas	2061	70.1105
1239	rcp45	ReaLOWmrsos	2061	116.503
1240	rcp45	ReaHIGHmrsos	2061	29.1698
1241	rcp45	ReaLOWrsds	2061	109.066
1242	rcp45	ReaHIGHrsds	2061	7.10518
1243	rcp45	ReaLOWtas	2062	98.5472
1244	rcp45	ReaHIGHtas	2062	69.3367
1245	rcp45	ReaLOWmrsos	2062	115.779
1246	rcp45	ReaHIGHmrsos	2062	28.9724
1247	rcp45	ReaLOWrsds	2062	109.062
1248	rcp45	ReaHIGHrsds	2062	6.89715
1249	rcp45	ReaLOWtas	2063	97.8089
1250	rcp45	ReaHIGHtas	2063	69.3575
1251	rcp45	ReaLOWmrsos	2063	116.914
1252	rcp45	ReaHIGHmrsos	2063	28.7922
1253	rcp45	ReaLOWrsds	2063	108.936
1254	rcp45	ReaHIGHrsds	2063	7.06988
1255	rcp45	ReaLOWtas	2064	98.0784
1256	rcp45	ReaHIGHtas	2064	70.6344
1257	rcp45	ReaLOWmrsos	2064	116.964
1258	rcp45	ReaHIGHmrsos	2064	29.0476
1259	rcp45	ReaLOWrsds	2064	108.774
1260	rcp45	ReaHIGHrsds	2064	7.01415
1261	rcp45	ReaLOWtas	2065	98.3119
1262	rcp45	ReaHIGHtas	2065	71.6188
1263	rcp45	ReaLOWmrsos	2065	116.967
1264	rcp45	ReaHIGHmrsos	2065	28.8375
1265	rcp45	ReaLOWrsds	2065	109.053
1266	rcp45	ReaHIGHrsds	2065	7.07872
1267	rcp45	ReaLOWtas	2066	97.7201
1268	rcp45	ReaHIGHtas	2066	72.4619
1269	rcp45	ReaLOWmrsos	2066	117.314
1270	rcp45	ReaHIGHmrsos	2066	28.8261
1271	rcp45	ReaLOWrsds	2066	108.803
1272	rcp45	ReaHIGHrsds	2066	6.94072
1273	rcp45	ReaLOWtas	2067	97.7991
1274	rcp45	ReaHIGHtas	2067	70.1812
1275	rcp45	ReaLOWmrsos	2067	116.313
1276	rcp45	ReaHIGHmrsos	2067	28.8157
1277	rcp45	ReaLOWrsds	2067	108.798
1278	rcp45	ReaHIGHrsds	2067	7.03636
1279	rcp45	ReaLOWtas	2068	98.1978
1280	rcp45	ReaHIGHtas	2068	70.0431
1281	rcp45	ReaLOWmrsos	2068	116.27
1282	rcp45	ReaHIGHmrsos	2068	28.5034
1283	rcp45	ReaLOWrsds	2068	109.316
1284	rcp45	ReaHIGHrsds	2068	7.03226
1285	rcp45	ReaLOWtas	2069	98.1296
1286	rcp45	ReaHIGHtas	2069	71.3023
1287	rcp45	ReaLOWmrsos	2069	116.719
1288	rcp45	ReaHIGHmrsos	2069	28.5366
1289	rcp45	ReaLOWrsds	2069	109.066
1290	rcp45	ReaHIGHrsds	2069	7.06719
1291	rcp45	ReaLOWtas	2070	97.6139
1292	rcp45	ReaHIGHtas	2070	71.4697
1293	rcp45	ReaLOWmrsos	2070	116.511
1294	rcp45	ReaHIGHmrsos	2070	28.6509
1295	rcp45	ReaLOWrsds	2070	108.945
1296	rcp45	ReaHIGHrsds	2070	7.05099
1297	rcp45	ReaLOWtas	2071	97.3375
1298	rcp45	ReaHIGHtas	2071	72.8601
1299	rcp45	ReaLOWmrsos	2071	116.373
1300	rcp45	ReaHIGHmrsos	2071	28.4632
1301	rcp45	ReaLOWrsds	2071	108.863
1302	rcp45	ReaHIGHrsds	2071	6.84701
1303	rcp45	ReaLOWtas	2072	97.5863
1304	rcp45	ReaHIGHtas	2072	73.3026
1305	rcp45	ReaLOWmrsos	2072	117.237
1306	rcp45	ReaHIGHmrsos	2072	28.9677
1307	rcp45	ReaLOWrsds	2072	108.803
1308	rcp45	ReaHIGHrsds	2072	6.93603
1309	rcp45	ReaLOWtas	2073	97.5447
1310	rcp45	ReaHIGHtas	2073	74.3947
1311	rcp45	ReaLOWmrsos	2073	117.031
1312	rcp45	ReaHIGHmrsos	2073	28.6678
1313	rcp45	ReaLOWrsds	2073	108.844
1314	rcp45	ReaHIGHrsds	2073	6.88399
1315	rcp45	ReaLOWtas	2074	97.1358
1316	rcp45	ReaHIGHtas	2074	73.3582
1317	rcp45	ReaLOWmrsos	2074	117.266
1318	rcp45	ReaHIGHmrsos	2074	28.7798
1319	rcp45	ReaLOWrsds	2074	108.938
1320	rcp45	ReaHIGHrsds	2074	7.02555
1321	rcp45	ReaLOWtas	2075	97.5784
1322	rcp45	ReaHIGHtas	2075	72.6936
1323	rcp45	ReaLOWmrsos	2075	116.735
1324	rcp45	ReaHIGHmrsos	2075	28.7472
1325	rcp45	ReaLOWrsds	2075	108.98
1326	rcp45	ReaHIGHrsds	2075	7.10509
1327	rcp45	ReaLOWtas	2076	97.5206
1328	rcp45	ReaHIGHtas	2076	72.1318
1329	rcp45	ReaLOWmrsos	2076	116.955
1330	rcp45	ReaHIGHmrsos	2076	28.7782
1331	rcp45	ReaLOWrsds	2076	108.74
1332	rcp45	ReaHIGHrsds	2076	7.01678
1333	rcp45	ReaLOWtas	2077	97.4862
1334	rcp45	ReaHIGHtas	2077	73.987
1335	rcp45	ReaLOWmrsos	2077	118.079
1336	rcp45	ReaHIGHmrsos	2077	28.6979
1337	rcp45	ReaLOWrsds	2077	108.746
1338	rcp45	ReaHIGHrsds	2077	7.04081
1339	rcp45	ReaLOWtas	2078	97.4281
1340	rcp45	ReaHIGHtas	2078	74.4644
1341	rcp45	ReaLOWmrsos	2078	116.582
1342	rcp45	ReaHIGHmrsos	2078	28.6678
1343	rcp45	ReaLOWrsds	2078	108.873
1344	rcp45	ReaHIGHrsds	2078	6.8911
1345	rcp45	ReaLOWtas	2079	97.2575
1346	rcp45	ReaHIGHtas	2079	75.3546
1347	rcp45	ReaLOWmrsos	2079	117.294
1348	rcp45	ReaHIGHmrsos	2079	28.452
1349	rcp45	ReaLOWrsds	2079	108.825
1350	rcp45	ReaHIGHrsds	2079	6.87433
1351	rcp45	ReaLOWtas	2080	97.1982
1352	rcp45	ReaHIGHtas	2080	75.9377
1353	rcp45	ReaLOWmrsos	2080	117.779
1354	rcp45	ReaHIGHmrsos	2080	28.8191
1355	rcp45	ReaLOWrsds	2080	108.899
1356	rcp45	ReaHIGHrsds	2080	6.96727
1357	rcp45	ReaLOWtas	2081	96.6877
1358	rcp45	ReaHIGHtas	2081	74.2861
1359	rcp45	ReaLOWmrsos	2081	116.86
1360	rcp45	ReaHIGHmrsos	2081	28.8003
1361	rcp45	ReaLOWrsds	2081	108.966
1362	rcp45	ReaHIGHrsds	2081	7.0575
1363	rcp45	ReaLOWtas	2082	96.9681
1364	rcp45	ReaHIGHtas	2082	75.1998
1365	rcp45	ReaLOWmrsos	2082	117.786
1366	rcp45	ReaHIGHmrsos	2082	28.9899
1367	rcp45	ReaLOWrsds	2082	108.657
1368	rcp45	ReaHIGHrsds	2082	6.9984
1369	rcp45	ReaLOWtas	2083	97.0724
1370	rcp45	ReaHIGHtas	2083	75.06
1371	rcp45	ReaLOWmrsos	2083	117.367
1372	rcp45	ReaHIGHmrsos	2083	28.8468
1373	rcp45	ReaLOWrsds	2083	108.85
1374	rcp45	ReaHIGHrsds	2083	7.03867
1375	rcp45	ReaLOWtas	2084	97.1248
1376	rcp45	ReaHIGHtas	2084	75.9296
1377	rcp45	ReaLOWmrsos	2084	117.118
1378	rcp45	ReaHIGHmrsos	2084	28.4723
1379	rcp45	ReaLOWrsds	2084	109.147
1380	rcp45	ReaHIGHrsds	2084	7.0274
1381	rcp45	ReaLOWtas	2085	96.7091
1382	rcp45	ReaHIGHtas	2085	75.0348
1383	rcp45	ReaLOWmrsos	2085	116.829
1384	rcp45	ReaHIGHmrsos	2085	28.3712
1385	rcp45	ReaLOWrsds	2085	108.715
1386	rcp45	ReaHIGHrsds	2085	6.8786
1387	rcp45	ReaLOWtas	2086	96.8046
1388	rcp45	ReaHIGHtas	2086	74.1594
1389	rcp45	ReaLOWmrsos	2086	116.623
1390	rcp45	ReaHIGHmrsos	2086	28.4651
1391	rcp45	ReaLOWrsds	2086	108.931
1392	rcp45	ReaHIGHrsds	2086	6.93057
1393	rcp45	ReaLOWtas	2087	97.3587
1394	rcp45	ReaHIGHtas	2087	72.7529
1395	rcp45	ReaLOWmrsos	2087	116.204
1396	rcp45	ReaHIGHmrsos	2087	28.4909
1397	rcp45	ReaLOWrsds	2087	108.943
1398	rcp45	ReaHIGHrsds	2087	6.94256
1399	rcp45	ReaLOWtas	2088	97.4041
1400	rcp45	ReaHIGHtas	2088	73.9028
1401	rcp45	ReaLOWmrsos	2088	116.833
1402	rcp45	ReaHIGHmrsos	2088	28.5481
1403	rcp45	ReaLOWrsds	2088	108.93
1404	rcp45	ReaHIGHrsds	2088	7.04073
1405	rcp45	ReaLOWtas	2089	96.758
1406	rcp45	ReaHIGHtas	2089	76.2728
1407	rcp45	ReaLOWmrsos	2089	116.698
1408	rcp45	ReaHIGHmrsos	2089	28.7785
1409	rcp45	ReaLOWrsds	2089	108.909
1410	rcp45	ReaHIGHrsds	2089	6.98542
1411	rcp45	ReaLOWtas	2090	96.6647
1412	rcp45	ReaHIGHtas	2090	75.921
1413	rcp45	ReaLOWmrsos	2090	117.484
1414	rcp45	ReaHIGHmrsos	2090	28.6718
1415	rcp45	ReaLOWrsds	2090	108.877
1416	rcp45	ReaHIGHrsds	2090	7.09121
1417	rcp45	ReaLOWtas	2091	97.2632
1418	rcp45	ReaHIGHtas	2091	73.3659
1419	rcp45	ReaLOWmrsos	2091	116.688
1420	rcp45	ReaHIGHmrsos	2091	28.7934
1421	rcp45	ReaLOWrsds	2091	108.943
1422	rcp45	ReaHIGHrsds	2091	6.84567
1423	rcp45	ReaLOWtas	2092	96.949
1424	rcp45	ReaHIGHtas	2092	74.7215
1425	rcp45	ReaLOWmrsos	2092	116.193
1426	rcp45	ReaHIGHmrsos	2092	28.5726
1427	rcp45	ReaLOWrsds	2092	109.176
1428	rcp45	ReaHIGHrsds	2092	6.89688
1429	rcp45	ReaLOWtas	2093	97.0642
1430	rcp45	ReaHIGHtas	2093	73.9151
1431	rcp45	ReaLOWmrsos	2093	117.12
1432	rcp45	ReaHIGHmrsos	2093	29.0004
1433	rcp45	ReaLOWrsds	2093	108.597
1434	rcp45	ReaHIGHrsds	2093	6.97779
1435	rcp45	ReaLOWtas	2094	97.0684
1436	rcp45	ReaHIGHtas	2094	73.7145
1437	rcp45	ReaLOWmrsos	2094	117.63
1438	rcp45	ReaHIGHmrsos	2094	28.9118
1439	rcp45	ReaLOWrsds	2094	108.383
1440	rcp45	ReaHIGHrsds	2094	7.09543
1441	rcp45	ReaLOWtas	2095	96.9117
1442	rcp45	ReaHIGHtas	2095	74.1424
1443	rcp45	ReaLOWmrsos	2095	117.467
1444	rcp45	ReaHIGHmrsos	2095	28.4272
1445	rcp45	ReaLOWrsds	2095	108.771
1446	rcp45	ReaHIGHrsds	2095	6.96953
1447	rcp45	ReaLOWtas	2096	96.775
1448	rcp45	ReaHIGHtas	2096	76.0629
1449	rcp45	ReaLOWmrsos	2096	117.012
1450	rcp45	ReaHIGHmrsos	2096	28.6464
1451	rcp45	ReaLOWrsds	2096	108.67
1452	rcp45	ReaHIGHrsds	2096	7.05761
1453	rcp45	ReaLOWtas	2097	96.6622
1454	rcp45	ReaHIGHtas	2097	75.448
1455	rcp45	ReaLOWmrsos	2097	117.313
1456	rcp45	ReaHIGHmrsos	2097	28.4681
1457	rcp45	ReaLOWrsds	2097	108.654
1458	rcp45	ReaHIGHrsds	2097	6.94132
1459	rcp45	ReaLOWtas	2098	96.5719
1460	rcp45	ReaHIGHtas	2098	76.4293
1461	rcp45	ReaLOWmrsos	2098	118.078
1462	rcp45	ReaHIGHmrsos	2098	28.6037
1463	rcp45	ReaLOWrsds	2098	108.467
1464	rcp45	ReaHIGHrsds	2098	6.92865
1465	rcp45	ReaLOWtas	2099	96.2985
1466	rcp45	ReaHIGHtas	2099	77.3747
1467	rcp45	ReaLOWmrsos	2099	117.375
1468	rcp45	ReaHIGHmrsos	2099	28.1603
1469	rcp45	ReaLOWrsds	2099	108.633
1470	rcp45	ReaHIGHrsds	2099	6.95546
1471	rcp45	ReaLOWtas	2100	96.6455
1472	rcp45	ReaHIGHtas	2100	75.3219
1473	rcp45	ReaLOWmrsos	2100	116.71
1474	rcp45	ReaHIGHmrsos	2100	28.5945
1475	rcp45	ReaLOWrsds	2100	108.649
1476	rcp45	ReaHIGHrsds	2100	6.96102
1477	rcp85	ReaLOWtas	2006	105.222
1478	rcp85	ReaHIGHtas	2006	46.7502
1479	rcp85	ReaLOWmrsos	2006	113.942
1480	rcp85	ReaHIGHmrsos	2006	30.6945
1481	rcp85	ReaLOWrsds	2006	109.852
1482	rcp85	ReaHIGHrsds	2006	7.66999
1483	rcp85	ReaLOWtas	2007	106.068
1484	rcp85	ReaHIGHtas	2007	45.8546
1485	rcp85	ReaLOWmrsos	2007	112.789
1486	rcp85	ReaHIGHmrsos	2007	30.8015
1487	rcp85	ReaLOWrsds	2007	110.079
1488	rcp85	ReaHIGHrsds	2007	7.53305
1489	rcp85	ReaLOWtas	2008	105.44
1490	rcp85	ReaHIGHtas	2008	46.0759
1491	rcp85	ReaLOWmrsos	2008	113.702
1492	rcp85	ReaHIGHmrsos	2008	30.5315
1493	rcp85	ReaLOWrsds	2008	110.147
1494	rcp85	ReaHIGHrsds	2008	7.61465
1495	rcp85	ReaLOWtas	2009	105.112
1496	rcp85	ReaHIGHtas	2009	48.5698
1497	rcp85	ReaLOWmrsos	2009	113.852
1498	rcp85	ReaHIGHmrsos	2009	30.3881
1499	rcp85	ReaLOWrsds	2009	109.932
1500	rcp85	ReaHIGHrsds	2009	7.57936
1501	rcp85	ReaLOWtas	2010	104.983
1502	rcp85	ReaHIGHtas	2010	49.0033
1503	rcp85	ReaLOWmrsos	2010	113.099
1504	rcp85	ReaHIGHmrsos	2010	30.3214
1505	rcp85	ReaLOWrsds	2010	110.229
1506	rcp85	ReaHIGHrsds	2010	7.46147
1507	rcp85	ReaLOWtas	2011	104.707
1508	rcp85	ReaHIGHtas	2011	48.3557
1509	rcp85	ReaLOWmrsos	2011	113.362
1510	rcp85	ReaHIGHmrsos	2011	30.6992
1511	rcp85	ReaLOWrsds	2011	109.771
1512	rcp85	ReaHIGHrsds	2011	7.65387
1513	rcp85	ReaLOWtas	2012	104.404
1514	rcp85	ReaHIGHtas	2012	46.7987
1515	rcp85	ReaLOWmrsos	2012	113.254
1516	rcp85	ReaHIGHmrsos	2012	30.4444
1517	rcp85	ReaLOWrsds	2012	109.723
1518	rcp85	ReaHIGHrsds	2012	7.64252
1519	rcp85	ReaLOWtas	2013	104.549
1520	rcp85	ReaHIGHtas	2013	49.1864
1521	rcp85	ReaLOWmrsos	2013	113.176
1522	rcp85	ReaHIGHmrsos	2013	30.1166
1523	rcp85	ReaLOWrsds	2013	109.773
1524	rcp85	ReaHIGHrsds	2013	7.51313
1525	rcp85	ReaLOWtas	2014	104.891
1526	rcp85	ReaHIGHtas	2014	50.7818
1527	rcp85	ReaLOWmrsos	2014	113.637
1528	rcp85	ReaHIGHmrsos	2014	29.7717
1529	rcp85	ReaLOWrsds	2014	109.807
1530	rcp85	ReaHIGHrsds	2014	7.47702
1531	rcp85	ReaLOWtas	2015	104.49
1532	rcp85	ReaHIGHtas	2015	49.8417
1533	rcp85	ReaLOWmrsos	2015	113.371
1534	rcp85	ReaHIGHmrsos	2015	30.0425
1535	rcp85	ReaLOWrsds	2015	109.842
1536	rcp85	ReaHIGHrsds	2015	7.4959
1537	rcp85	ReaLOWtas	2016	104.161
1538	rcp85	ReaHIGHtas	2016	50.5756
1539	rcp85	ReaLOWmrsos	2016	112.831
1540	rcp85	ReaHIGHmrsos	2016	30.1595
1541	rcp85	ReaLOWrsds	2016	110.273
1542	rcp85	ReaHIGHrsds	2016	7.34848
1543	rcp85	ReaLOWtas	2017	103.75
1544	rcp85	ReaHIGHtas	2017	50.4524
1545	rcp85	ReaLOWmrsos	2017	113.09
1546	rcp85	ReaHIGHmrsos	2017	29.6311
1547	rcp85	ReaLOWrsds	2017	110.008
1548	rcp85	ReaHIGHrsds	2017	7.42741
1549	rcp85	ReaLOWtas	2018	104.036
1550	rcp85	ReaHIGHtas	2018	51.9418
1551	rcp85	ReaLOWmrsos	2018	113.848
1552	rcp85	ReaHIGHmrsos	2018	29.734
1553	rcp85	ReaLOWrsds	2018	109.655
1554	rcp85	ReaHIGHrsds	2018	7.425
1555	rcp85	ReaLOWtas	2019	103.487
1556	rcp85	ReaHIGHtas	2019	51.6039
1557	rcp85	ReaLOWmrsos	2019	114.029
1558	rcp85	ReaHIGHmrsos	2019	29.7266
1559	rcp85	ReaLOWrsds	2019	109.646
1560	rcp85	ReaHIGHrsds	2019	7.38758
1561	rcp85	ReaLOWtas	2020	103.531
1562	rcp85	ReaHIGHtas	2020	51.87
1563	rcp85	ReaLOWmrsos	2020	114.455
1564	rcp85	ReaHIGHmrsos	2020	29.6206
1565	rcp85	ReaLOWrsds	2020	109.52
1566	rcp85	ReaHIGHrsds	2020	7.4375
1567	rcp85	ReaLOWtas	2021	102.827
1568	rcp85	ReaHIGHtas	2021	53.2045
1569	rcp85	ReaLOWmrsos	2021	114.117
1570	rcp85	ReaHIGHmrsos	2021	29.5174
1571	rcp85	ReaLOWrsds	2021	109.843
1572	rcp85	ReaHIGHrsds	2021	7.41223
1573	rcp85	ReaLOWtas	2022	103.396
1574	rcp85	ReaHIGHtas	2022	55.308
1575	rcp85	ReaLOWmrsos	2022	114.578
1576	rcp85	ReaHIGHmrsos	2022	29.9308
1577	rcp85	ReaLOWrsds	2022	109.717
1578	rcp85	ReaHIGHrsds	2022	7.22705
1579	rcp85	ReaLOWtas	2023	102.498
1580	rcp85	ReaHIGHtas	2023	54.7384
1581	rcp85	ReaLOWmrsos	2023	113.421
1582	rcp85	ReaHIGHmrsos	2023	29.6401
1583	rcp85	ReaLOWrsds	2023	109.957
1584	rcp85	ReaHIGHrsds	2023	7.27475
1585	rcp85	ReaLOWtas	2024	102.226
1586	rcp85	ReaHIGHtas	2024	54.4517
1587	rcp85	ReaLOWmrsos	2024	113.667
1588	rcp85	ReaHIGHmrsos	2024	29.6852
1589	rcp85	ReaLOWrsds	2024	109.968
1590	rcp85	ReaHIGHrsds	2024	7.35747
1591	rcp85	ReaLOWtas	2025	102.151
1592	rcp85	ReaHIGHtas	2025	56.3324
1593	rcp85	ReaLOWmrsos	2025	114.659
1594	rcp85	ReaHIGHmrsos	2025	29.7206
1595	rcp85	ReaLOWrsds	2025	109.677
1596	rcp85	ReaHIGHrsds	2025	7.26988
1597	rcp85	ReaLOWtas	2026	102.68
1598	rcp85	ReaHIGHtas	2026	56.7144
1599	rcp85	ReaLOWmrsos	2026	114.866
1600	rcp85	ReaHIGHmrsos	2026	29.5441
1601	rcp85	ReaLOWrsds	2026	109.778
1602	rcp85	ReaHIGHrsds	2026	7.26569
1603	rcp85	ReaLOWtas	2027	101.982
1604	rcp85	ReaHIGHtas	2027	57.7212
1605	rcp85	ReaLOWmrsos	2027	114.634
1606	rcp85	ReaHIGHmrsos	2027	29.8014
1607	rcp85	ReaLOWrsds	2027	109.701
1608	rcp85	ReaHIGHrsds	2027	7.14144
1609	rcp85	ReaLOWtas	2028	101.268
1610	rcp85	ReaHIGHtas	2028	58.5441
1611	rcp85	ReaLOWmrsos	2028	114.581
1612	rcp85	ReaHIGHmrsos	2028	29.6788
1613	rcp85	ReaLOWrsds	2028	110.001
1614	rcp85	ReaHIGHrsds	2028	7.18656
1615	rcp85	ReaLOWtas	2029	101.38
1616	rcp85	ReaHIGHtas	2029	57.0892
1617	rcp85	ReaLOWmrsos	2029	114.958
1618	rcp85	ReaHIGHmrsos	2029	29.5381
1619	rcp85	ReaLOWrsds	2029	109.612
1620	rcp85	ReaHIGHrsds	2029	7.24537
1621	rcp85	ReaLOWtas	2030	101.723
1622	rcp85	ReaHIGHtas	2030	56.2843
1623	rcp85	ReaLOWmrsos	2030	114.58
1624	rcp85	ReaHIGHmrsos	2030	29.6095
1625	rcp85	ReaLOWrsds	2030	109.814
1626	rcp85	ReaHIGHrsds	2030	7.19017
1627	rcp85	ReaLOWtas	2031	101.749
1628	rcp85	ReaHIGHtas	2031	58.864
1629	rcp85	ReaLOWmrsos	2031	113.854
1630	rcp85	ReaHIGHmrsos	2031	29.6918
1631	rcp85	ReaLOWrsds	2031	109.701
1632	rcp85	ReaHIGHrsds	2031	7.14353
1633	rcp85	ReaLOWtas	2032	101.446
1634	rcp85	ReaHIGHtas	2032	59.7356
1635	rcp85	ReaLOWmrsos	2032	114.028
1636	rcp85	ReaHIGHmrsos	2032	29.5919
1637	rcp85	ReaLOWrsds	2032	109.949
1638	rcp85	ReaHIGHrsds	2032	7.18293
1639	rcp85	ReaLOWtas	2033	100.863
1640	rcp85	ReaHIGHtas	2033	60.1575
1641	rcp85	ReaLOWmrsos	2033	114.726
1642	rcp85	ReaHIGHmrsos	2033	29.0029
1643	rcp85	ReaLOWrsds	2033	109.731
1644	rcp85	ReaHIGHrsds	2033	7.15277
1645	rcp85	ReaLOWtas	2034	100.466
1646	rcp85	ReaHIGHtas	2034	62.173
1647	rcp85	ReaLOWmrsos	2034	115.645
1648	rcp85	ReaHIGHmrsos	2034	29.4062
1649	rcp85	ReaLOWrsds	2034	109.719
1650	rcp85	ReaHIGHrsds	2034	7.08574
1651	rcp85	ReaLOWtas	2035	100.793
1652	rcp85	ReaHIGHtas	2035	60.8935
1653	rcp85	ReaLOWmrsos	2035	114.676
1654	rcp85	ReaHIGHmrsos	2035	29.6102
1655	rcp85	ReaLOWrsds	2035	109.605
1656	rcp85	ReaHIGHrsds	2035	7.01149
1657	rcp85	ReaLOWtas	2036	100.849
1658	rcp85	ReaHIGHtas	2036	62.9088
1659	rcp85	ReaLOWmrsos	2036	115.017
1660	rcp85	ReaHIGHmrsos	2036	29.7564
1661	rcp85	ReaLOWrsds	2036	109.694
1662	rcp85	ReaHIGHrsds	2036	7.06504
1663	rcp85	ReaLOWtas	2037	99.9748
1664	rcp85	ReaHIGHtas	2037	62.9949
1665	rcp85	ReaLOWmrsos	2037	114.89
1666	rcp85	ReaHIGHmrsos	2037	29.4399
1667	rcp85	ReaLOWrsds	2037	109.485
1668	rcp85	ReaHIGHrsds	2037	7.11169
1669	rcp85	ReaLOWtas	2038	100.212
1670	rcp85	ReaHIGHtas	2038	63.3165
1671	rcp85	ReaLOWmrsos	2038	114.561
1672	rcp85	ReaHIGHmrsos	2038	29.4045
1673	rcp85	ReaLOWrsds	2038	109.891
1674	rcp85	ReaHIGHrsds	2038	7.0747
1675	rcp85	ReaLOWtas	2039	100.153
1676	rcp85	ReaHIGHtas	2039	65.866
1677	rcp85	ReaLOWmrsos	2039	115.342
1678	rcp85	ReaHIGHmrsos	2039	29.4045
1679	rcp85	ReaLOWrsds	2039	109.892
1680	rcp85	ReaHIGHrsds	2039	7.03113
1681	rcp85	ReaLOWtas	2040	100.065
1682	rcp85	ReaHIGHtas	2040	64.6451
1683	rcp85	ReaLOWmrsos	2040	114.955
1684	rcp85	ReaHIGHmrsos	2040	29.2679
1685	rcp85	ReaLOWrsds	2040	109.978
1686	rcp85	ReaHIGHrsds	2040	7.0965
1687	rcp85	ReaLOWtas	2041	99.3493
1688	rcp85	ReaHIGHtas	2041	64.9544
1689	rcp85	ReaLOWmrsos	2041	115.692
1690	rcp85	ReaHIGHmrsos	2041	29.2413
1691	rcp85	ReaLOWrsds	2041	109.479
1692	rcp85	ReaHIGHrsds	2041	7.05458
1693	rcp85	ReaLOWtas	2042	99.0717
1694	rcp85	ReaHIGHtas	2042	66.9413
1695	rcp85	ReaLOWmrsos	2042	115.374
1696	rcp85	ReaHIGHmrsos	2042	29.02
1697	rcp85	ReaLOWrsds	2042	109.822
1698	rcp85	ReaHIGHrsds	2042	7.05497
1699	rcp85	ReaLOWtas	2043	98.9032
1700	rcp85	ReaHIGHtas	2043	67.8809
1701	rcp85	ReaLOWmrsos	2043	115.36
1702	rcp85	ReaHIGHmrsos	2043	28.7762
1703	rcp85	ReaLOWrsds	2043	109.634
1704	rcp85	ReaHIGHrsds	2043	6.89475
1705	rcp85	ReaLOWtas	2044	99.2761
1706	rcp85	ReaHIGHtas	2044	68.9757
1707	rcp85	ReaLOWmrsos	2044	115.069
1708	rcp85	ReaHIGHmrsos	2044	28.8422
1709	rcp85	ReaLOWrsds	2044	109.762
1710	rcp85	ReaHIGHrsds	2044	6.84158
1711	rcp85	ReaLOWtas	2045	99.5294
1712	rcp85	ReaHIGHtas	2045	68.3756
1713	rcp85	ReaLOWmrsos	2045	114.965
1714	rcp85	ReaHIGHmrsos	2045	29.0962
1715	rcp85	ReaLOWrsds	2045	109.764
1716	rcp85	ReaHIGHrsds	2045	6.86312
1717	rcp85	ReaLOWtas	2046	98.2095
1718	rcp85	ReaHIGHtas	2046	68.0048
1719	rcp85	ReaLOWmrsos	2046	116.027
1720	rcp85	ReaHIGHmrsos	2046	28.6933
1721	rcp85	ReaLOWrsds	2046	109.657
1722	rcp85	ReaHIGHrsds	2046	6.8319
1723	rcp85	ReaLOWtas	2047	98.4948
1724	rcp85	ReaHIGHtas	2047	70.8412
1725	rcp85	ReaLOWmrsos	2047	115.295
1726	rcp85	ReaHIGHmrsos	2047	29.0035
1727	rcp85	ReaLOWrsds	2047	109.68
1728	rcp85	ReaHIGHrsds	2047	6.96755
1729	rcp85	ReaLOWtas	2048	98.2957
1730	rcp85	ReaHIGHtas	2048	72.7349
1731	rcp85	ReaLOWmrsos	2048	116.026
1732	rcp85	ReaHIGHmrsos	2048	28.9724
1733	rcp85	ReaLOWrsds	2048	109.697
1734	rcp85	ReaHIGHrsds	2048	6.80693
1735	rcp85	ReaLOWtas	2049	97.9388
1736	rcp85	ReaHIGHtas	2049	72.1308
1737	rcp85	ReaLOWmrsos	2049	116.471
1738	rcp85	ReaHIGHmrsos	2049	28.9865
1739	rcp85	ReaLOWrsds	2049	109.436
1740	rcp85	ReaHIGHrsds	2049	6.71799
1741	rcp85	ReaLOWtas	2050	97.5937
1742	rcp85	ReaHIGHtas	2050	72.3773
1743	rcp85	ReaLOWmrsos	2050	115.909
1744	rcp85	ReaHIGHmrsos	2050	28.778
1745	rcp85	ReaLOWrsds	2050	109.696
1746	rcp85	ReaHIGHrsds	2050	6.80322
1747	rcp85	ReaLOWtas	2051	97.5229
1748	rcp85	ReaHIGHtas	2051	73.7897
1749	rcp85	ReaLOWmrsos	2051	115.502
1750	rcp85	ReaHIGHmrsos	2051	28.684
1751	rcp85	ReaLOWrsds	2051	109.624
1752	rcp85	ReaHIGHrsds	2051	6.77247
1753	rcp85	ReaLOWtas	2052	97.0079
1754	rcp85	ReaHIGHtas	2052	75.181
1755	rcp85	ReaLOWmrsos	2052	116.326
1756	rcp85	ReaHIGHmrsos	2052	28.4631
1757	rcp85	ReaLOWrsds	2052	109.859
1758	rcp85	ReaHIGHrsds	2052	6.72016
1759	rcp85	ReaLOWtas	2053	96.9654
1760	rcp85	ReaHIGHtas	2053	77.5684
1761	rcp85	ReaLOWmrsos	2053	116.895
1762	rcp85	ReaHIGHmrsos	2053	28.7041
1763	rcp85	ReaLOWrsds	2053	109.386
1764	rcp85	ReaHIGHrsds	2053	6.72407
1765	rcp85	ReaLOWtas	2054	96.7556
1766	rcp85	ReaHIGHtas	2054	77.4866
1767	rcp85	ReaLOWmrsos	2054	116.42
1768	rcp85	ReaHIGHmrsos	2054	28.538
1769	rcp85	ReaLOWrsds	2054	109.432
1770	rcp85	ReaHIGHrsds	2054	6.69512
1771	rcp85	ReaLOWtas	2055	96.3856
1772	rcp85	ReaHIGHtas	2055	77.2516
1773	rcp85	ReaLOWmrsos	2055	115.699
1774	rcp85	ReaHIGHmrsos	2055	28.366
1775	rcp85	ReaLOWrsds	2055	109.568
1776	rcp85	ReaHIGHrsds	2055	6.73952
1777	rcp85	ReaLOWtas	2056	96.6476
1778	rcp85	ReaHIGHtas	2056	77.5498
1779	rcp85	ReaLOWmrsos	2056	116.014
1780	rcp85	ReaHIGHmrsos	2056	28.4308
1781	rcp85	ReaLOWrsds	2056	109.46
1782	rcp85	ReaHIGHrsds	2056	6.66714
1783	rcp85	ReaLOWtas	2057	96.2979
1784	rcp85	ReaHIGHtas	2057	79.5333
1785	rcp85	ReaLOWmrsos	2057	116.138
1786	rcp85	ReaHIGHmrsos	2057	28.6573
1787	rcp85	ReaLOWrsds	2057	109.544
1788	rcp85	ReaHIGHrsds	2057	6.71293
1789	rcp85	ReaLOWtas	2058	96.0648
1790	rcp85	ReaHIGHtas	2058	81.9194
1791	rcp85	ReaLOWmrsos	2058	116.412
1792	rcp85	ReaHIGHmrsos	2058	28.7073
1793	rcp85	ReaLOWrsds	2058	109.745
1794	rcp85	ReaHIGHrsds	2058	6.70266
1795	rcp85	ReaLOWtas	2059	94.9802
1796	rcp85	ReaHIGHtas	2059	81.3128
1797	rcp85	ReaLOWmrsos	2059	116.582
1798	rcp85	ReaHIGHmrsos	2059	28.165
1799	rcp85	ReaLOWrsds	2059	109.57
1800	rcp85	ReaHIGHrsds	2059	6.62988
1801	rcp85	ReaLOWtas	2060	95.5773
1802	rcp85	ReaHIGHtas	2060	83.258
1803	rcp85	ReaLOWmrsos	2060	116.813
1804	rcp85	ReaHIGHmrsos	2060	28.4313
1805	rcp85	ReaLOWrsds	2060	109.66
1806	rcp85	ReaHIGHrsds	2060	6.48764
1807	rcp85	ReaLOWtas	2061	94.355
1808	rcp85	ReaHIGHtas	2061	85.6373
1809	rcp85	ReaLOWmrsos	2061	116.505
1810	rcp85	ReaHIGHmrsos	2061	28.5628
1811	rcp85	ReaLOWrsds	2061	109.753
1812	rcp85	ReaHIGHrsds	2061	6.49921
1813	rcp85	ReaLOWtas	2062	94.6061
1814	rcp85	ReaHIGHtas	2062	82.6313
1815	rcp85	ReaLOWmrsos	2062	116.328
1816	rcp85	ReaHIGHmrsos	2062	28.2828
1817	rcp85	ReaLOWrsds	2062	109.465
1818	rcp85	ReaHIGHrsds	2062	6.50886
1819	rcp85	ReaLOWtas	2063	94.3323
1820	rcp85	ReaHIGHtas	2063	86.1312
1821	rcp85	ReaLOWmrsos	2063	117.078
1822	rcp85	ReaHIGHmrsos	2063	27.876
1823	rcp85	ReaLOWrsds	2063	109.24
1824	rcp85	ReaHIGHrsds	2063	6.46019
1825	rcp85	ReaLOWtas	2064	94.0099
1826	rcp85	ReaHIGHtas	2064	87.892
1827	rcp85	ReaLOWmrsos	2064	116.854
1828	rcp85	ReaHIGHmrsos	2064	27.9862
1829	rcp85	ReaLOWrsds	2064	110.09
1830	rcp85	ReaHIGHrsds	2064	6.54526
1831	rcp85	ReaLOWtas	2065	93.7886
1832	rcp85	ReaHIGHtas	2065	87.5594
1833	rcp85	ReaLOWmrsos	2065	117.174
1834	rcp85	ReaHIGHmrsos	2065	28.0098
1835	rcp85	ReaLOWrsds	2065	109.287
1836	rcp85	ReaHIGHrsds	2065	6.44112
1837	rcp85	ReaLOWtas	2066	93.1119
1838	rcp85	ReaHIGHtas	2066	89.7757
1839	rcp85	ReaLOWmrsos	2066	118.244
1840	rcp85	ReaHIGHmrsos	2066	27.8688
1841	rcp85	ReaLOWrsds	2066	109.34
1842	rcp85	ReaHIGHrsds	2066	6.36848
1843	rcp85	ReaLOWtas	2067	92.8615
1844	rcp85	ReaHIGHtas	2067	90.6142
1845	rcp85	ReaLOWmrsos	2067	117.712
1846	rcp85	ReaHIGHmrsos	2067	28.4761
1847	rcp85	ReaLOWrsds	2067	108.945
1848	rcp85	ReaHIGHrsds	2067	6.52234
1849	rcp85	ReaLOWtas	2068	92.9847
1850	rcp85	ReaHIGHtas	2068	90.1737
1851	rcp85	ReaLOWmrsos	2068	117.785
1852	rcp85	ReaHIGHmrsos	2068	28.2614
1853	rcp85	ReaLOWrsds	2068	109.39
1854	rcp85	ReaHIGHrsds	2068	6.53768
1855	rcp85	ReaLOWtas	2069	93.0829
1856	rcp85	ReaHIGHtas	2069	90.7267
1857	rcp85	ReaLOWmrsos	2069	118.094
1858	rcp85	ReaHIGHmrsos	2069	27.9689
1859	rcp85	ReaLOWrsds	2069	109.236
1860	rcp85	ReaHIGHrsds	2069	6.36615
1861	rcp85	ReaLOWtas	2070	92.9801
1862	rcp85	ReaHIGHtas	2070	90.8545
1863	rcp85	ReaLOWmrsos	2070	117.867
1864	rcp85	ReaHIGHmrsos	2070	27.8922
1865	rcp85	ReaLOWrsds	2070	109.5
1866	rcp85	ReaHIGHrsds	2070	6.28578
1867	rcp85	ReaLOWtas	2071	92.3717
1868	rcp85	ReaHIGHtas	2071	93.6192
1869	rcp85	ReaLOWmrsos	2071	118.123
1870	rcp85	ReaHIGHmrsos	2071	28.1497
1871	rcp85	ReaLOWrsds	2071	109.464
1872	rcp85	ReaHIGHrsds	2071	6.3934
1873	rcp85	ReaLOWtas	2072	92.0315
1874	rcp85	ReaHIGHtas	2072	96.4122
1875	rcp85	ReaLOWmrsos	2072	118.035
1876	rcp85	ReaHIGHmrsos	2072	27.996
1877	rcp85	ReaLOWrsds	2072	109.659
1878	rcp85	ReaHIGHrsds	2072	6.32153
1879	rcp85	ReaLOWtas	2073	91.8162
1880	rcp85	ReaHIGHtas	2073	96.0628
1881	rcp85	ReaLOWmrsos	2073	117.906
1882	rcp85	ReaHIGHmrsos	2073	27.7875
1883	rcp85	ReaLOWrsds	2073	109.331
1884	rcp85	ReaHIGHrsds	2073	6.26923
1885	rcp85	ReaLOWtas	2074	91.7305
1886	rcp85	ReaHIGHtas	2074	96.0953
1887	rcp85	ReaLOWmrsos	2074	118.159
1888	rcp85	ReaHIGHmrsos	2074	28.0013
1889	rcp85	ReaLOWrsds	2074	109.339
1890	rcp85	ReaHIGHrsds	2074	6.35923
1891	rcp85	ReaLOWtas	2075	91.7154
1892	rcp85	ReaHIGHtas	2075	97.0071
1893	rcp85	ReaLOWmrsos	2075	118.33
1894	rcp85	ReaHIGHmrsos	2075	28.0556
1895	rcp85	ReaLOWrsds	2075	109.484
1896	rcp85	ReaHIGHrsds	2075	6.30571
1897	rcp85	ReaLOWtas	2076	91.1926
1898	rcp85	ReaHIGHtas	2076	98.4524
1899	rcp85	ReaLOWmrsos	2076	118.419
1900	rcp85	ReaHIGHmrsos	2076	27.7459
1901	rcp85	ReaLOWrsds	2076	109.396
1902	rcp85	ReaHIGHrsds	2076	6.25251
1903	rcp85	ReaLOWtas	2077	91.2766
1904	rcp85	ReaHIGHtas	2077	100.115
1905	rcp85	ReaLOWmrsos	2077	118.056
1906	rcp85	ReaHIGHmrsos	2077	27.8803
1907	rcp85	ReaLOWrsds	2077	109.908
1908	rcp85	ReaHIGHrsds	2077	6.26695
1909	rcp85	ReaLOWtas	2078	90.5993
1910	rcp85	ReaHIGHtas	2078	99.33
1911	rcp85	ReaLOWmrsos	2078	119.005
1912	rcp85	ReaHIGHmrsos	2078	27.8409
1913	rcp85	ReaLOWrsds	2078	109.42
1914	rcp85	ReaHIGHrsds	2078	6.2156
1915	rcp85	ReaLOWtas	2079	90.2934
1916	rcp85	ReaHIGHtas	2079	100.19
1917	rcp85	ReaLOWmrsos	2079	119.011
1918	rcp85	ReaHIGHmrsos	2079	27.5945
1919	rcp85	ReaLOWrsds	2079	109.29
1920	rcp85	ReaHIGHrsds	2079	6.19031
1921	rcp85	ReaLOWtas	2080	90.2073
1922	rcp85	ReaHIGHtas	2080	101.913
1923	rcp85	ReaLOWmrsos	2080	118.837
1924	rcp85	ReaHIGHmrsos	2080	27.7025
1925	rcp85	ReaLOWrsds	2080	109.52
1926	rcp85	ReaHIGHrsds	2080	6.20706
1927	rcp85	ReaLOWtas	2081	90.3078
1928	rcp85	ReaHIGHtas	2081	103.799
1929	rcp85	ReaLOWmrsos	2081	118.4
1930	rcp85	ReaHIGHmrsos	2081	27.6959
1931	rcp85	ReaLOWrsds	2081	109.746
1932	rcp85	ReaHIGHrsds	2081	6.07627
1933	rcp85	ReaLOWtas	2082	89.7807
1934	rcp85	ReaHIGHtas	2082	104.105
1935	rcp85	ReaLOWmrsos	2082	118.217
1936	rcp85	ReaHIGHmrsos	2082	27.7611
1937	rcp85	ReaLOWrsds	2082	109.719
1938	rcp85	ReaHIGHrsds	2082	6.17394
1939	rcp85	ReaLOWtas	2083	89.8372
1940	rcp85	ReaHIGHtas	2083	104.954
1941	rcp85	ReaLOWmrsos	2083	118.713
1942	rcp85	ReaHIGHmrsos	2083	27.8397
1943	rcp85	ReaLOWrsds	2083	109.387
1944	rcp85	ReaHIGHrsds	2083	5.98748
1945	rcp85	ReaLOWtas	2084	89.3704
1946	rcp85	ReaHIGHtas	2084	106.056
1947	rcp85	ReaLOWmrsos	2084	119.491
1948	rcp85	ReaHIGHmrsos	2084	27.5626
1949	rcp85	ReaLOWrsds	2084	109.518
1950	rcp85	ReaHIGHrsds	2084	6.03519
1951	rcp85	ReaLOWtas	2085	88.7306
1952	rcp85	ReaHIGHtas	2085	104.85
1953	rcp85	ReaLOWmrsos	2085	118.915
1954	rcp85	ReaHIGHmrsos	2085	27.552
1955	rcp85	ReaLOWrsds	2085	109.76
1956	rcp85	ReaHIGHrsds	2085	5.98322
1957	rcp85	ReaLOWtas	2086	88.7268
1958	rcp85	ReaHIGHtas	2086	106.399
1959	rcp85	ReaLOWmrsos	2086	118.016
1960	rcp85	ReaHIGHmrsos	2086	27.6818
1961	rcp85	ReaLOWrsds	2086	109.994
1962	rcp85	ReaHIGHrsds	2086	6.05573
1963	rcp85	ReaLOWtas	2087	88.4351
1964	rcp85	ReaHIGHtas	2087	109.244
1965	rcp85	ReaLOWmrsos	2087	119.95
1966	rcp85	ReaHIGHmrsos	2087	27.4699
1967	rcp85	ReaLOWrsds	2087	109.284
1968	rcp85	ReaHIGHrsds	2087	5.83237
1969	rcp85	ReaLOWtas	2088	88.2427
1970	rcp85	ReaHIGHtas	2088	109.548
1971	rcp85	ReaLOWmrsos	2088	118.947
1972	rcp85	ReaHIGHmrsos	2088	27.3642
1973	rcp85	ReaLOWrsds	2088	109.681
1974	rcp85	ReaHIGHrsds	2088	5.87011
1975	rcp85	ReaLOWtas	2089	88.0455
1976	rcp85	ReaHIGHtas	2089	110.434
1977	rcp85	ReaLOWmrsos	2089	120.011
1978	rcp85	ReaHIGHmrsos	2089	27.5421
1979	rcp85	ReaLOWrsds	2089	109.371
1980	rcp85	ReaHIGHrsds	2089	5.98873
1981	rcp85	ReaLOWtas	2090	88.3102
1982	rcp85	ReaHIGHtas	2090	111.274
1983	rcp85	ReaLOWmrsos	2090	118.859
1984	rcp85	ReaHIGHmrsos	2090	27.4372
1985	rcp85	ReaLOWrsds	2090	110.209
1986	rcp85	ReaHIGHrsds	2090	5.88624
1987	rcp85	ReaLOWtas	2091	87.4433
1988	rcp85	ReaHIGHtas	2091	111.902
1989	rcp85	ReaLOWmrsos	2091	119.694
1990	rcp85	ReaHIGHmrsos	2091	27.3935
1991	rcp85	ReaLOWrsds	2091	109.533
1992	rcp85	ReaHIGHrsds	2091	5.82393
1993	rcp85	ReaLOWtas	2092	88.1711
1994	rcp85	ReaHIGHtas	2092	113.369
1995	rcp85	ReaLOWmrsos	2092	120.122
1996	rcp85	ReaHIGHmrsos	2092	27.7668
1997	rcp85	ReaLOWrsds	2092	109.625
1998	rcp85	ReaHIGHrsds	2092	5.89227
1999	rcp85	ReaLOWtas	2093	86.8332
[truncated: 47 more rows]

## Sheet: Figure
	30.8067				7.67536				44.7451				112.918				110.086				106.279
	ReaHIGHmrsos				ReaHIGHrsds				ReaHIGHtas				ReaLOWmrsos				ReaLOWrsds				ReaLOWtas
Row Labels	historical	rcp26	rcp45	rcp85	historical	rcp26	rcp45	rcp85	historical	rcp26	rcp45	rcp85	historical	rcp26	rcp45	rcp85	historical	rcp26	rcp45	rcp85	historical	rcp26	rcp45	rcp85
1950	31.5422				8.14849				37.8506				111.742				108.751				108.399
1951	31.2083				8.08792				39.1577				112.021				108.999				108.498
1952	31.6987				8.06416				41.0456				113.043				109.042				108.669
1953	31.4262				8.01874				38.8126				112.733				108.97				108.124
1954	31.6045				8.04369				38.4613				112.237				108.545				108.144
1955	31.7536				8.21872				38.3563				112.339				108.643				108.684
1956	30.9791				8.12114				38.8121				112.721				108.722				108.418
1957	31.4953				8.32465				38.8515				112.843				108.747				108.429
1958	31.4324				8.16826				38.7212				112.119				109.219				108.88
1959	31.5021				8.19847				37.8992				111.979				109.305				108.38
1960	30.9142				8.11359				39.3219				111.741				109.506				108.453
1961	31.2532				7.92718				38.969				112.246				109.028				108.844
1962	31.3918				7.91063				38.0757				112.231				109.332				108.715
1963	31.4476				7.56381				36.7171				111.708				109.629				108.591
1964	31.5045				7.5277				35.4142				111.244				109.932				109.504
1965	31.189				7.53634				36.5137				111.178				109.843				109.327
1966	31.6667				7.78975				37.3459				112.426				109.423				109.43
1967	31.6245				7.8891				35.7234				111.55				109.719				109.274
1968	31.6326				7.8419				35.7576				111.471				109.347				110.16
1969	31.3238				7.66227				36.0373				110.808				109.969				110.127
1970	31.5494				7.91805				36.9234				111.752				109.571				109.776
1971	31.5587				7.9948				37.2343				112.367				109.241				109.164
1972	31.2088				7.99529				37.3412				111.508				110.004				109.455
1973	30.8614				7.8994				38.0315				111.713				109.793				108.736
1974	31.3199				7.70238				37.1717				111.688				109.759				109.729
1975	30.8203				7.57734				38.1623				111.652				110.133				109.173
1976	31.0495				7.76253				39.6803				112.812				109.989				108.712
1977	31.2321				7.74273				38.8438				111.89				109.745				108.818
1978	31.3521				7.74198				38.6107				111.871				109.766				107.834
1979	31.2217				7.87458				39.4599				112.356				109.763				108.129
1980	30.8934				7.86834				40.102				112.638				109.892				108.281
1981	30.867				7.79553				40.1187				113.385				109.905				108.149
1982	31.3027				7.28963				38.5307				113.006				110.03				109.096
1983	31.3452				7.38408				37.9649				111.925				111.162				109.339
1984	31.1934				7.46833				38.7033				111.66				110.521				109.01
1985	31.014				7.69946				39.8557				112.79				109.897				108.275
1986	30.8886				7.68006				40.5652				113.003				109.967				107.729
1987	30.8935				7.64867				41.3256				112.573				110.308				108.26
1988	31.1411				7.69676				40.9526				112.765				110.102				107.883
1989	30.7962				7.63337				40.4785				113.132				109.703				106.993
1990	30.8003				7.60151				42.9275				113.389				109.986				107.089
1991	30.6549				7.21102				41.1559				113.023				110.669				107.008
1992	30.7605				6.70283				37.6747				111.13				111.918				108.542
1993	31.0338				7.3862				39.6737				111.676				110.834				108.217
1994	30.9518				7.55422				39.2611				111.351				110.361				107.608
1995	30.7131				7.74814				41.0399				112.164				110.055				107.196
1996	30.8864				7.69087				43.6183				112.444				110.145				107.035
1997	30.8202				7.72692				43.83				113.76				109.799				106.61
1998	31.0041				7.72022				43.128				112.815				110.194				106.992
1999	30.8813				7.81566				43.5038				112.585				110.322				106.78
2000	30.6495				7.77925				44.6227				112.733				110.133				106.396
2001	30.8617				7.58639				44.9438				113.281				109.699				105.517
2002	30.7591				7.56039				45.6419				113.493				109.851				105.961
2003	30.7973				7.57407				45.4884				112.599				110.276				105.905
2004	30.9142				7.6196				45.7152				112.39				110.338				105.965
2005	30.493				7.68025				46.9587				113.075				110.107				105.626
2006		28.0122	30.7243	30.6945		7.94259	7.57036	7.66999		49.319	46.8551	46.7502		110.36	113.574	113.942		111.453	109.959	109.852		104.591	105.562	105.222
2007		27.7694	30.5882	30.8015		7.76915	7.58978	7.53305		48.8194	46.511	45.8546		110.159	112.515	112.789		111.635	110.534	110.079		104.105	105.22	106.068
2008		27.4554	30.7534	30.5315		7.68625	7.48051	7.61465		50.9653	45.7039	46.0759		109.59	112.59	113.702		111.972	110.18	110.147		104.922	105.527	105.44
2009		27.2492	30.7821	30.3881		7.68517	7.52334	7.57936		51.116	47.4424	48.5698		110.353	113.17	113.852		111.731	110.281	109.932		104.081	105.56	105.112
2010		27.6133	30.5673	30.3214		7.71506	7.45849	7.46147		49.2118	48.6479	49.0033		110.428	113.412	113.099		111.433	110.128	110.229		104.372	105.062	104.983
2011		27.711	30.4957	30.6992		7.94197	7.56935	7.65387		50.7036	49.3376	48.3557		111.209	114.143	113.362		111.164	110.165	109.771		104.448	104.841	104.707
2012		27.6409	30.0866	30.4444		7.81916	7.51749	7.64252		53.1428	48.0712	46.7987		112.472	113.92	113.254		111.162	109.94	109.723		104.145	104.633	104.404
2013		27.4695	30.3278	30.1166		7.77809	7.5881	7.51313		52.7885	48.7315	49.1864		109.914	114.312	113.176		111.681	109.861	109.773		104.128	104.772	104.549
2014		27.4328	29.8206	29.7717		7.71465	7.60829	7.47702		53.4934	50.8758	50.7818		111.479	113.848	113.637		111.159	109.705	109.807		103.528	104.62	104.891
2015		27.0797	30.3178	30.0425		7.7861	7.54343	7.4959		55.4027	50.0259	49.8417		112.638	113.63	113.371		110.828	110.258	109.842		102.781	104.639	104.49
2016		27.2075	30.2589	30.1595		7.75868	7.49541	7.34848		53.6088	50.3025	50.5756		111.393	113.644	112.831		111.304	109.925	110.273		102.56	104.122	104.161
2017		26.9473	29.9311	29.6311		7.67175	7.45442	7.42741		54.5995	50.4654	50.4524		111.135	113.51	113.09		111.326	110.042	110.008		103.11	104.287	103.75
2018		26.9982	30.1753	29.734		7.57361	7.44167	7.425		54.7329	49.5051	51.9418		111.083	112.99	113.848		111.381	110.117	109.655		102.934	104.299	104.036
2019		27.2268	30.0116	29.7266		7.53876	7.4424	7.38758		54.3059	50.0347	51.6039		110.67	113.857	114.029		111.304	109.756	109.646		102.877	103.865	103.487
2020		26.8598	29.8974	29.6206		7.5887	7.39523	7.4375		54.2449	52.5316	51.87		110.84	114.48	114.455		111.409	110.131	109.52		102.829	103.75	103.531
2021		26.961	29.7141	29.5174		7.6083	7.26812	7.41223		56.3744	54.5456	53.2045		111.504	115.273	114.117		111.502	110.043	109.843		102.574	103.379	102.827
2022		27.1095	29.9217	29.9308		7.62284	7.39997	7.22705		57.6156	51.9526	55.308		111.203	113.42	114.578		111.381	110.294	109.717		102.615	103.681	103.396
2023		26.7886	30.1169	29.6401		7.41449	7.2824	7.27475		59.3543	52.0732	54.7384		112.12	113.729	113.421		110.702	109.972	109.957		102.192	103.307	102.498
2024		27.0898	29.7639	29.6852		7.5535	7.45081	7.35747		56.7178	53.3499	54.4517		110.881	113.215	113.667		111.039	110.281	109.968		102.157	103.368	102.226
2025		27.6348	29.8864	29.7206		7.55222	7.37604	7.26988		57.1404	54.645	56.3324		109.899	114.626	114.659		111.295	109.665	109.677		102.479	103.054	102.151
2026		27.2342	29.337	29.5441		7.72033	7.25356	7.26569		56.5084	56.3701	56.7144		111.595	115.836	114.866		110.737	109.607	109.778		102.532	102.437	102.68
2027		27.1342	29.4297	29.8014		7.62382	7.39067	7.14144		58.5432	56.8242	57.7212		111.938	114.801	114.634		110.761	109.927	109.701		101.561	102.31	101.982
2028		27.2354	29.5092	29.6788		7.60304	7.30536	7.18656		59.9675	55.6448	58.5441		111.926	115.201	114.581		110.937	109.812	110.001		102.054	102.774	101.268
2029		27.2002	29.4434	29.5381		7.6396	7.32336	7.24537		59.3048	54.956	57.0892		111.361	114.811	114.958		110.841	110.052	109.612		101.42	102.624	101.38
2030		27.0201	29.5893	29.6095		7.62966	7.17712	7.19017		57.7088	55.8492	56.2843		111.267	115.035	114.58		110.468	109.664	109.814		101.888	102.205	101.723
2031		26.7301	29.657	29.6918		7.59503	7.1481	7.14353		59.7458	57.1125	58.864		112.002	114.974	113.854		110.523	109.622	109.701		101.807	102.268	101.749
2032		26.9552	29.0964	29.5919		7.50607	7.18177	7.18293		58.7777	58.0564	59.7356		111.495	115.1	114.028		110.621	109.836	109.949		101.176	101.861	101.446
2033		27.0374	29.3423	29.0029		7.49522	7.33002	7.15277		60.2534	58.1469	60.1575		110.84	115.763	114.726		110.56	109.733	109.731		101.23	101.371	100.863
2034		26.8336	29.4302	29.4062		7.58483	7.28836	7.08574		60.9145	57.5154	62.173		111.721	114.511	115.645		110.37	109.683	109.719		101.228	101.345	100.466
2035		26.4862	29.5538	29.6102		7.45843	7.17691	7.01149		61.6373	57.9416	60.8935		111.895	114.455	114.676		110.443	109.731	109.605		100.727	102.181	100.793
2036		26.6175	29.546	29.7564		7.58316	7.2048	7.06504		61.285	57.9222	62.9088		111.968	115.939	115.017		110.465	109.846	109.694		101.016	101.291	100.849
2037		27.0826	29.0881	29.4399		7.76938	7.15446	7.11169		62.1272	60.7833	62.9949		112.665	114.05	114.89		110.083	110.05	109.485		101.044	101.561	99.9748
2038		26.9629	29.4915	29.4045		7.60592	7.14575	7.0747		61.2335	62.6937	63.3165		112.555	115.581	114.561		110.136	109.967	109.891		100.789	100.974	100.212
2039		27.312	29.4344	29.4045		7.59661	7.14508	7.03113		60.5708	59.2566	65.866		111.261	114.411	115.342		110.389	109.661	109.892		101.246	101.446	100.153
2040		26.9185	29.3908	29.2679		7.60935	7.19874	7.0965		61.8808	58.851	64.6451		112.125	114.607	114.955		110.209	109.63	109.978		100.869	101.173	100.065
2041		26.8338	29.599	29.2413		7.47413	7.22924	7.05458		64.4006	60.5527	64.9544		111.767	114.952	115.692		110.292	109.687	109.479		101.058	100.51	99.3493
2042		26.7798	29.2356	29.02		7.64714	7.14784	7.05497		62.0461	62.991	66.9413		110.963	115.272	115.374		110.222	110.076	109.822		101.051	100.883	99.0717
2043		26.8016	28.9717	28.7762		7.55667	7.06042	6.89475		61.1958	61.9232	67.8809		112.046	114.559	115.36		110.2	109.707	109.634		100.534	100.476	98.9032
2044		26.8691	29.0861	28.8422		7.6247	7.10271	6.84158		62.2795	61.2848	68.9757		111.849	115.146	115.069		110.457	109.45	109.762		101.142	100.508	99.2761
2045		26.6595	29.091	29.0962		7.58824	7.01453	6.86312		61.3586	62.1867	68.3756		111.84	115.058	114.965		110.44	109.596	109.764		100.011	100.54	99.5294
2046		26.8761	29.0779	28.6933		7.66936	7.08253	6.8319		62.6261	60.5886	68.0048		112.174	115.168	116.027		109.981	109.026	109.657		100.506	99.6332	98.2095
2047		27.1008	28.7524	29.0035		7.63606	7.04689	6.96755		64.8732	62.7111	70.8412		112.781	115.386	115.295		110.262	109.516	109.68		100.456	100.014	98.4948
2048		26.9871	28.5759	28.9724		7.56311	6.98345	6.80693		64.8157	65.7688	72.7349		112.653	116.278	116.026		110.436	109.501	109.697		100.321	99.4894	98.2957
2049		26.9646	28.9181	28.9865		7.66357	7.17391	6.71799		63.9824	65.8206	72.1308		113.027	116.142	116.471		109.799	109.436	109.436		99.8973	99.4356	97.9388
2050		27.0669	29.2228	28.778		7.62631	7.05778	6.80322		63.9278	63.7892	72.3773		112.039	115.657	115.909		109.851	109.437	109.696		100.632	99.6976	97.5937
2051		27.296	28.6765	28.684		7.69019	6.79859	6.77247		63.3257	65.6321	73.7897		111.681	115.109	115.502		110.097	109.472	109.624		101.197	99.5212	97.5229
2052		26.7886	29.1409	28.4631		7.69402	6.92921	6.72016		63.0006	65.7944	75.181		112.687	115.774	116.326		109.799	109.337	109.859		100.059	99.5331	97.0079
2053		26.6248	29.083	28.7041		7.54185	7.09816	6.72407		64.2109	66.5697	77.5684		111.902	116.032	116.895		110.286	109.499	109.386		100.245	99.3665	96.9654
2054		26.4327	29.2138	28.538		7.50315	6.99153	6.69512		64.1907	66.1163	77.4866		112.745	115.993	116.42		109.9	109.354	109.432		99.9883	99.1912	96.7556
2055		26.5952	28.9284	28.366		7.55207	7.00827	6.73952		63.3236	67.8412	77.2516		113.077	116.041	115.699		109.588	109.366	109.568		100.189	99.0707	96.3856
2056		26.5968	29.2743	28.4308		7.58694	6.87647	6.66714		63.8791	66.1262	77.5498		112.148	115.947	116.014		110.171	109.356	109.46		99.7029	99.31	96.6476
2057		26.9126	28.9216	28.6573		7.60834	7.0073	6.71293		63.6071	66.3151	79.5333		112.277	115.475	116.138		109.848	109.214	109.544		100.718	99.1653	96.2979
2058		26.8514	29.049	28.7073		7.68525	6.95925	6.70266		64.2668	67.6903	81.9194		111.82	116.599	116.412		109.921	109.393	109.745		100.197	98.9529	96.0648
2059		26.8813	28.81	28.165		7.7084	6.99038	6.62988		64.4894	70.0571	81.3128		112.877	116.693	116.582		109.852	109.142	109.57		99.6995	98.465	94.9802
2060		26.867	28.9332	28.4313		7.75876	7.08548	6.48764		62.3683	71.9131	83.258		112.21	116.852	116.813		109.959	109.274	109.66		100.438	98.6361	95.5773
2061		26.7295	29.1698	28.5628		7.65616	7.10518	6.49921		63.5465	70.1105	85.6373		113.415	116.503	116.505		109.411	109.066	109.753		100.589	98.6502	94.355
2062		26.7172	28.9724	28.2828		7.63886	6.89715	6.50886		64.0181	69.3367	82.6313		113.022	115.779	116.328		109.712	109.062	109.465		100.347	98.5472	94.6061
2063		26.6581	28.7922	27.876		7.73979	7.06988	6.46019		63.5889	69.3575	86.1312		111.576	116.914	117.078		109.934	108.936	109.24		100.144	97.8089	94.3323
2064		26.8545	29.0476	27.9862		7.6477	7.01415	6.54526		62.3146	70.6344	87.892		112.621	116.964	116.854		109.404	108.774	110.09		100.651	98.0784	94.0099
2065		26.8203	28.8375	28.0098		7.68119	7.07872	6.44112		62.6247	71.6188	87.5594		111.578	116.967	117.174		109.825	109.053	109.287		100.849	98.3119	93.7886
2066		27.0294	28.8261	27.8688		7.56905	6.94072	6.36848		64.664	72.4619	89.7757		112.479	117.314	118.244		109.814	108.803	109.34		100.409	97.7201	93.1119
2067		26.9469	28.8157	28.4761		7.66217	7.03636	6.52234		63.2227	70.1812	90.6142		111.092	116.313	117.712		110.06	108.798	108.945		100.637	97.7991	92.8615
2068		26.879	28.5034	28.2614		7.6446	7.03226	6.53768		60.8692	70.0431	90.1737		111.986	116.27	117.785		109.523	109.316	109.39		99.9338	98.1978	92.9847
2069		26.8457	28.5366	27.9689		7.73154	7.06719	6.36615		63.4605	71.3023	90.7267		112.235	116.719	118.094		109.438	109.066	109.236		99.9978	98.1296	93.0829
2070		26.5676	28.6509	27.8922		7.76794	7.05099	6.28578		65.3962	71.4697	90.8545		112.829	116.511	117.867		109.954	108.945	109.5		100.122	97.6139	92.9801
2071		26.6103	28.4632	28.1497		7.63371	6.84701	6.3934		63.9842	72.8601	93.6192		111.901	116.373	118.123		110.175	108.863	109.464		100.121	97.3375	92.3717
2072		26.6116	28.9677	27.996		7.68056	6.93603	6.32153		60.8381	73.3026	96.4122		111.339	117.237	118.035		110.228	108.803	109.659		100.376	97.5863	92.0315
2073		26.2964	28.6678	27.7875		7.63437	6.88399	6.26923		63.2948	74.3947	96.0628		112.034	117.031	117.906		109.435	108.844	109.331		100.19	97.5447	91.8162
2074		26.5038	28.7798	28.0013		7.73525	7.02555	6.35923		63.8659	73.3582	96.0953		111.857	117.266	118.159		109.966	108.938	109.339		100.338	97.1358	91.7305
2075		26.7928	28.7472	28.0556		7.82456	7.10509	6.30571		64.6088	72.6936	97.0071		112.643	116.735	118.33		109.675	108.98	109.484		100.175	97.5784	91.7154
2076		26.4332	28.7782	27.7459		7.57509	7.01678	6.25251		65.5473	72.1318	98.4524		113.128	116.955	118.419		110.013	108.74	109.396		100.092	97.5206	91.1926
2077		26.6696	28.6979	27.8803		7.6361	7.04081	6.26695		62.9864	73.987	100.115		111.801	118.079	118.056		109.913	108.746	109.908		100.267	97.4862	91.2766
2078		26.8402	28.6678	27.8409		7.69729	6.8911	6.2156		62.1954	74.4644	99.33		112.203	116.582	119.005		109.465	108.873	109.42		100.545	97.4281	90.5993
2079		26.6592	28.452	27.5945		7.48338	6.87433	6.19031		62.4933	75.3546	100.19		112.666	117.294	119.011		109.296	108.825	109.29		100.626	97.2575	90.2934
2080		26.8718	28.8191	27.7025		7.8645	6.96727	6.20706		62.9012	75.9377	101.913		112.678	117.779	118.837		109.272	108.899	109.52		100.639	97.1982	90.2073
2081		26.9419	28.8003	27.6959		7.61476	7.0575	6.07627		62.7052	74.2861	103.799		112.105	116.86	118.4		109.614	108.966	109.746		100.289	96.6877	90.3078
2082		26.5303	28.9899	27.7611		7.7357	6.9984	6.17394		65.5389	75.1998	104.105		112.656	117.786	118.217		109.663	108.657	109.719		99.9987	96.9681	89.7807
2083		26.8432	28.8468	27.8397		7.74251	7.03867	5.98748		65.9484	75.06	104.954		112.03	117.367	118.713		110.086	108.85	109.387		100.049	97.0724	89.8372
2084		26.6226	28.4723	27.5626		7.78277	7.0274	6.03519		61.893	75.9296	106.056		112.215	117.118	119.491		109.437	109.147	109.518		99.9839	97.1248	89.3704
2085		26.6146	28.3712	27.552		7.66771	6.8786	5.98322		62.3672	75.0348	104.85		112.12	116.829	118.915		109.369	108.715	109.76		100.236	96.7091	88.7306
2086		26.6788	28.4651	27.6818		7.57401	6.93057	6.05573		64.3078	74.1594	106.399		112.734	116.623	118.016		109.241	108.931	109.994		100.127	96.8046	88.7268
2087		26.6393	28.4909	27.4699		7.78628	6.94256	5.83237		64.6521	72.7529	109.244		113.478	116.204	119.95		109.514	108.943	109.284		99.2705	97.3587	88.4351
2088		26.5356	28.5481	27.3642		7.61845	7.04073	5.87011		63.6866	73.9028	109.548		112.397	116.833	118.947		109.764	108.93	109.681		99.8639	97.4041	88.2427
2089		26.5729	28.7785	27.5421		7.65255	6.98542	5.98873		64.0654	76.2728	110.434		111.911	116.698	120.011		109.699	108.909	109.371		100.216	96.758	88.0455
2090		26.8811	28.6718	27.4372		7.57768	7.09121	5.88624		64.0987	75.921	111.274		112.311	117.484	118.859		109.713	108.877	110.209		100.876	96.6647	88.3102
2091		26.8516	28.7934	27.3935		7.75356	6.84567	5.82393		62.7066	73.3659	111.902		112.926	116.688	119.694		109.344	108.943	109.533		100.668	97.2632	87.4433
2092		26.6327	28.5726	27.7668		7.91093	6.89688	5.89227		63.0861	74.7215	113.369		112.797	116.193	120.122		109.403	109.176	109.625		100.13	96.949	88.1711
2093		26.8036	29.0004	27.4403		7.67928	6.97779	5.77609		63.9359	73.9151	112.884		112.743	117.12	119.799		109.581	108.597	109.831		99.7586	97.0642	86.8332
2094		26.5514	28.9118	27.1663		7.63757	7.09543	5.77387		63.0275	73.7145	113.296		112.097	117.63	119.828		109.237	108.383	109.49		100.119	97.0684	87.3102
2095		26.6547	28.4272	26.9868		7.59348	6.96953	5.75695		62.8979	74.1424	115.017		111.772	117.467	121.082		109.442	108.771	109.287		100.112	96.9117	86.867
2096		26.5933	28.6464	27.0763		7.68157	7.05761	5.81806		63.9056	76.0629	116.46		112.817	117.012	120.816		109.488	108.67	109.443		100.458	96.775	86.8511
2097		26.72	28.4681	27.4029		7.72406	6.94132	5.71353		65.169	75.448	117.36		112.579	117.313	120.145		109.732	108.654	109.716		99.9197	96.6622	86.4627
2098		26.7947	28.6037	27.2204		7.80127	6.92865	5.77667		64.0806	76.4293	117.311		112.777	118.078	120.272		109.379	108.467	109.559		100.889	96.5719	86.2704
2099		26.7643	28.1603	27.2028		7.57986	6.95546	5.81858		63.3325	77.3747	118.387		113.156	117.375	120.567		108.921	108.633	109.017		99.9264	96.2985	86.2789
2100		26.908	28.5945	27.1599		7.68461	6.96102	5.66918		62.753	75.3219	120.126		111.308	116.71	121.372		109.636	108.649	109.792		100.536	96.6455	85.4974
